# Supplementary material for: The InBIO Barcoding Initiative Database: DNA barcodes of Portuguese moths
Source: Biodivers Data J. 2024 May 16;12:e117169. doi: 10.3897/BDJ.12.e117169 (PMC11188589; doi:10.3897/BDJ.12.e117169)
Supplement: Supplementary material 1 — List of species that were collected and DNA barcoded within The InBIO Barcoding Initiative Database: DNA barcodes of Portuguese moths [file bdj-12-e117169-s001.txt]

Family	Species	IBI code	BOLDcode	BOLD BIN	GenBank
Adelidae	Nematopogon schwarziellus Zeller, 1839	INV02394	IBILP1100-19	BOLD:AAD1737	OQ563992
Alucitidae	Alucita grammodactyla Zeller, 1841	INV07505	IBILP1480-19	BOLD:AAR3573	OQ562756
Alucitidae	Alucita hexadactyla Linnaeus, 1758	INV01397	IBILP1883-20	BOLD:AAD4822	OQ562215
Alucitidae	Alucita hexadactyla Linnaeus, 1758	INV02779	IBILP709-19	BOLD:AAD4822	OQ563813
Alucitidae	Alucita hexadactyla Linnaeus, 1758	INV04244	IBILP745-19	BOLD:AAD4822	OQ563422
Argyresthiidae	Argyresthia albistria Haworth, 1828	INV03675	IBILP1250-19	BOLD:AAD9653	OQ564059
Argyresthiidae	Argyresthia albistria Haworth, 1828	INV09769	IBILP3052-22	BOLD:AAD9653	OQ564113
Argyresthiidae	Argyresthia goedartella (Linnaeus, 1758)	INV03292	IBILP1210-19	BOLD:AAA8888	OQ562686
Argyresthiidae	Argyresthia goedartella (Linnaeus, 1758)	INV03613	IBILP1240-19	BOLD:AAA8888	OQ562136
Argyresthiidae	Argyresthia perezi Vives, 2001	INV10006	IBILP3095-22	BOLD:ADK7345	OQ563352
Argyresthiidae	Argyresthia pruniella (Clerck, 1759)	INV09770	IBILP3053-22	BOLD:AAC2750	OQ562716
Autostichidae	Dysspastus fallax (Gozmány, 1961)	INV00576	IBILP2055-20	BOLD:AAU4004	OQ562238
Autostichidae	Dysspastus fallax (Gozmány, 1961)	INV03119	IBILP1945-20	BOLD:AAU4004	OQ563400
Autostichidae	Dysspastus fallax (Gozmány, 1961)	INV06265	IBILP1365-19	BOLD:AAU4004	OQ562058
Autostichidae	Oegoconia caradjai Popescu-Gorj & Capuse, 1965	INV01391	IBILP1198-19	BOLD:ADR1886	OQ563280
Autostichidae	Oegoconia caradjai Popescu-Gorj & Capuse, 1965	INV03802	IBILP1263-19	BOLD:ADR1886	OQ562827
Autostichidae	Stibaromacha ratella (Herrich-Schäffer, 1855)	INV03185	IBILP499-19	BOLD:AAV7017	OQ563770
Autostichidae	Symmoca serrata Gozmany, 1985*	INV10022	IBILP3111-22	BOLD:AEO2252	OQ562653
Autostichidae	Symmoca signatella Herrich-Schäffer, 1854	INV00852	IBILP898-19	BOLD:AAD4698	OQ563658
Autostichidae	Symmoca signatella Herrich-Schäffer, 1854	INV01004	IBILP087-17	BOLD:AAD4698	OQ563393
Autostichidae	Symmoca uniformella Rebel, 1901*	INV04462	IBILP2173-20	BOLD:AEC6722	OQ563702
Autostichidae	Symmoca uniformella Rebel, 1901*	INV06262	IBILP1363-19	BOLD:AEC6722	OQ562498
Batrachedridae	Batrachedra parvulipunctella Chrétien, 1915*	INV01383	IBILP1878-20	BOLD:AEC7483	OQ564036
Batrachedridae	Batrachedra praeangusta (Haworth, 1828)	INV04229	IBILP734-19	BOLD:ABZ6897	OQ562173
Bedelliidae	Bedellia somnulentella (Zeller, 1847)	INV03787	IBILP422-17	BOLD:AAI7774	OQ563245
Blastobasidae	Blastobasis decolorella Wollaston, 1858	INV08528	IBILP1663-20	BOLD:AAY5376	OQ563068
Blastobasidae	Blastobasis decolorella Wollaston, 1858	INV08972	IBILP1763-20	BOLD:AAY5376	OQ562068
Blastobasidae	Blastobasis maroccanella Amsel, 1952	INV01384	IBILP1879-20	BOLD:AAC4091	OQ562006
Blastobasidae	Blastobasis maroccanella Amsel, 1952	INV04874	IBILP2049-20	BOLD:AAC4091	OQ563159
Blastobasidae	Blastobasis maroccanella Amsel, 1952	INV07678	IBILP2252-20	BOLD:AAC4091	OQ562659
Blastobasidae	Blastobasis phycidella Zeller, 1839	INV01105	IBILP1331-19	BOLD:AAF0414	OQ563769
Blastobasidae	Blastobasis phycidella Zeller, 1839	INV01923	IBILP591-19	BOLD:AAV0868	OQ564284
Bucculatricidae	Bucculatrix alaternella Constant, 1889	INV05614	IBILP849-19	BOLD:AAW7368	OQ563014
Bucculatricidae	Bucculatrix bechsteinella (Scharfenberg, 1805)	INV10476	IBILP3158-22	BOLD:AAE8504	OQ564194
Bucculatricidae	Bucculatrix frangutella (Goeze, 1783)	INV03777	IBILP1257-19	BOLD:AAI8491	OQ563244
Bucculatricidae	Bucculatrix ulmella Zeller, 1848*	INV01378	IBILP2108-20	BOLD:AEC8276	OQ564360
Bucculatricidae	Bucculatrix ulmella Zeller, 1848*	INV05617	IBILP2052-20	BOLD:AEC8276	OQ564018
Bucculatricidae	Bucculatrix ulmella Zeller, 1848	INV07584	IBILP1490-19	BOLD:AAU1882	OQ564196
Choreutidae	Choreutis nemorana (Hübner, 1799)	INV00990	IBILP084-17	BOLD:AAL6537	OQ563822
Choreutidae	Tebenna micalis Mann, 1857	INV00859	IBILP901-19	BOLD:AAH9855	OQ563426
Choreutidae	Tebenna micalis Mann, 1857	INV00969	IBILP075-17	BOLD:AAH9855	OQ562134
Coleophoridae	Coleophora adelogrammella Zeller, 1849	INV05933	IBILP1557-19	BOLD:AAJ6981	OQ563172
Coleophoridae	Coleophora adspersella Benander, 1939	INV07739	IBILP1645-20	BOLD:AAC6420	OQ563053
Coleophoridae	Coleophora albicosta (Haworth, 1828)	INV01395	IBILP179-17	BOLD:AAD7590	OQ562550
Coleophoridae	Coleophora alcyonipennella (Kollar, 1832)	INV09896	IBILP3075-22	BOLD:AAC4659	OQ562811
Coleophoridae	Coleophora alticolella Zeller, 1849	INV03241	IBILP1971-20	BOLD:AAC6419	OQ563520
Coleophoridae	Coleophora alticolella Zeller, 1849	INV10427	IBILP3133-22	BOLD:AAC6419	OQ564005
Coleophoridae	Coleophora anitella Baldizzone, 1985	INV10454	IBILP3151-22	BOLD:ACB1561	OQ562304
Coleophoridae	Coleophora bilineella Herrich-Schäffer, 1855	INV03790	IBILP2004-20	BOLD:AEO4027	OQ563723
Coleophoridae	Coleophora bilineella Herrich-Schäffer, 1855	INV10419	IBILP3125-22	BOLD:AAU4250	OQ562836
Coleophoridae	Coleophora brunneosignata Toll, 1944	INV06407	IBILP1378-19	BOLD:AAO2401	OQ563394
Coleophoridae	Coleophora caespititiella Zeller, 1839	INV01149	IBILP1007-19	BOLD:AAE8821	OQ563456
Coleophoridae	Coleophora calycotomella Stainton, 1869*	INV03860	IBILP2142-20	BOLD:AEC8112	OQ564101
Coleophoridae	Coleophora conyzae Zeller, 1868	INV03847	IBILP2016-20	BOLD:AAF3753	OQ562592
Coleophoridae	Coleophora crepidinella Zeller, 1847	INV09120	IBILP3029-22	BOLD:AAJ0724	OQ563553
Coleophoridae	Coleophora deauratella Zeller, 1846	INV03174	IBILP365-17	BOLD:AAY9557	OQ562902
Coleophoridae	Coleophora discordella Zeller	INV04250	IBILP750-19	BOLD:AAF3728	OQ562234
Coleophoridae	Coleophora flaviella Mann, 1857	INV10456	IBILP3152-22	BOLD:AAJ6626	OQ562419
Coleophoridae	Coleophora flavipennella (Duponchel, 1843)	INV03855	IBILP2020-20	BOLD:AAC3993	OQ564075
Coleophoridae	Coleophora glaucicolella Wood, 1892	INV04254	IBILP752-19	BOLD:AAA2983	OQ564239
Coleophoridae	Coleophora granulatella Zeller, 1849	INV07760	IBILP2092-20	BOLD:AAB3655	OQ564061
Coleophoridae	Coleophora granulatella Zeller, 1849	INV10420	IBILP3126-22	BOLD:AAB3655	OQ562905
Coleophoridae	Coleophora helianthemella Millière, 1870	INV03348	IBILP1985-20	BOLD:AAU2689	OQ562674
Coleophoridae	Coleophora helianthemella Millière, 1870	INV03788	IBILP1258-19	BOLD:AAU2689	OQ562539
Coleophoridae	Coleophora helianthemella Millière, 1870	INV09717	IBILP3039-22	BOLD:AAU2689	OQ563356
Coleophoridae	Coleophora hemerobiella (Scopoli, 1763)	INV01485	IBILP1895-20	BOLD:AAD7660	OQ563774
Coleophoridae	Coleophora hieronella Zeller, 1849	INV06433	IBILP1594-20	BOLD:AAI9225	OQ562707
Coleophoridae	Coleophora kuehnella (Goeze, 1783)	INV04253	IBILP751-19	BOLD:AAC6417	OQ563337
Coleophoridae	Coleophora lusciniaepennella (Treitschke, 1833)	INV10426	IBILP3132-22	BOLD:AAY9622	OQ564302
Coleophoridae	Coleophora maritimella Newman, 1873	INV03851	IBILP2018-20	BOLD:AAJ0738	OQ562381
Coleophoridae	Coleophora mayrella (Hübner)	INV03854	IBILP2019-20	BOLD:AAB3182	OQ563024
Coleophoridae	Coleophora ochrea (Haworth, 1828)*	INV03324	IBILP1982-20	BOLD:AEC6630	OQ562260
Coleophoridae	Coleophora ochrea (Haworth, 1828)*	INV09731	IBILP2898-20	BOLD:AEC6630	OQ564009
Coleophoridae	Coleophora ochrea (Haworth, 1828)*	INV09843	IBILP2936-20	BOLD:AED3196	OQ564318
Coleophoridae	Coleophora otidipennella (Hübner, 1817)	INV02414	IBILP1905-20	BOLD:AAB3185	OQ562025
Coleophoridae	Coleophora pennella (Denis & Schiffermüller, 1775)	INV01203	IBILP1027-19	BOLD:AAO3477	OQ562838
Coleophoridae	Coleophora pennella (Denis & Schiffermüller, 1775)	INV02418	IBILP1104-19	BOLD:AAO3477	OQ563419
Coleophoridae	Coleophora pennella (Denis & Schiffermüller, 1775)	INV02844	IBILP312-17	BOLD:AAO3477	OQ563540
Coleophoridae	Coleophora perplexella Toll, 1960	INV04533	IBILP2208-20	BOLD:ACB0607	OQ563293
Coleophoridae	Coleophora perplexella Toll, 1960	INV07719	IBILP2075-20	BOLD:ACB0607	OQ563391
Coleophoridae	Coleophora pulchripennella Baldizzone, 2011	INV03856	IBILP2021-20	BOLD:ACF4285	OQ563599
Coleophoridae	Coleophora salicorniae Wocke, 1876	INV07088	IBILP1460-19	BOLD:AAE9679	OQ563781
Coleophoridae	Coleophora saturatella Stainton, 1850*	INV05733	IBILP856-19	BOLD:AED0145	OQ563129
Coleophoridae	Coleophora saxicolella (Duponchel, 1843)	INV01381	IBILP2110-20	BOLD:AAD3945	OQ563560
Coleophoridae	Coleophora saxicolella (Duponchel, 1843)	INV03805	IBILP1264-19	BOLD:AAD3945	OQ563487
Coleophoridae	Coleophora saxicolella (Duponchel, 1843)	INV04242	IBILP743-19	BOLD:AAD3945	OQ564103
Coleophoridae	Coleophora scabrida Toll, 1959	INV01486	IBILP1205-19	BOLD:ACY6522	OQ562237
Coleophoridae	Coleophora scabrida Toll, 1959	INV03816	IBILP2008-20	BOLD:ACY6522	OQ563324
Coleophoridae	Coleophora scabrida Toll, 1959	INV07730	IBILP2081-20	BOLD:ACY6522	OQ563993
Coleophoridae	Coleophora semicinerea Staudinger, 1859	INV00581	IBILP1812-20	BOLD:AAZ9514	OQ563451
Coleophoridae	Coleophora semicinerea Staudinger, 1859	INV04483	IBILP2192-20	BOLD:AAZ9514	OQ562909
Coleophoridae	Coleophora semicinerea Staudinger, 1859	INV04540	IBILP2209-20	BOLD:AAZ9514	OQ562506
Coleophoridae	Coleophora serpylletorum Hering, 1889	INV04238	IBILP741-19	BOLD:AAF4152	OQ563507
Coleophoridae	Coleophora sisteronica Toll, 1961	INV10430	IBILP3136-22	BOLD:AAS0298	OQ564346
Coleophoridae	Coleophora staehelinella Walsingham, 1891	INV01474	IBILP1891-20	BOLD:ACS9532	OQ563586
Coleophoridae	Coleophora strigosella Toll, 1960	INV03794	IBILP2005-20	BOLD:ACT2820	OQ563719
Coleophoridae	Coleophora strigosella Toll, 1960	INV10014	IBILP3103-22	BOLD:ACT2820	OQ562223
Coleophoridae	Coleophora taeniipennella Herrich-Schäffer, 1855	INV04257	IBILP753-19	BOLD:AAC8749	OQ562165
Coleophoridae	Coleophora taeniipennella Herrich-Schäffer, 1855	INV08829	IBILP1730-20	BOLD:AAC8749	OQ564093
Coleophoridae	Coleophora turbatella Toll, 1944	INV03822	IBILP2010-20	BOLD:ABV9521	OQ562388
Coleophoridae	Coleophora versurella Zeller	INV05936	IBILP1558-19	BOLD:AAB3186	OQ562119
Coleophoridae	Coleophora vulnerariae Zeller, 1839	INV01465	IBILP1887-20	BOLD:AAO1943	OQ563845
Coleophoridae	Coleophora zelleriella Heinemann, 1854	INV03857	IBILP2022-20	BOLD:ABZ7872	OQ562193
Coleophoridae	Coleophora zelleriella Heinemann, 1854	INV10431	IBILP3137-22	BOLD:ABZ7872	OQ563873
Cosmopterigidae	Coccidiphila danilevskyi Sinev, 1997	INV07589	IBILP1493-19	BOLD:AAU4262	OQ564097
Cosmopterigidae	Cosmopterix pulchrimella Chambers, 1875	INV07738	IBILP2085-20	BOLD:AAD9013	OQ563575
Cosmopterigidae	Eteobalea intermediella (Riedl, 1966)	INV00947	IBILP942-19	BOLD:AAJ1064	OQ564321
Cosmopterigidae	Eteobalea intermediella (Riedl, 1966)	INV01940	IBILP597-19	BOLD:AAJ1064	OQ562369
Cosmopterigidae	Eteobalea intermediella (Riedl, 1966)	INV03076	IBILP1173-19	BOLD:AAJ1064	OQ562744
Cosmopterigidae	Eteobalea isabellella (O.Costa, 1836)*	INV05777	IBILP2054-20	BOLD:AEC8312	OQ563744
Cosmopterigidae	Pancalia nodosella Mann, 1854	INV03834	IBILP2012-20	BOLD:ACH4380	OQ562697
Cosmopterigidae	Pyroderces argyrogrammos Zeller, 1847	INV00720	IBILP1821-20	BOLD:AAQ0242	OQ562991
Cosmopterigidae	Pyroderces argyrogrammos Zeller, 1847	INV03142	IBILP1950-20	BOLD:AAQ0242	OQ562613
Cosmopterigidae	Pyroderces argyrogrammos Zeller, 1847	INV04441	IBILP2159-20	BOLD:AAQ0242	OQ562801
Cosmopterigidae	Pyroderces argyrogrammos Zeller, 1847	INV08642	IBILP1688-20	BOLD:AAQ0242	OQ563638
Cosmopterigidae	Vulcaniella grabowiella (Staudinger)	INV01026	IBILP1847-20	BOLD:AAQ0240	OQ563602
Cosmopterigidae	Vulcaniella grabowiella (Staudinger)	INV01058	IBILP1854-20	BOLD:AAQ0240	OQ562708
Cossidae	Cossus cossus Linnaeus, 1758	INV00619	IBILP871-19	BOLD:ADV5890	OQ563536
Cossidae	Cossus cossus Linnaeus, 1758	INV03125	IBILP1157-19	BOLD:ADV5890	OQ563892
Cossidae	Cossus cossus Linnaeus, 1758	INV05370	IBILP801-19	BOLD:ADV5890	OQ563967
Cossidae	Dyspessa ulula Borkhausen, 1790	INV00876	IBILP911-19	BOLD:ACB0096	OQ562924
Cossidae	Dyspessa ulula Borkhausen, 1790	INV03079	IBILP1176-19	BOLD:ACB0096	OQ563547
Cossidae	Phragmataecia castaneae Hübner, 1790	INV08785	IBILP1722-20	BOLD:AAE6494	OQ562509
Cossidae	Zeuzera pyrina Linnaeus, 1761	INV00649	IBILP876-19	BOLD:AAD8444	OQ563100
Cossidae	Zeuzera pyrina Linnaeus, 1761	INV05288	IBILP762-19	BOLD:AAD8444	OQ562800
Cossidae	Zeuzera pyrina Linnaeus, 1761	INV08786	IBILP1723-20	BOLD:AAD8444	OQ563627
Crambidae	Acentria ephemerella (Denis & Schiffermüller, 1775)	INV07073	IBILP1453-19	BOLD:AAA8932	OQ562774
Crambidae	Agriphila geniculea (Haworth, 1811)	INV01799	IBILP532-19	BOLD:AAE6869	OQ562939
Crambidae	Agriphila geniculea (Haworth, 1811)	INV06991	IBILP1427-19	BOLD:AAE6869	OQ564221
Crambidae	Agriphila inquinatella (Denis & Schiffermüller), 1775	INV03294	IBILP1211-19	BOLD:AAD2421	OQ562067
Crambidae	Agriphila latistria (Haworth, 1811)	INV01858	IBILP560-19	BOLD:AAJ1522	OQ563413
Crambidae	Agriphila latistria (Haworth, 1811)	INV03674	IBILP419-17	BOLD:AAJ1522	OQ562229
Crambidae	Agriphila latistria (Haworth, 1811)	INV07695	IBILP1524-19	BOLD:AAJ1522	OQ562481
Crambidae	Agriphila selasella Hübner	INV09753	IBILP2905-20	BOLD:AAE6817	OQ562647
Crambidae	Agriphila selasella Hübner	INV10385	IBILP2993-20	BOLD:AAE6817	OQ564086
Crambidae	Agriphila straminella (Denis & Schiffermüller), 1775	INV01177	IBILP133-17	BOLD:AAC0267	OQ563888
Crambidae	Agriphila tersellus Lederer, 1855*	INV07075	IBILP1454-19	BOLD:AEC8773	OQ563735
Crambidae	Agriphila tersellus Lederer, 1855*	INV07086	IBILP1459-19	BOLD:AEC8773	OQ562685
Crambidae	Agriphila tersellus Lederer, 1855*	INV09700	IBILP2889-20	BOLD:AEC8773	OQ562671
Crambidae	Agriphila trabeatellus Herrich-Schäffer, 1849	INV03705	IBILP1999-20	BOLD:ACA9410	OQ562188
Crambidae	Agriphila tristellus (Denis & Schiffermüller), 1775*	INV01812	IBILP537-19	BOLD:ADU0513	OQ564099
Crambidae	Agrotera nemoralis Scopoli, 1763	INV03123	IBILP1155-19	BOLD:AAE4415	OQ562537
Crambidae	Agrotera nemoralis Scopoli, 1763	INV03970	IBILP438-17	BOLD:AAE4415	OQ563101
Crambidae	Agrotera nemoralis Scopoli, 1763	INV05422	IBILP825-19	BOLD:AAE4415	OQ562255
Crambidae	Anania coronata (Hufnagel, 1767)	INV08622	IBILP1677-20	BOLD:ACF0483	OQ562063
Crambidae	Anania terrealis Treitschke, 1829	INV10204	IBILP2956-20	BOLD:AAC9116	OQ564240
Crambidae	Anania verbascalis (Denis & Schiffermüller), 1775	INV00842	IBILP051-17	BOLD:AAF3935	OQ562574
Crambidae	Anania verbascalis (Denis & Schiffermüller), 1775	INV03625	IBILP411-17	BOLD:AAF3935	OQ562694
Crambidae	Anania verbascalis (Denis & Schiffermüller), 1775	INV05293	IBILP766-19	BOLD:AAF3935	OQ562990
Crambidae	Anania verbascalis (Denis & Schiffermüller), 1775	INV08869	IBILP1741-20	BOLD:AAF3935	OQ562673
Crambidae	Anarpia incertalis Duponchel, 1833	INV03104	IBILP1941-20	BOLD:AAG2665	OQ563088
Crambidae	Ancylolomia disparalis Hübner, 1825	INV07592	IBILP1494-19	BOLD:ADD3261	OQ562851
Crambidae	Ancylolomia disparalis Hübner, 1825	INV09742	IBILP3043-22	BOLD:ADD3261	OQ562361
Crambidae	Antigastra catalaunalis (Duponchel, 1833)	INV01045	IBILP1849-20	BOLD:AAE6976	OQ563894
Crambidae	Antigastra catalaunalis (Duponchel, 1833)	INV03344	IBILP1226-19	BOLD:AAE6976	OQ562787
Crambidae	Antigastra catalaunalis (Duponchel, 1833)	INV07018	IBILP1439-19	BOLD:AAE6976	OQ563748
Crambidae	Aporodes floralis (Hübner, 1809)	INV03327	IBILP1220-19	BOLD:AAV4122	OQ564301
Crambidae	Aporodes floralis (Hübner, 1809)	INV05277	IBILP758-19	BOLD:AAV4122	OQ563517
Crambidae	Arnia nervosalis Guenée, 1849*	INV01981	IBILP2128-20	BOLD:AEC9095	OQ564201
Crambidae	Arnia nervosalis Guenée, 1849*	INV07480	IBILP1469-19	BOLD:AEC9095	OQ563006
Crambidae	Arnia nervosalis Guenée, 1849*	INV07791	IBILP1541-19	BOLD:AEC9095	OQ563087
Crambidae	Calamotropha paludella (Hübner, 1824)	INV05384	IBILP810-19	BOLD:AAC7277	OQ563713
Crambidae	Catoptria fulgidella Hübner	INV03297	IBILP1973-20	BOLD:AAF2115	OQ562253
Crambidae	Catoptria fulgidella Hübner	INV03657	IBILP1247-19	BOLD:AAF2115	OQ563630
Crambidae	Catoptria lythargyrella Hübner, 1796	INV09845	IBILP2938-20	BOLD:AAQ1932	OQ562548
Crambidae	Catoptria pinella Linnaeus, 1758	INV01333	IBILP1877-20	BOLD:AAC6797	OQ562526
Crambidae	Catoptria pinella Linnaeus, 1758	INV03377	IBILP406-17	BOLD:AAC6797	OQ564269
Crambidae	Chilo phragmitella Hübner, 1805	INV09699	IBILP2888-20	BOLD:AAC4987	OQ562043
Crambidae	Chilo suppressalis Walker, 1863	INV04222	IBILP729-19	BOLD:AAB0666	OQ562741
Crambidae	Chrysoteuchia culmella Linnaeus, 1758	INV00818	IBILP891-19	BOLD:AAC0540	OQ562352
Crambidae	Chrysoteuchia culmella Linnaeus, 1758	INV08575	IBILP1665-20	BOLD:AAC0540	OQ564235
Crambidae	Crambus lathoniellus Hubner	INV01091	IBILP985-19	BOLD:AAC1691	OQ563710
Crambidae	Crambus lathoniellus Hubner	INV03225	IBILP516-19	BOLD:AAC1691	OQ562393
Crambidae	Crambus lathoniellus Hubner	INV09095	IBILP1796-20	BOLD:AAC1691	OQ562127
Crambidae	Crambus pascuella Linnaeus, 1758	INV06206	IBILP1352-19	BOLD:ACF1131	OQ563318
Crambidae	Cydalima perspectalis (Walker, 1859)	INV09060	IBILP1790-20	BOLD:AAI7349	OQ563076
Crambidae	Cynaeda dentalis (Denis & Schiffermüller), 1775	INV01063	IBILP099-17	BOLD:AAE7870	OQ562667
Crambidae	Cynaeda dentalis (Denis & Schiffermüller), 1775	INV01236	IBILP148-17	BOLD:AAE7870	OQ563478
Crambidae	Cynaeda dentalis (Denis & Schiffermüller), 1775	INV07497	IBILP1475-19	BOLD:AAE7870	OQ564237
Crambidae	Diasemia reticularis Linnaeus, 1761	INV03690	IBILP1994-20	BOLD:AAC3558	OQ563439
Crambidae	Diasemiopsis ramburialis (Duponchel, 1834)	INV00811	IBILP047-17	BOLD:AAD0296	OQ562689
Crambidae	Diasemiopsis ramburialis (Duponchel, 1834)	INV01162	IBILP128-17	BOLD:AAD0296	OQ563193
Crambidae	Diasemiopsis ramburialis (Duponchel, 1834)	INV01931	IBILP233-17	BOLD:AAD0296	OQ562284
Crambidae	Diasemiopsis ramburialis (Duponchel, 1834)	INV03132	IBILP356-17	BOLD:AAD0296	OQ564045
Crambidae	Dolicharthria aetnealis	INV01092	IBILP986-19	BOLD:AAE0195	OQ562622
Crambidae	Dolicharthria aetnealis	INV01213	IBILP1033-19	BOLD:AAE0195	OQ562084
Crambidae	Dolicharthria aetnealis	INV03010	IBILP1125-19	BOLD:AAE0195	OQ563018
Crambidae	Dolicharthria punctalis (Denis & Schiffermüller, 1775)	INV00956	IBILP944-19	BOLD:AAE0194	OQ563226
Crambidae	Dolicharthria punctalis (Denis & Schiffermüller, 1775)	INV02813	IBILP645-19	BOLD:ACJ7108	OQ562457
Crambidae	Dolicharthria punctalis (Denis & Schiffermüller, 1775)	INV03136	IBILP1947-20	BOLD:ACJ7108	OQ562287
Crambidae	Duponchelia fovealis Zeller, 1847	INV01985	IBILP618-19	BOLD:AAD9727	OQ562615
Crambidae	Duponchelia fovealis Zeller, 1847	INV07005	IBILP1434-19	BOLD:AAD9727	OQ562196
Crambidae	Ecpyrrhorrhoe rubiginalis (Hübner, 1796)	INV02776	IBILP708-19	BOLD:AAF6450	OQ563233
Crambidae	Ecpyrrhorrhoe rubiginalis (Hübner, 1796)	INV03311	IBILP1218-19	BOLD:AAF6450	OQ563109
Crambidae	Euchromius cambridgei Zeller, 1867	INV07085	IBILP1458-19	BOLD:ABY3890	OQ563387
Crambidae	Euchromius cambridgei Zeller, 1867	INV07496	IBILP1474-19	BOLD:ABY3890	OQ562281
Crambidae	Euchromius ocellea Haworth, 1811	INV08632	IBILP1683-20	BOLD:AAA5671	OQ564073
Crambidae	Eudonia angustea Curtis, 1827	INV02441	IBILP1113-19	BOLD:AAC5484	OQ564146
Crambidae	Eudonia angustea Curtis, 1827	INV02830	IBILP656-19	BOLD:AAC5484	OQ563081
Crambidae	Eudonia angustea Curtis, 1827	INV07000	IBILP1432-19	BOLD:AAC5484	OQ562258
Crambidae	Eudonia delunella Stainton, 1849	INV00903	IBILP060-17	BOLD:AAE4545	OQ563820
Crambidae	Eudonia delunella Stainton, 1849	INV03054	IBILP1140-19	BOLD:AAE4545	OQ563099
Crambidae	Eudonia delunella Stainton, 1849	INV05463	IBILP840-19	BOLD:AAE4545	OQ562726
Crambidae	Eudonia delunella Stainton, 1849	INV08406	IBILP1647-20	BOLD:AAE4545	OQ562387
Crambidae	Eudonia lacustrata Panzer, 1804	INV01156	IBILP1010-19	BOLD:AAB3829	OQ562177
Crambidae	Eudonia lineola Curtis, 1827*	INV07703	IBILP1526-19	BOLD:AEC8003	OQ564191
Crambidae	Eudonia lineola Curtis, 1827*	INV08434	IBILP1649-20	BOLD:AEC8003	OQ564112
Crambidae	Eudonia mercurella Linnaeus, 1758	INV03117	IBILP2066-20	BOLD:ABZ6210	OQ563212
Crambidae	Eudonia phaeoleuca Zeller, 1846	INV01148	IBILP1006-19	BOLD:ACA9738	OQ563216
Crambidae	Eudonia phaeoleuca Zeller, 1846	INV05391	IBILP814-19	BOLD:ACA9738	OQ563898
Crambidae	Evergestis dumerlei Leraut, 2003	INV05901	IBILP1336-19	BOLD:AAJ0346	OQ562256
Crambidae	Evergestis frumentalis Linnaeus, 1761	INV02446	IBILP1114-19	BOLD:AAQ1139	OQ563909
Crambidae	Evergestis frumentalis Linnaeus, 1761	INV04480	IBILP2189-20	BOLD:AAQ1139	OQ563880
Crambidae	Heliothela wulfeniana Scopoli, 1763	INV00780	IBILP2102-20	BOLD:ABU6313	OQ562093
Crambidae	Hellula undalis (Fabricius, 1781)	INV02007	IBILP627-19	BOLD:AAC8519	OQ563574
Crambidae	Hellula undalis (Fabricius, 1781)	INV07015	IBILP1437-19	BOLD:AAC8519	OQ564056
Crambidae	Herpetogramma licarsisalis (Walker, 1859)	INV07090	IBILP1461-19	BOLD:AAA3965	OQ562786
Crambidae	Loxostege sticticalis Linnaeus, 1761	INV01942	IBILP598-19	BOLD:AAB4167	OQ562942
Crambidae	Loxostege sticticalis Linnaeus, 1761	INV03339	IBILP398-17	BOLD:AAB4167	OQ562011
Crambidae	Mecyna asinalis Hübner, 1819	INV02853	IBILP315-17	BOLD:AAK7059	OQ562380
Crambidae	Mecyna asinalis Hübner, 1819	INV07583	IBILP1489-19	BOLD:AAK7059	OQ562810
Crambidae	Mecyna asinalis Hübner, 1819	INV07624	IBILP1507-19	BOLD:AAK7059	OQ562570
Crambidae	Mecyna auralis Peyerimhoff, 1872	INV02796	IBILP714-19	BOLD:ACE9381	OQ562913
Crambidae	Metasia suppandalis (Hübner, 1823)*	INV03701	IBILP1998-20	BOLD:AED0705	OQ562861
Crambidae	Metasia suppandalis (Hübner, 1823)*	INV07078	IBILP1457-19	BOLD:AED0705	OQ562709
Crambidae	Metasia suppandalis (Hübner, 1823)*	INV07687	IBILP1522-19	BOLD:AED0705	OQ562879
Crambidae	Nomophila noctuella (Denis & Schiffermüller)	INV00813	IBILP890-19	BOLD:AAA7880	OQ563609
Crambidae	Nomophila noctuella (Denis & Schiffermüller)	INV01880	IBILP219-17	BOLD:AAA7880	OQ562491
Crambidae	Nomophila noctuella (Denis & Schiffermüller)	INV02846	IBILP313-17	BOLD:AAA7880	OQ563792
Crambidae	Nomophila noctuella (Denis & Schiffermüller)	INV03159	IBILP363-17	BOLD:AAA7880	OQ562753
Crambidae	Ostrinia nubilalis Hübner, 1796	INV04181	IBILP1313-19	BOLD:AEJ8875	OQ562617
Crambidae	Ostrinia nubilalis Hübner, 1796	INV04871	IBILP2048-20	BOLD:AEJ8875	OQ562729
Crambidae	Palpita vitrealis Rossi, 1794	INV00821	IBILP049-17	BOLD:AAC1043	OQ563786
Crambidae	Palpita vitrealis Rossi, 1794	INV01803	IBILP536-19	BOLD:AAC1043	OQ563435
Crambidae	Palpita vitrealis Rossi, 1794	INV02829	IBILP655-19	BOLD:AAC1043	OQ564353
Crambidae	Parapoynx stratiotata Linnaeus, 1758	INV07023	IBILP1442-19	BOLD:AAC1045	OQ563225
Crambidae	Parapoynx stratiotata Linnaeus, 1758	INV08866	IBILP1740-20	BOLD:AAC1045	OQ563123
Crambidae	Patania balteata (Fabricius, 1798)	INV00915	IBILP929-19	BOLD:AAB0533	OQ563724
Crambidae	Patania ruralis (Scopoli, 1763)	INV01312	IBILP160-17	BOLD:AAB6255	OQ564106
Crambidae	Patania ruralis (Scopoli, 1763)	INV04037	IBILP1291-19	BOLD:AAB6255	OQ562925
Crambidae	Patania ruralis (Scopoli, 1763)	INV10325	IBILP2985-20	BOLD:AAN2676	OQ563603
Crambidae	Platytes cerusella (Denis & Schiffermüller), 1775	INV00830	IBILP1822-20	BOLD:AAF4169	OQ564319
Crambidae	Platytes cerusella (Denis & Schiffermüller), 1775	INV01014	IBILP1846-20	BOLD:AAF4169	OQ563944
Crambidae	Platytes cerusella (Denis & Schiffermüller), 1775	INV01127	IBILP1861-20	BOLD:AAF4169	OQ562768
Crambidae	Pyrausta aurata Scopoli	INV00927	IBILP934-19	BOLD:AAB6530	OQ563559
Crambidae	Pyrausta aurata Scopoli	INV02359	IBILP1085-19	BOLD:AAB6530	OQ564028
Crambidae	Pyrausta despicata Scopoli, 1763	INV01887	IBILP221-17	BOLD:AAB9618	OQ563957
Crambidae	Pyrausta despicata Scopoli, 1763	INV03315	IBILP395-17	BOLD:AAB9618	OQ563494
Crambidae	Pyrausta purpuralis Linnaeus, 1758	INV00939	IBILP938-19	BOLD:AAB6531	OQ562341
Crambidae	Pyrausta purpuralis Linnaeus, 1758	INV03694	IBILP1996-20	BOLD:AAB6531	OQ563336
Crambidae	Pyrausta sanguinalis Linnaeus, 1767	INV00822	IBILP892-19	BOLD:AAI0560	OQ563647
Crambidae	Pyrausta sanguinalis Linnaeus, 1767	INV03355	IBILP1230-19	BOLD:AAI0560	OQ562109
Crambidae	Pyrausta sanguinalis Linnaeus, 1767	INV07019	IBILP1440-19	BOLD:AAI0560	OQ562973
Crambidae	Scoparia ambigualis Treitschke, 1829	INV09096	IBILP1797-20	BOLD:AAB1555	OQ562895
Crambidae	Scoparia gallica Peyerimhoff, 1873	INV03808	IBILP2138-20	BOLD:ACC5167	OQ563596
Crambidae	Scoparia gallica Peyerimhoff, 1873	INV07757	IBILP2090-20	BOLD:ACC5167	OQ562339
Crambidae	Scoparia pyralella Hübner, 1796*	INV01103	IBILP992-19	BOLD:ADS7877	OQ564292
Crambidae	Scoparia pyralella Hübner, 1796*	INV01131	IBILP1001-19	BOLD:ADS7877	OQ563071
Crambidae	Scoparia pyralella Hübner, 1796*	INV03220	IBILP514-19	BOLD:ADS7877	OQ562027
Crambidae	Sitochroa verticalis Linnaeus, 1758	INV03156	IBILP489-19	BOLD:AAB9443	OQ564064
Crambidae	Sitochroa verticalis Linnaeus, 1758	INV06691	IBILP1628-20	BOLD:AAB9443	OQ563785
Crambidae	Spoladea recurvalis (Fabricius, 1775)	INV07628	IBILP1508-19	BOLD:AAA3666	OQ564121
Crambidae	Udea ferrugalis Hübner, 1796	INV00834	IBILP050-17	BOLD:AAC3729	OQ562486
Crambidae	Udea ferrugalis Hübner, 1796	INV01835	IBILP205-17	BOLD:AAC3729	OQ562885
Crambidae	Udea ferrugalis Hübner, 1796	INV02809	IBILP302-17	BOLD:AAC3729	OQ562914
Crambidae	Udea ferrugalis Hübner, 1796	INV02893	IBILP327-17	BOLD:AAC3729	OQ562175
Crambidae	Udea numeralis Hübner	INV01958	IBILP607-19	BOLD:AAO3342	OQ564347
Crambidae	Udea numeralis Hübner	INV02838	IBILP660-19	BOLD:AAO3342	OQ563095
Crambidae	Uresiphita gilvata (Fabricius, 1794) Caradja, 1916	INV00900	IBILP922-19	BOLD:ACF5204	OQ563763
Crambidae	Uresiphita gilvata (Fabricius, 1794) Caradja, 1916	INV01946	IBILP601-19	BOLD:ACF5204	OQ563938
Crambidae	Uresiphita gilvata (Fabricius, 1794) Caradja, 1916	INV03155	IBILP488-19	BOLD:ACF5204	OQ564259
Depressariidae	Agonopterix alstromeriana (Clerck, 1759)	INV00704	IBILP030-17	BOLD:AAC0206	OQ563712
Depressariidae	Agonopterix assimilella Treitschke, 1832	INV01222	IBILP1038-19	BOLD:AAJ7526	OQ562623
Depressariidae	Agonopterix cnicella Treitschke, 1832	INV09807	IBILP2922-20	BOLD:AAJ1481	OQ562969
Depressariidae	Agonopterix ferulae Zeller, 1847	INV06448	IBILP1595-20	BOLD:AAC0206	OQ562692
Depressariidae	Agonopterix heracliana Linnaeus, 1758	INV00597	IBILP1187-19	BOLD:ACF1608	OQ562493
Depressariidae	Agonopterix heracliana Linnaeus, 1758	INV00703	IBILP029-17	BOLD:ACF1608	OQ563031
Depressariidae	Agonopterix kaekeritziana Linnaeus, 1767	INV00593	IBILP1186-19	BOLD:AAC0206	OQ563736
Depressariidae	Agonopterix liturosa Haworth, 1811	INV00596	IBILP865-19	BOLD:AAE7191	OQ562362
Depressariidae	Agonopterix liturosa Haworth, 1811	INV05369	IBILP800-19	BOLD:AAE7191	OQ562029
Depressariidae	Agonopterix nervosa Haworth, 1812	INV01184	IBILP1021-19	BOLD:AAC1846	OQ564244
Depressariidae	Agonopterix nervosa Haworth, 1812	INV03658	IBILP414-17	BOLD:AAC1846	OQ563947
Depressariidae	Agonopterix nervosa Haworth, 1812	INV05387	IBILP813-19	BOLD:AAC1846	OQ562965
Depressariidae	Agonopterix nervosa Haworth, 1812	INV09099	IBILP1800-20	BOLD:AAC1846	OQ563299
Depressariidae	Agonopterix nodiflorella Millière, 1867	INV08960	IBILP1759-20	BOLD:ABV2118	OQ564354
Depressariidae	Agonopterix pallorella Zeller, 1839	INV02417	IBILP2061-20	BOLD:ABU5790	OQ562678
Depressariidae	Agonopterix rigidella Chrétien, 1907	INV07617	IBILP3004-20	BOLD:ABW9154
Depressariidae	Agonopterix rigidella Chrétien, 1907	INV07707	IBILP1528-19	BOLD:ADZ6552
Depressariidae	Agonopterix rotundella Douglas, 1846	INV02676	IBILP689-19	BOLD:AAJ6714	OQ563855
Depressariidae	Agonopterix rutana (Fabricius, 1794)	INV04464	IBILP2175-20	BOLD:ABA0996	OQ564314
Depressariidae	Agonopterix rutana (Fabricius, 1794)	INV05896	IBILP1333-19	BOLD:ABA0996	OQ563689
Depressariidae	Agonopterix scopariella Heinemann, 1870	INV01211	IBILP1032-19	BOLD:AAC0206	OQ564325
Depressariidae	Agonopterix scopariella Heinemann, 1870	INV01893	IBILP224-17	BOLD:AAC0206	OQ563776
Depressariidae	Agonopterix subpropinquella Stainton, 1849	INV00715	IBILP032-17	BOLD:AAZ9000	OQ564147
Depressariidae	Agonopterix subpropinquella Stainton, 1849	INV07705	IBILP1527-19	BOLD:AAZ9000	OQ563313
Depressariidae	Agonopterix thapsiella Zeller, 1847	INV01907	IBILP225-17	BOLD:AAM8919	OQ564243
Depressariidae	Agonopterix thapsiella Zeller, 1847	INV06304	IBILP1577-20	BOLD:AAM8919	OQ562523
Depressariidae	Agonopterix thapsiella Zeller, 1847	INV07657	IBILP2249-20	BOLD:AAM8919	OQ562975
Depressariidae	Agonopterix thapsiella Zeller, 1847	INV08514	IBILP1660-20	BOLD:AAM8919	OQ562197
Depressariidae	Agonopterix thapsiella Zeller, 1847	INV09136	IBILP2887-20	BOLD:AAM8919	OQ563440
Depressariidae	Agonopterix yeatiana Fabricius, 1781	INV00908	IBILP924-19	BOLD:AAJ6716	OQ563721
Depressariidae	Anchinia cristalis Scopoli, 1763	INV01085	IBILP109-17	BOLD:AAK1437	OQ562618
Depressariidae	Carcina quercana Fabricius, 1775	INV01232	IBILP147-17	BOLD:AAB0177	OQ562497
Depressariidae	Carcina quercana Fabricius, 1775	INV03070	IBILP1170-19	BOLD:AAB0177	OQ562267
Depressariidae	Carcina quercana Fabricius, 1775	INV03305	IBILP1215-19	BOLD:AAB0177	OQ562769
Depressariidae	Carcina quercana Fabricius, 1775	INV03683	IBILP421-17	BOLD:AAB0177	OQ562691
Depressariidae	Depressaria adustatella Turati, 1927	INV03059	IBILP1930-20	BOLD:ABA1416	OQ562745
Depressariidae	Depressaria badiella Hübner, 1801	INV01884	IBILP220-17	BOLD:AAF8243	OQ564133
Depressariidae	Depressaria daucella (Denis & Schiffermüller), 1775	INV00896	IBILP920-19	BOLD:AAD4893	OQ562421
Depressariidae	Depressaria daucella (Denis & Schiffermüller), 1775	INV05897	IBILP1553-19	BOLD:AAD4893	OQ563004
Depressariidae	Depressaria depressana Fabricius, 1775	INV00954	IBILP070-17	BOLD:AAE7397	OQ562415
Depressariidae	Depressaria douglasella Stainton, 1849	INV05454	IBILP836-19	BOLD:ABZ6022	OQ563960
Depressariidae	Depressaria douglasella Stainton, 1849	INV08961	IBILP1760-20	BOLD:ABZ6022	OQ563849
Depressariidae	Depressaria douglasella Stainton, 1849	INV09884	IBILP2946-20	BOLD:ABZ6022	OQ563766
Depressariidae	Depressaria douglasella Stainton, 1849	INV09885	IBILP2947-20	BOLD:ABZ6022	OQ564016
Depressariidae	Depressaria douglasella Stainton, 1849	INV09886	IBILP2948-20	BOLD:ABZ6022	OQ564162
Depressariidae	Depressaria douglasella Stainton, 1849	INV09887	IBILP2949-20	BOLD:ABZ6022	OQ562593
Depressariidae	Depressaria douglasella Stainton, 1849	INV09888	IBILP2950-20	BOLD:ABZ6022	OQ562290
Depressariidae	Ethmia bipunctella Fabricius, 1775	INV00826	IBILP894-19	BOLD:AAB2343	OQ563020
Depressariidae	Ethmia bipunctella Fabricius, 1775	INV01894	IBILP576-19	BOLD:AAB2343	OQ563189
Depressariidae	Ethmia bipunctella Fabricius, 1775	INV02455	IBILP1117-19	BOLD:AAB2343	OQ562411
Depressariidae	Ethmia bipunctella Fabricius, 1775	INV02806	IBILP641-19	BOLD:AAB2343	OQ562742
Depressariidae	Ethmia terminella Fletcher, 1938	INV03144	IBILP481-19	BOLD:AAE4514	OQ564193
Depressariidae	Ethmia terminella Fletcher, 1938	INV04440	IBILP2158-20	BOLD:AAE4514	OQ563437
Depressariidae	Exaeretia lutosella Herrich-Schäffer, 1855	INV00949	IBILP069-17	BOLD:AAU4299	OQ562488
Depressariidae	Exaeretia lutosella Herrich-Schäffer, 1855	INV08843	IBILP1736-20	BOLD:AAU4299	OQ563166
Depressariidae	Odites kollarella (Costa, 1832)	INV05456	IBILP838-19	BOLD:ADB7123	OQ562227
Douglasiidae	Tinagma balteolella Fischer von Röslerstamm, 1841	INV00587	IBILP1813-20	BOLD:AAZ0894	OQ562379
Drepanidae	Cymatophorina diluta (Denis & Schiffermüller), 1776	INV01816	IBILP540-19	BOLD:AAI9446	OQ562201
Drepanidae	Cymatophorina diluta (Denis & Schiffermüller), 1776	INV06898	IBILP1399-19	BOLD:AAI9446	OQ562266
Drepanidae	Cymatophorina diluta (Denis & Schiffermüller), 1776	INV10216	IBILP2965-20	BOLD:AAI9446	OQ563110
Drepanidae	Drepana curvatula (Borkhausen, 1790)	INV01093	IBILP110-17	BOLD:AAE8071	OQ563449
Drepanidae	Drepana curvatula (Borkhausen, 1790)	INV02014	IBILP255-17	BOLD:AAE8071	OQ562815
Drepanidae	Drepana curvatula (Borkhausen, 1790)	INV03222	IBILP377-17	BOLD:AAE8071	OQ563777
Drepanidae	Drepana curvatula (Borkhausen, 1790)	INV03967	IBILP437-17	BOLD:AAE8071	OQ564260
Drepanidae	Habrosyne pyritoides Hufnagel, 1767	INV03959	IBILP431-17	BOLD:AAC5831	OQ562239
Drepanidae	Habrosyne pyritoides Hufnagel, 1767	INV05316	IBILP774-19	BOLD:AAC5831	OQ562409
Drepanidae	Habrosyne pyritoides Hufnagel, 1767	INV06472	IBILP1381-19	BOLD:AAC5831	OQ563625
Drepanidae	Polyploca ridens (Fabricius, 1787)	INV06685	IBILP1625-20	BOLD:AAL9936	OQ562005
Drepanidae	Tethea ocularis Linnaeus, 1767	INV03148	IBILP483-19	BOLD:AAD6933	OQ563150
Drepanidae	Tethea ocularis Linnaeus, 1767	INV06693	IBILP1385-19	BOLD:AAD6933	OQ562732
Drepanidae	Thyatira batis (Linnaeus, 1758)	INV00702	IBILP028-17	BOLD:AAC4671	OQ562586
Drepanidae	Thyatira batis (Linnaeus, 1758)	INV01972	IBILP242-17	BOLD:AAC4671	OQ562159
Drepanidae	Thyatira batis (Linnaeus, 1758)	INV03201	IBILP370-17	BOLD:AAC4671	OQ564245
Drepanidae	Thyatira batis (Linnaeus, 1758)	INV04005	IBILP2030-20	BOLD:AAC4671	OQ563839
Drepanidae	Thyatira batis (Linnaeus, 1758)	INV04050	IBILP454-17	BOLD:AAC4671	OQ563327
Drepanidae	Thyatira batis (Linnaeus, 1758)	INV04068	IBILP458-17	BOLD:AAC4671	OQ562562
Drepanidae	Watsonalla binaria (Hufnagel, 1769)	INV03025	IBILP1133-19	BOLD:AAC5932	OQ563116
Drepanidae	Watsonalla uncinula (Borkhausen, 1790)	INV00882	IBILP915-19	BOLD:AAE9886	OQ563187
Drepanidae	Watsonalla uncinula (Borkhausen, 1790)	INV01850	IBILP556-19	BOLD:AAE9886	OQ563969
Drepanidae	Watsonalla uncinula (Borkhausen, 1790)	INV02821	IBILP649-19	BOLD:AAE9886	OQ562995
Elachistidae	Elachista biatomella Stainton, 1848	INV10495	IBILP3167-22	BOLD:AAK9444	OQ562263
Elachistidae	Elachista chrysodesmella Zeller, 1850	INV05639	IBILP850-19	BOLD:AAK9408	OQ563251
Elachistidae	Elachista consortella Stainton, 1828	INV05693	IBILP854-19	BOLD:AAP4341	OQ562241
Elachistidae	Elachista differens Parenti, 1978	INV10470	IBILP3154-22	BOLD:AAV6450	OQ563060
Elachistidae	Elachista fuscibasella Chrétien, 1915	INV07728	IBILP2080-20	BOLD:ABZ8096	OQ563056
Elachistidae	Elachista gormella Nielsen & Traugott-Olsen, 1987	INV04670	IBILP2239-20	BOLD:ABY5621	OQ564180
Elachistidae	Elachista gormella Nielsen & Traugott-Olsen, 1987	INV07720	IBILP2076-20	BOLD:ABY5621	OQ564076
Elachistidae	Elachista hispanica Traugott-Olsen, 1992	INV05606	IBILP848-19	BOLD:AAB3257	OQ562213
Elachistidae	Elachista nuraghella Amsel, 1952	INV02860	IBILP671-19	BOLD:AAP4238	OQ564351
Elachistidae	Elachista pigerella (Herrich-Schäffer, 1854)	INV03838	IBILP2015-20	BOLD:ABV4722	OQ563061
Elachistidae	Elachista pigerella (Herrich-Schäffer, 1854)	INV08991	IBILP1774-20	BOLD:ABV4722	OQ562012
Elachistidae	Elachista pollinariella Zeller, 1839	INV03192	IBILP503-19	BOLD:AAD4881	OQ563513
Elachistidae	Elachista pollinariella Zeller, 1839	INV03227	IBILP1964-20	BOLD:AAD4881	OQ563500
Elachistidae	Haplochrois buvati (Baldizzone, 1985)	INV07599	IBILP1496-19	BOLD:AAV7001	OQ563380
Elachistidae	Haplochrois buvati (Baldizzone, 1985)	INV07621	IBILP1504-19	BOLD:AAV7001	OQ562069
Elachistidae	Haplochrois buvati (Baldizzone, 1985)	INV09836	IBILP2934-20	BOLD:AAV7001	OQ562152
Elachistidae	Perittia echiella (Joannis, 1902)	INV04463	IBILP2174-20	BOLD:AAP5491	OQ563819
Elachistidae	Perittia echiella (Joannis, 1902)	INV04486	IBILP2195-20	BOLD:AAP5491	OQ563488
Epermeniidae	Epermenia aequidentellus (Hofmann, 1867)	INV02457	IBILP1907-20	BOLD:AAL0665	OQ563618
Epermeniidae	Epermenia aequidentellus (Hofmann, 1867)	INV04528	IBILP2207-20	BOLD:AAL0665	OQ562727
Epermeniidae	Epermenia aequidentellus (Hofmann, 1867)	INV04854	IBILP2039-20	BOLD:AAL0665	OQ563945
Epermeniidae	Epermenia aequidentellus (Hofmann, 1867)	INV05935	IBILP1345-19	BOLD:AAL0665	OQ562987
Epermeniidae	Epermenia aequidentellus (Hofmann, 1867)	INV06258	IBILP1360-19	BOLD:AAL0665	OQ563217
Epermeniidae	Epermenia ochreomaculella Millière, 1854*	INV02630	IBILP2131-20	BOLD:AEC7069	OQ563218
Epermeniidae	Epermenia ochreomaculella Millière, 1854*	INV09930	IBILP3088-22	BOLD:AEC7069	OQ564088
Epermeniidae	Epermenia ochreomaculella Millière, 1854*	INV10389	IBILP2995-20	BOLD:AEC7069	OQ562353
Epermeniidae	Ochromolopis ictella (Hübner, 1813)*	INV00923	IBILP932-19	BOLD:ADT4438	OQ563124
Epermeniidae	Ochromolopis ictella (Hübner, 1813)*	INV01882	IBILP571-19	BOLD:ADT4438	OQ563861
Epermeniidae	Ochromolopis staintonellus Stainton	INV08447	IBILP1651-20	BOLD:AAV2409	OQ563662
Erebidae	Arctia caja Linnaeus, 1758	INV03990	IBILP445-17	BOLD:AAA8530	OQ562294
Erebidae	Arctia villica Linnaeus, 1758	INV02428	IBILP283-17	BOLD:AAC8627	OQ562633
Erebidae	Arctia villica Linnaeus, 1758	INV06303	IBILP1550-19	BOLD:AAC8627	OQ562289
Erebidae	Artimelia latreillei (Godart, 1823)	INV00717	IBILP1820-20	BOLD:ACL5676	OQ564144
Erebidae	Atlantarctia tigrina (Villers, 1789)	INV00760	IBILP887-19	BOLD:AAJ1926	OQ562397
Erebidae	Atlantarctia tigrina (Villers, 1789)	INV03016	IBILP1129-19	BOLD:AAJ1926	OQ563864
Erebidae	Autophila cataphanes Hübner	INV00678	IBILP025-17	BOLD:AAO0894	OQ563355
Erebidae	Calliteara pudibunda Linnaeus, 1758	INV00662	IBILP020-17	BOLD:AAB5204	OQ562466
Erebidae	Calliteara pudibunda Linnaeus, 1758	INV02378	IBILP266-17	BOLD:AAB5204	OQ562551
Erebidae	Catephia alchymista (Denis & Schiffermüller), 1775	INV00623	IBILP1083-19	BOLD:AAK2247	OQ563667
Erebidae	Catephia alchymista (Denis & Schiffermüller), 1775	INV03048	IBILP347-17	BOLD:AAK2247	OQ562122
Erebidae	Catephia alchymista (Denis & Schiffermüller), 1775	INV04023	IBILP451-17	BOLD:AAK2247	OQ564305
Erebidae	Catocala coniuncta Esper	INV03603	IBILP2137-20	BOLD:AAK2298	OQ562999
Erebidae	Catocala coniuncta Esper	INV04025	IBILP2032-20	BOLD:AAK2298	OQ563483
Erebidae	Catocala coniuncta Esper	INV05287	IBILP761-19	BOLD:AAK2298	OQ563003
Erebidae	Catocala conversa Esper, 1783	INV05311	IBILP772-19	BOLD:AAE4407	OQ563814
Erebidae	Catocala conversa Esper, 1783	INV05333	IBILP781-19	BOLD:AAE4407	OQ563310
Erebidae	Catocala dilecta Hübner, 1808	INV02728	IBILP700-19	BOLD:AAI7371	OQ562797
Erebidae	Catocala elocata Esper	INV03314	IBILP394-17	BOLD:ABZ5495	OQ563549
Erebidae	Catocala elocata Esper	INV03667	IBILP417-17	BOLD:ABZ5495	OQ564078
Erebidae	Catocala mariana Rambur, 1858	INV07239	IBILP1631-20	BOLD:AAF2515	OQ563942
Erebidae	Catocala nupta Linnaeus, 1767	INV03313	IBILP393-17	BOLD:ACE8723	OQ563866
Erebidae	Catocala nupta Linnaeus, 1767	INV04099	IBILP2145-20	BOLD:ACE8723	OQ563828
Erebidae	Catocala nupta Linnaeus, 1767	INV09710	IBILP2891-20	BOLD:ACE8723	OQ562346
Erebidae	Catocala nymphaea Esper, 1787	INV00654	IBILP016-17	BOLD:AAE9291	OQ562639
Erebidae	Catocala nymphagoga Esper, 1787	INV00644	IBILP875-19	BOLD:ACE3559	OQ562148
Erebidae	Catocala nymphagoga Esper, 1787	INV01009	IBILP960-19	BOLD:ACE3559	OQ564304
Erebidae	Catocala nymphagoga Esper, 1787	INV05268	IBILP755-19	BOLD:ACE3559	OQ562053
Erebidae	Catocala optata Godart, 1825	INV04092	IBILP2144-20	BOLD:AAE9294	OQ562112
Erebidae	Catocala optata Godart, 1825	INV09720	IBILP2892-20	BOLD:AAE9294	OQ562014
Erebidae	Catocala promissa (Denis & Schiffermüller), 1775	INV00761	IBILP042-17	BOLD:AAD6782	OQ563591
Erebidae	Catocala promissa (Denis & Schiffermüller), 1775	INV05453	IBILP835-19	BOLD:AAD6782	OQ563204
Erebidae	Coscinia chrysocephala Hübner, 1804	INV01408	IBILP1061-19	BOLD:ACT5059	OQ563738
Erebidae	Coscinia chrysocephala Hübner, 1804	INV01410	IBILP1062-19	BOLD:ACT5059	OQ562638
Erebidae	Coscinia chrysocephala Hübner, 1804	INV01460	IBILP1081-19	BOLD:ACT5059	OQ563103
Erebidae	Coscinia chrysocephala Hübner, 1804	INV02807	IBILP642-19	BOLD:ACT5059	OQ562583
Erebidae	Coscinia cribraria Linnaeus, 1758	INV00671	IBILP880-19	BOLD:ABZ5211	OQ562626
Erebidae	Coscinia cribraria Linnaeus, 1758	INV01902	IBILP582-19	BOLD:AEA4999	OQ562164
Erebidae	Coscinia striata Linnaeus, 1758	INV01135	IBILP121-17	BOLD:AAJ5576	OQ562868
Erebidae	Coscinia striata Linnaeus, 1758	INV01298	IBILP154-17	BOLD:AAJ5576	OQ563019
Erebidae	Cymbalophora pudica Esper, 1784	INV00262	IBILP867-19	BOLD:AAG6227	OQ562367
Erebidae	Cymbalophora pudica Esper, 1784	INV01815	IBILP539-19	BOLD:AAG6227	OQ562233
Erebidae	Cymbalophora pudica Esper, 1784	INV04078	IBILP1306-19	BOLD:AAG6227	OQ564077
Erebidae	Diacrisia sannio (Linnaeus, 1758)	INV00679	IBILP1817-20	BOLD:AAB8660	OQ563988
Erebidae	Diacrisia sannio (Linnaeus, 1758)	INV03196	IBILP504-19	BOLD:AAB8660	OQ563673
Erebidae	Diaphora mendica (Clerck, 1759)	INV02387	IBILP1097-19	BOLD:AAB9868	OQ563017
Erebidae	Diaphora mendica (Clerck, 1759)	INV06493	IBILP1601-20	BOLD:AAB9868	OQ562713
Erebidae	Drasteria cailino Lefèbvre, 1827	INV00937	IBILP937-19	BOLD:AAN4277	OQ563034
Erebidae	Drasteria cailino Lefèbvre, 1827	INV03150	IBILP485-19	BOLD:AAN4277	OQ563416
Erebidae	Drasteria cailino Lefèbvre, 1827	INV04659	IBILP2236-20	BOLD:AAN4277	OQ563222
Erebidae	Dysgonia algira Linnaeus, 1767	INV00606	IBILP006-17	BOLD:AAI8867	OQ563697
Erebidae	Dysgonia algira Linnaeus, 1767	INV03138	IBILP358-17	BOLD:AAI8867	OQ563409
Erebidae	Dysgonia algira Linnaeus, 1767	INV03366	IBILP1989-20	BOLD:AAI8867	OQ563670
Erebidae	Dysgonia algira Linnaeus, 1767	INV08510	IBILP1658-20	BOLD:AAI8867	OQ562106
Erebidae	Eilema caniola Hübner, 1827	INV01794	IBILP1896-20	BOLD:AAF6264	OQ562533
Erebidae	Eilema caniola Hübner, 1827	INV02804	IBILP639-19	BOLD:AAF6264	OQ562559
Erebidae	Eilema complana Linnaeus, 1758	INV03309	IBILP1217-19	BOLD:AAB6846	OQ563817
Erebidae	Eilema depressa Esper, 1786	INV01306	IBILP157-17	BOLD:AAB6834	OQ562176
Erebidae	Eilema depressa Esper, 1786	INV01968	IBILP610-19	BOLD:AAB6834	OQ564128
Erebidae	Eilema depressa Esper, 1786	INV06995	IBILP1429-19	BOLD:AAB6834	OQ562358
Erebidae	Eilema lurideola Zincken, 1817	INV01328	IBILP170-17	BOLD:AAB6833	OQ563308
Erebidae	Eilema pygmaeola Doubleday, 1847	INV05375	IBILP804-19	BOLD:AAE8202	OQ562937
Erebidae	Eilema rungsi de Toulgoët, 1960	INV07092	IBILP1463-19	BOLD:ACD0671	OQ563350
Erebidae	Eilema rungsi de Toulgoët, 1960	INV08588	IBILP1666-20	BOLD:ACD0671	OQ564032
Erebidae	Eilema sororcula Hufnagel, 1767	INV01305	IBILP1046-19	BOLD:AAC1077	OQ562204
Erebidae	Eilema sororcula Hufnagel, 1767	INV03254	IBILP388-17	BOLD:AAC1077	OQ562300
Erebidae	Eilema sororcula Hufnagel, 1767	INV08425	IBILP1648-20	BOLD:AAC1077	OQ562385
Erebidae	Eilema uniola Rambur	INV01876	IBILP2121-20	BOLD:ABW9299	OQ563561
Erebidae	Eilema uniola Rambur	INV03371	IBILP2135-20	BOLD:ABW9299	OQ562704
Erebidae	Eilema uniola Rambur	INV06988	IBILP1425-19	BOLD:ABW9299	OQ562461
Erebidae	Eilema uniola Rambur	INV09724	IBILP3041-22	BOLD:ABW9299	OQ563948
Erebidae	Eublemma candidana (Fabricius, 1794)	INV00871	IBILP056-17	BOLD:AAL4751	OQ562845
Erebidae	Eublemma candidana (Fabricius, 1794)	INV01988	IBILP246-17	BOLD:AAL4751	OQ563120
Erebidae	Eublemma candidana (Fabricius, 1794)	INV03152	IBILP361-17	BOLD:AAL4751	OQ563953
Erebidae	Eublemma candidana (Fabricius, 1794)	INV03228	IBILP379-17	BOLD:AAL4751	OQ563089
Erebidae	Eublemma candidana (Fabricius, 1794)	INV03349	IBILP402-17	BOLD:AAL4751	OQ563252
Erebidae	Eublemma cochylioides (Guenée, 1852)	INV07516	IBILP1485-19	BOLD:ACE8949	OQ562297
Erebidae	Eublemma ostrina (Hübner, 1808)	INV00981	IBILP080-17	BOLD:AAG1829	OQ562111
Erebidae	Eublemma ostrina (Hübner, 1808)	INV01969	IBILP611-19	BOLD:AAG1829	OQ562028
Erebidae	Eublemma ostrina (Hübner, 1808)	INV02839	IBILP310-17	BOLD:AAG1829	OQ563825
Erebidae	Eublemma ostrina (Hübner, 1808)	INV03082	IBILP350-17	BOLD:AAG1829	OQ562326
Erebidae	Eublemma ostrina (Hübner, 1808)	INV04465	IBILP2176-20	BOLD:AAG1829	OQ563952
Erebidae	Eublemma parva (Hübner)	INV01993	IBILP622-19	BOLD:AAM5884	OQ563238
Erebidae	Eublemma parva (Hübner)	INV04869	IBILP2046-20	BOLD:AAM5884	OQ563471
Erebidae	Eublemma parva (Hübner)	INV07006	IBILP1435-19	BOLD:AAM5884	OQ563303
Erebidae	Eublemma pura (Hübner)	INV01042	IBILP1848-20	BOLD:AAP3973	OQ563246
Erebidae	Eublemma pura (Hübner)	INV01233	IBILP1872-20	BOLD:AAP3973	OQ564079
Erebidae	Eublemma pura (Hübner)	INV03706	IBILP2000-20	BOLD:AAP3973	OQ562007
Erebidae	Eublemma purpurina (Denis & Schiffermüller), 1775	INV01859	IBILP211-17	BOLD:AAE4672	OQ563840
Erebidae	Eublemma purpurina (Denis & Schiffermüller), 1775	INV10227	IBILP2968-20	BOLD:AAE4672	OQ563727
Erebidae	Euclidia glyphica Linnaeus, 1758	INV02362	IBILP260-17	BOLD:AAD0810	OQ562060
Erebidae	Euproctis chrysorrhoea Linnaeus, 1758	INV01313	IBILP1050-19	BOLD:ABY5435	OQ562854
Erebidae	Euproctis chrysorrhoea Linnaeus, 1758	INV05319	IBILP776-19	BOLD:ABY5435	OQ563605
Erebidae	Euproctis similis (Fuessly, 1775)	INV00668	IBILP022-17	BOLD:AAC3712	OQ563486
Erebidae	Euproctis similis (Fuessly, 1775)	INV01997	IBILP249-17	BOLD:AAC3712	OQ563661
Erebidae	Euproctis similis (Fuessly, 1775)	INV06905	IBILP1401-19	BOLD:AAC3712	OQ562950
Erebidae	Grammodes bifasciata Petagna, 1787	INV05338	IBILP784-19	BOLD:AAN0893	OQ564105
Erebidae	Grammodes bifasciata Petagna, 1787	INV06915	IBILP1408-19	BOLD:ABY5163	OQ564177
Erebidae	Grammodes bifasciata Petagna, 1787	INV08741	IBILP1712-20	BOLD:AAN0893	OQ562323
Erebidae	Grammodes stolida Fabricius, 1775	INV04020	IBILP450-17	BOLD:AAG5842	OQ563936
Erebidae	Grammodes stolida Fabricius, 1775	INV10007	IBILP3096-22	BOLD:AAG5842	OQ563036
Erebidae	Herminia grisealis (Denis & Schiffermüller), 1775	INV08773	IBILP1718-20	BOLD:AAC3337	OQ562807
Erebidae	Herminia tarsipennalis Treitschke, 1835	INV10338	IBILP2986-20	BOLD:AAC1538	OQ563608
Erebidae	Hypena crassalis (Fabricius, 1787)	INV00673	IBILP024-17	BOLD:AAD1366	OQ563118
Erebidae	Hypena lividalis (Hübner, 1790)	INV07600	IBILP2247-20	BOLD:AAE1121	OQ563199
Erebidae	Hypena lividalis (Hübner, 1790)	INV08947	IBILP1754-20	BOLD:AAE1121	OQ562651
Erebidae	Hypena obsitalis (Hübner)	INV03043	IBILP345-17	BOLD:AAK3686	OQ563012
Erebidae	Hypena obsitalis (Hübner)	INV04452	IBILP2166-20	BOLD:AAK3686	OQ562772
Erebidae	Hypena obsitalis (Hübner)	INV08907	IBILP1751-20	BOLD:AAK3686	OQ562101
Erebidae	Hypena proboscidalis (Linnaeus, 1758)	INV01205	IBILP141-17	BOLD:AAB6485	OQ563939
Erebidae	Hypena proboscidalis (Linnaeus, 1758)	INV05438	IBILP828-19	BOLD:AAB6485	OQ562338
Erebidae	Hyphoraia dejeani Godart, 1822	INV02405	IBILP1904-20	BOLD:ABW9065	OQ562208
Erebidae	Hyphoraia dejeani Godart, 1822	INV03018	IBILP1921-20	BOLD:ABW9065	OQ563344
Erebidae	Hyphoraia dejeani Godart, 1822	INV06655	IBILP1619-20	BOLD:ABW9065	OQ564341
Erebidae	Leucoma salicis Linnaeus, 1758	INV04018	IBILP449-17	BOLD:AAA5528	OQ564242
Erebidae	Leucoma salicis Linnaeus, 1758	INV04024	IBILP452-17	BOLD:AAA5528	OQ564288
Erebidae	Leucoma salicis Linnaeus, 1758	INV10265	IBILP2976-20	BOLD:AAA5528	OQ564294
Erebidae	Lithosia quadra Linnaeus, 1758	INV01332	IBILP172-17	BOLD:AAB8723	OQ563208
Erebidae	Lithosia quadra Linnaeus, 1758	INV01965	IBILP240-17	BOLD:AAB8723	OQ563634
Erebidae	Lithosia quadra Linnaeus, 1758	INV06908	IBILP1403-19	BOLD:AAB8723	OQ563523
Erebidae	Lygephila craccae (Denis & Schiffermüller), 1775	INV01047	IBILP096-17	BOLD:AAD9538	OQ563562
Erebidae	Lygephila craccae (Denis & Schiffermüller), 1775	INV02814	IBILP303-17	BOLD:AAD9538	OQ562426
Erebidae	Lygephila craccae (Denis & Schiffermüller), 1775	INV04474	IBILP2184-20	BOLD:AAD9538	OQ564157
Erebidae	Lygephila lusoria Linnaeus, 1758	INV00790	IBILP044-17	BOLD:AAY7719	OQ562031
Erebidae	Lymantria monacha Linnaeus, 1758	INV03381	IBILP407-17	BOLD:AAA5537	OQ562347
Erebidae	Lymantria monacha Linnaeus, 1758	INV05346	IBILP791-19	BOLD:AAA5537	OQ563913
Erebidae	Metachrostis velox (Hübner)	INV00986	IBILP954-19	BOLD:AAH6930	OQ564249
Erebidae	Metachrostis velox (Hübner)	INV02635	IBILP682-19	BOLD:AAH6930	OQ562434
Erebidae	Miltochrista miniata Forster, 1771	INV01327	IBILP169-17	BOLD:AAC4781	OQ562740
Erebidae	Miltochrista miniata Forster, 1771	INV03303	IBILP1213-19	BOLD:AAC4781	OQ563794
Erebidae	Miltochrista miniata Forster, 1771	INV05460	IBILP839-19	BOLD:AAC4781	OQ563808
Erebidae	Nodaria nodosalis (Herrich-Schäffer)	INV03149	IBILP484-19	BOLD:AAK3749	OQ562762
Erebidae	Nodaria nodosalis (Herrich-Schäffer)	INV07056	IBILP1451-19	BOLD:AAK3749	OQ562737
Erebidae	Ocneria rubea (Denis & Schiffermüller), 1775	INV05349	IBILP793-19	BOLD:AAZ8646	OQ562928
Erebidae	Odice jucunda (Hübner)*	INV03699	IBILP1252-19	BOLD:ADS2361	OQ564223
Erebidae	Odice jucunda (Hübner)*	INV07582	IBILP1643-20	BOLD:ADS2361	OQ563190
Erebidae	Odice jucunda (Hübner)*	INV08862	IBILP1738-20	BOLD:ADS2361	OQ562444
Erebidae	Odice pergrata (Rambur, 1858)	INV01849	IBILP1899-20	BOLD:ACD0937	OQ562632
Erebidae	Odice pergrata (Rambur, 1858)	INV06934	IBILP1411-19	BOLD:ACD0937	OQ562579
Erebidae	Odice pergrata (Rambur, 1858)	INV06961	IBILP1419-19	BOLD:ACD0937	OQ562477
Erebidae	Ophiusa tirhaca Cramer, 1773	INV06909	IBILP1404-19	BOLD:ABZ7648	OQ562485
Erebidae	Ophiusa tirhaca Cramer, 1773	INV07559	IBILP1640-20	BOLD:ABZ7648	OQ562124
Erebidae	Ophiusa tirhaca Cramer, 1773	INV07689	IBILP1523-19	BOLD:ABZ7648	OQ562056
Erebidae	Orgyia antiqua (Linnaeus, 1758)	INV01339	IBILP175-17	BOLD:AAA6432	OQ562331
Erebidae	Orgyia trigotephras Boisduval, 1828	INV02648	IBILP687-19	BOLD:ABW9167	OQ563465
Erebidae	Orgyia trigotephras Boisduval, 1828	INV09029	IBILP1809-20	BOLD:ABW9167	OQ562363
Erebidae	Paidia rica Freyer, 1855*	INV00983	IBILP1843-20	BOLD:AEC7499	OQ563863
Erebidae	Paidia rica Freyer, 1855*	INV04070	IBILP2034-20	BOLD:AEC7499	OQ563198
Erebidae	Paidia rica Freyer, 1855*	INV10299	IBILP2983-20	BOLD:AEC7499	OQ562373
Erebidae	Paracolax tristalis (Fabricius, 1794)	INV01144	IBILP124-17	BOLD:AAE6800	OQ563194
Erebidae	Parascotia nisseni Turati, 1905	INV00880	IBILP914-19	BOLD:AAP7326	OQ564115
Erebidae	Parascotia nisseni Turati, 1905	INV03055	IBILP1141-19	BOLD:AAP7326	OQ564006
Erebidae	Parascotia nisseni Turati, 1905	INV07004	IBILP1433-19	BOLD:AAP7326	OQ563977
Erebidae	Phragmatobia fuliginosa Linnaeus, 1758	INV00897	IBILP921-19	BOLD:AAA6178	OQ563986
Erebidae	Phragmatobia fuliginosa Linnaeus, 1758	INV03257	IBILP520-19	BOLD:AAA6178	OQ563709
Erebidae	Phragmatobia fuliginosa Linnaeus, 1758	INV04032	IBILP1290-19	BOLD:AAA6178	OQ563895
Erebidae	Polypogon plumigeralis (Hübner, 1825)	INV04006	IBILP446-17	BOLD:AAI4196	OQ563485
Erebidae	Polypogon plumigeralis (Hübner, 1825)	INV06900	IBILP1400-19	BOLD:AAI4196	OQ564280
Erebidae	Rivula sericealis (Scopoli, 1763)	INV01319	IBILP164-17	BOLD:ABX5628	OQ562794
Erebidae	Rivula sericealis (Scopoli, 1763)	INV06203	IBILP1351-19	BOLD:AAB4777	OQ562055
Erebidae	Rivula sericealis (Scopoli, 1763)	INV08997	IBILP1778-20	BOLD:AAB4777	OQ563757
Erebidae	Schrankia costaestrigalis (Stephens, 1834)	INV03145	IBILP360-17	BOLD:AAD1543	OQ562351
Erebidae	Schrankia costaestrigalis (Stephens, 1834)	INV03255	IBILP389-17	BOLD:AAD5885	OQ562220
Erebidae	Schrankia costaestrigalis (Stephens, 1834)	INV04494	IBILP2202-20	BOLD:AAD1543	OQ562561
Erebidae	Spilosoma lubricipeda Linnaeus, 1758	INV09063	IBILP1793-20	BOLD:AAB2233	OQ563098
Erebidae	Spilosoma lutea Hufnagel, 1766	INV00641	IBILP011-17	BOLD:AAC0134	OQ562649
Erebidae	Spilosoma lutea Hufnagel, 1766	INV04858	IBILP2040-20	BOLD:AAC0134	OQ564168
Erebidae	Spilosoma lutea Hufnagel, 1766	INV08778	IBILP1720-20	BOLD:AAC0134	OQ562860
Erebidae	Tyria jacobaeae Linnaeus, 1758	INV03165	IBILP493-19	BOLD:AAB5189	OQ563228
Erebidae	Utetheisa pulchella Linnaeus, 1758	INV07556	IBILP1638-20	BOLD:AAF0098	OQ563616
Erebidae	Zebeeba falsalis (Herrich-Schäffer, 1839)	INV03102	IBILP354-17	BOLD:AAJ9181	OQ563615
Erebidae	Zebeeba falsalis (Herrich-Schäffer, 1839)	INV06230	IBILP1355-19	BOLD:AAJ9181	OQ563092
Erebidae	Zebeeba falsalis (Herrich-Schäffer, 1839)	INV07487	IBILP1472-19	BOLD:AAJ9181	OQ562183
Erebidae	Zethes insularis Rambur, 1833	INV00977	IBILP951-19	BOLD:AAJ9303	OQ563726
Euteliidae	Eutelia adulatrix (Hübner, 1813)	INV01971	IBILP612-19	BOLD:ACL5792
Euteliidae	Eutelia adulatrix (Hübner, 1813)	INV02826	IBILP653-19	BOLD:ACL5792	OQ563826
Euteliidae	Eutelia adulatrix (Hübner, 1813)	INV06919	IBILP1409-19	BOLD:ACL5792	OQ562888
Gelechiidae	Acompsia schmidtiellus (Heyden, 1848)	INV00591	IBILP004-17	BOLD:AAK0920	OQ563105
Gelechiidae	Anarsia lineatella Zeller, 1839	INV00965	IBILP946-19	BOLD:AAD7849	OQ563590
Gelechiidae	Anarsia spartiella (Schrank, 1802)	INV01067	IBILP976-19	BOLD:ADU3193	OQ563176
Gelechiidae	Anarsia spartiella (Schrank, 1802)	INV01175	IBILP1016-19	BOLD:ABA2603	OQ562857
Gelechiidae	Anarsia spartiella (Schrank, 1802)	INV06227	IBILP1354-19	BOLD:ABA2603	OQ562817
Gelechiidae	Aproaerema albipalpella (Herrich-Schäffer, 1854)	INV03836	IBILP2013-20	BOLD:AEC8234	OQ562013
Gelechiidae	Aproaerema anthyllidella (Hübner, 1813)	INV00873	IBILP909-19	BOLD:AAD2266	OQ563818
Gelechiidae	Aproaerema anthyllidella (Hübner, 1813)	INV00967	IBILP947-19	BOLD:AAD2267	OQ562357
Gelechiidae	Aproaerema anthyllidella (Hübner, 1813)	INV01386	IBILP178-17	BOLD:AAD2266	OQ562765
Gelechiidae	Aproaerema anthyllidella (Hübner, 1813)	INV02848	IBILP664-19	BOLD:AAD2267	OQ562535
Gelechiidae	Aproaerema buvati (Nel, 1995)*	INV00776	IBILP2100-20	BOLD:AEC7434	OQ563653
Gelechiidae	Aproaerema larseniella (Gozmány, 1957)	INV00600	IBILP1189-19	BOLD:AAK1468	OQ564145
Gelechiidae	Aproaerema larseniella (Gozmány, 1957)	INV03175	IBILP497-19	BOLD:AAK1468	OQ563366
Gelechiidae	Aproaerema larseniella (Gozmány, 1957)	INV09838	IBILP3066-22	BOLD:AAK1468	OQ564100
Gelechiidae	Aristotelia brizella (Treitschke, 1833)	INV02009	IBILP629-19	BOLD:AAJ1682	OQ563532
Gelechiidae	Aristotelia brizella (Treitschke, 1833)	INV08574	IBILP1664-20	BOLD:AAJ1682	OQ562088
Gelechiidae	Aristotelia ericinella (Zeller, 1839)	INV03290	IBILP1208-19	BOLD:ADM4599	OQ564047
Gelechiidae	Aristotelia ericinella (Zeller, 1839)	INV05393	IBILP815-19	BOLD:ADM4599	OQ564169
Gelechiidae	Aristotelia subdecurtella (Stainton, 1858)	INV08634	IBILP1685-20	BOLD:AAP7515	OQ563928
Gelechiidae	Aroga pascuicola (Staudinger, 1871)	INV01326	IBILP1876-20	BOLD:ADL6412	OQ563418
Gelechiidae	Aroga pascuicola (Staudinger, 1871)	INV03322	IBILP1980-20	BOLD:ADL6412	OQ562796
Gelechiidae	Aroga pascuicola (Staudinger, 1871)	INV09790	IBILP3057-22	BOLD:ADL6412	OQ562839
Gelechiidae	Brachmia blandella (Fabricius, 1798)	INV04230	IBILP735-19	BOLD:AAD2457	OQ564025
Gelechiidae	Brachmia blandella (Fabricius, 1798)	INV08672	IBILP1696-20	BOLD:AAD2457	OQ563804
Gelechiidae	Bryotropha domestica (Haworth, 1828)	INV10413	IBILP3119-22	BOLD:AAE8511	OQ562151
Gelechiidae	Bryotropha dryadella (Zeller, 1850)	INV01374	IBILP2106-20	BOLD:AAW7301	OQ562508
Gelechiidae	Bryotropha figulella (Staudinger, 1859)*	INV01393	IBILP1882-20	BOLD:ADL9820	OQ562108
Gelechiidae	Bryotropha figulella (Staudinger, 1859)	INV04219	IBILP727-19	BOLD:ADL9820	OQ563452
Gelechiidae	Bryotropha figulella (Staudinger, 1859)	INV08637	IBILP1686-20	BOLD:AED0300	OQ563410
Gelechiidae	Bryotropha gallurella Amsel, 1952	INV03047	IBILP1929-20	BOLD:ADL8617	OQ563612
Gelechiidae	Bryotropha heckfordi Karsholt & Rutten, 2005	INV00781	IBILP2103-20	BOLD:ADM9910	OQ563527
Gelechiidae	Bryotropha sattleri Nel, 2003	INV06264	IBILP1364-19	BOLD:ADM8851	OQ562315
Gelechiidae	Bryotropha terrella (Denis & Schiffermüller), 1775	INV01083	IBILP984-19	BOLD:AAB9591	OQ563405
Gelechiidae	Bryotropha terrella (Denis & Schiffermüller), 1775	INV01147	IBILP1005-19	BOLD:AAB9591	OQ563032
Gelechiidae	Bryotropha umbrosella (Zeller, 1839)	INV03821	IBILP2139-20	BOLD:AAJ8980	OQ562714
Gelechiidae	Bryotropha vondermuhlli Nel & Brusseaux, 2003	INV00709	IBILP2096-20	BOLD:ADI8418	OQ562853
Gelechiidae	Carpatolechia alburnella (Zeller, 1839)	INV05779	IBILP860-19	BOLD:AAF1850	OQ562500
Gelechiidae	Carpatolechia decorella (Haworth, 1812)	INV02649	IBILP688-19	BOLD:AAK2790	OQ563546
Gelechiidae	Carpatolechia decorella (Haworth, 1812)	INV07712	IBILP1529-19	BOLD:AAK2790	OQ564290
Gelechiidae	Carpatolechia decorella (Haworth, 1812)	INV08952	IBILP1755-20	BOLD:AAK2790	OQ562761
Gelechiidae	Caryocolum dianthella (Chrétien, 1925)	INV02719	IBILP696-19	BOLD:AAU1854	OQ563695
Gelechiidae	Caryocolum dianthella (Chrétien, 1925)	INV03351	IBILP1228-19	BOLD:AAU1854	OQ564087
Gelechiidae	Caryocolum fibigerium Huemer, 1988	INV03797	IBILP1261-19	BOLD:AAU3076	OQ563641
Gelechiidae	Caryocolum huebneri (Haworth, 1828)	INV03844	IBILP2071-20	BOLD:ABW6646	OQ563907
Gelechiidae	Caryocolum jaspidella (Chrétien, 1908)	INV03791	IBILP1259-19	BOLD:ABW6542	OQ562163
Gelechiidae	Caryocolum provinciella (Stainton, 1869)	INV07674	IBILP1520-19	BOLD:ADO2699	OQ562641
Gelechiidae	Caryocolum tischeriella (Zeller, 1839)	INV03849	IBILP2017-20	BOLD:AAI6566	OQ563970
Gelechiidae	Chrysoesthia sexguttella (Thunberg, 1794)	INV10411	IBILP3117-22	BOLD:AAD8505	OQ564057
Gelechiidae	Dichomeris acuminatus (Staudinger, 1876)	INV07465	IBILP1466-19	BOLD:AAB6409	OQ563557
Gelechiidae	Dichomeris acuminatus (Staudinger, 1876)	INV08686	IBILP1701-20	BOLD:AAB6409	OQ562599
Gelechiidae	Dichomeris lamprostoma (Zeller, 1847)	INV07602	IBILP1498-19	BOLD:AAV6609	OQ562423
Gelechiidae	Dichomeris limbipunctellus (Staudinger, 1859)	INV01960	IBILP2127-20	BOLD:AEB2518	OQ562679
Gelechiidae	Dichomeris limbipunctellus (Staudinger, 1859)	INV03319	IBILP1978-20	BOLD:AEB2518	OQ562107
Gelechiidae	Dichomeris marginella (Fabricius, 1781)	INV03098	IBILP1938-20	BOLD:AAC4900	OQ562778
Gelechiidae	Ephysteris promptella (Staudinger, 1859)	INV05922	IBILP2244-20	BOLD:ACR6646	OQ562940
Gelechiidae	Ephysteris promptella (Staudinger, 1859)	INV06994	IBILP1428-19	BOLD:ACR6646	OQ562321
Gelechiidae	Epidola stigma Staudinger, 1859	INV02727	IBILP699-19	BOLD:ABX1734	OQ563490
Gelechiidae	Epidola stigma Staudinger, 1859	INV04231	IBILP736-19	BOLD:ABX1734	OQ562114
Gelechiidae	Gelechia scotinella Herrich-Schäffer, 1854	INV05359	IBILP2243-20	BOLD:AAI7032	OQ562105
Gelechiidae	Gladiovalva badidorsella (Rebel, 1935)	INV00955	IBILP1839-20	BOLD:ADL9737	OQ564342
Gelechiidae	Gladiovalva badidorsella (Rebel, 1935)	INV02699	IBILP695-19	BOLD:ADL9737	OQ562042
Gelechiidae	Gladiovalva badidorsella (Rebel, 1935)	INV07623	IBILP1506-19	BOLD:ADL9737	OQ563183
Gelechiidae	Helcystogramma lutatella (Herrich-Schäffer, 1854)	INV02605	IBILP676-19	BOLD:AEV3728	OQ562307
Gelechiidae	Helcystogramma triannulella (Herrich-Schäffer, 1854)	INV02692	IBILP694-19	BOLD:ACX0424	OQ562568
Gelechiidae	Helcystogramma triannulella (Herrich-Schäffer, 1854)	INV06999	IBILP1431-19	BOLD:ACX0424	OQ562364
Gelechiidae	Isophrictis anthemidella (Wocke, 1871)	INV00586	IBILP1185-19	BOLD:AAI8202	OQ564067
Gelechiidae	Isophrictis anthemidella (Wocke, 1871)	INV03038	IBILP1926-20	BOLD:AAI8202	OQ563510
Gelechiidae	Isophrictis anthemidella (Wocke, 1871)	INV06465	IBILP1600-20	BOLD:AAI8202	OQ563457
Gelechiidae	Isophrictis lineatellus (Zeller, 1850)	INV00847	IBILP1824-20	BOLD:AEC5068	OQ562447
Gelechiidae	Isophrictis lineatellus (Zeller, 1850)	INV01001	IBILP1845-20	BOLD:AEC5068	OQ564069
Gelechiidae	Isophrictis lineatellus (Zeller, 1850)	INV01060	IBILP1855-20	BOLD:AEC5393	OQ564285
Gelechiidae	Isophrictis lineatellus (Zeller, 1850)	INV02831	IBILP1912-20	BOLD:AEC5068	OQ563706
Gelechiidae	Isophrictis lineatellus (Zeller, 1850)	INV03083	IBILP1935-20	BOLD:AEC5068	OQ563550
Gelechiidae	Isophrictis lineatellus (Zeller, 1850)	INV03736	IBILP2001-20	BOLD:AEC5393	OQ563237
Gelechiidae	Mesophleps corsicella Herrich-Schäffer, 1856	INV07068	IBILP1452-19	BOLD:AAU3613	OQ563879
Gelechiidae	Mesophleps trinotella Herrich-Schäffer, 1856	INV03113	IBILP1943-20	BOLD:AAV7800	OQ563934
Gelechiidae	Metzneria aestivella (Zeller, 1839)	INV00973	IBILP076-17	BOLD:AAK7524	OQ563304
Gelechiidae	Metzneria aestivella (Zeller, 1839)	INV02682	IBILP690-19	BOLD:AAK7524	OQ562932
Gelechiidae	Metzneria aestivella (Zeller, 1839)	INV08995	IBILP1776-20	BOLD:AAK7524	OQ562468
Gelechiidae	Metzneria lappella (Linnaeus, 1758)	INV03837	IBILP2014-20	BOLD:AAB4321	OQ564205
Gelechiidae	Metzneria littorella (Douglas, 1850)	INV09133	IBILP2886-20	BOLD:ADL7669	OQ562316
Gelechiidae	Metzneria neli Huemer, 2021	INV08953	IBILP1756-20	BOLD:ABX1726	OQ562276
Gelechiidae	Metzneria torosulella Rebel, 1893	INV04204	IBILP718-19	BOLD:ADM4637	OQ563346
Gelechiidae	Metzneria torosulella Rebel, 1893	INV04208	IBILP720-19	BOLD:ADM4637	OQ563058
Gelechiidae	Mirificarma cabezella (Chrétien, 1925)	INV06984	IBILP1424-19	BOLD:ADM0327	OQ563148
Gelechiidae	Mirificarma cabezella (Chrétien, 1925)	INV07638	IBILP1512-19	BOLD:ADM0327	OQ562400
Gelechiidae	Mirificarma cytisella (Treitschke, 1833)*	INV01129	IBILP1000-19	BOLD:ADV3659	OQ563319
Gelechiidae	Mirificarma denotata Pitkin, 1984	INV08908	IBILP1752-20	BOLD:ADN5001	OQ562513
Gelechiidae	Mirificarma eburnella (Denis & Schiffermüller), 1775*	INV03058	IBILP1143-19	BOLD:ADU9641	OQ562376
Gelechiidae	Mirificarma eburnella (Denis & Schiffermüller), 1775*	INV04443	IBILP2161-20	BOLD:ADU9641	OQ562611
Gelechiidae	Mirificarma interrupta (Curtis, 1827)	INV02379	IBILP1092-19	BOLD:AAU3669	OQ563154
Gelechiidae	Mirificarma interrupta (Curtis, 1827)	INV04426	IBILP2151-20	BOLD:AAU3669	OQ563195
Gelechiidae	Mirificarma interrupta (Curtis, 1827)	INV04495	IBILP2203-20	BOLD:AAU3669	OQ563162
Gelechiidae	Mirificarma mulinella (Zeller, 1839)	INV01788	IBILP529-19	BOLD:AAK6246	OQ562822
Gelechiidae	Mirificarma mulinella (Zeller, 1839)	INV03289	IBILP391-17	BOLD:AAK6246	OQ564229
Gelechiidae	Mirificarma mulinella (Zeller, 1839)	INV06983	IBILP1423-19	BOLD:AAK6246	OQ564108
Gelechiidae	Monochroa cytisella (Curtis, 1837)	INV01308	IBILP158-17	BOLD:AAE1922	OQ563920
Gelechiidae	Monochroa cytisella (Curtis, 1837)	INV09093	IBILP1795-20	BOLD:AAE1922	OQ563382
Gelechiidae	Monochroa hornigi (Staudinger, 1883)	INV05926	IBILP1342-19	BOLD:AAK6885	OQ564020
Gelechiidae	Monochroa hornigi (Staudinger, 1883)	INV08987	IBILP1773-20	BOLD:AAK6885	OQ562153
Gelechiidae	Monochroa lucidella (Stephens, 1834)	INV00911	IBILP926-19	BOLD:AAE4765	OQ562669
Gelechiidae	Monochroa rumicetella (O.Hofmann, 1868)	INV10488	IBILP3163-22	BOLD:ABU9493	OQ563885
Gelechiidae	Monochroa tenebrella (Hübner, 1817)*	INV03035	IBILP1134-19	BOLD:ADT2294	OQ563421
Gelechiidae	Neofaculta ericetella (Geyer, 1832)	INV01109	IBILP993-19	BOLD:AAD1501	OQ563701
Gelechiidae	Neofaculta ericetella (Geyer, 1832)	INV01174	IBILP1015-19	BOLD:AAD1501	OQ562683
Gelechiidae	Neofaculta ericetella (Geyer, 1832)	INV02376	IBILP1091-19	BOLD:AAD1501	OQ563791
Gelechiidae	Neofriseria hitadoella Karsholt & Vives, 2014	INV00959	IBILP1841-20	BOLD:ADR5460	OQ563807
Gelechiidae	Neofriseria peliella (Treitschke, 1835)	INV03776	IBILP1256-19	BOLD:AAC7812	OQ562545
Gelechiidae	Neotelphusa cisti (Stainton, 1869)	INV03779	IBILP2002-20	BOLD:ADJ0429	OQ563951
Gelechiidae	Neotelphusa cisti (Stainton, 1869)	INV09842	IBILP2935-20	BOLD:ADJ0429	OQ563946
Gelechiidae	Neotelphusa huemeri (Nel, 1998)	INV03863	IBILP2023-20	BOLD:ADM2537	OQ563889
Gelechiidae	Nothris congressariella (Bruand, 1858)	INV00599	IBILP1188-19	BOLD:AAK4334	OQ564335
Gelechiidae	Nothris congressariella (Bruand, 1858)	INV06989	IBILP1426-19	BOLD:AAK4334	OQ562531
Gelechiidae	Nothris verbascella (Denis & Schiffermüller), 1775	INV03172	IBILP1954-20	BOLD:AAE5563	OQ564307
Gelechiidae	Nothris verbascella (Denis & Schiffermüller), 1775	INV10378	IBILP2988-20	BOLD:AAE5563	OQ564255
Gelechiidae	Oxypteryx helotella (Staudinger, 1859)	INV01220	IBILP1869-20	BOLD:AAP5437	OQ562288
Gelechiidae	Oxypteryx helotella (Staudinger, 1859)	INV02361	IBILP1901-20	BOLD:AAP5437	OQ563955
Gelechiidae	Oxypteryx helotella (Staudinger, 1859)	INV02454	IBILP1906-20	BOLD:AAP5437	OQ563259
Gelechiidae	Oxypteryx nigromaculella (Millière, 1872)	INV03176	IBILP1955-20	BOLD:AAW5089	OQ563989
Gelechiidae	Palumbina guerinii (Stainton, 1857)	INV00991	IBILP955-19	BOLD:AAV1433	OQ562922
Gelechiidae	Palumbina guerinii (Stainton, 1857)	INV07588	IBILP1492-19	BOLD:AAV1433	OQ562463
Gelechiidae	Platyedra subcinerea (Haworth, 1828)	INV08819	IBILP1726-20	BOLD:AAD8749	OQ564343
Gelechiidae	Prolita solutella (Zeller, 1839)	INV03823	IBILP1316-19	BOLD:AAK9355	OQ563876
Gelechiidae	Pseudosophronia cosmella (Constant, 1885)	INV08646	IBILP1690-20	BOLD:ADR7943	OQ563041
Gelechiidae	Pseudotelphusa occidentella Huemer & Karsholt, 1999	INV01334	IBILP1055-19	BOLD:ACA9489	OQ562788
Gelechiidae	Pseudotelphusa occidentella Huemer & Karsholt, 1999	INV02616	IBILP678-19	BOLD:ACA9489	OQ563015
Gelechiidae	Pseudotelphusa occidentella Huemer & Karsholt, 1999	INV03246	IBILP518-19	BOLD:ACA9489	OQ562045
Gelechiidae	Pseudotelphusa scalella (Scopoli, 1763)	INV03234	IBILP381-17	BOLD:AAM0076	OQ563482
Gelechiidae	Pseudotelphusa scalella (Scopoli, 1763)	INV05383	IBILP809-19	BOLD:AAM0076	OQ562279
Gelechiidae	Pseudotelphusa scalella (Scopoli, 1763)	INV05468	IBILP844-19	BOLD:AAM0076	OQ562085
Gelechiidae	Pseudotelphusa scalella (Scopoli, 1763)	INV08524	IBILP1662-20	BOLD:AAM0076	OQ563230
Gelechiidae	Psoricoptera gibbosella (Zeller, 1839)	INV03800	IBILP423-17	BOLD:AAD0608	OQ563544
Gelechiidae	Psoricoptera gibbosella (Zeller, 1839)	INV05382	IBILP808-19	BOLD:AAD0608	OQ562566
Gelechiidae	Ptocheuusa paupella (Zeller, 1847)	INV03338	IBILP1224-19	BOLD:AAV2188	OQ564326
Gelechiidae	Ptocheuusa paupella (Zeller, 1847)	INV10005	IBILP3094-22	BOLD:AAV2188	OQ563046
Gelechiidae	Pyncostola bohemiella (Nickerl, 1864)	INV00774	IBILP2098-20	BOLD:ACZ1855	OQ563854
Gelechiidae	Recurvaria leucatella (Clerck, 1759)	INV01155	IBILP126-17	BOLD:AAD6088	OQ563929
Gelechiidae	Recurvaria leucatella (Clerck, 1759)	INV02755	IBILP705-19	BOLD:AAD6088	OQ563581
Gelechiidae	Recurvaria nanella (Denis & Schiffermüller), 1775	INV05665	IBILP851-19	BOLD:AAB2851	OQ563795
Gelechiidae	Schistophila laurocistella Chrétien, 1899	INV06259	IBILP1361-19	BOLD:ADO2170	OQ562757
Gelechiidae	Scrobipalpa corleyi Huemer & Karsholt, 2010	INV00574	IBILP2253-20	BOLD:ABW6601	OQ562977
Gelechiidae	Scrobipalpa corleyi Huemer & Karsholt, 2010	INV01226	IBILP1040-19	BOLD:ABW6601	OQ563956
Gelechiidae	Scrobipalpa instabilella (Douglas, 1846)	INV04240	IBILP742-19	BOLD:AAH9719	OQ563302
Gelechiidae	Scrobipalpa obsoletella (Fischer von Röslerstamm, 1841)	INV04249	IBILP749-19	BOLD:AAF1200	OQ562123
Gelechiidae	Scrobipalpa obsoletella (Fischer von Röslerstamm, 1841)	INV05934	IBILP1344-19	BOLD:AAF1200	OQ562672
Gelechiidae	Scrobipalpa ocellatella (Boyd, 1858)	INV08633	IBILP1684-20	BOLD:AAG9138	OQ562429
Gelechiidae	Scrobipalpa phagnalella (Constant, 1895)	INV04213	IBILP723-19	BOLD:ADL5975	OQ563173
Gelechiidae	Scrobipalpa vasconiella (Rössler, 1877)	INV10442	IBILP3146-22	BOLD:AAV7794	OQ564328
Gelechiidae	Scrobipalpula psilella (Herrich-Schäffer, 1854)	INV01482	IBILP1204-19	BOLD:AAF1106	OQ562872
Gelechiidae	Sophronia humerella (Denis & Schiffermüller), 1775*	INV00856	IBILP900-19	BOLD:ADS5734	OQ562036
Gelechiidae	Sophronia humerella (Denis & Schiffermüller), 1775	INV00971	IBILP949-19	BOLD:AAF4746	OQ564013
Gelechiidae	Sophronia humerella (Denis & Schiffermüller), 1775*	INV03124	IBILP1156-19	BOLD:ADS5734	OQ563317
Gelechiidae	Sophronia semicostella (Hübner, 1813)	INV00782	IBILP1315-19	BOLD:AAF4747	OQ562595
Gelechiidae	Stenolechia gemmella (Linnaeus, 1758)	INV01379	IBILP2109-20	BOLD:AAH9891	OQ563406
Gelechiidae	Stenolechia gemmella (Linnaeus, 1758)	INV09733	IBILP2899-20	BOLD:AAH9891	OQ563443
Gelechiidae	Stomopteryx basalis (Staudinger, 1876)	INV02689	IBILP693-19	BOLD:ACW1398	OQ562492
Gelechiidae	Stomopteryx flavipalpella Jaeckh, 1959	INV00792	IBILP2104-20	BOLD:ADM8466	OQ563022
Gelechiidae	Stomopteryx flavipalpella Jaeckh, 1959	INV01202	IBILP1026-19	BOLD:ADM8466	OQ562664
Gelechiidae	Stomopteryx lusitaniella Corley & Karsholt, 2014	INV00784	IBILP2273-20	BOLD:ADR8328	OQ562382
Gelechiidae	Stomopteryx remissella (Zeller, 1847)*	INV00860	IBILP902-19	BOLD:ADT9398	OQ562743
Gelechiidae	Stomopteryx remissella (Zeller, 1847)*	INV06462	IBILP1599-20	BOLD:ADT9398	OQ562129
Gelechiidae	Stomopteryx remissella (Zeller, 1847)*	INV08865	IBILP1739-20	BOLD:ADT9398	OQ563243
Gelechiidae	Teleiodes luculella (Hübner, 1813)	INV00924	IBILP1832-20	BOLD:AAD2632	OQ564352
Gelechiidae	Teleiodes luculella (Hübner, 1813)	INV01073	IBILP1856-20	BOLD:AAD2632	OQ564170
Gelechiidae	Teleiopsis diffinis (Haworth, 1828)	INV00979	IBILP078-17	BOLD:ACE4927	OQ562269
Gelechiidae	Teleiopsis diffinis (Haworth, 1828)	INV01947	IBILP235-17	BOLD:ACE4927	OQ564274
Gelechiidae	Teleiopsis diffinis (Haworth, 1828)	INV02419	IBILP280-17	BOLD:ACE4927	OQ563534
Gelechiidae	Telphusa cistiflorella (Constant, 1890)	INV01934	IBILP595-19	BOLD:AAU3916	OQ564158
Gelechiidae	Tuta absoluta (Meyrick, 1917)	INV01998	IBILP250-17	BOLD:AAJ8033	OQ562095
Geometridae	Abraxas pantaria (Linnaeus, 1767)	INV03956	IBILP1271-19	BOLD:AAJ2820	OQ564215
Geometridae	Abraxas pantaria (Linnaeus, 1767)	INV09023	IBILP1785-20	BOLD:AAJ2820	OQ563115
Geometridae	Acanthovalva inconspicuaria (Hübner, 1819)	INV07598	IBILP1495-19	BOLD:AAB5956	OQ564003
Geometridae	Acasis viretata (Hübner, 1799)	INV07636	IBILP1510-19	BOLD:AAC2783	OQ563460
Geometridae	Adactylotis gesticularia (Hübner, 1817)	INV01043	IBILP972-19	BOLD:AAJ5596	OQ563688
Geometridae	Adactylotis gesticularia (Hübner, 1817)	INV01978	IBILP614-19	BOLD:AAJ5596	OQ562489
Geometridae	Adactylotis gesticularia (Hübner, 1817)	INV02439	IBILP1112-19	BOLD:AAJ5596	OQ562438
Geometridae	Adactylotis gesticularia (Hübner, 1817)	INV02827	IBILP654-19	BOLD:AAJ5596	OQ562881
Geometridae	Aethalura punctulata (Denis & Schiffermüller), 1775	INV06395	IBILP1588-20	BOLD:AAC5352	OQ562931
Geometridae	Afriberina tenietaria (Staudinger, 1900)	INV06942	IBILP1414-19	BOLD:AAD3818	OQ563842
Geometridae	Alcis repandata (Linnaeus, 1758)	INV00657	IBILP018-17	BOLD:AAA8482	OQ563367
Geometridae	Alcis repandata (Linnaeus, 1758)	INV09061	IBILP1791-20	BOLD:AAA8482	OQ562996
Geometridae	Aleucis distinctata (Herrich-Schäffer, 1839)	INV04604	IBILP2215-20	BOLD:AAF4613	OQ563690
Geometridae	Aleucis distinctata (Herrich-Schäffer, 1839)	INV04625	IBILP2220-20	BOLD:AAF4613	OQ562374
Geometridae	Aplocera efformata (Guenée)	INV00989	IBILP083-17	BOLD:AAD4832	OQ562453
Geometridae	Aplocera efformata (Guenée)	INV01839	IBILP207-17	BOLD:AAD4832	OQ564034
Geometridae	Aplocera efformata (Guenée)	INV03019	IBILP343-17	BOLD:AAD4832	OQ562663
Geometridae	Aplocera plagiata (Linnaeus, 1758)	INV01115	IBILP114-17	BOLD:AAA8276	OQ563219
Geometridae	Aplocera plagiata (Linnaeus, 1758)	INV01170	IBILP132-17	BOLD:AAA8276	OQ563428
Geometridae	Aplocera plagiata (Linnaeus, 1758)	INV02448	IBILP295-17	BOLD:AAA8276	OQ564058
Geometridae	Aplocera plagiata (Linnaeus, 1758)	INV03210	IBILP374-17	BOLD:AAA8276	OQ563298
Geometridae	Aspitates gilvaria (Denis & Schiffermüller), 1775	INV04067	IBILP1305-19	BOLD:AAD1907	OQ562117
Geometridae	Aspitates ochrearia (Rossi, 1794)	INV01404	IBILP1060-19	BOLD:AAB7075	OQ563072
Geometridae	Aspitates ochrearia (Rossi, 1794)	INV01463	IBILP1082-19	BOLD:AAB7075	OQ562936
Geometridae	Aspitates ochrearia (Rossi, 1794)	INV01973	IBILP243-17	BOLD:AAB7075	OQ562037
Geometridae	Aspitates ochrearia (Rossi, 1794)	INV02365	IBILP261-17	BOLD:AAB7075	OQ564142
Geometridae	Aspitates ochrearia (Rossi, 1794)	INV02810	IBILP644-19	BOLD:AAB7075	OQ563783
Geometridae	Aspitates ochrearia (Rossi, 1794)	INV03086	IBILP1179-19	BOLD:AAB7075	OQ562763
Geometridae	Biston betularia (Linnaeus, 1758)	INV00653	IBILP015-17	BOLD:ABY9367	OQ563084
Geometridae	Biston betularia (Linnaeus, 1758)	INV03963	IBILP434-17	BOLD:ABY9367	OQ564151
Geometridae	Biston strataria (Hufnagel, 1767)	INV04646	IBILP2228-20	BOLD:AAB4693	OQ563821
Geometridae	Cabera exanthemata (Scopoli, 1763)	INV01337	IBILP1056-19	BOLD:AAA6653	OQ563250
Geometridae	Cabera exanthemata (Scopoli, 1763)	INV02382	IBILP267-17	BOLD:AAA6653	OQ563600
Geometridae	Cabera exanthemata (Scopoli, 1763)	INV04864	IBILP2041-20	BOLD:AAA6653	OQ562083
Geometridae	Cabera pusaria (Linnaeus, 1758)	INV01132	IBILP120-17	BOLD:AAA9589	OQ562180
Geometridae	Cabera pusaria (Linnaeus, 1758)	INV01200	IBILP140-17	BOLD:AAA9589	OQ563718
Geometridae	Cabera pusaria (Linnaeus, 1758)	INV03128	IBILP355-17	BOLD:AAA9589	OQ563384
Geometridae	Cabera pusaria (Linnaeus, 1758)	INV03954	IBILP429-17	BOLD:AAA9589	OQ562785
Geometridae	Calamodes occitanaria (Duponchel, 1829)	INV01801	IBILP534-19	BOLD:AAL9658	OQ562587
Geometridae	Campaea margaritaria (Linnaeus, 1761)	INV01865	IBILP563-19	BOLD:AAB5336	OQ562262
Geometridae	Campaea margaritaria (Linnaeus, 1761)	INV03188	IBILP368-17	BOLD:AAB5336	OQ563139
Geometridae	Camptogramma bilineata (Linnaeus, 1758)	INV00519	IBILP002-17	BOLD:AAA8017	OQ563810
Geometridae	Camptogramma bilineata (Linnaeus, 1758)	INV01224	IBILP145-17	BOLD:AAA8017	OQ564251
Geometridae	Camptogramma bilineata (Linnaeus, 1758)	INV01888	IBILP222-17	BOLD:AAA8017	OQ562228
Geometridae	Camptogramma bilineata (Linnaeus, 1758)	INV02899	IBILP330-17	BOLD:AAA8017	OQ563459
Geometridae	Cataclysme uniformata Bell, 1862	INV00883	IBILP1827-20	BOLD:ABZ5171	OQ562292
Geometridae	Cataclysme uniformata Bell, 1862	INV04077	IBILP463-17	BOLD:ABZ5171	OQ562915
Geometridae	Cataclysme uniformata Bell, 1862	INV06529	IBILP1611-20	BOLD:ABZ5171	OQ562719
Geometridae	Catarhoe basochesiata (Duponchel, 1831)	INV01979	IBILP615-19	BOLD:AAE9526	OQ562021
Geometridae	Catarhoe basochesiata (Duponchel, 1831)	INV04493	IBILP2201-20	BOLD:AAE9526	OQ562337
Geometridae	Catarhoe basochesiata (Duponchel, 1831)	INV07781	IBILP1537-19	BOLD:AAE9526	OQ562324
Geometridae	Charissa mucidaria (Hübner)	INV01924	IBILP229-17	BOLD:AAB5230	OQ562052
Geometridae	Charissa mucidaria (Hübner)	INV02857	IBILP669-19	BOLD:AAB5230	OQ563716
Geometridae	Charissa mucidaria (Hübner)	INV04022	IBILP1288-19	BOLD:AAB5230	OQ562725
Geometridae	Charissa mucidaria (Hübner)	INV04472	IBILP2182-20	BOLD:AAB5230	OQ563235
Geometridae	Charissa obscurata (Denis & Schiffermüller), 1775	INV03867	IBILP2026-20	BOLD:AAB5231	OQ563823
Geometridae	Charissa obscurata (Denis & Schiffermüller), 1775	INV03945	IBILP1269-19	BOLD:AAB5231	OQ563351
Geometridae	Charissa obscurata (Denis & Schiffermüller), 1775	INV09725	IBILP2893-20	BOLD:AAB5231	OQ563918
Geometridae	Charissa predotae (Schawerda, 1929)	INV03668	IBILP1248-19	BOLD:AAD7406	OQ563178
Geometridae	Charissa predotae (Schawerda, 1929)	INV06907	IBILP1402-19	BOLD:AAD7406	OQ563377
Geometridae	Chemerina caliginearia (Rambur, 1833)	INV04621	IBILP2218-20	BOLD:AAF2548	OQ563799
Geometridae	Chemerina caliginearia (Rambur, 1833)	INV04666	IBILP2237-20	BOLD:AAF2548	OQ562906
Geometridae	Chesias isabella Schawerda, 1915	INV01229	IBILP146-17	BOLD:AAN3950	OQ562273
Geometridae	Chesias isabella Schawerda, 1915	INV02371	IBILP264-17	BOLD:AAN3950	OQ563707
Geometridae	Chesias legatella (Denis & Schiffermüller), 1775	INV01871	IBILP565-19	BOLD:AAF2574	OQ562728
Geometridae	Chesias legatella (Denis & Schiffermüller), 1775	INV05846	IBILP1332-19	BOLD:AAF2574	OQ562327
Geometridae	Chiasmia aestimaria (Hübner, 1809)	INV08980	IBILP1770-20	BOLD:AAB3595	OQ562454
Geometridae	Chiasmia clathrata (Linnaeus, 1758)	INV03205	IBILP372-17	BOLD:AAB0547	OQ564070
Geometridae	Chloroclysta miata (Linnaeus, 1758)	INV05748	IBILP857-19	BOLD:AAA9515	OQ563144
Geometridae	Chloroclysta miata (Linnaeus, 1758)	INV09871	IBILP2940-20	BOLD:AAA9515	OQ563157
Geometridae	Chloroclysta siterata (Hufnagel, 1767)	INV06649	IBILP1615-20	BOLD:AAA9515	OQ564306
Geometridae	Chloroclystis v-ata (Haworth, 1809)	INV01321	IBILP166-17	BOLD:AAB1832	OQ563567
Geometridae	Chloroclystis v-ata (Haworth, 1809)	INV03236	IBILP382-17	BOLD:AAB1832	OQ562665
Geometridae	Chloroclystis v-ata (Haworth, 1809)	INV05466	IBILP842-19	BOLD:AAB1832	OQ562236
Geometridae	Cleora cinctaria (Denis & Schiffermüller), 1775	INV02381	IBILP1094-19	BOLD:AAC4786	OQ564327
Geometridae	Cleorodes lichenaria (Hufnagel, 1767)	INV01078	IBILP106-17	BOLD:AAC4210	OQ562310
Geometridae	Cleorodes lichenaria (Hufnagel, 1767)	INV01182	IBILP1020-19	BOLD:AAC4210	OQ563731
Geometridae	Cleorodes lichenaria (Hufnagel, 1767)	INV05295	IBILP767-19	BOLD:AAC4210	OQ563897
Geometridae	Cleorodes lichenaria (Hufnagel, 1767)	INV05784	IBILP861-19	BOLD:AAC4210	OQ562880
Geometridae	Colostygia pectinataria (Knoch, 1781)	INV01116	IBILP995-19	BOLD:AAB4885	OQ563642
Geometridae	Colostygia pectinataria (Knoch, 1781)	INV06476	IBILP1382-19	BOLD:AAB4885	OQ563240
Geometridae	Colostygia pectinataria (Knoch, 1781)	INV09744	IBILP3045-22	BOLD:AAB4885	OQ563184
Geometridae	Colotois pennaria (Linnaeus, 1761)	INV01901	IBILP581-19	BOLD:ABZ5056	OQ564109
Geometridae	Comibaena bajularia (Denis & Schiffermüller), 1775	INV08729	IBILP1706-20	BOLD:AAC3677	OQ563270
Geometridae	Comibaena bajularia (Denis & Schiffermüller), 1775	INV09025	IBILP1787-20	BOLD:AAC3677	OQ563079
Geometridae	Compsoptera jourdanaria (Serres, 1826)	INV01897	IBILP579-19	BOLD:AAR9924	OQ562162
Geometridae	Compsoptera jourdanaria (Serres, 1826)	INV10226	IBILP2967-20	BOLD:AAR9924	OQ562747
Geometridae	Compsoptera opacaria Hübner	INV01822	IBILP543-19	BOLD:AAY9371	OQ563564
Geometridae	Compsoptera opacaria Hübner	INV01834	IBILP204-17	BOLD:AAY9371	OQ562524
Geometridae	Compsoptera opacaria Hübner	INV01879	IBILP218-17	BOLD:AAY9371	OQ562733
Geometridae	Cosmorhoe ocellata (Linnaeus, 1758)	INV01072	IBILP103-17	BOLD:AAB4250	OQ563705
Geometridae	Cosmorhoe ocellata (Linnaeus, 1758)	INV01167	IBILP131-17	BOLD:AAB4250	OQ562873
Geometridae	Cosmorhoe ocellata (Linnaeus, 1758)	INV02435	IBILP287-17	BOLD:AAB4250	OQ562291
Geometridae	Cosmorhoe ocellata (Linnaeus, 1758)	INV03962	IBILP433-17	BOLD:AAB4250	OQ562047
Geometridae	Costaconvexa polygrammata (Borkhausen, 1794)	INV04497	IBILP2204-20	BOLD:AAD1079	OQ563200
Geometridae	Costaconvexa polygrammata (Borkhausen, 1794)	INV08974	IBILP1765-20	BOLD:AAD1079	OQ562840
Geometridae	Crocallis albarracina Wehrli, 1940	INV00272	IBILP3179-22	BOLD:AAB0677	OQ562317
Geometridae	Crocallis albarracina Wehrli, 1940	INV03982	IBILP2577-20	BOLD:AAB0677	OQ563033
Geometridae	Crocallis albarracina Wehrli, 1940	INV04072	IBILP2584-20	BOLD:AAB0677	OQ562503
Geometridae	Crocallis albarracina Wehrli, 1940	INV10206	IBILP2958-20	BOLD:AAB0677	OQ563169
Geometridae	Crocallis dardoinaria Donzel, 1840	INV01873	IBILP567-19	BOLD:AAF1568	OQ562736
Geometridae	Crocallis dardoinaria Donzel, 1840	INV03947	IBILP428-17	BOLD:AAF1568	OQ563074
Geometridae	Crocallis tusciaria (Borkhausen, 1793)*	INV01852	IBILP557-19	BOLD:ADT3370	OQ562776
Geometridae	Crocallis tusciaria (Borkhausen, 1793)*	INV10285	IBILP2980-20	BOLD:ADT3370	OQ563168
Geometridae	Cyclophora albipunctata (Hufnagel, 1767)	INV02380	IBILP1093-19	BOLD:ACF3607	OQ563750
Geometridae	Cyclophora lennigiaria (Fuchs, 1883)	INV03868	IBILP2073-20	BOLD:ABZ2916	OQ563867
Geometridae	Cyclophora porata (Linnaeus, 1767)	INV02388	IBILP269-17	BOLD:AAC9576	OQ563152
Geometridae	Cyclophora porata (Linnaeus, 1767)	INV02891	IBILP326-17	BOLD:AAC9576	OQ564357
Geometridae	Cyclophora punctaria (Linnaeus, 1758)	INV02396	IBILP270-17	BOLD:AAB4698	OQ563363
Geometridae	Cyclophora puppillaria (Hübner)	INV01007	IBILP088-17	BOLD:AAB2523	OQ563990
Geometridae	Cyclophora puppillaria (Hübner)	INV01416	IBILP185-17	BOLD:AAB2523	OQ563404
Geometridae	Cyclophora puppillaria (Hübner)	INV02858	IBILP318-17	BOLD:AAB2523	OQ563495
Geometridae	Cyclophora puppillaria (Hübner)	INV03062	IBILP1144-19	BOLD:AAB2523	OQ564225
Geometridae	Cyclophora ruficiliaria (Herrich-Schäffer, 1855)	INV02415	IBILP279-17	BOLD:ABX4957	OQ563445
Geometridae	Cyclophora ruficiliaria (Herrich-Schäffer, 1855)	INV03032	IBILP344-17	BOLD:ABX4957	OQ563930
Geometridae	Cyclophora ruficiliaria (Herrich-Schäffer, 1855)	INV03209	IBILP373-17	BOLD:ABX4957	OQ562555
Geometridae	Dyscia distinctaria (Bang-Haas, 1910)	INV02385	IBILP1902-20	BOLD:ACF1137	OQ562594
Geometridae	Dyscia distinctaria (Bang-Haas, 1910)	INV02863	IBILP673-19	BOLD:ACF1137	OQ563921
Geometridae	Dyscia distinctaria (Bang-Haas, 1910)*	INV04456	IBILP2168-20	BOLD:AEC9756	OQ562225
Geometridae	Dyscia penulataria (Hübner, 1813)	INV01951	IBILP603-19	BOLD:AAC2402	OQ563002
Geometridae	Dyscia penulataria (Hübner, 1813)	INV04473	IBILP2183-20	BOLD:ACE4635	OQ562350
Geometridae	Dyscia penulataria (Hübner, 1813)	INV06958	IBILP1417-19	BOLD:AAC2402	OQ562342
Geometridae	Ecleora solieraria (Rambur, 1834)	INV06932	IBILP1410-19	BOLD:ABA9342	OQ563316
Geometridae	Ectropis crepuscularia (Denis & Schiffermüller), 1775	INV04418	IBILP2146-20	BOLD:AAA2076	OQ563692
Geometridae	Ectropis crepuscularia (Denis & Schiffermüller), 1775	INV04851	IBILP2036-20	BOLD:AAA2076	OQ562701
Geometridae	Ekboarmia atlanticaria Staudinger, 1859	INV07631	IBILP2248-20	BOLD:AAD7906	OQ563734
Geometridae	Ekboarmia atlanticaria Staudinger, 1859	INV07780	IBILP1536-19	BOLD:AAD7906	OQ562573
Geometridae	Ekboarmia atlanticaria Staudinger, 1859	INV07808	IBILP1549-19	BOLD:AAD7906	OQ562629
Geometridae	Ekboarmia atlanticaria Staudinger, 1859	INV08649	IBILP1691-20	BOLD:AAD7906	OQ563554
Geometridae	Ematurga atomaria (Linnaeus, 1758)	INV04424	IBILP2149-20	BOLD:AAC1877	OQ562189
Geometridae	Ennomos alniaria (Linnaeus, 1758)*	INV00941	IBILP939-19	BOLD:ADT7084	OQ562349
Geometridae	Ennomos alniaria (Linnaeus, 1758)	INV01814	IBILP538-19	BOLD:AAB2314	OQ562268
Geometridae	Ennomos alniaria (Linnaeus, 1758)*	INV02485	IBILP473-19	BOLD:ADT7084	OQ563943
Geometridae	Ennomos alniaria (Linnaeus, 1758)	INV09921	IBILP3080-22	BOLD:AAB2314	OQ562046
Geometridae	Ennomos fuscantaria (Haworth, 1809)*	INV00878	IBILP912-19	BOLD:ADS3575	OQ564140
Geometridae	Ennomos fuscantaria (Haworth, 1809)*	INV01890	IBILP575-19	BOLD:ADS3575	OQ563311
Geometridae	Ennomos fuscantaria (Haworth, 1809)*	INV03080	IBILP1177-19	BOLD:ADS3575	OQ562417
Geometridae	Ennomos quercaria (Hübner, 1813)	INV01028	IBILP964-19	BOLD:AAC5645	OQ562657
Geometridae	Ennomos quercaria (Hübner, 1813)	INV04051	IBILP1294-19	BOLD:AAC5645	OQ563082
Geometridae	Ennomos quercaria (Hübner, 1813)	INV05318	IBILP775-19	BOLD:AAC5645	OQ562577
Geometridae	Ennomos quercaria (Hübner, 1813)	INV09737	IBILP2900-20	BOLD:AAC5645	OQ562449
Geometridae	Epirrhoe alternata (Müller, 1764)	INV01113	IBILP994-19	BOLD:ACE4142	OQ563699
Geometridae	Epirrhoe alternata (Müller, 1764)	INV01197	IBILP139-17	BOLD:ACE4142	OQ563047
Geometridae	Epirrhoe alternata (Müller, 1764)	INV02982	IBILP1118-19	BOLD:ACE4142	OQ562988
Geometridae	Epirrhoe galiata (Denis & Schiffermüller), 1775	INV01071	IBILP980-19	BOLD:AAB2097	OQ562439
Geometridae	Epirrhoe galiata (Denis & Schiffermüller), 1775	INV03011	IBILP1126-19	BOLD:AAB2097	OQ563649
Geometridae	Epirrhoe galiata (Denis & Schiffermüller), 1775	INV03958	IBILP1272-19	BOLD:AAB2097	OQ563499
Geometridae	Epirrhoe sandosaria (Herrich-Schäffer, 1852)	INV02833	IBILP657-19	BOLD:AAF1597	OQ562660
Geometridae	Euphyia biangulata (Haworth, 1809)	INV04049	IBILP1293-19	BOLD:AAD1130	OQ564083
Geometridae	Euphyia unangulata (Haworth, 1809)	INV09106	IBILP1806-20	BOLD:AAA4559	OQ562054
Geometridae	Eupithecia abbreviata Stephens, 1831	INV04419	IBILP2147-20	BOLD:AAB6529	OQ563455
Geometridae	Eupithecia abbreviata Stephens, 1831	INV04675	IBILP2242-20	BOLD:AAB6529	OQ562435
Geometridae	Eupithecia abbreviata Stephens, 1831	INV06042	IBILP1349-19	BOLD:AAB6529	OQ563268
Geometridae	Eupithecia breviculata (Donzel, 1837)	INV00946	IBILP941-19	BOLD:AAD4647	OQ562972
Geometridae	Eupithecia breviculata (Donzel, 1837)	INV01040	IBILP970-19	BOLD:AAD4647	OQ562074
Geometridae	Eupithecia breviculata (Donzel, 1837)	INV03129	IBILP1160-19	BOLD:AAD4647	OQ563386
Geometridae	Eupithecia centaureata (Denis & Schiffermüller), 1775	INV02841	IBILP661-19	BOLD:AAB2717	OQ562563
Geometridae	Eupithecia centaureata (Denis & Schiffermüller), 1775	INV07503	IBILP1478-19	BOLD:AAB2717	OQ564208
Geometridae	Eupithecia cocciferata Millière, 1864	INV02824	IBILP652-19	BOLD:AAJ0094	OQ563954
Geometridae	Eupithecia cocciferata Millière, 1864	INV05900	IBILP1335-19	BOLD:AAJ0094	OQ564220
Geometridae	Eupithecia cocciferata Millière, 1864	INV06254	IBILP1357-19	BOLD:AAJ0094	OQ562041
Geometridae	Eupithecia dodoneata Guenée, 1858	INV02803	IBILP638-19	BOLD:AAC1636	OQ563075
Geometridae	Eupithecia gratiosata Herrich-Schäffer, 1861	INV03068	IBILP1931-20	BOLD:AEC6966	OQ563175
Geometridae	Eupithecia icterata (de Villiers, 1789)	INV03632	IBILP1241-19	BOLD:AAB6528	OQ564102
Geometridae	Eupithecia icterata (de Villiers, 1789)	INV09749	IBILP3047-22	BOLD:AAB6528	OQ563922
Geometridae	Eupithecia icterata (de Villiers, 1789)	INV09778	IBILP3054-22	BOLD:AAB6528	OQ562049
Geometridae	Eupithecia irriguata (Hübner, 1813)	INV02837	IBILP659-19	BOLD:ACE9476	OQ563875
Geometridae	Eupithecia irriguata (Hübner, 1813)	INV04498	IBILP2205-20	BOLD:ACE9476	OQ564345
Geometridae	Eupithecia irriguata (Hübner, 1813)	INV06372	IBILP1372-19	BOLD:ACE9476	OQ563007
Geometridae	Eupithecia laquaearia Herrich-Schäffer, 1848	INV01048	IBILP097-17	BOLD:ABV0886	OQ564252
Geometridae	Eupithecia laquaearia Herrich-Schäffer, 1848	INV03983	IBILP442-17	BOLD:ABV0886	OQ564339
Geometridae	Eupithecia massiliata Dardoin & Millière, 1865	INV02819	IBILP648-19	BOLD:ABW6669	OQ563891
Geometridae	Eupithecia massiliata Dardoin & Millière, 1865	INV03072	IBILP1933-20	BOLD:ABW6669	OQ564174
Geometridae	Eupithecia massiliata Dardoin & Millière, 1865	INV06385	IBILP1376-19	BOLD:ABW6669	OQ563657
Geometridae	Eupithecia nanata (Hübner)	INV01122	IBILP116-17	BOLD:ABX6043	OQ563834
Geometridae	Eupithecia oxycedrata Rambur, 1833	INV01915	IBILP226-17	BOLD:AAB4293	OQ563572
Geometridae	Eupithecia oxycedrata Rambur, 1833	INV01930	IBILP232-17	BOLD:AAB4293	OQ562334
Geometridae	Eupithecia oxycedrata Rambur, 1833	INV03031	IBILP1925-20	BOLD:AAB4293	OQ564021
Geometridae	Eupithecia oxycedrata Rambur, 1833	INV06312	IBILP1370-19	BOLD:AAB4293	OQ562422
Geometridae	Eupithecia pantellata Millière, 1875	INV03067	IBILP1148-19	BOLD:AAY3091	OQ563843
Geometridae	Eupithecia pantellata Millière, 1875	INV04195	IBILP716-19	BOLD:AAY3091	OQ562487
Geometridae	Eupithecia pantellata Millière, 1875	INV06424	IBILP1592-20	BOLD:AAY3091	OQ562427
Geometridae	Eupithecia phoeniceata (Rambur, 1834)	INV01989	IBILP620-19	BOLD:AAF6413	OQ564051
Geometridae	Eupithecia phoeniceata (Rambur, 1834)	INV07557	IBILP1639-20	BOLD:AAF6413	OQ562916
Geometridae	Eupithecia phoeniceata (Rambur, 1834)	INV07802	IBILP1546-19	BOLD:AAF6413	OQ564253
Geometridae	Eupithecia pulchellata Stephens, 1831	INV00909	IBILP925-19	BOLD:AAB8314	OQ562546
Geometridae	Eupithecia pulchellata Stephens, 1831	INV02451	IBILP1116-19	BOLD:AAB8314	OQ564060
Geometridae	Eupithecia pulchellata Stephens, 1831	INV02991	IBILP475-19	BOLD:AAB8314	OQ562309
Geometridae	Eupithecia pulchellata Stephens, 1831	INV04585	IBILP2212-20	BOLD:AAB8314	OQ563141
Geometridae	Eupithecia schiefereri Bohatsch, 1893	INV00571	IBILP003-17	BOLD:AAC5667	OQ562167
Geometridae	Eupithecia schiefereri Bohatsch, 1893	INV06392	IBILP1586-20	BOLD:AAC5667	OQ564186
Geometridae	Eupithecia schiefereri Bohatsch, 1893	INV06397	IBILP1589-20	BOLD:AAC5667	OQ563037
Geometridae	Eupithecia scopariata (Rambur, 1833)	INV01128	IBILP1862-20	BOLD:ABV4290	OQ563028
Geometridae	Eupithecia scopariata (Rambur, 1833)	INV09003	IBILP1781-20	BOLD:ABV4290	OQ562336
Geometridae	Eupithecia subfuscata (Haworth, 1809)	INV01076	IBILP105-17	BOLD:ACE8007	OQ563915
Geometridae	Eupithecia venosata (Fabricius, 1787)	INV02897	IBILP1915-20	BOLD:AAC2038	OQ562516
Geometridae	Eupithecia venosata (Fabricius, 1787)	INV06310	IBILP1581-20	BOLD:AAC2038	OQ564090
Geometridae	Eupithecia vulgata (Haworth, 1809)	INV01077	IBILP982-19	BOLD:ABU7960	OQ562212
Geometridae	Eupithecia vulgata (Haworth, 1809)	INV01133	IBILP1002-19	BOLD:ABU7960	OQ563778
Geometridae	Eupithecia vulgata (Haworth, 1809)	INV02372	IBILP1089-19	BOLD:ABU7960	OQ563672
Geometridae	Eupithecia vulgata (Haworth, 1809)	INV02898	IBILP1916-20	BOLD:ABU7960	OQ563678
Geometridae	Eupithecia weissi Prout, 1938	INV03700	IBILP1253-19	BOLD:ABW6652	OQ562322
Geometridae	Geometra papilionaria (Linnaeus, 1758)	INV00754	IBILP038-17	BOLD:AAB2012	OQ562482
Geometridae	Gerinia honoraria (Denis & Schiffermüller, 1775)	INV01996	IBILP248-17	BOLD:AAC7986	OQ563322
Geometridae	Gerinia honoraria (Denis & Schiffermüller, 1775)	INV02864	IBILP674-19	BOLD:AAC7986	OQ562370
Geometridae	Gerinia honoraria (Denis & Schiffermüller, 1775)	INV07546	IBILP1637-20	BOLD:AAC7986	OQ562414
Geometridae	Gerinia honoraria (Denis & Schiffermüller, 1775)	INV08725	IBILP1705-20	BOLD:AAC7986	OQ562032
Geometridae	Gnophos obfuscata (Denis & Schiffermüller), 1775	INV03866	IBILP2025-20	BOLD:ACC5028	OQ562813
Geometridae	Gnophos obfuscata (Denis & Schiffermüller), 1775	INV05342	IBILP787-19	BOLD:ACC5028	OQ562948
Geometridae	Gymnoscelis rufifasciata (Haworth, 1809)	INV01962	IBILP238-17	BOLD:AAA7404	OQ564297
Geometridae	Gymnoscelis rufifasciata (Haworth, 1809)	INV02862	IBILP672-19	BOLD:AAA7403	OQ562265
Geometridae	Gymnoscelis rufifasciata (Haworth, 1809)	INV02992	IBILP476-19	BOLD:AAA7403	OQ563846
Geometridae	Hemithea aestivaria (Hübner, 1799)	INV08977	IBILP1767-20	BOLD:AAA4524	OQ564072
Geometridae	Hemithea aestivaria (Hübner, 1799)	INV08999	IBILP1779-20	BOLD:AAA4524	OQ564322
Geometridae	Hemithea aestivaria (Hübner, 1799)	INV09062	IBILP1792-20	BOLD:AAA4522	OQ562118
Geometridae	Horisme scorteata (Staudinger, 1901)	INV06627	IBILP1384-19	BOLD:AAI8372	OQ563091
Geometridae	Horisme scorteata (Staudinger, 1901)	INV07609	IBILP1502-19	BOLD:AAI8372	OQ563334
Geometridae	Hospitalia flavolineata (Staudinger, 1883)	INV01927	IBILP230-17	BOLD:AAX2523	OQ563321
Geometridae	Hospitalia flavolineata (Staudinger, 1883)	INV06974	IBILP1420-19	BOLD:AAX2523	OQ563983
Geometridae	Hydrelia flammeolaria (Hufnagel, 1767)	INV00794	IBILP2105-20	BOLD:AAC5746	OQ563458
Geometridae	Hydriomena furcata (Thunberg, 1784)	INV05347	IBILP792-19	BOLD:ACE8706	OQ563282
Geometridae	Hylaea fasciaria (Linnaeus, 1758)	INV01193	IBILP138-17	BOLD:AAB6675	OQ563940
Geometridae	Hylaea fasciaria (Linnaeus, 1758)	INV09827	IBILP2927-20	BOLD:AAB6675	OQ562441
Geometridae	Hypomecis punctinalis (Scopoli, 1763)	INV00753	IBILP037-17	BOLD:AAB1058	OQ563677
Geometridae	Hypomecis punctinalis (Scopoli, 1763)	INV02406	IBILP275-17	BOLD:AAB1058	OQ562096
Geometridae	Hypomecis punctinalis (Scopoli, 1763)	INV03971	IBILP1275-19	BOLD:AAB1058	OQ562280
Geometridae	Idaea attenuaria (Rambur, 1833)	INV07014	IBILP1436-19	BOLD:AAI7625	OQ562019
Geometridae	Idaea aversata (Linnaeus, 1758)	INV04868	IBILP2045-20	BOLD:AAA8256	OQ564365
Geometridae	Idaea aversata (Linnaeus, 1758)	INV08721	IBILP1703-20	BOLD:AAA8256	OQ562150
Geometridae	Idaea bigladiata Herbulot, 1975	INV03039	IBILP1927-20	BOLD:AAL9528	OQ562283
Geometridae	Idaea bigladiata Herbulot, 1975	INV06223	IBILP1353-19	BOLD:AAL9528	OQ562386
Geometridae	Idaea biselata (Hufnagel, 1767)	INV08774	IBILP1719-20	BOLD:AAB2239	OQ564104
Geometridae	Idaea biselata (Hufnagel, 1767)	INV10395	IBILP2997-20	BOLD:AAB2239	OQ563595
Geometridae	Idaea blaesii Lenz & Hausmann, 1992	INV10019	IBILP3108-22	BOLD:AAF2873	OQ562433
Geometridae	Idaea calunetaria (Staudinger, 1859)	INV01833	IBILP550-19	BOLD:AAZ2849	OQ563027
Geometridae	Idaea calunetaria (Staudinger, 1859)	INV03066	IBILP1147-19	BOLD:AAZ2849	OQ564349
Geometridae	Idaea calunetaria (Staudinger, 1859)	INV03320	IBILP1979-20	BOLD:AAZ2849	OQ562432
Geometridae	Idaea cervantaria (Millière, 1869)	INV02851	IBILP314-17	BOLD:AAC5077	OQ563343
Geometridae	Idaea cervantaria (Millière, 1869)	INV03053	IBILP1139-19	BOLD:AAC5077	OQ564178
Geometridae	Idaea cervantaria (Millière, 1869)	INV03101	IBILP1940-20	BOLD:AAC5077	OQ562344
Geometridae	Idaea circuitaria (Hübner)	INV02636	IBILP683-19	BOLD:AEC9653	OQ562171
Geometridae	Idaea circuitaria (Hübner)	INV05360	IBILP795-19	BOLD:AEC9653	OQ563926
Geometridae	Idaea circuitaria (Hübner)	INV08859	IBILP1737-20	BOLD:AEC9653	OQ562311
Geometridae	Idaea contiguaria (Hübner)	INV01843	IBILP552-19	BOLD:AAP5642	OQ563652
Geometridae	Idaea contiguaria (Hübner)	INV03093	IBILP1150-19	BOLD:AAP5642	OQ562252
Geometridae	Idaea contiguaria (Hübner)	INV10010	IBILP3099-22	BOLD:AAP5642	OQ563927
Geometridae	Idaea degeneraria (Hübner)	INV00978	IBILP952-19	BOLD:AAB2099	OQ562604
Geometridae	Idaea degeneraria (Hübner)	INV01857	IBILP210-17	BOLD:AAB2099	OQ563147
Geometridae	Idaea degeneraria (Hübner)	INV02447	IBILP294-17	BOLD:AAB2099	OQ563711
Geometridae	Idaea degeneraria (Hübner)	INV02859	IBILP670-19	BOLD:AAB2099	OQ563865
Geometridae	Idaea deversaria (Herrich-Schäffer, 1847)	INV01221	IBILP1037-19	BOLD:AAA9359	OQ562897
Geometridae	Idaea dimidiata (Hufnagel, 1767)	INV08449	IBILP1652-20	BOLD:AAA4213	OQ562499
Geometridae	Idaea dimidiata (Hufnagel, 1767)	INV08613	IBILP1671-20	BOLD:AAA4213	OQ564268
Geometridae	Idaea elongaria (Rambur, 1833)	INV07055	IBILP1450-19	BOLD:AAP2306	OQ562406
Geometridae	Idaea eugeniata (Dardoin & Millière, 1872)	INV01864	IBILP214-17	BOLD:AAE2790	OQ563069
Geometridae	Idaea eugeniata (Dardoin & Millière, 1872)	INV01977	IBILP245-17	BOLD:AAE2790	OQ564122
Geometridae	Idaea eugeniata (Dardoin & Millière, 1872)	INV04852	IBILP2037-20	BOLD:AAE2790	OQ563467
Geometridae	Idaea exilaria (Guenée)	INV03370	IBILP1235-19	BOLD:AAP4082	OQ562391
Geometridae	Idaea figuraria (Bang-Haas, 1907)*	INV06296	IBILP1367-19	BOLD:AEC6951	OQ562597
Geometridae	Idaea fractilineata (Zeller, 1847)	INV07515	IBILP1484-19	BOLD:AAF3052	OQ564040
Geometridae	Idaea fuscovenosa (Goeze, 1781)	INV02751	IBILP703-19	BOLD:ABY4552	OQ563474
Geometridae	Idaea humiliata (Hufnagel, 1767)	INV01124	IBILP999-19	BOLD:ACF2945	OQ563030
Geometridae	Idaea infirmaria (Rambur, 1833)	INV00997	IBILP957-19	BOLD:ABY5388	OQ562092
Geometridae	Idaea infirmaria (Rambur, 1833)	INV05398	IBILP818-19	BOLD:ABY5388	OQ562384
Geometridae	Idaea infirmaria (Rambur, 1833)	INV07053	IBILP1448-19	BOLD:ABY5388	OQ562394
Geometridae	Idaea litigiosaria (Boisduval, 1840)	INV03090	IBILP1181-19	BOLD:AAK4264	OQ563164
Geometridae	Idaea litigiosaria (Boisduval, 1840)	INV03092	IBILP1149-19	BOLD:AAK4264	OQ562746
Geometridae	Idaea longaria (Herrich-Schäffer, 1852)	INV01906	IBILP586-19	BOLD:ADU5958	OQ563010
Geometridae	Idaea longaria (Herrich-Schäffer, 1852)	INV02849	IBILP665-19	BOLD:ADU5958	OQ562777
Geometridae	Idaea longaria (Herrich-Schäffer, 1852)	INV03161	IBILP491-19	BOLD:ADU5958	OQ562199
Geometridae	Idaea lutulentaria (Staudinger, 1892)	INV01210	IBILP2057-20	BOLD:AAD0841	OQ563949
Geometridae	Idaea lutulentaria (Staudinger, 1892)	INV08756	IBILP1715-20	BOLD:AAD0841	OQ563266
Geometridae	Idaea macilentaria (Herrich-Schäffer, 1846)	INV01439	IBILP2115-20	BOLD:ACH3790	OQ562035
Geometridae	Idaea macilentaria (Herrich-Schäffer, 1846)	INV01459	IBILP2117-20	BOLD:ACH3790	OQ563137
Geometridae	Idaea minuscularia (Ribbe, 1912)	INV01963	IBILP239-17	BOLD:AAA9645	OQ562581
Geometridae	Idaea minuscularia (Ribbe, 1912)	INV02855	IBILP317-17	BOLD:AAA9645	OQ563357
Geometridae	Idaea minuscularia (Ribbe, 1912)	INV04489	IBILP2197-20	BOLD:AAA9645	OQ562203
Geometridae	Idaea moniliata (Denis & Schiffermüller), 1775	INV01341	IBILP176-17	BOLD:AAC7660	OQ564291
Geometridae	Idaea mustelata (Gumppenberg, 1892)	INV01992	IBILP621-19	BOLD:AAW9512	OQ562601
Geometridae	Idaea mustelata (Gumppenberg, 1892)	INV03323	IBILP1981-20	BOLD:AAW9512	OQ562824
Geometridae	Idaea nigrolineata Chrétien, 1911	INV02606	IBILP677-19	BOLD:AAW9510	OQ562759
Geometridae	Idaea obsoletaria (Rambur, 1833)	INV07748	IBILP2088-20	BOLD:ACE6095	OQ563636
Geometridae	Idaea ochrata (Scopoli, 1763)	INV00931	IBILP936-19	BOLD:ACE7590	OQ564363
Geometridae	Idaea ochrata (Scopoli, 1763)	INV01434	IBILP1066-19	BOLD:ACE7590	OQ563632
Geometridae	Idaea ochrata (Scopoli, 1763)	INV01435	IBILP1067-19	BOLD:ACE7590	OQ562456
Geometridae	Idaea ochrata (Scopoli, 1763)	INV01436	IBILP1068-19	BOLD:ACE7590	OQ563980
Geometridae	Idaea ochrata (Scopoli, 1763)	INV01438	IBILP1069-19	BOLD:ACE7590	OQ563349
Geometridae	Idaea ochrata (Scopoli, 1763)	INV01441	IBILP1070-19	BOLD:ACE7590	OQ563481
Geometridae	Idaea ochrata (Scopoli, 1763)	INV01444	IBILP1071-19	BOLD:ACE7590	OQ562418
Geometridae	Idaea ochrata (Scopoli, 1763)	INV01446	IBILP1072-19	BOLD:ACE7590	OQ563161
Geometridae	Idaea ochrata (Scopoli, 1763)	INV01447	IBILP1073-19	BOLD:ACE7590	OQ564068
Geometridae	Idaea ochrata (Scopoli, 1763)	INV01449	IBILP1074-19	BOLD:ACE7590	OQ563655
Geometridae	Idaea ochrata (Scopoli, 1763)	INV01452	IBILP1075-19	BOLD:ACE7590	OQ562656
Geometridae	Idaea ochrata (Scopoli, 1763)	INV01453	IBILP1076-19	BOLD:ACE7590	OQ564207
Geometridae	Idaea ochrata (Scopoli, 1763)	INV01454	IBILP1077-19	BOLD:ACE7590	OQ562802
Geometridae	Idaea ochrata (Scopoli, 1763)	INV01455	IBILP1078-19	BOLD:ACE7590	OQ564333
Geometridae	Idaea ochrata (Scopoli, 1763)	INV01457	IBILP1079-19	BOLD:ACE7590	OQ562576
Geometridae	Idaea ochrata (Scopoli, 1763)	INV01458	IBILP1080-19	BOLD:ACE7590	OQ563453
Geometridae	Idaea ostrinaria (Hübner)	INV00816	IBILP048-17	BOLD:AAB2013	OQ563286
Geometridae	Idaea ostrinaria (Hübner)	INV01181	IBILP135-17	BOLD:AAB2013	OQ562964
Geometridae	Idaea ostrinaria (Hübner)	INV03045	IBILP346-17	BOLD:AAB2013	OQ564276
Geometridae	Idaea predotaria (Hartig, 1951)	INV07603	IBILP1499-19	BOLD:AAK4150	OQ563399
Geometridae	Idaea sardoniata (Homberg, 1912)	INV01228	IBILP1870-20	BOLD:AAW9509	OQ562091
Geometridae	Idaea simplicior Wehrli, 1927	INV05465	IBILP841-19	BOLD:AAL6582	OQ562235
Geometridae	Idaea straminata (Borkhausen, 1794)	INV07652	IBILP1517-19	BOLD:AAA8258	OQ563127
Geometridae	Idaea straminata (Borkhausen, 1794)	INV09878	IBILP2945-20	BOLD:AAA8258	OQ563264
Geometridae	Idaea subsaturata (Guenée)	INV02794	IBILP712-19	BOLD:AAZ7166	OQ562403
Geometridae	Idaea subsaturata (Guenée)	INV05379	IBILP807-19	BOLD:AAZ7166	OQ562852
Geometridae	Idaea subsericeata (Haworth, 1809)	INV00987	IBILP082-17	BOLD:ACE4009	OQ563685
Geometridae	Idaea subsericeata (Haworth, 1809)	INV03033	IBILP2063-20	BOLD:ACE4009	OQ562919
Geometridae	Idaea subsericeata (Haworth, 1809)	INV03368	IBILP404-17	BOLD:ACE4009	OQ564241
Geometridae	Idaea subsericeata (Haworth, 1809)	INV04602	IBILP2214-20	BOLD:ACE4009	OQ562232
Geometridae	Isturgia deerraria (Walker, 1861)	INV07647	IBILP1515-19	BOLD:AAA6139	OQ563526
Geometridae	Isturgia deerraria (Walker, 1861)	INV07770	IBILP1533-19	BOLD:AAA6139	OQ563275
Geometridae	Isturgia famula (Esper, 1787)	INV02411	IBILP1103-19	BOLD:ACH4292	OQ562722
Geometridae	Isturgia famula (Esper, 1787)	INV02422	IBILP1106-19	BOLD:ACH4292	OQ563901
Geometridae	Isturgia famula (Esper, 1787)	INV06495	IBILP1602-20	BOLD:ACH4292	OQ562086
Geometridae	Isturgia miniosaria (Duponchel, 1829)	INV01781	IBILP524-19	BOLD:AAE5816	OQ564176
Geometridae	Isturgia miniosaria (Duponchel, 1829)	INV04054	IBILP1296-19	BOLD:AAE5816	OQ562505
Geometridae	Isturgia murinaria (Denis & Schiffermüller, 1775)	INV00877	IBILP1826-20	BOLD:AAD7910	OQ563531
Geometridae	Isturgia murinaria (Denis & Schiffermüller, 1775)	INV03367	IBILP1234-19	BOLD:AAD7910	OQ562734
Geometridae	Itame vincularia (Hübner, 1813)	INV04481	IBILP2190-20	BOLD:AAF3588	OQ564312
Geometridae	Itame vincularia (Hübner, 1813)	INV06937	IBILP1413-19	BOLD:AAF3588	OQ562365
Geometridae	Itame vincularia (Hübner, 1813)	INV08768	IBILP1717-20	BOLD:AAF3588	OQ562207
Geometridae	Jodis lactearia (Linnaeus, 1758)	INV01315	IBILP161-17	BOLD:AAD4811	OQ562565
Geometridae	Lobophora halterata (Hufnagel, 1767)	INV06394	IBILP1587-20	BOLD:AAB7562	OQ564187
Geometridae	Lomaspilis marginata (Linnaeus, 1758)	INV01314	IBILP1051-19	BOLD:AAB5300	OQ562876
Geometridae	Lythria purpuraria (Linnaeus, 1758)	INV04075	IBILP461-17	BOLD:AAC9098	OQ564293
Geometridae	Lythria sanguinaria (Duponchel, 1842)	INV01402	IBILP1058-19	BOLD:AAX6175	OQ562048
Geometridae	Lythria sanguinaria (Duponchel, 1842)	INV01403	IBILP1059-19	BOLD:AAX6175	OQ562569
Geometridae	Lythria sanguinaria (Duponchel, 1842)	INV03040	IBILP1135-19	BOLD:AAX6175	OQ562711
Geometridae	Lythria sanguinaria (Duponchel, 1842)	INV03237	IBILP383-17	BOLD:AAX6175	OQ562038
Geometridae	Macaria alternata (Denis & Schiffermüller), 1775	INV01130	IBILP119-17	BOLD:AAA1496	OQ564299
Geometridae	Macaria alternata (Denis & Schiffermüller), 1775	INV01164	IBILP129-17	BOLD:AAA1496	OQ562612
Geometridae	Macaria alternata (Denis & Schiffermüller), 1775	INV03202	IBILP371-17	BOLD:AAA1496	OQ563622
Geometridae	Macaria liturata (Clerck, 1759)	INV01097	IBILP111-17	BOLD:ACF0383	OQ564148
Geometridae	Macaria liturata (Clerck, 1759)	INV01173	IBILP1866-20	BOLD:ACF0383	OQ563859
Geometridae	Macaria liturata (Clerck, 1759)	INV03242	IBILP384-17	BOLD:ACF0383	OQ563463
Geometridae	Menophra abruptaria (Thunberg, 1792)	INV00917	IBILP930-19	BOLD:ADL9374	OQ562541
Geometridae	Menophra abruptaria (Thunberg, 1792)	INV02817	IBILP647-19	BOLD:ADL9374	OQ563417
Geometridae	Menophra abruptaria (Thunberg, 1792)	INV03005	IBILP1122-19	BOLD:ADL9374	OQ562849
Geometridae	Menophra japygiaria (Costa, 1849)	INV01052	IBILP098-17	BOLD:AAB6706	OQ563472
Geometridae	Menophra japygiaria (Costa, 1849)	INV02484	IBILP300-17	BOLD:AAB6706	OQ562059
Geometridae	Menophra japygiaria (Costa, 1849)	INV02816	IBILP304-17	BOLD:AAB6706	OQ563853
Geometridae	Menophra nycthemeraria (Hübner, 1831)*	INV00607	IBILP1816-20	BOLD:AED0964	OQ562850
Geometridae	Menophra nycthemeraria (Hübner, 1831)*	INV03184	IBILP1957-20	BOLD:AED0964	OQ564254
Geometridae	Mesotype didymata (Linnaeus, 1758)	INV01827	IBILP546-19	BOLD:AAE3950	OQ563802
Geometridae	Mesotype didymata (Linnaeus, 1758)	INV03992	IBILP1284-19	BOLD:AAE3950	OQ563133
Geometridae	Mesotype didymata (Linnaeus, 1758)	INV10201	IBILP2953-20	BOLD:AAE3950	OQ563639
Geometridae	Microloxia herbaria (Hübner, 1813)	INV03334	IBILP1222-19	BOLD:AEC2690	OQ562517
Geometridae	Microloxia herbaria (Hübner, 1813)	INV06912	IBILP1407-19	BOLD:AEC3710	OQ562075
Geometridae	Microloxia herbaria (Hübner, 1813)	INV07485	IBILP1470-19	BOLD:AEC3710	OQ562862
Geometridae	Nebula ibericata (Staudinger, 1871)	INV01903	IBILP583-19	BOLD:ACF0717	OQ562764
Geometridae	Nebula ibericata (Staudinger, 1871)	INV04499	IBILP2206-20	BOLD:ACF0717	OQ562614
Geometridae	Nebula ibericata (Staudinger, 1871)	INV04674	IBILP2241-20	BOLD:ACF0717	OQ564129
Geometridae	Nebula ibericata (Staudinger, 1871)	INV07574	IBILP1642-20	BOLD:ACF0717	OQ562889
Geometridae	Nebula ibericata (Staudinger, 1871)	INV10003	IBILP3092-22	BOLD:ACF0717	OQ563029
Geometridae	Neognopharmia stevenaria (Boisduval, 1840)	INV01239	IBILP150-17	BOLD:AAC8361	OQ562306
Geometridae	Neognopharmia stevenaria (Boisduval, 1840)	INV03157	IBILP362-17	BOLD:AAC8361	OQ562941
Geometridae	Neognopharmia stevenaria (Boisduval, 1840)	INV04653	IBILP2232-20	BOLD:AAC8361	OQ564199
Geometridae	Nychiodes andalusiaria Staudinger, 1892	INV05272	IBILP756-19	BOLD:ABZ0919	OQ562833
Geometridae	Nychiodes andalusiaria Staudinger, 1892	INV05305	IBILP771-19	BOLD:ABZ0919	OQ562462
Geometridae	Nychiodes andalusiaria Staudinger, 1892	INV05341	IBILP786-19	BOLD:ABZ0919	OQ562302
Geometridae	Onychora agaritharia (Dardoin, 1842)	INV01898	IBILP580-19	BOLD:ABV8354	OQ563182
Geometridae	Onychora agaritharia (Dardoin, 1842)	INV07567	IBILP1486-19	BOLD:ABV8354	OQ562231
Geometridae	Onychora agaritharia (Dardoin, 1842)	INV10231	IBILP2969-20	BOLD:ABV8355	OQ564135
Geometridae	Opisthograptis luteolata (Linnaeus, 1758)	INV00685	IBILP881-19	BOLD:AAA9865	OQ562135
Geometridae	Opisthograptis luteolata (Linnaeus, 1758)	INV01886	IBILP573-19	BOLD:AAA9865	OQ562416
Geometridae	Opisthograptis luteolata (Linnaeus, 1758)	INV02449	IBILP1115-19	BOLD:AAA9865	OQ564296
Geometridae	Orthonama obstipata (Fabricius, 1794)	INV00984	IBILP1844-20	BOLD:AAA3431	OQ562181
Geometridae	Orthonama obstipata (Fabricius, 1794)	INV04491	IBILP2199-20	BOLD:AAA3431	OQ562637
Geometridae	Ourapteryx sambucaria (Linnaeus, 1758)	INV00752	IBILP036-17	BOLD:AAB4472	OQ562644
Geometridae	Pachycnemia hippocastanaria (Hübner, 1799)	INV00943	IBILP067-17	BOLD:AAB9094	OQ563065
Geometridae	Pachycnemia hippocastanaria (Hübner, 1799)	INV01138	IBILP122-17	BOLD:AAB9094	OQ562452
Geometridae	Pachycnemia hippocastanaria (Hübner, 1799)	INV01160	IBILP127-17	BOLD:AAB9094	OQ563787
Geometridae	Pachycnemia hippocastanaria (Hübner, 1799)	INV01831	IBILP202-17	BOLD:AAB9094	OQ562855
Geometridae	Pachycnemia hippocastanaria (Hübner, 1799)	INV03001	IBILP339-17	BOLD:AAB9094	OQ563338
Geometridae	Pachycnemia tibiaria (Rambur, 1829)	INV01845	IBILP553-19	BOLD:AAI0052	OQ562974
Geometridae	Pachycnemia tibiaria (Rambur, 1829)	INV01904	IBILP584-19	BOLD:AAI0052	OQ562830
Geometridae	Pachycnemia tibiaria (Rambur, 1829)	INV04029	IBILP1289-19	BOLD:AAI0052	OQ563185
Geometridae	Pachycnemia tibiaria (Rambur, 1829)	INV04058	IBILP1298-19	BOLD:AAI0052	OQ563798
Geometridae	Pennithera firmata (Hübner, 1822)	INV01860	IBILP212-17	BOLD:AAC6743	OQ563265
Geometridae	Peribatodes ilicaria (Geyer, 1833)	INV00904	IBILP1830-20	BOLD:AAE6311	OQ564200
Geometridae	Peribatodes ilicaria (Geyer, 1833)	INV03060	IBILP1169-19	BOLD:AAE6311	OQ564273
Geometridae	Peribatodes rhomboidaria (Denis & Schiffermüller), 1775	INV00858	IBILP054-17	BOLD:AAA4448	OQ564359
Geometridae	Peribatodes rhomboidaria (Denis & Schiffermüller), 1775	INV01206	IBILP142-17	BOLD:AAA4448	OQ563253
Geometridae	Peribatodes rhomboidaria (Denis & Schiffermüller), 1775	INV01826	IBILP201-17	BOLD:AAA4448	OQ563493
Geometridae	Peribatodes rhomboidaria (Denis & Schiffermüller), 1775	INV02995	IBILP337-17	BOLD:AAA4448	OQ564130
Geometridae	Peribatodes umbraria (Hübner, 1809)	INV00905	IBILP923-19	BOLD:AAB2950	OQ563248
Geometridae	Peribatodes umbraria (Hübner, 1809)	INV03190	IBILP501-19	BOLD:AAB2950	OQ562877
Geometridae	Perigune convergata (Villers, 1789)*	INV01780	IBILP523-19	BOLD:AEH2380	OQ562442
Geometridae	Perigune convergata (Villers, 1789)	INV07545	IBILP1636-20	BOLD:AEH0709	OQ564232
Geometridae	Perigune convergata (Villers, 1789)	INV07784	IBILP1538-19	BOLD:AEH0709	OQ562156
Geometridae	Perigune narbonea (Linnaeus, 1767)	INV02854	IBILP316-17	BOLD:AAI4735	OQ562169
Geometridae	Perigune narbonea (Linnaeus, 1767)	INV04459	IBILP2170-20	BOLD:AAI4735	OQ563923
Geometridae	Perigune narbonea (Linnaeus, 1767)	INV05404	IBILP822-19	BOLD:AAI4735	OQ562781
Geometridae	Perizoma flavofasciata (Thunberg, 1792)	INV04601	IBILP2213-20	BOLD:AAC5542	OQ562501
Geometridae	Perizoma flavofasciata (Thunberg, 1792)	INV04628	IBILP2221-20	BOLD:AAC5542	OQ563687
Geometridae	Perizoma flavofasciata (Thunberg, 1792)	INV06041	IBILP1348-19	BOLD:AAC5542	OQ563209
Geometridae	Perizoma hydrata (Treitschke, 1829)	INV09108	IBILP1807-20	BOLD:AAC0743	OQ563987
Geometridae	Petrophora chlorosata (Scopoli, 1763)	INV02366	IBILP262-17	BOLD:AAC0420	OQ563191
Geometridae	Petrophora chlorosata (Scopoli, 1763)	INV02434	IBILP286-17	BOLD:AAC0420	OQ564332
Geometridae	Petrophora chlorosata (Scopoli, 1763)	INV04422	IBILP2148-20	BOLD:AAC0420	OQ564179
Geometridae	Phaiogramma etruscaria (Zeller, 1849)	INV03103	IBILP1153-19	BOLD:ACW6537	OQ563809
Geometridae	Phaiogramma etruscaria (Zeller, 1849)	INV05278	IBILP759-19	BOLD:ABY4065	OQ563165
Geometridae	Phaiogramma etruscaria (Zeller, 1849)	INV06502	IBILP1604-20	BOLD:ABY4065	OQ563077
Geometridae	Phaiogramma faustinata (Millière, 1868)	INV06910	IBILP1405-19	BOLD:AAB4914	OQ562104
Geometridae	Phaiogramma faustinata (Millière, 1868)	INV10004	IBILP3093-22	BOLD:AAB4914	OQ562926
Geometridae	Philereme transversata (Hufnagel, 1767)	INV03095	IBILP353-17	BOLD:AAC5104	OQ564165
Geometridae	Plagodis dolabraria (Linnaeus, 1767)	INV00695	IBILP027-17	BOLD:AAB8023	OQ563126
Geometridae	Plagodis dolabraria (Linnaeus, 1767)	INV02375	IBILP265-17	BOLD:AAB8023	OQ563119
Geometridae	Plagodis dolabraria (Linnaeus, 1767)	INV03974	IBILP439-17	BOLD:AAB8023	OQ564015
Geometridae	Pseudoterpna coronillaria (Hübner, 1817)	INV00254	IBILP866-19	BOLD:AAB9886	OQ563803
Geometridae	Pseudoterpna coronillaria (Hübner, 1817)	INV00887	IBILP919-19	BOLD:AAB9886	OQ562865
Geometridae	Pseudoterpna coronillaria (Hübner, 1817)	INV01215	IBILP143-17	BOLD:AAB9886	OQ562795
Geometridae	Pseudoterpna coronillaria (Hübner, 1817)	INV01863	IBILP562-19	BOLD:AAB9886	OQ562446
Geometridae	Pseudoterpna coronillaria (Hübner, 1817)	INV03006	IBILP1123-19	BOLD:AAB9886	OQ562934
Geometridae	Rhodometra sacraria (Linnaeus, 1767)	INV00932	IBILP065-17	BOLD:AAA8983	OQ562512
Geometridae	Rhodometra sacraria (Linnaeus, 1767)	INV01462	IBILP191-17	BOLD:AAA8983	OQ562893
Geometridae	Rhodometra sacraria (Linnaeus, 1767)	INV01830	IBILP549-19	BOLD:AAA8983	OQ564081
Geometridae	Rhodometra sacraria (Linnaeus, 1767)	INV02845	IBILP662-19	BOLD:AAA8983	OQ562793
Geometridae	Rhodostrophia calabra (Petagna, 1786)	INV01143	IBILP1863-20	BOLD:AAC3967	OQ563743
Geometridae	Rhodostrophia calabra (Petagna, 1786)	INV03057	IBILP1142-19	BOLD:AAC3967	OQ563407
Geometridae	Rhodostrophia calabra (Petagna, 1786)	INV09024	IBILP1786-20	BOLD:AAC3967	OQ564183
Geometridae	Rhoptria asperaria (Hübner, 1817)	INV00853	IBILP899-19	BOLD:AAB7498	OQ562949
Geometridae	Rhoptria asperaria (Hübner, 1817)	INV01199	IBILP1025-19	BOLD:AAB7498	OQ563732
Geometridae	Rhoptria asperaria (Hübner, 1817)	INV01848	IBILP555-19	BOLD:AAB7498	OQ563796
Geometridae	Rhoptria asperaria (Hübner, 1817)	INV01964	IBILP608-19	BOLD:AAB7498	OQ564188
Geometridae	Rhoptria asperaria (Hübner, 1817)	INV02805	IBILP640-19	BOLD:AAB7498	OQ564096
Geometridae	Scopula asellaria (Herrich-Schäffer, 1847)	INV03089	IBILP1180-19	BOLD:AAF0664	OQ563911
Geometridae	Scopula decorata (Denis & Schiffermüller), 1775	INV01961	IBILP237-17	BOLD:AAB1548	OQ564091
Geometridae	Scopula decorata (Denis & Schiffermüller), 1775	INV08614	IBILP1672-20	BOLD:AAB1548	OQ562320
Geometridae	Scopula emutaria (Hübner)	INV05385	IBILP811-19	BOLD:AAH9750	OQ562620
Geometridae	Scopula imitaria (Hübner, 1799)	INV00872	IBILP908-19	BOLD:AAB6665	OQ564039
Geometridae	Scopula imitaria (Hübner, 1799)	INV01782	IBILP525-19	BOLD:AAB6665	OQ563868
Geometridae	Scopula imitaria (Hübner, 1799)	INV02850	IBILP666-19	BOLD:AAB6665	OQ562178
Geometridae	Scopula imitaria (Hübner, 1799)	INV03088	IBILP351-17	BOLD:AAB6665	OQ562955
Geometridae	Scopula marginepunctata (Göze, 1781)	INV00890	IBILP057-17	BOLD:ACF3081	OQ562705
Geometridae	Scopula marginepunctata (Göze, 1781)	INV02436	IBILP288-17	BOLD:ACF3081	OQ562520
Geometridae	Scopula minorata (Boisduval, 1833)	INV02856	IBILP668-19	BOLD:AAA9357	OQ562257
Geometridae	Scopula minorata (Boisduval, 1833)	INV04449	IBILP2164-20	BOLD:AAA9357	OQ562502
Geometridae	Scopula ornata (Scopoli, 1763)	INV01241	IBILP1044-19	BOLD:AAB1550	OQ563281
Geometridae	Scopula ornata (Scopoli, 1763)	INV01413	IBILP183-17	BOLD:AAF0734	OQ563512
Geometridae	Scopula ornata (Scopoli, 1763)	INV01853	IBILP558-19	BOLD:AAB1550	OQ563995
Geometridae	Scopula ornata (Scopoli, 1763)	INV03223	IBILP515-19	BOLD:AAB1550	OQ564033
Geometridae	Scopula rufomixtaria (Graslin, 1863)	INV01038	IBILP969-19	BOLD:AAJ5941	OQ562121
Geometridae	Scopula rufomixtaria (Graslin, 1863)	INV03075	IBILP1172-19	BOLD:AAJ5941	OQ562458
Geometridae	Scopula rufomixtaria (Graslin, 1863)	INV03361	IBILP1231-19	BOLD:AAJ5941	OQ563963
Geometridae	Scopula rufomixtaria (Graslin, 1863)	INV05290	IBILP764-19	BOLD:AAJ5941	OQ562003
Geometridae	Scopula rufomixtaria (Graslin, 1863)	INV05345	IBILP790-19	BOLD:AAJ5941	OQ563341
Geometridae	Scopula submutata (Treitschke, 1828)	INV01050	IBILP1850-20	BOLD:ABX5662	OQ564368
Geometridae	Scopula submutata (Treitschke, 1828)	INV03085	IBILP1178-19	BOLD:ABX5662	OQ563958
Geometridae	Scopula submutata (Treitschke, 1828)	INV09793	IBILP2910-20	BOLD:ABX5662	OQ562138
Geometridae	Scotopteryx coelinaria (Graslin, 1863)	INV01295	IBILP1196-19	BOLD:ABW2358	OQ563070
Geometridae	Scotopteryx coelinaria (Graslin, 1863)	INV10200	IBILP2952-20	BOLD:ABW2358	OQ563645
Geometridae	Scotopteryx peribolata (Hübner, 1817)	INV01875	IBILP217-17	BOLD:AAL9516	OQ564181
Geometridae	Scotopteryx peribolata (Hübner, 1817)	INV06869	IBILP1390-19	BOLD:AAL9516	OQ563368
Geometridae	Scotopteryx peribolata (Hübner, 1817)	INV07544	IBILP1635-20	BOLD:AAL9516	OQ563085
Geometridae	Selenia dentaria (Fabricius, 1775)	INV08731	IBILP1708-20	BOLD:AAB7343	OQ564213
Geometridae	Selenia dentaria (Fabricius, 1775)	INV09058	IBILP1789-20	BOLD:AAB7343	OQ563063
Geometridae	Selenia dentaria (Fabricius, 1775)	INV10398	IBILP3000-20	BOLD:AAB7343	OQ562863
Geometridae	Selenia lunularia (Hübner)	INV02409	IBILP277-17	BOLD:AAB1585	OQ563646
Geometridae	Selenia lunularia (Hübner)	INV02984	IBILP1119-19	BOLD:ABY7097	OQ563446
Geometridae	Selenia lunularia (Hübner)	INV05267	IBILP754-19	BOLD:AAB1585	OQ563224
Geometridae	Selidosema pyrenaearia (Boisduval, 1840)	INV03298	IBILP1212-19	BOLD:ABZ3718	OQ564358
Geometridae	Selidosema pyrenaearia (Boisduval, 1840)	INV04065	IBILP1303-19	BOLD:ABZ3718	OQ562760
Geometridae	Selidosema pyrenaearia (Boisduval, 1840)	INV10268	IBILP2979-20	BOLD:ABZ3718	OQ563290
Geometridae	Selidosema taeniolaria (Hübner)	INV01294	IBILP1195-19	BOLD:ABA8420	OQ563950
Geometridae	Selidosema taeniolaria (Hübner)	INV03843	IBILP426-17	BOLD:ABA8420	OQ564218
Geometridae	Selidosema taeniolaria (Hübner)	INV04030	IBILP453-17	BOLD:ABA8420	OQ562666
Geometridae	Selidosema taeniolaria (Hübner)	INV04071	IBILP460-17	BOLD:ABA8420	OQ562944
Geometridae	Stegania trimaculata (Villers, 1789)	INV00938	IBILP066-17	BOLD:AAC2483	OQ563870
Geometridae	Stegania trimaculata (Villers, 1789)	INV01342	IBILP177-17	BOLD:AAC2483	OQ564272
Geometridae	Stegania trimaculata (Villers, 1789)	INV03135	IBILP357-17	BOLD:AAC2483	OQ563765
Geometridae	Stegania trimaculata (Villers, 1789)	INV04460	IBILP2171-20	BOLD:AAC2483	OQ564295
Geometridae	Synopsia sociaria (Hübner, 1799)	INV03702	IBILP1254-19	BOLD:AAD3244	OQ564052
Geometridae	Tephronia espaniola (Schawerda, 1931)	INV05908	IBILP1339-19	BOLD:ADE1551	OQ563125
Geometridae	Tephronia oranaria Staudinger, 1892	INV00824	IBILP893-19	BOLD:AAI0761	OQ562946
Geometridae	Tephronia oranaria Staudinger, 1892	INV01029	IBILP092-17	BOLD:AAI0761	OQ563665
Geometridae	Tephronia sepiaria (Hufnagel, 1767)	INV01117	IBILP115-17	BOLD:AAD2603	OQ563628
Geometridae	Tephronia sepiaria (Hufnagel, 1767)	INV08747	IBILP1713-20	BOLD:AAD2603	OQ563924
Geometridae	Tephronia sepiaria (Hufnagel, 1767)	INV09022	IBILP1784-20	BOLD:AAD2603	OQ562348
Geometridae	Thalera fimbrialis (Scopoli, 1763)	INV00936	IBILP1835-20	BOLD:AAC6840	OQ562645
Geometridae	Thera obeliscata (Hübner, 1787)	INV02437	IBILP289-17	BOLD:AAA7522	OQ563342
Geometridae	Thera obeliscata (Hübner, 1787)	INV06650	IBILP1616-20	BOLD:AAA7522	OQ562214
Geometridae	Timandra comae Schmidt, 1931	INV02000	IBILP624-19	BOLD:AAB0828	OQ564010
Geometridae	Timandra comae Schmidt, 1931	INV03221	IBILP376-17	BOLD:AAB0828	OQ564030
Geometridae	Timandra comae Schmidt, 1931	INV05289	IBILP763-19	BOLD:AAB0828	OQ562285
Geometridae	Toulgoetia cauteriata (Staudinger, 1859)	INV04434	IBILP2155-20	BOLD:AAZ9540	OQ563008
Geometridae	Xanthorhoe designata (Hufnagel, 1767)	INV00793	IBILP1192-19	BOLD:ABZ0894	OQ563745
Geometridae	Xanthorhoe ferrugata (Clerck, 1759)	INV04427	IBILP2152-20	BOLD:ACF4785	OQ563694
Geometridae	Xanthorhoe fluctuata (Linnaeus, 1758)	INV01207	IBILP1029-19	BOLD:AAA6836	OQ562553
Geometridae	Xanthorhoe fluctuata (Linnaeus, 1758)	INV01861	IBILP213-17	BOLD:AAA6836	OQ562405
Geometridae	Xanthorhoe fluctuata (Linnaeus, 1758)	INV02433	IBILP1110-19	BOLD:AAA6836	OQ564155
Geometridae	Xanthorhoe fluctuata (Linnaeus, 1758)	INV02852	IBILP667-19	BOLD:AAA6836	OQ563348
Geometridae	Xenochlorodes olympiaria (Herrich-Schäffer, 1852)	INV00972	IBILP1842-20	BOLD:AAU2210	OQ563447
Geometridae	Xenochlorodes olympiaria (Herrich-Schäffer, 1852)	INV03134	IBILP1163-19	BOLD:AAU2210	OQ562739
Glyphipterigidae	Acrolepiopsis vesperella (Zeller, 1850)	INV02360	IBILP259-17	BOLD:AAU5718	OQ563026
Glyphipterigidae	Glyphipterix fuscoviridella Haworth, 1812	INV02383	IBILP1095-19	BOLD:AAE0693	OQ563466
Glyphipterigidae	Glyphipterix fuscoviridella Haworth, 1812	INV06313	IBILP1582-20	BOLD:AAE0693	OQ563296
Glyphipterigidae	Glyphipterix simpliciella (Stephens, 1834)	INV08512	IBILP1659-20	BOLD:AAD6513	OQ562752
Glyphipterigidae	Glyphipterix thrasonella Scopoli, 1763*	INV02389	IBILP1098-19	BOLD:AEC7190	OQ563347
Glyphipterigidae	Glyphipterix thrasonella Scopoli, 1763*	INV03239	IBILP1969-20	BOLD:AEC7190	OQ562519
Gracillariidae	Acrocercops cocciferellum (Chrétien, 1910)	INV05912	IBILP1554-19	BOLD:AAU4362	OQ562216
Gracillariidae	Aspilapteryx tringipennella (Zeller, 1839)	INV00857	IBILP053-17	BOLD:AAD1923	OQ563241
Gracillariidae	Caloptilia alchimiella (Scopoli, 1763)	INV08627	IBILP1681-20	BOLD:ABY8025	OQ562549
Gracillariidae	Caloptilia conimbricensis Corley, 2014	INV00777	IBILP2101-20	BOLD:ACI4030	OQ562275
Gracillariidae	Caloptilia conimbricensis Corley, 2014	INV03795	IBILP2070-20	BOLD:ACI4030	OQ562730
Gracillariidae	Caloptilia fidella (Reutti, 1853)	INV02687	IBILP692-19	BOLD:AAD2624	OQ563066
Gracillariidae	Caloptilia robustella Jäckh, 1972	INV03864	IBILP2024-20	BOLD:AAD2587	OQ563044
Gracillariidae	Caloptilia stigmatella (Fabricius, 1781)	INV03342	IBILP399-17	BOLD:AAA9984	OQ562389
Gracillariidae	Calybites phasianipennella (Hübner, 1813)	INV02683	IBILP691-19	BOLD:AAD6299	OQ563353
Gracillariidae	Dialectica scalariella (Zeller, 1850)	INV00980	IBILP079-17	BOLD:AAL3278	OQ562314
Gracillariidae	Dialectica scalariella (Zeller, 1850)	INV01015	IBILP089-17	BOLD:AAL3278	OQ562899
Gracillariidae	Euspilapteryx auroguttella Stephens, 1835	INV00804	IBILP046-17	BOLD:AAD7434	OQ562870
Gracillariidae	Euspilapteryx auroguttella Stephens, 1835	INV00964	IBILP073-17	BOLD:AAD7434	OQ563441
Gracillariidae	Euspilapteryx auroguttella Stephens, 1835	INV01066	IBILP102-17	BOLD:AAD7434	OQ563964
Gracillariidae	Euspilapteryx auroguttella Stephens, 1835	INV01866	IBILP564-19	BOLD:AAD7434	OQ562480
Gracillariidae	Parornix tenella (Rebel, 1919)	INV01385	IBILP1880-20	BOLD:ABU8493	OQ562585
Gracillariidae	Parornix torquillella (Zeller, 1850)	INV01375	IBILP2107-20	BOLD:AAF8206	OQ563996
Gracillariidae	Parornix torquillella (Zeller, 1850)	INV09112	IBILP3028-22	BOLD:AAF8206	OQ564226
Gracillariidae	Phyllonorycter barbarella (Rebel, 1901)	INV01469	IBILP1889-20	BOLD:AAC1753	OQ563663
Gracillariidae	Phyllonorycter endryella (Mann, 1855)	INV03084	IBILP1936-20	BOLD:AAH8500	OQ563326
Gracillariidae	Phyllonorycter endryella (Mann, 1855)	INV06406	IBILP1377-19	BOLD:AAH8500	OQ564092
Gracillariidae	Phyllonorycter scopariella (Zeller, 1846)	INV06463	IBILP1561-19	BOLD:ACE5411	OQ563656
Gracillariidae	Phyllonorycter ulicicolella (Stainton, 1851)	INV05691	IBILP853-19	BOLD:AAH8432	OQ562525
Hepialidae	Triodia sylvina (Linnaeus, 1761)	INV01974	IBILP613-19	BOLD:AAD0500	OQ563563
Hepialidae	Triodia sylvina (Linnaeus, 1761)	INV04052	IBILP1295-19	BOLD:AAD0500	OQ563202
Hepialidae	Triodia sylvina (Linnaeus, 1761)	INV10257	IBILP2974-20	BOLD:AAD0500	OQ562437
Hepialidae	Triodia sylvina (Linnaeus, 1761)	INV10377	IBILP2987-20	BOLD:AAD0500	OQ564048
Incurvariidae	Crinopteryx familiella Peyerimhoff, 1871	INV01862	IBILP561-19	BOLD:AAJ6240	OQ562144
Lasiocampidae	Lasiocampa quercus Linnaeus, 1758	INV03330	IBILP1221-19	BOLD:AAC5660	OQ562333
Lasiocampidae	Lasiocampa quercus Linnaeus, 1758	INV03390	IBILP522-19	BOLD:AAC5660	OQ562655
Lasiocampidae	Lasiocampa trifolii (Denis & Schiffermüller), 1775	INV00275	IBILP868-19	BOLD:ABZ2336	OQ564209
Lasiocampidae	Lasiocampa trifolii (Denis & Schiffermüller), 1775	INV02140	IBILP637-19	BOLD:ABZ2336	OQ563681
Lasiocampidae	Macrothylacia digramma Meade-Waldo, 1906	INV08739	IBILP1711-20	BOLD:AAD0839	OQ562017
Lasiocampidae	Macrothylacia rubi (Linnaeus, 1758)	INV00755	IBILP039-17	BOLD:AAD0839	OQ564171
Lasiocampidae	Macrothylacia rubi (Linnaeus, 1758)	INV06039	IBILP1347-19	BOLD:AAD0839	OQ563576
Lasiocampidae	Malacosoma castrensis (Linnaeus, 1758)	INV01032	IBILP966-19	BOLD:AAK7339	OQ563985
Lasiocampidae	Malacosoma neustria (Linnaeus, 1758)	INV01053	IBILP973-19	BOLD:AAD1119	OQ563432
Lasiocampidae	Malacosoma neustria (Linnaeus, 1758)	INV05304	IBILP770-19	BOLD:AAD1119	OQ563824
Lasiocampidae	Malacosoma neustria (Linnaeus, 1758)	INV08732	IBILP1709-20	BOLD:AAD1119	OQ562110
Lasiocampidae	Phyllodesma kermesifolia (de Lajonquière, 1960)	INV00684	IBILP1818-20	BOLD:ACF2447	OQ563518
Lasiocampidae	Phyllodesma kermesifolia (de Lajonquière, 1960)	INV03140	IBILP1948-20	BOLD:ACF2447	OQ563106
Lasiocampidae	Phyllodesma kermesifolia (de Lajonquière, 1960)	INV06307	IBILP1578-20	BOLD:ACF2447	OQ562606
Lasiocampidae	Phyllodesma suberifolia (Duponchel, 1842)	INV00916	IBILP063-17	BOLD:ABA9642	OQ562791
Lasiocampidae	Phyllodesma suberifolia (Duponchel, 1842)	INV03183	IBILP366-17	BOLD:ABA9642	OQ563143
Lasiocampidae	Phyllodesma suberifolia (Duponchel, 1842)	INV04448	IBILP2163-20	BOLD:ABA9642	OQ564150
Lasiocampidae	Poecilocampa populi Linnaeus, 1758	INV05761	IBILP859-19	BOLD:AAC8994	OQ562392
Lasiocampidae	Psilogaster loti (Ochsenheimer, 1810)	INV01154	IBILP1864-20	BOLD:ABV4569	OQ564320
Lasiocampidae	Psilogaster loti (Ochsenheimer, 1810)	INV01293	IBILP1874-20	BOLD:ABV4569	OQ563982
Lasiocampidae	Trichiura castiliana Spuler, 1908	INV01817	IBILP541-19	BOLD:ACF1290	OQ564219
Lasiocampidae	Trichiura castiliana Spuler, 1908	INV10241	IBILP2972-20	BOLD:ACF1290	OQ563812
Lasiocampidae	Trichiura ilicis (Rambur, 1858)	INV04578	IBILP2211-20	BOLD:AAZ8014	OQ563906
Lecithoceridae	Eurodachtha canigella (Caradja, 1920)*	INV00976	IBILP950-19	BOLD:ADU0803	OQ562779
Lecithoceridae	Eurodachtha pallicornella (Staudinger, 1859)	INV00867	IBILP906-19	BOLD:AAY2974	OQ563496
Lecithoceridae	Eurodachtha pallicornella (Staudinger, 1859)	INV03052	IBILP349-17	BOLD:AAY2974	OQ562804
Lecithoceridae	Homaloxestis briantiella (Turati, 1879)	INV03331	IBILP1983-20	BOLD:AAV7051	OQ563390
Limacodidae	Hoyosia codeti (Oberthür, 1883)*	INV02639	IBILP685-19	BOLD:ADV3396	OQ562130
Limacodidae	Hoyosia codeti (Oberthür, 1883)*	INV03698	IBILP1997-20	BOLD:ADV3396	OQ563005
Limacodidae	Hoyosia codeti (Oberthür, 1883)*	INV07076	IBILP1455-19	BOLD:ADV3396	OQ562676
Momphidae	Mompha epilobiella Römer, 1794	INV05918	IBILP1340-19	BOLD:AAD0630	OQ562125
Momphidae	Mompha miscella (Denis & Schiffermüller), 1775*	INV00918	IBILP1166-19	BOLD:ADU6066	OQ562947
Momphidae	Mompha miscella (Denis & Schiffermüller), 1775*	INV03189	IBILP2068-20	BOLD:ADU6066	OQ563362
Momphidae	Mompha miscella (Denis & Schiffermüller), 1775*	INV03304	IBILP1214-19	BOLD:ADU6066	OQ563146
Momphidae	Mompha propinquella Stainton	INV04190	IBILP1314-19	BOLD:AAF0120	OQ562842
Momphidae	Mompha subbistrigella Haworth, 1828	INV03826	IBILP1266-19	BOLD:AAD0702	OQ562755
Nepticulidae	Bohemannia quadrimaculella (Boheman, 1853) Stainton, 1859	INV04228	IBILP733-19	BOLD:AAW7568	OQ563780
Nepticulidae	Ectoedemia pubescivora (Weber, 1937) van Nieukerken, 1985	INV05690	IBILP852-19	BOLD:ACE4977	OQ564044
Nepticulidae	Stigmella ilicifoliella (Mendes, 1918) Gómez Bustillo, 1981	INV03785	IBILP2003-20	BOLD:AAV6999	OQ562161
Nepticulidae	Stigmella trimaculella (Haworth, 1828) Fletcher et al., 1945	INV04237	IBILP740-19	BOLD:AAP7528	OQ562026
Nepticulidae	Trifurcula ortneri (Klimesch, 1951) van Nieukerken, 1986	INV03865	IBILP2143-20	BOLD:ACG8999	OQ563273
Nepticulidae	Trifurcula squamatella Stainton, 1849	INV03824	IBILP2011-20	BOLD:ACG8503	OQ562062
Noctuidae	Abrostola tripartita (Hufnagel, 1766)	INV00601	IBILP869-19	BOLD:AAB6066	OQ562695
Noctuidae	Abrostola tripartita (Hufnagel, 1766)	INV02999	IBILP480-19	BOLD:AAB6066	OQ563430
Noctuidae	Abrostola tripartita (Hufnagel, 1766)	INV03364	IBILP1233-19	BOLD:AAB6066	OQ563739
Noctuidae	Acontia lucida Hufnagel, 1766	INV01054	IBILP1852-20	BOLD:AAD6258	OQ563959
Noctuidae	Acontia lucida Hufnagel, 1766	INV01417	IBILP1884-20	BOLD:AAD6258	OQ562930
Noctuidae	Acontia lucida Hufnagel, 1766	INV01425	IBILP1886-20	BOLD:AAD6258	OQ564367
Noctuidae	Acontia lucida Hufnagel, 1766	INV03127	IBILP1159-19	BOLD:AAD6258	OQ564287
Noctuidae	Acontia trabealis (Scopoli, 1763)	INV08978	IBILP1768-20	BOLD:AAH9112	OQ563722
Noctuidae	Acronicta aceris Linnaeus, 1758	INV00758	IBILP041-17	BOLD:AAC1168	OQ564143
Noctuidae	Acronicta aceris Linnaeus, 1758	INV02990	IBILP336-17	BOLD:AAC1168	OQ564337
Noctuidae	Acronicta aceris Linnaeus, 1758	INV05276	IBILP757-19	BOLD:AAC1168	OQ562133
Noctuidae	Acronicta auricoma (Denis & Schiffermüller), 1775	INV01055	IBILP974-19	BOLD:ACL5537	OQ563249
Noctuidae	Acronicta auricoma (Denis & Schiffermüller), 1775	INV01219	IBILP1036-19	BOLD:ACL5537	OQ562878
Noctuidae	Acronicta auricoma (Denis & Schiffermüller), 1775	INV01983	IBILP617-19	BOLD:ACL5537	OQ562803
Noctuidae	Acronicta leporina (Linnaeus, 1758)	INV04003	IBILP2029-20	BOLD:AAC2384	OQ563331
Noctuidae	Acronicta leporina (Linnaeus, 1758)	INV06653	IBILP1617-20	BOLD:AAC2384	OQ563358
Noctuidae	Acronicta leporina (Linnaeus, 1758)	INV06701	IBILP1387-19	BOLD:AAC2384	OQ564134
Noctuidae	Acronicta megacephala (Denis & Schiffermüller), 1775	INV03147	IBILP482-19	BOLD:ACF5648	OQ562157
Noctuidae	Acronicta megacephala (Denis & Schiffermüller), 1775	INV04011	IBILP1287-19	BOLD:ACF5648	OQ563171
Noctuidae	Acronicta megacephala (Denis & Schiffermüller), 1775	INV04634	IBILP2224-20	BOLD:ACF5648	OQ562923
Noctuidae	Acronicta psi (Linnaeus, 1758)	INV00930	IBILP935-19	BOLD:AAN3208	OQ562146
Noctuidae	Acronicta psi (Linnaeus, 1758)	INV02016	IBILP633-19	BOLD:AAN3208	OQ563086
Noctuidae	Acronicta psi (Linnaeus, 1758)	INV03199	IBILP506-19	BOLD:AAN3208	OQ562766
Noctuidae	Acronicta psi (Linnaeus, 1758)	INV03980	IBILP1279-19	BOLD:AAN3208	OQ562528
Noctuidae	Acronicta rumicis Linnaeus, 1758	INV00914	IBILP062-17	BOLD:AAC2556	OQ562605
Noctuidae	Acronicta rumicis Linnaeus, 1758	INV01921	IBILP228-17	BOLD:AAC2556	OQ562132
Noctuidae	Aedia leucomelas (Linnaeus, 1758)	INV05337	IBILP783-19	BOLD:AAC1283	OQ563514
Noctuidae	Aedia leucomelas (Linnaeus, 1758)	INV07645	IBILP1514-19	BOLD:AAC1283	OQ563130
Noctuidae	Aedia leucomelas (Linnaeus, 1758)	INV09103	IBILP1804-20	BOLD:AAC1283	OQ562507
Noctuidae	Agrochola haematidea Duponchel, 1827	INV10399	IBILP3001-20	BOLD:AAU4327	OQ563579
Noctuidae	Agrochola lunosa Haworth, 1809	INV01795	IBILP193-17	BOLD:AAD1402	OQ563768
Noctuidae	Agrochola lunosa Haworth, 1809	INV06891	IBILP1396-19	BOLD:AAD1402	OQ563234
Noctuidae	Agrotis bigramma (Esper)	INV03999	IBILP2028-20	BOLD:ACF3089	OQ563492
Noctuidae	Agrotis catalaunensis (Millière, 1873)	INV02008	IBILP628-19	BOLD:ABZ4331	OQ562329
Noctuidae	Agrotis chretieni Dumont, 1903	INV03195	IBILP1958-20	BOLD:ACF3667	OQ563320
Noctuidae	Agrotis exclamationis (Linnaeus, 1758)	INV00625	IBILP010-17	BOLD:AAB9113	OQ563038
Noctuidae	Agrotis exclamationis (Linnaeus, 1758)	INV02367	IBILP263-17	BOLD:AAB9113	OQ563535
Noctuidae	Agrotis exclamationis (Linnaeus, 1758)	INV02456	IBILP298-17	BOLD:AAB9113	OQ562989
Noctuidae	Agrotis graslini Rambur, 1848	INV01987	IBILP619-19	BOLD:AAZ5040	OQ563361
Noctuidae	Agrotis graslini Rambur, 1848	INV07787	IBILP1539-19	BOLD:AAZ5040	OQ562098
Noctuidae	Agrotis ipsilon (Hufnagel, 1766)	INV01336	IBILP173-17	BOLD:AAA3364	OQ564338
Noctuidae	Agrotis ipsilon (Hufnagel, 1766)	INV02868	IBILP322-17	BOLD:AAA3364	OQ564063
Noctuidae	Agrotis ipsilon (Hufnagel, 1766)	INV03163	IBILP492-19	BOLD:AAA3364	OQ564317
Noctuidae	Agrotis puta (Hübner, 1803)	INV01828	IBILP547-19	BOLD:AAB9164	OQ563752
Noctuidae	Agrotis puta (Hübner, 1803)	INV02003	IBILP252-17	BOLD:AAB9164	OQ562015
Noctuidae	Agrotis puta (Hübner, 1803)	INV02825	IBILP306-17	BOLD:AAB9164	OQ562658
Noctuidae	Agrotis sabulosa Rambur, 1839	INV01991	IBILP2130-20	BOLD:AAD1898	OQ562960
Noctuidae	Agrotis sabulosa Rambur, 1839	INV06957	IBILP1416-19	BOLD:AAD1898	OQ562978
Noctuidae	Agrotis sabulosa Rambur, 1839	INV07511	IBILP1482-19	BOLD:AAD1898	OQ563506
Noctuidae	Agrotis segetum (Denis & Schiffermüller), 1775	INV01832	IBILP203-17	BOLD:AAC3884	OQ562724
Noctuidae	Agrotis segetum (Denis & Schiffermüller), 1775	INV02432	IBILP285-17	BOLD:AAC3884	OQ563614
Noctuidae	Agrotis segetum (Denis & Schiffermüller), 1775	INV02870	IBILP324-17	BOLD:AAC3884	OQ563932
Noctuidae	Agrotis trux Hübner, 1824	INV01796	IBILP531-19	BOLD:AAM0539	OQ563388
Noctuidae	Agrotis trux Hübner, 1824	INV03989	IBILP1282-19	BOLD:AAM0539	OQ563720
Noctuidae	Amephana anarrhini Duponchel, 1840	INV03204	IBILP508-19	BOLD:AAY7584	OQ562440
Noctuidae	Amephana anarrhini Duponchel, 1840	INV06309	IBILP1580-20	BOLD:AAY7584	OQ562522
Noctuidae	Amephana aurita Fabricius, 1787	INV02818	IBILP305-17	BOLD:AAP4046	OQ563912
Noctuidae	Amphipyra pyramidea Linnaeus, 1758	INV01870	IBILP216-17	BOLD:AAB4107	OQ562907
Noctuidae	Amphipyra pyramidea Linnaeus, 1758	INV03964	IBILP435-17	BOLD:AAB4107	OQ563122
Noctuidae	Amphipyra pyramidea Linnaeus, 1758	INV10290	IBILP2981-20	BOLD:AAB4107	OQ563742
Noctuidae	Amphipyra tragopoginis (Clerck, 1759)	INV03669	IBILP1249-19	BOLD:AAB3277	OQ563588
Noctuidae	Amphipyra tragopoginis (Clerck, 1759)	INV03996	IBILP1285-19	BOLD:AAB3277	OQ563289
Noctuidae	Amphipyra tragopoginis (Clerck, 1759)	INV10247	IBILP2973-20	BOLD:AAB3277	OQ563910
Noctuidae	Anarta myrtilli Linnaeus, 1761	INV01186	IBILP136-17	BOLD:AAE1452	OQ563305
Noctuidae	Anarta myrtilli Linnaeus, 1761	INV01950	IBILP602-19	BOLD:AAE1452	OQ562226
Noctuidae	Anarta sodae Boisduval, 1829	INV03707	IBILP1255-19	BOLD:AAY8163	OQ563974
Noctuidae	Anarta sodae Boisduval, 1829	INV05339	IBILP785-19	BOLD:AAY8163	OQ562789
Noctuidae	Anarta trifolii Hufnagel, 1766	INV01885	IBILP572-19	BOLD:ABZ1428	OQ564331
Noctuidae	Anarta trifolii Hufnagel, 1766	INV02980	IBILP331-17	BOLD:ABZ1428	OQ562921
Noctuidae	Anarta trifolii Hufnagel, 1766	INV07514	IBILP1483-19	BOLD:ABZ1428	OQ562205
Noctuidae	Antitype chi Linnaeus, 1758	INV10213	IBILP2962-20	BOLD:AAE7040	OQ562933
Noctuidae	Apamea arabs (Oberthür, 1881)	INV02994	IBILP478-19	BOLD:AAY5683	OQ563330
Noctuidae	Apamea arabs (Oberthür, 1881)	INV06507	IBILP1605-20	BOLD:AAY5683	OQ563001
Noctuidae	Apamea arabs (Oberthür, 1881)	INV06684	IBILP1624-20	BOLD:AAY5683	OQ564182
Noctuidae	Apamea crenata (Hufnagel, 1766)	INV01126	IBILP118-17	BOLD:AAC0154	OQ563640
Noctuidae	Apamea lateritia (Hufnagel, 1766)	INV00789	IBILP043-17	BOLD:ACF5481	OQ563831
Noctuidae	Apamea monoglypha (Hufnagel, 1766)	INV00624	IBILP009-17	BOLD:AAB1551	OQ562867
Noctuidae	Apamea monoglypha (Hufnagel, 1766)	INV01290	IBILP153-17	BOLD:AAB1551	OQ562295
Noctuidae	Apamea monoglypha (Hufnagel, 1766)	INV03986	IBILP444-17	BOLD:AAB1551	OQ563644
Noctuidae	Apamea remissa (Hübner, 1809)	INV01141	IBILP1003-19	BOLD:AAB1790	OQ562560
Noctuidae	Apamea syriaca (Osthelder, 1933)	INV03207	IBILP510-19	BOLD:ABX6044	OQ563693
Noctuidae	Aporophyla canescens Duponchel, 1826	INV01892	IBILP2122-20	BOLD:AAL9232	OQ563307
Noctuidae	Aporophyla nigra Haworth, 1809	INV06876	IBILP1393-19	BOLD:AAC6249	OQ563294
Noctuidae	Aporophyla nigra Haworth, 1809	INV07801	IBILP1545-19	BOLD:AAC6249	OQ563261
Noctuidae	Atethmia centrago (Haworth, 1809)	INV09782	IBILP3056-22	BOLD:AAC5365	OQ564019
Noctuidae	Atethmia centrago (Haworth, 1809)	INV09792	IBILP2909-20	BOLD:AAC5365	OQ563519
Noctuidae	Autographa gamma (Linnaeus, 1758)	INV00961	IBILP072-17	BOLD:AAB4345	OQ563365
Noctuidae	Autographa gamma (Linnaeus, 1758)	INV01407	IBILP182-17	BOLD:AAB4345	OQ563097
Noctuidae	Autographa gamma (Linnaeus, 1758)	INV01810	IBILP197-17	BOLD:AAB4345	OQ563345
Noctuidae	Autographa gamma (Linnaeus, 1758)	INV02445	IBILP293-17	BOLD:AAB4345	OQ562396
Noctuidae	Autographa gamma (Linnaeus, 1758)	INV02867	IBILP321-17	BOLD:AAB4345	OQ562511
Noctuidae	Axylia putris Linnaeus, 1761	INV00672	IBILP023-17	BOLD:AAB6626	OQ563597
Noctuidae	Axylia putris Linnaeus, 1761	INV03966	IBILP436-17	BOLD:AAB6626	OQ562558
Noctuidae	Axylia putris Linnaeus, 1761	INV04875	IBILP2050-20	BOLD:AAB6626	OQ563607
Noctuidae	Brithys crini (Fabricius, 1775)	INV02005	IBILP625-19	BOLD:AAD2376	OQ562445
Noctuidae	Bryophila ravula (Hübner, 1813)	INV01051	IBILP1851-20	BOLD:ADT6451	OQ562536
Noctuidae	Bryophila ravula (Hübner, 1813)	INV01212	IBILP1868-20	BOLD:ADT6451	OQ563620
Noctuidae	Bryophila ravula (Hübner, 1813)	INV02637	IBILP684-19	BOLD:ADT6451	OQ563094
Noctuidae	Calamia tridens Hufnagel, 1766	INV04063	IBILP1302-19	BOLD:AAE8428	OQ562299
Noctuidae	Callopistria juventina (Stoll, 1782)	INV00617	IBILP870-19	BOLD:AAK2132	OQ563881
Noctuidae	Callopistria juventina (Stoll, 1782)	INV04866	IBILP2043-20	BOLD:AAK2132	OQ564049
Noctuidae	Callopistria latreillei (Duponchel, 1827)	INV01021	IBILP090-17	BOLD:AAP2182	OQ562640
Noctuidae	Callopistria latreillei (Duponchel, 1827)	INV01970	IBILP241-17	BOLD:AAP2182	OQ562758
Noctuidae	Calophasia almoravida Graslin, 1863	INV01484	IBILP1894-20	BOLD:AAM0606	OQ562200
Noctuidae	Calophasia almoravida Graslin, 1863	INV03245	IBILP1972-20	BOLD:AAM0606	OQ562345
Noctuidae	Calophasia platyptera (Esper, 1788)	INV01419	IBILP1064-19	BOLD:AAM0605	OQ564336
Noctuidae	Calophasia platyptera (Esper, 1788)	INV02808	IBILP643-19	BOLD:AAM0605	OQ562186
Noctuidae	Caradrina aspersa Rambur, 1834	INV01016	IBILP961-19	BOLD:ABZ5809	OQ562514
Noctuidae	Caradrina clavipalpis (Scopoli, 1763)	INV02452	IBILP297-17	BOLD:AAB6999	OQ562080
Noctuidae	Caradrina clavipalpis (Scopoli, 1763)	INV02836	IBILP309-17	BOLD:AAB6999	OQ564267
Noctuidae	Caradrina clavipalpis (Scopoli, 1763)	INV04470	IBILP2180-20	BOLD:AAB6999	OQ564309
Noctuidae	Caradrina flavirena Guenée, 1852	INV02442	IBILP291-17	BOLD:AAB7000	OQ563700
Noctuidae	Caradrina flavirena Guenée, 1852	INV02802	IBILP301-17	BOLD:AAB7000	OQ563271
Noctuidae	Caradrina flavirena Guenée, 1852	INV03217	IBILP375-17	BOLD:AAB7000	OQ562245
Noctuidae	Caradrina germainii (Duponchel, 1835)	INV06867	IBILP1389-19	BOLD:AAY7842	OQ564265
Noctuidae	Caradrina germainii (Duponchel, 1835)	INV07788	IBILP1540-19	BOLD:AAY7842	OQ563370
Noctuidae	Caradrina proxima Rambur, 1837	INV00863	IBILP1825-20	BOLD:ABW9317	OQ562532
Noctuidae	Caradrina selini Boisduval, 1840	INV01095	IBILP987-19	BOLD:ABZ7109	OQ562475
Noctuidae	Caradrina selini Boisduval, 1840	INV01165	IBILP130-17	BOLD:ABZ7109	OQ564264
Noctuidae	Caradrina selini Boisduval, 1840	INV03224	IBILP378-17	BOLD:ABZ7109	OQ562589
Noctuidae	Cerastis faceta Treitschke, 1835	INV04623	IBILP2219-20	BOLD:AAM0555	OQ563841
Noctuidae	Chersotis oreina Dufay, 1984	INV04066	IBILP1304-19	BOLD:AAJ0523	OQ563598
Noctuidae	Chilodes maritima (Tauscher, 1806)	INV08901	IBILP1749-20	BOLD:ACE6941	OQ563525
Noctuidae	Chloantha hyperici (Denis & Schiffermüller), 1775	INV00868	IBILP055-17	BOLD:AAD4758	OQ562530
Noctuidae	Chloantha hyperici (Denis & Schiffermüller), 1775	INV02981	IBILP332-17	BOLD:AAD4758	OQ562470
Noctuidae	Chloantha hyperici (Denis & Schiffermüller), 1775	INV04635	IBILP2225-20	BOLD:AAD4758	OQ564131
Noctuidae	Chrysodeixis chalcites (Esper, 1789)	INV04007	IBILP1286-19	BOLD:AAB3384	OQ563397
Noctuidae	Chrysodeixis chalcites (Esper, 1789)	INV06960	IBILP1418-19	BOLD:AAB3384	OQ563215
Noctuidae	Cirrhia gilvago (Denis & Schiffermüller, 1775)	INV06160	IBILP2245-20	BOLD:AAJ0876	OQ562160
Noctuidae	Cirrhia icteritia (Hufnagel, 1766)	INV04062	IBILP457-17	BOLD:AAC9311	OQ562828
Noctuidae	Cirrhia icteritia (Hufnagel, 1766)	INV06897	IBILP1398-19	BOLD:AAC9311	OQ562398
Noctuidae	Cirrhia icteritia (Hufnagel, 1766)	INV10207	IBILP2959-20	BOLD:AAC9311	OQ562910
Noctuidae	Cleonymia baetica Rambur, 1837	INV01245	IBILP152-17	BOLD:AAY7887	OQ563968
Noctuidae	Cleonymia baetica Rambur, 1837	INV03017	IBILP342-17	BOLD:AAY7887	OQ563908
Noctuidae	Cleonymia baetica Rambur, 1837	INV04466	IBILP2177-20	BOLD:AAY7887	OQ562790
Noctuidae	Cleonymia diffluens Staudinger, 1870	INV04490	IBILP2198-20	BOLD:ABV4113	OQ563847
Noctuidae	Cleonymia yvanii Duponchel, 1833	INV06695	IBILP1386-19	BOLD:ABV4113	OQ563113
Noctuidae	Coenobia rufa Haworth, 1809	INV07718	IBILP1530-19	BOLD:AEC8533	OQ563434
Noctuidae	Coenobia rufa Haworth, 1809	INV07752	IBILP2089-20	BOLD:AEC8533	OQ563438
Noctuidae	Colocasia coryli (Linnaeus, 1758)	INV02450	IBILP296-17	BOLD:AAC2611	OQ562354
Noctuidae	Colocasia coryli (Linnaeus, 1758)	INV06528	IBILP1610-20	BOLD:AAC2611	OQ562976
Noctuidae	Condica viscosa (Freyer, 1831)	INV06955	IBILP1415-19	BOLD:AAN1812	OQ563260
Noctuidae	Condica viscosa (Freyer, 1831)	INV07650	IBILP1516-19	BOLD:AAN1812	OQ563611
Noctuidae	Conisania andalusica Staudinger, 1859	INV00928	IBILP1833-20	BOLD:ABZ4147	OQ562890
Noctuidae	Conisania andalusica Staudinger, 1859	INV01230	IBILP1871-20	BOLD:ABZ4147	OQ562556
Noctuidae	Conisania andalusica Staudinger, 1859	INV03013	IBILP1920-20	BOLD:ABZ4147	OQ562700
Noctuidae	Conistra alicia de Lajonquière, 1939	INV04194	IBILP715-19	BOLD:ACF4774	OQ563442
Noctuidae	Conistra rubiginea (Denis & Schiffermüller), 1775	INV10401	IBILP3003-20	BOLD:AAD3682	OQ562698
Noctuidae	Cosmia affinis (Linnaeus, 1767)	INV03681	IBILP420-17	BOLD:AAE9788	OQ562206
Noctuidae	Cosmia trapezina (Linnaeus, 1758)	INV05322	IBILP777-19	BOLD:AAB9038	OQ563650
Noctuidae	Cosmia trapezina (Linnaeus, 1758)	INV05325	IBILP778-19	BOLD:AAB9038	OQ562318
Noctuidae	Craniophora ligustri (Denis & Schiffermüller), 1775	INV10215	IBILP2964-20	BOLD:AAB6108	OQ562624
Noctuidae	Craniophora pontica (Staudinger)	INV03131	IBILP1946-20	BOLD:ABW9178	OQ563754
Noctuidae	Craniophora pontica (Staudinger)	INV04016	IBILP2031-20	BOLD:ABW9178	OQ564154
Noctuidae	Ctenoplusia accentifera (Lefèbvre, 1827)	INV03169	IBILP1953-20	BOLD:AAK1820	OQ562065
Noctuidae	Cucullia calendulae Treitschke, 1835	INV02865	IBILP320-17	BOLD:ABX5041	OQ563415
Noctuidae	Cucullia chamomillae (Denis & Schiffermüller), 1775	INV04214	IBILP724-19	BOLD:AAD6481	OQ562814
Noctuidae	Cucullia gnaphalii (Hübner, 1813)	INV00626	IBILP872-19	BOLD:AAP7520	OQ564340
Noctuidae	Cucullia lychnitis (Rambur, 1833)	INV03208	IBILP511-19	BOLD:ABY4109	OQ564065
Noctuidae	Cucullia scrophulariphila Staudinger, 1859	INV03014	IBILP1168-19	BOLD:ABY7251	OQ564172
Noctuidae	Cucullia verbasci (Linnaeus, 1758)	INV04632	IBILP2223-20	BOLD:AAH9589	OQ562142
Noctuidae	Denticucullus pygmina Haworth, 1809	INV05932	IBILP1556-19	BOLD:AAE9000	OQ562892
Noctuidae	Diachrysia chrysitis (Linnaeus, 1758)	INV01188	IBILP137-17	BOLD:AAA6511	OQ562126
Noctuidae	Diarsia brunnea (Denis & Schiffermüller), 1775	INV00691	IBILP026-17	BOLD:AAD6686	OQ563429
Noctuidae	Diarsia guadarramensis Boursin, 1928	INV03383	IBILP1238-19	BOLD:AAY8159	OQ563775
Noctuidae	Dichagyris constanti Millière, 1860*	INV01896	IBILP578-19	BOLD:AED6734	OQ562137
Noctuidae	Dichagyris constanti Millière, 1860*	INV09876	IBILP2943-20	BOLD:AED6734	OQ562251
Noctuidae	Dichagyris constanti Millière, 1860*	INV09877	IBILP2944-20	BOLD:AED6734	OQ562687
Noctuidae	Dicycla oo (Linnaeus, 1758)	INV01036	IBILP093-17	BOLD:AAN1463	OQ564203
Noctuidae	Dryobotodes monochroma Esper, 1790	INV01471	IBILP1202-19	BOLD:AAL6586	OQ563747
Noctuidae	Dryobotodes monochroma Esper, 1790	INV06865	IBILP1388-19	BOLD:AAL6586	OQ562844
Noctuidae	Dryobotodes monochroma Esper, 1790	INV07649	IBILP1644-20	BOLD:AAL6586	OQ562710
Noctuidae	Dryobotodes monochroma Esper, 1790	INV09797	IBILP2914-20	BOLD:AAL6586	OQ562968
Noctuidae	Dryobotodes monochroma Esper, 1790	INV09798	IBILP2915-20	BOLD:AAL6586	OQ563836
Noctuidae	Dryobotodes monochroma Esper, 1790	INV09799	IBILP2916-20	BOLD:AAL6586	OQ563379
Noctuidae	Dryobotodes roboris Boisduval	INV01798	IBILP194-17	BOLD:AAY7833	OQ562286
Noctuidae	Dryobotodes roboris Boisduval	INV06875	IBILP1392-19	BOLD:AAY7833	OQ562224
Noctuidae	Dryobotodes roboris Boisduval	INV10203	IBILP2955-20	BOLD:AAY7833	OQ562642
Noctuidae	Dryobotodes tenebrosa Esper, 1789	INV01825	IBILP545-19	BOLD:AAN1284	OQ562929
Noctuidae	Dypterygia scabriuscula (Linnaeus, 1758)	INV01307	IBILP1047-19	BOLD:AAC5196	OQ562900
Noctuidae	Dypterygia scabriuscula (Linnaeus, 1758)	INV09066	IBILP1794-20	BOLD:AAC5196	OQ564050
Noctuidae	Egira conspicillaris Linnaeus, 1758	INV04476	IBILP2186-20	BOLD:AAL0018	OQ563971
Noctuidae	Egira conspicillaris Linnaeus, 1758	INV06525	IBILP1608-20	BOLD:AAL0018	OQ563593
Noctuidae	Egira conspicillaris Linnaeus, 1758	INV06681	IBILP1622-20	BOLD:AAL0018	OQ562883
Noctuidae	Elaphria venustula (Hübner, 1790)	INV01320	IBILP165-17	BOLD:AAE0188	OQ562484
Noctuidae	Elaphria venustula (Hübner, 1790)	INV09002	IBILP1780-20	BOLD:AAE0188	OQ564313
Noctuidae	Epilecta linogrisea (Denis & Schiffermüller), 1775	INV03972	IBILP1276-19	BOLD:AAY5052	OQ564228
Noctuidae	Epilecta linogrisea (Denis & Schiffermüller), 1775	INV05450	IBILP834-19	BOLD:AAY5052	OQ563503
Noctuidae	Episema glaucina Esper, 1789	INV09739	IBILP2902-20	BOLD:AAY5366	OQ564117
Noctuidae	Episema grueneri Boisduval	INV10008	IBILP3097-22	BOLD:ACD0667	OQ562455
Noctuidae	Eremopola orana H.Lucas, 1894	INV07091	IBILP1462-19	BOLD:AAX8380	OQ562957
Noctuidae	Eucoptocnemis optabilis Boisduval, 1837	INV01900	IBILP2123-20	BOLD:AAY7886	OQ563371
Noctuidae	Eugnorisma arenoflavida Schawerda, 1934	INV01855	IBILP1900-20	BOLD:AAY7891	OQ562515
Noctuidae	Eugnorisma arenoflavida Schawerda, 1934	INV03382	IBILP1990-20	BOLD:AAY7891	OQ563255
Noctuidae	Eugnorisma arenoflavida Schawerda, 1934	INV04048	IBILP2033-20	BOLD:AAY7891	OQ562390
Noctuidae	Eugnorisma arenoflavida Schawerda, 1934	INV10381	IBILP2990-20	BOLD:AAY7891	OQ563637
Noctuidae	Eugnorisma arenoflavida Schawerda, 1934	INV10382	IBILP2991-20	BOLD:AAY7891	OQ562582
Noctuidae	Eugnorisma glareosa Esper, 1788	INV01787	IBILP528-19	BOLD:AAE3673	OQ563594
Noctuidae	Eugnorisma glareosa Esper, 1788	INV10205	IBILP2957-20	BOLD:AAE3673	OQ562699
Noctuidae	Euplexia lucipara (Linnaeus, 1758)	INV01310	IBILP159-17	BOLD:AAC2054	OQ562809
Noctuidae	Euplexia lucipara (Linnaeus, 1758)	INV05300	IBILP769-19	BOLD:AAC2054	OQ564024
Noctuidae	Euplexia lucipara (Linnaeus, 1758)	INV06523	IBILP1607-20	BOLD:AAC2054	OQ562731
Noctuidae	Euxoa cos (Hübner, 1824)	INV03842	IBILP2140-20	BOLD:ABZ9295	OQ562413
Noctuidae	Euxoa cos (Hübner, 1824)*	INV09874	IBILP2942-20	BOLD:AED7507	OQ562090
Noctuidae	Euxoa nigricans (Linnaeus, 1761)	INV09828	IBILP2928-20	BOLD:ABZ9438	OQ562308
Noctuidae	Euxoa oranaria A.Bang-Haas, 1906	INV08674	IBILP1698-20	BOLD:ACE8354	OQ563648
Noctuidae	Euxoa temera Hübner, 1808	INV01929	IBILP2126-20	BOLD:ACE8312	OQ563444
Noctuidae	Euxoa temera Hübner, 1808	INV09795	IBILP2912-20	BOLD:ACE8312	OQ563994
Noctuidae	Euxoa temera Hübner, 1808	INV10266	IBILP2977-20	BOLD:ACE8312	OQ563461
Noctuidae	Euxoa tritici (Linnaeus, 1761)	INV05445	IBILP831-19	BOLD:ACE8354	OQ563538
Noctuidae	Griposia aprilina (Linnaeus, 1758)	INV01806	IBILP196-17	BOLD:AAC3647	OQ562738
Noctuidae	Hada plebeja Linnaeus, 1761	INV01140	IBILP123-17	BOLD:AAC2435	OQ564266
Noctuidae	Hadena albimacula Borkhausen, 1792	INV02894	IBILP328-17	BOLD:AAF8086	OQ562971
Noctuidae	Hadena bicruris Hufnagel, 1766	INV03979	IBILP1278-19	BOLD:AAC3168	OQ563522
Noctuidae	Hadena bicruris Hufnagel, 1766	INV08730	IBILP1707-20	BOLD:AAC3168	OQ562609
Noctuidae	Hadena compta (Denis & Schiffermüller), 1775	INV03191	IBILP502-19	BOLD:AAC8417	OQ563306
Noctuidae	Hadena compta (Denis & Schiffermüller), 1775	INV05446	IBILP832-19	BOLD:AAC8417	OQ564361
Noctuidae	Hadena compta (Denis & Schiffermüller), 1775	INV06618	IBILP1383-19	BOLD:AAC8417	OQ563117
Noctuidae	Hadena confusa (Hufnagel, 1766)	INV03021	IBILP1131-19	BOLD:AAC8415	OQ563589
Noctuidae	Hadena confusa (Hufnagel, 1766)	INV04636	IBILP2226-20	BOLD:AAC8415	OQ562116
Noctuidae	Hadena confusa (Hufnagel, 1766)	INV04647	IBILP2229-20	BOLD:AAC8415	OQ563043
Noctuidae	Hadena filograna Esper	INV01317	IBILP1052-19	BOLD:AAL6689	OQ563848
Noctuidae	Hadena magnolii Boisduval, 1829	INV01235	IBILP1043-19	BOLD:ABZ6879	OQ563156
Noctuidae	Hadena magnolii Boisduval, 1829	INV02998	IBILP338-17	BOLD:ABZ6879	OQ563138
Noctuidae	Hadena magnolii Boisduval, 1829	INV06516	IBILP1606-20	BOLD:ABZ6879	OQ563431
Noctuidae	Hadena perplexa (Denis & Schiffermüller), 1775	INV02384	IBILP1096-19	BOLD:ADU6145	OQ562179
Noctuidae	Hadena perplexa (Denis & Schiffermüller), 1775	INV03008	IBILP1124-19	BOLD:ADU6145	OQ562366
Noctuidae	Hadena perplexa (Denis & Schiffermüller), 1775	INV03096	IBILP1151-19	BOLD:ADU6145	OQ563800
Noctuidae	Hadena perplexa (Denis & Schiffermüller), 1775	INV04638	IBILP2227-20	BOLD:ADU6145	OQ562301
Noctuidae	Hadena silenides Staudinger, 1895	INV04211	IBILP721-19	BOLD:AAY7775	OQ563287
Noctuidae	Hecatera dysodea (Denis & Schiffermüller), 1775	INV00994	IBILP085-17	BOLD:AAD0557	OQ562483
Noctuidae	Hecatera dysodea (Denis & Schiffermüller), 1775	INV03343	IBILP400-17	BOLD:AAD0557	OQ563057
Noctuidae	Hecatera weissi Draudt, 1934	INV01423	IBILP2113-20	BOLD:AAD3287	OQ563577
Noctuidae	Hecatera weissi Draudt, 1934	INV01424	IBILP2114-20	BOLD:AAD3287	OQ563128
Noctuidae	Hecatera weissi Draudt, 1934	INV02987	IBILP1917-20	BOLD:AAD3287	OQ563080
Noctuidae	Helicoverpa armigera (Hübner, 1808)	INV01805	IBILP195-17	BOLD:AAA5223	OQ564202
Noctuidae	Helicoverpa armigera (Hübner, 1808)	INV03991	IBILP1283-19	BOLD:AAA5223	OQ564152
Noctuidae	Heliothis incarnata Freyer, 1838	INV01401	IBILP2111-20	BOLD:ABX4666	OQ563050
Noctuidae	Heliothis incarnata Freyer, 1838	INV01415	IBILP2112-20	BOLD:ABX4666	OQ564161
Noctuidae	Heliothis incarnata Freyer, 1838	INV03000	IBILP1919-20	BOLD:ABX4666	OQ562182
Noctuidae	Heliothis peltigera (Denis & Schiffermüller), 1775	INV01034	IBILP967-19	BOLD:AAC6990	OQ562887
Noctuidae	Heliothis peltigera (Denis & Schiffermüller), 1775	INV01422	IBILP186-17	BOLD:AAC6990	OQ564289
Noctuidae	Heliothis peltigera (Denis & Schiffermüller), 1775	INV03231	IBILP380-17	BOLD:AAC6990	OQ563283
Noctuidae	Hoplodrina ambigua (Denis & Schiffermüller), 1775	INV01037	IBILP968-19	BOLD:AAB0832	OQ564043
Noctuidae	Hoplodrina ambigua (Denis & Schiffermüller), 1775	INV01789	IBILP530-19	BOLD:AAB0832	OQ563279
Noctuidae	Hoplodrina ambigua (Denis & Schiffermüller), 1775	INV02983	IBILP333-17	BOLD:AAB0832	OQ564007
Noctuidae	Hoplodrina blanda (Denis & Schiffermüller), 1775	INV03988	IBILP2027-20	BOLD:AAC0362	OQ563555
Noctuidae	Hoplodrina blanda (Denis & Schiffermüller), 1775	INV04178	IBILP1311-19	BOLD:AAC0362	OQ562120
Noctuidae	Hoplodrina octogenaria (Goeze, 1781)	INV01331	IBILP1054-19	BOLD:AAB4763	OQ563626
Noctuidae	Hoplodrina octogenaria (Goeze, 1781)	INV05326	IBILP779-19	BOLD:AAB4763	OQ563262
Noctuidae	Hoplodrina octogenaria (Goeze, 1781)	INV05432	IBILP827-19	BOLD:AAB4763	OQ562634
Noctuidae	Jodia croceago (Denis & Schiffermüller), 1775	INV04439	IBILP2157-20	BOLD:ABX1124	OQ562527
Noctuidae	Lacanobia blenna Hübner	INV00791	IBILP1191-19	BOLD:AAY8276	OQ562688
Noctuidae	Lacanobia contigua (Denis & Schiffermüller), 1775	INV00646	IBILP012-17	BOLD:AAD8512	OQ564222
Noctuidae	Lacanobia oleracea Linnaeus, 1758	INV01125	IBILP117-17	BOLD:ABY4614	OQ563811
Noctuidae	Lacanobia oleracea Linnaeus, 1758	INV02002	IBILP251-17	BOLD:ABY4614	OQ563009
Noctuidae	Lacanobia oleracea Linnaeus, 1758	INV03164	IBILP364-17	BOLD:ABY4614	OQ563504
Noctuidae	Lacanobia w-latinum Hufnagel, 1766	INV01145	IBILP1167-19	BOLD:AAC6463	OQ562952
Noctuidae	Lacanobia w-latinum Hufnagel, 1766	INV03194	IBILP369-17	BOLD:AAC6463	OQ562172
Noctuidae	Lacanobia w-latinum Hufnagel, 1766	INV06659	IBILP1621-20	BOLD:AAC6463	OQ563376
Noctuidae	Lasionhada proxima (Hübner, 1808)	INV00798	IBILP1193-19	BOLD:AAD3486	OQ563160
Noctuidae	Lateroligia ophiogramma (Esper, 1793)	INV08973	IBILP1764-20	BOLD:AAB0872	OQ562627
Noctuidae	Leucania comma Linnaeus, 1761	INV01142	IBILP1004-19	BOLD:AAA3150	OQ562578
Noctuidae	Leucania loreyi (Duponchel, 1827)	INV02440	IBILP290-17	BOLD:ACE6246	OQ562296
Noctuidae	Leucania loreyi (Duponchel, 1827)	INV07790	IBILP1552-19	BOLD:ACE6246	OQ563587
Noctuidae	Leucania loreyi (Duponchel, 1827)	INV08789	IBILP1724-20	BOLD:ACE6246	OQ563325
Noctuidae	Leucania obsoleta Hübner	INV06308	IBILP1579-20	BOLD:AAD5689	OQ563801
Noctuidae	Leucania obsoleta Hübner	INV08979	IBILP1769-20	BOLD:AAD5689	OQ562783
Noctuidae	Leucania punctosa Treitschke, 1825	INV06936	IBILP1412-19	BOLD:AAK9301	OQ563213
Noctuidae	Leucania putrescens Hübner	INV03386	IBILP1239-19	BOLD:AAK9298	OQ562602
Noctuidae	Leucania putrescens Hübner	INV06911	IBILP1406-19	BOLD:AAK9298	OQ563179
Noctuidae	Leucochlaena oditis Hübner	INV01800	IBILP533-19	BOLD:AAY5540	OQ564210
Noctuidae	Leucochlaena oditis Hübner	INV03984	IBILP1280-19	BOLD:AAY5540	OQ562247
Noctuidae	Lithophane semibrunnea Haworth, 1809	INV04478	IBILP2188-20	BOLD:AED0330	OQ563354
Noctuidae	Lithophane semibrunnea Haworth, 1809	INV04657	IBILP2234-20	BOLD:AED0330	OQ563427
Noctuidae	Lithophane semibrunnea Haworth, 1809	INV06656	IBILP1620-20	BOLD:AED0330	OQ562875
Noctuidae	Litoligia literosa (Haworth, 1809)	INV03665	IBILP415-17	BOLD:AAC4906	OQ562619
Noctuidae	Litoligia literosa (Haworth, 1809)	INV05444	IBILP830-19	BOLD:ACF2309	OQ562040
Noctuidae	Lophoterges millierei Staudinger, 1870	INV03213	IBILP1962-20	BOLD:ABV3881	OQ563381
Noctuidae	Lophoterges millierei Staudinger, 1870	INV03369	IBILP2134-20	BOLD:ABV3881	OQ562242
Noctuidae	Lophoterges millierei Staudinger, 1870	INV06641	IBILP1613-20	BOLD:ABV3881	OQ562271
Noctuidae	Luperina dumerilii Duponchel, 1826*	INV01785	IBILP526-19	BOLD:ADT7549	OQ563186
Noctuidae	Luperina dumerilii Duponchel, 1826*	INV06874	IBILP1391-19	BOLD:ADT7549	OQ563999
Noctuidae	Luperina dumerilii Duponchel, 1826*	INV09762	IBILP3051-22	BOLD:ADT7549	OQ562564
Noctuidae	Luperina nickerlii Freyer, 1845	INV01823	IBILP200-17	BOLD:ACE4656	OQ562270
Noctuidae	Luperina nickerlii Freyer, 1845	INV04055	IBILP455-17	BOLD:ACE4656	OQ563016
Noctuidae	Luperina nickerlii Freyer, 1845	INV04056	IBILP456-17	BOLD:ACE4656	OQ562428
Noctuidae	Luperina nickerlii Freyer, 1845	INV09738	IBILP2901-20	BOLD:ACE4656	OQ564163
Noctuidae	Luperina testacea (Denis & Schiffermüller), 1775	INV01811	IBILP198-17	BOLD:AAB3965	OQ564149
Noctuidae	Luperina testacea (Denis & Schiffermüller), 1775	INV04059	IBILP1299-19	BOLD:AAB3965	OQ563524
Noctuidae	Lycophotia porphyrea (Denis & Schiffermüller), 1775	INV01322	IBILP1053-19	BOLD:AAC8982	OQ562631
Noctuidae	Lycophotia porphyrea (Denis & Schiffermüller), 1775	INV05447	IBILP833-19	BOLD:AAC8982	OQ563414
Noctuidae	Macdunnoughia confusa (Stephens, 1850)	INV01330	IBILP171-17	BOLD:AAD5865	OQ563753
Noctuidae	Macdunnoughia confusa (Stephens, 1850)	INV02402	IBILP272-17	BOLD:AAD5865	OQ562650
Noctuidae	Mamestra brassicae Linnaeus, 1758	INV02427	IBILP282-17	BOLD:AAB7858	OQ562823
Noctuidae	Mamestra brassicae Linnaeus, 1758	INV06686	IBILP1626-20	BOLD:AAB7858	OQ563675
Noctuidae	Meganephria bimaculosa Linnaeus, 1767	INV02019	IBILP257-17	BOLD:AAZ9507	OQ563369
Noctuidae	Meganephria bimaculosa Linnaeus, 1767	INV09791	IBILP2908-20	BOLD:AAZ9507	OQ563893
Noctuidae	Meganephria bimaculosa Linnaeus, 1767	INV09873	IBILP2941-20	BOLD:AAZ9507	OQ563737
Noctuidae	Melanchra persicariae Linnaeus, 1761	INV00656	IBILP878-19	BOLD:AAC7429	OQ564217
Noctuidae	Mesapamea secalis (Linnaeus, 1758)	INV01039	IBILP094-17	BOLD:AAB2749	OQ562211
Noctuidae	Mesapamea secalis (Linnaeus, 1758)	INV09796	IBILP2913-20	BOLD:AAB2749	OQ564329
Noctuidae	Mesogona acetosellae (Denis & Schiffermüller), 1775	INV10225	IBILP2966-20	BOLD:AAM0672	OQ563011
Noctuidae	Mesogona acetosellae (Denis & Schiffermüller), 1775	INV10236	IBILP2970-20	BOLD:AAM0672	OQ562832
Noctuidae	Mesogona acetosellae (Denis & Schiffermüller), 1775	INV10262	IBILP2975-20	BOLD:AAM0672	OQ563420
Noctuidae	Mesoligia furuncula (Denis & Schiffermüller), 1775	INV03291	IBILP1209-19	BOLD:AAC2820	OQ563515
Noctuidae	Metopoceras felicina (Donzel, 1844)	INV03071	IBILP1932-20	BOLD:AED0732	OQ564190
Noctuidae	Metopoceras felicina (Donzel, 1844)	INV04467	IBILP2178-20	BOLD:AED0732	OQ563468
Noctuidae	Metopoceras felicina (Donzel, 1844)	INV06501	IBILP1603-20	BOLD:AED0732	OQ563827
Noctuidae	Moma alpium (Osbeck, 1778)	INV00655	IBILP017-17	BOLD:AAD7323	OQ564119
Noctuidae	Moma alpium (Osbeck, 1778)	INV03961	IBILP432-17	BOLD:AAD7323	OQ562103
Noctuidae	Moma alpium (Osbeck, 1778)	INV05443	IBILP829-19	BOLD:AAD7323	OQ562008
Noctuidae	Mormo maura (Linnaeus, 1758)	INV02017	IBILP256-17	BOLD:AAD8730	OQ562009
Noctuidae	Mormo maura (Linnaeus, 1758)	INV04100	IBILP2035-20	BOLD:AAD8730	OQ563285
Noctuidae	Mormo maura (Linnaeus, 1758)	INV07032	IBILP1444-19	BOLD:AAD8730	OQ562076
Noctuidae	Mythimna albipuncta Gaede, 1916	INV01114	IBILP113-17	BOLD:AAC5487	OQ564350
Noctuidae	Mythimna albipuncta Gaede, 1916	INV01891	IBILP223-17	BOLD:AAC5487	OQ562184
Noctuidae	Mythimna albipuncta Gaede, 1916	INV02823	IBILP651-19	BOLD:AAC5487	OQ563196
Noctuidae	Mythimna albipuncta Gaede, 1916	INV02986	IBILP335-17	BOLD:AAC5487	OQ563136
Noctuidae	Mythimna ferrago Fabricius, 1787	INV03960	IBILP1273-19	BOLD:ABW7021	OQ563972
Noctuidae	Mythimna ferrago Fabricius, 1787	INV03985	IBILP443-17	BOLD:AAC2354	OQ564303
Noctuidae	Mythimna impura Hübner, 1808	INV05329	IBILP780-19	BOLD:AAB9151	OQ562882
Noctuidae	Mythimna l-album Linnaeus, 1767	INV00902	IBILP1165-19	BOLD:AAD5882	OQ563914
Noctuidae	Mythimna l-album Linnaeus, 1767	INV03154	IBILP487-19	BOLD:AAD5882	OQ562131
Noctuidae	Mythimna l-album Linnaeus, 1767	INV04079	IBILP1307-19	BOLD:AAD5882	OQ563728
Noctuidae	Mythimna l-album Linnaeus, 1767	INV04477	IBILP2187-20	BOLD:AAD5882	OQ563403
Noctuidae	Mythimna languida Walker, 1858	INV02822	IBILP650-19	BOLD:AAM0626	OQ563223
Noctuidae	Mythimna languida Walker, 1858	INV07510	IBILP1481-19	BOLD:AAM0626	OQ564153
Noctuidae	Mythimna litoralis Curtis, 1827	INV02012	IBILP630-19	BOLD:AAX3655	OQ562113
Noctuidae	Mythimna litoralis Curtis, 1827	INV06964	IBILP1629-20	BOLD:AAX3655	OQ562298
Noctuidae	Mythimna riparia (Rambur, 1829)	INV00996	IBILP956-19	BOLD:AAK8682	OQ562375
Noctuidae	Mythimna riparia (Rambur, 1829)	INV02006	IBILP626-19	BOLD:AAK8682	OQ563610
Noctuidae	Mythimna riparia (Rambur, 1829)	INV03130	IBILP1161-19	BOLD:AAK8682	OQ562648
Noctuidae	Mythimna sicula Treitschke, 1835	INV01335	IBILP2059-20	BOLD:AAF8181	OQ562874
Noctuidae	Mythimna sicula Treitschke, 1835	INV01851	IBILP209-17	BOLD:AAF8181	OQ563288
Noctuidae	Mythimna sicula Treitschke, 1835	INV02431	IBILP284-17	BOLD:AAF8181	OQ562630
Noctuidae	Mythimna sicula Treitschke, 1835	INV02828	IBILP307-17	BOLD:AAF8181	OQ564127
Noctuidae	Mythimna straminea Treitschke, 1825	INV08784	IBILP1721-20	BOLD:AAC9826	OQ563339
Noctuidae	Mythimna unipuncta (Haworth, 1809)	INV03957	IBILP430-17	BOLD:AAA2482	OQ564014
Noctuidae	Mythimna unipuncta (Haworth, 1809)	INV04017	IBILP448-17	BOLD:AAA2482	OQ563134
Noctuidae	Mythimna unipuncta (Haworth, 1809)	INV04876	IBILP2051-20	BOLD:AAA2482	OQ563664
Noctuidae	Mythimna vitellina Hübner, 1808	INV01044	IBILP095-17	BOLD:AAE0041	OQ564132
Noctuidae	Mythimna vitellina Hübner, 1808	INV01954	IBILP605-19	BOLD:AAE0041	OQ563573
Noctuidae	Mythimna vitellina Hübner, 1808	INV02386	IBILP268-17	BOLD:AAE0041	OQ563552
Noctuidae	Mythimna vitellina Hübner, 1808	INV02895	IBILP329-17	BOLD:AAE0041	OQ564334
Noctuidae	Noctua comes Hübner	INV00906	IBILP061-17	BOLD:AAA2633	OQ564008
Noctuidae	Noctua comes Hübner	INV01820	IBILP542-19	BOLD:AAA2633	OQ563884
Noctuidae	Noctua comes Hübner	INV02425	IBILP281-17	BOLD:AAA2633	OQ563408
Noctuidae	Noctua interjecta Hübner	INV02625	IBILP680-19	BOLD:AAD0229	OQ563746
Noctuidae	Noctua interjecta Hübner	INV03975	IBILP440-17	BOLD:AAD0229	OQ563883
Noctuidae	Noctua interjecta Hübner	INV04076	IBILP462-17	BOLD:AAD0229	OQ562319
Noctuidae	Noctua interposita Hübner	INV00795	IBILP045-17	BOLD:AAD4803	OQ564258
Noctuidae	Noctua janthe Borkhausen, 1792	INV00920	IBILP064-17	BOLD:AAA7574	OQ563269
Noctuidae	Noctua janthe Borkhausen, 1792	INV01872	IBILP566-19	BOLD:AAA7574	OQ562693
Noctuidae	Noctua janthe Borkhausen, 1792	INV03976	IBILP1277-19	BOLD:AAA7574	OQ563516
Noctuidae	Noctua orbona Hufnagel, 1766	INV01041	IBILP971-19	BOLD:AAI2734	OQ563102
Noctuidae	Noctua orbona Hufnagel, 1766	INV01889	IBILP574-19	BOLD:AAI2734	OQ563511
Noctuidae	Noctua orbona Hufnagel, 1766	INV02430	IBILP1109-19	BOLD:AAI2734	OQ563556
Noctuidae	Noctua pronuba Linnaeus, 1758	INV00652	IBILP014-17	BOLD:AAA2632	OQ563874
Noctuidae	Noctua pronuba Linnaeus, 1758	INV01406	IBILP181-17	BOLD:AAA2632	OQ562967
Noctuidae	Noctua pronuba Linnaeus, 1758	INV02139	IBILP636-19	BOLD:AAA2632	OQ562984
Noctuidae	Noctua pronuba Linnaeus, 1758	INV02985	IBILP334-17	BOLD:AAA2632	OQ562557
Noctuidae	Noctua tirrenica Biebinger, Speidel & Hanigk, 1983	INV00926	IBILP933-19	BOLD:ABX5040	OQ562219
Noctuidae	Noctua tirrenica Biebinger, Speidel & Hanigk, 1983	INV01933	IBILP594-19	BOLD:ABX5040	OQ563733
Noctuidae	Noctua tirrenica Biebinger, Speidel & Hanigk, 1983	INV02138	IBILP258-17	BOLD:ABX5040	OQ563277
Noctuidae	Noctua tirrenica Biebinger, Speidel & Hanigk, 1983	INV09752	IBILP2904-20	BOLD:ABX5040	OQ562773
Noctuidae	Nyctobrya muralis (Forster, 1771)	INV01918	IBILP227-17	BOLD:AAF1445	OQ562424
Noctuidae	Nyctobrya muralis (Forster, 1771)	INV03965	IBILP1274-19	BOLD:AAF1445	OQ562145
Noctuidae	Nyctobrya muralis (Forster, 1771)	INV04013	IBILP447-17	BOLD:AAF1445	OQ564062
Noctuidae	Ochropleura leucogaster Freyer	INV02443	IBILP292-17	BOLD:AAM0651	OQ563623
Noctuidae	Ochropleura leucogaster Freyer	INV02872	IBILP325-17	BOLD:AAM0651	OQ563314
Noctuidae	Ochropleura leucogaster Freyer	INV04450	IBILP2165-20	BOLD:AAM0651	OQ564233
Noctuidae	Ochropleura plecta Linnaeus, 1761	INV00869	IBILP907-19	BOLD:ABY9362	OQ563242
Noctuidae	Ochropleura plecta Linnaeus, 1761	INV01881	IBILP570-19	BOLD:ABY9362	OQ562544
Noctuidae	Ochropleura plecta Linnaeus, 1761	INV02373	IBILP1090-19	BOLD:ABY9362	OQ563651
Noctuidae	Ochropleura plecta Linnaeus, 1761	INV02993	IBILP477-19	BOLD:AEC6875	OQ564282
Noctuidae	Oligia strigilis (Linnaeus, 1758)	INV03256	IBILP390-17	BOLD:AAB4833	OQ562540
Noctuidae	Oligia strigilis (Linnaeus, 1758)	INV08724	IBILP1704-20	BOLD:AAB4833	OQ563621
Noctuidae	Oligia strigilis (Linnaeus, 1758)	INV09104	IBILP1805-20	BOLD:AAB4833	OQ563629
Noctuidae	Oligia versicolor (Borkhausen, 1792)	INV01084	IBILP1858-20	BOLD:AAB4833	OQ564185
Noctuidae	Oligia versicolor (Borkhausen, 1792)	INV01107	IBILP1860-20	BOLD:AAB4833	OQ563509
Noctuidae	Oligia versicolor (Borkhausen, 1792)	INV01216	IBILP1034-19	BOLD:AAB4833	OQ563976
Noctuidae	Oligia versicolor (Borkhausen, 1792)	INV02795	IBILP713-19	BOLD:AAB4833	OQ563332
Noctuidae	Oria musculosa Hübner, 1808	INV01420	IBILP1885-20	BOLD:AAY8264	OQ562004
Noctuidae	Orthosia cerasi Fabricius, 1775	INV04631	IBILP2222-20	BOLD:AAC3426	OQ562927
Noctuidae	Orthosia cerasi Fabricius, 1775	INV04654	IBILP2233-20	BOLD:AAC3426	OQ562494
Noctuidae	Orthosia cruda Denis & Schiffermüller 1775	INV04432	IBILP2154-20	BOLD:AAD9024	OQ563340
Noctuidae	Orthosia gothica Linnaeus, 1758	INV00718	IBILP033-17	BOLD:AAB6211	OQ562869
Noctuidae	Orthosia gothica Linnaeus, 1758	INV02410	IBILP278-17	BOLD:AAB6211	OQ562401
Noctuidae	Orthosia gothica Linnaeus, 1758	INV04425	IBILP2150-20	BOLD:AAB6211	OQ563580
Noctuidae	Orthosia gothica Linnaeus, 1758	INV04648	IBILP2230-20	BOLD:AAB6211	OQ564356
Noctuidae	Orthosia gracilis (Denis & Schiffermüller), 1775	INV05750	IBILP858-19	BOLD:AAC2300	OQ564080
Noctuidae	Orthosia incerta Hufnagel, 1766	INV04468	IBILP2179-20	BOLD:ABY5277	OQ564271
Noctuidae	Orthosia incerta Hufnagel, 1766	INV04658	IBILP2235-20	BOLD:ABY5277	OQ562044
Noctuidae	Orthosia incerta Hufnagel, 1766	INV06654	IBILP1618-20	BOLD:ABY5277	OQ562372
Noctuidae	Panemeria tenebrata (Scopoli, 1763)	INV02397	IBILP1101-19	BOLD:AAD0566	OQ563078
Noctuidae	Paucgraphia erythrina (Herrich-Schäffer, 1852)	INV01098	IBILP989-19	BOLD:AAY8385	OQ564074
Noctuidae	Paucgraphia erythrina (Herrich-Schäffer, 1852)	INV03943	IBILP1268-19	BOLD:AAY8385	OQ562082
Noctuidae	Paucgraphia erythrina (Herrich-Schäffer, 1852)	INV05344	IBILP789-19	BOLD:AAY8385	OQ564275
Noctuidae	Peridroma saucia Hübner, 1808	INV02404	IBILP274-17	BOLD:AAA6377	OQ563257
Noctuidae	Peridroma saucia Hübner, 1808	INV02869	IBILP323-17	BOLD:AAA6377	OQ562979
Noctuidae	Peridroma saucia Hübner, 1808	INV05343	IBILP788-19	BOLD:AAA6377	OQ563402
Noctuidae	Phlogophora meticulosa (Linnaeus, 1758)	INV00659	IBILP019-17	BOLD:AAB7358	OQ564139
Noctuidae	Phlogophora meticulosa (Linnaeus, 1758)	INV03002	IBILP340-17	BOLD:AAB7358	OQ563545
Noctuidae	Polia nebulosa Hufnagel, 1766	INV00757	IBILP885-19	BOLD:AAE1369	OQ563423
Noctuidae	Polymixis argillaceago Hübner, 1822	INV01868	IBILP215-17	BOLD:AAY8539	OQ562864
Noctuidae	Polymixis dubia Duponchel, 1836	INV01919	IBILP590-19	BOLD:AAY7558	OQ564197
Noctuidae	Polymixis dubia Duponchel, 1836	INV04057	IBILP1297-19	BOLD:AAY7558	OQ562274
Noctuidae	Polymixis dubia Duponchel, 1836	INV04069	IBILP459-17	BOLD:AAY7558	OQ563542
Noctuidae	Polymixis dubia Duponchel, 1836	INV10009	IBILP3098-22	BOLD:AAY7558	OQ562410
Noctuidae	Polymixis lichenea Hübner, 1813	INV01829	IBILP548-19	BOLD:AAH7735	OQ563112
Noctuidae	Polymixis lichenea Hübner, 1813	INV06878	IBILP1395-19	BOLD:AAH7735	OQ562684
Noctuidae	Polymixis xanthomista Hübner, 1819	INV01846	IBILP554-19	BOLD:AAY2828	OQ564120
Noctuidae	Polymixis xanthomista Hübner, 1819	INV04060	IBILP1300-19	BOLD:AAY2828	OQ563048
Noctuidae	Polyphaenis sericata (Esper, 1787)	INV00650	IBILP877-19	BOLD:AAL0181	OQ562820
Noctuidae	Protodeltote pygarga (Hufnagel, 1766)	INV01318	IBILP163-17	BOLD:AAB9793	OQ564246
Noctuidae	Protodeltote pygarga (Hufnagel, 1766)	INV06198	IBILP1350-19	BOLD:AAB9793	OQ563042
Noctuidae	Protodeltote pygarga (Hufnagel, 1766)	INV09004	IBILP1782-20	BOLD:AAB9793	OQ562430
Noctuidae	Proxenus hospes Freyer, 1831	INV01994	IBILP247-17	BOLD:AAG5813	OQ562264
Noctuidae	Proxenus hospes Freyer, 1831	INV03133	IBILP1162-19	BOLD:AAG5813	OQ563829
Noctuidae	Pseudenargia ulicis (Staudinger, 1859)	INV01844	IBILP1898-20	BOLD:ABW8812	OQ563684
Noctuidae	Pseudenargia ulicis (Staudinger, 1859)	INV06894	IBILP1397-19	BOLD:ABW8812	OQ563931
Noctuidae	Pseudozarba bipartita (Herrich-Schäffer)	INV03094	IBILP352-17	BOLD:AAE4331	OQ562985
Noctuidae	Pseudozarba bipartita (Herrich-Schäffer)	INV07025	IBILP1443-19	BOLD:AAE4331	OQ563333
Noctuidae	Pseudozarba bipartita (Herrich-Schäffer)	INV07054	IBILP1449-19	BOLD:AAE4331	OQ563871
Noctuidae	Raphia hybris Hübner, 1813	INV01169	IBILP1865-20	BOLD:AAY0403	OQ563669
Noctuidae	Raphia hybris Hübner, 1813	INV02426	IBILP1107-19	BOLD:AAY0403	OQ562443
Noctuidae	Raphia hybris Hübner, 1813	INV04620	IBILP2217-20	BOLD:AAY0403	OQ562459
Noctuidae	Recoropha canteneri Duponchel, 1833	INV00805	IBILP889-19	BOLD:AAY7552	OQ562715
Noctuidae	Recoropha canteneri Duponchel, 1833	INV03126	IBILP1158-19	BOLD:AAY7552	OQ562958
Noctuidae	Recoropha canteneri Duponchel, 1833	INV04475	IBILP2185-20	BOLD:AAY7552	OQ563093
Noctuidae	Scotochrosta pulla (Denis & Schiffermüller), 1775	INV02018	IBILP634-19	BOLD:AAM9883	OQ562020
Noctuidae	Scotochrosta pulla (Denis & Schiffermüller), 1775	INV10383	IBILP2992-20	BOLD:AAM9883	OQ562529
Noctuidae	Sesamia nonagrioides (Lefèbvre, 1827)	INV05284	IBILP760-19	BOLD:AAE1700	OQ562420
Noctuidae	Sesamia nonagrioides (Lefèbvre, 1827)	INV08975	IBILP1766-20	BOLD:AAE1700	OQ563760
Noctuidae	Sideridis rivularis Fabricius, 1775	INV00648	IBILP013-17	BOLD:AAC8418	OQ562521
Noctuidae	Sideridis rivularis Fabricius, 1775	INV02407	IBILP276-17	BOLD:AAC8418	OQ564298
Noctuidae	Spodoptera cilium Guenée, 1852	INV07538	IBILP1634-20	BOLD:AAC8279	OQ564261
Noctuidae	Spodoptera exigua (Hübner, 1808)	INV00944	IBILP068-17	BOLD:AAA6644	OQ562340
Noctuidae	Spodoptera exigua (Hübner, 1808)	INV01928	IBILP231-17	BOLD:AAA6644	OQ564263
Noctuidae	Spodoptera exigua (Hübner, 1808)	INV03336	IBILP1223-19	BOLD:AAA6644	OQ564362
Noctuidae	Spodoptera exigua (Hübner, 1808)	INV04867	IBILP2044-20	BOLD:AAA6644	OQ563491
Noctuidae	Spodoptera littoralis (Boisduval, 1833)	INV06965	IBILP1630-20	BOLD:ACE4947	OQ562858
Noctuidae	Spodoptera littoralis (Boisduval, 1833)	INV07766	IBILP1532-19	BOLD:ACE4947	OQ562407
Noctuidae	Spodoptera littoralis (Boisduval, 1833)	INV07792	IBILP1542-19	BOLD:ACE4947	OQ563961
Noctuidae	Spudaea ruticilla Esper, 1791	INV03003	IBILP341-17	BOLD:AAL6493	OQ562395
Noctuidae	Stilbia andalusiaca Staudinger	INV01905	IBILP585-19	BOLD:ABV4364	OQ563274
Noctuidae	Stilbia anomala Haworth, 1812	INV10208	IBILP2960-20	BOLD:ACL5539	OQ562210
Noctuidae	Synthymia fixa (Fabricius, 1787)	INV04471	IBILP2181-20	BOLD:AES6312	OQ563997
Noctuidae	Synthymia fixa (Fabricius, 1787)	INV08750	IBILP1714-20	BOLD:AES6312	OQ562078
Noctuidae	Thalpophila vitalba (Freyer, 1834)	INV01292	IBILP2058-20	BOLD:ACF3547	OQ563715
Noctuidae	Tholera decimalis Poda, 1761	INV01783	IBILP192-17	BOLD:AAC9682	OQ562983
Noctuidae	Tholera decimalis Poda, 1761	INV04061	IBILP1301-19	BOLD:AAC9682	OQ563584
Noctuidae	Thysanoplusia orichalcea (Fabricius, 1775)	INV05336	IBILP782-19	BOLD:AAC3777	OQ563965
Noctuidae	Thysanoplusia orichalcea (Fabricius, 1775)	INV08790	IBILP1725-20	BOLD:AAC3777	OQ564082
Noctuidae	Trichoplusia ni (Hübner)	INV01323	IBILP167-17	BOLD:AAC3410	OQ564055
Noctuidae	Trichoplusia ni (Hübner)	INV07804	IBILP1548-19	BOLD:AAC3410	OQ564166
Noctuidae	Trigonophora flammea Esper, 1785	INV02137	IBILP635-19	BOLD:AAN0361	OQ563131
Noctuidae	Trigonophora haasi Staudinger, 1892	INV01854	IBILP559-19	BOLD:AAZ6026	OQ563741
Noctuidae	Trigonophora haasi Staudinger, 1892	INV03380	IBILP1237-19	BOLD:AAZ6026	OQ562835
Noctuidae	Trigonophora haasi Staudinger, 1892	INV10202	IBILP2954-20	BOLD:AAZ6026	OQ563541
Noctuidae	Tyta luctuosa (Denis & Schiffermüller), 1775	INV00875	IBILP910-19	BOLD:AAD5088	OQ562670
Noctuidae	Tyta luctuosa (Denis & Schiffermüller), 1775	INV01411	IBILP1063-19	BOLD:AAD5088	OQ563877
Noctuidae	Tyta luctuosa (Denis & Schiffermüller), 1775	INV01421	IBILP1065-19	BOLD:AAD5088	OQ562191
Noctuidae	Tyta luctuosa (Denis & Schiffermüller), 1775	INV03122	IBILP1154-19	BOLD:AAD5088	OQ562471
Noctuidae	Tyta luctuosa (Denis & Schiffermüller), 1775	INV04085	IBILP1309-19	BOLD:AAD5088	OQ562770
Noctuidae	Valeria jaspidea Villers, 1789	INV04437	IBILP2156-20	BOLD:AAZ6209	OQ564323
Noctuidae	Violaphotia molothina (Esper, 1789)	INV03229	IBILP1965-20	BOLD:AAX5863	OQ563916
Noctuidae	Violaphotia molothina (Esper, 1789)	INV09109	IBILP1808-20	BOLD:AAX5863	OQ562217
Noctuidae	Xestia agathina Duponchel, 1827	INV01818	IBILP199-17	BOLD:AAW7520	OQ563292
Noctuidae	Xestia agathina Duponchel, 1827	INV07771	IBILP1534-19	BOLD:AAW7520	OQ563521
Noctuidae	Xestia baja (Denis & Schiffermüller), 1775	INV03385	IBILP408-17	BOLD:AAA2590	OQ562784
Noctuidae	Xestia baja (Denis & Schiffermüller), 1775	INV03942	IBILP427-17	BOLD:AAA2590	OQ563256
Noctuidae	Xestia baja (Denis & Schiffermüller), 1775	INV10212	IBILP2961-20	BOLD:AAA2590	OQ562754
Noctuidae	Xestia castanea Esper, 1798	INV01802	IBILP535-19	BOLD:AAE1854	OQ563941
Noctuidae	Xestia castanea Esper, 1798	INV04039	IBILP1292-19	BOLD:AAE1854	OQ562141
Noctuidae	Xestia castanea Esper, 1798	INV10214	IBILP2963-20	BOLD:AAE1854	OQ564026
Noctuidae	Xestia c-nigrum (Linnaeus, 1758)	INV01324	IBILP168-17	BOLD:AAA2144	OQ563631
Noctuidae	Xestia c-nigrum (Linnaeus, 1758)	INV01976	IBILP244-17	BOLD:AAA2144	OQ564124
Noctuidae	Xestia kermesina Mabille, 1869	INV01824	IBILP544-19	BOLD:AAY5256	OQ563180
Noctuidae	Xestia kermesina Mabille, 1869	INV06877	IBILP1394-19	BOLD:AAY5256	OQ563816
Noctuidae	Xestia kermesina Mabille, 1869	INV07765	IBILP1531-19	BOLD:AAY5256	OQ563643
Noctuidae	Xestia xanthographa (Denis & Schiffermüller, 1775)	INV01786	IBILP527-19	BOLD:AAA6806	OQ563469
Noctuidae	Xestia xanthographa (Denis & Schiffermüller, 1775)	INV03987	IBILP1281-19	BOLD:AAA6806	OQ563838
Nolidae	Bena bicolorana (Füssly, 1775)	INV07778	IBILP1535-19	BOLD:AAB8808	OQ563267
Nolidae	Bena bicolorana (Füssly, 1775)	INV08737	IBILP1710-20	BOLD:AAB8808	OQ563566
Nolidae	Earias albovenosana Oberthür, 1917	INV03141	IBILP1949-20	BOLD:ABZ0284	OQ562646
Nolidae	Earias albovenosana Oberthür, 1917	INV03358	IBILP1987-20	BOLD:ABZ0284	OQ563035
Nolidae	Earias albovenosana Oberthür, 1917	INV05409	IBILP824-19	BOLD:ABZ0284	OQ562980
Nolidae	Earias insulana (Boisduval, 1833)	INV07498	IBILP1476-19	BOLD:AAC5576	OQ562584
Nolidae	Earias insulana (Boisduval, 1833)	INV07601	IBILP1497-19	BOLD:AAC5576	OQ562636
Nolidae	Meganola albula (Denis & Schiffermüller), 1775	INV05367	IBILP798-19	BOLD:AAD8315	OQ563373
Nolidae	Meganola albula (Denis & Schiffermüller), 1775	INV08668	IBILP1694-20	BOLD:AAD8315	OQ563815
Nolidae	Meganola albula (Denis & Schiffermüller), 1775	INV10400	IBILP3002-20	BOLD:AAD8315	OQ564348
Nolidae	Meganola strigula (Denis & Schiffermüller), 1775	INV00884	IBILP916-19	BOLD:ABU8295	OQ563830
Nolidae	Meganola strigula (Denis & Schiffermüller), 1775	INV08612	IBILP1670-20	BOLD:ABU8295	OQ562866
Nolidae	Meganola togatulalis Hübner	INV01943	IBILP599-19	BOLD:AAM0692	OQ562596
Nolidae	Meganola togatulalis Hübner	INV02780	IBILP710-19	BOLD:AAM0692	OQ563708
Nolidae	Meganola togatulalis Hübner	INV03362	IBILP1232-19	BOLD:AAM0692	OQ563462
Nolidae	Nola squalida Staudinger, 1870	INV07093	IBILP1464-19	BOLD:AAP3230	OQ563919
Nolidae	Nola squalida Staudinger, 1870	INV08620	IBILP1676-20	BOLD:AAP3230	OQ563551
Nolidae	Nola subchlamydula Staudinger, 1870	INV00891	IBILP058-17	BOLD:ABZ0431	OQ563073
Nolidae	Nola subchlamydula Staudinger, 1870	INV02835	IBILP308-17	BOLD:ABZ0431	OQ562479
Nolidae	Nola subchlamydula Staudinger, 1870	INV03061	IBILP2065-20	BOLD:ABZ0431	OQ562782
Nolidae	Nola subchlamydula Staudinger, 1870	INV04458	IBILP2169-20	BOLD:ABZ0431	OQ564270
Nolidae	Nycteola columbana (Turner, 1925)	INV03077	IBILP1174-19	BOLD:AAB8994	OQ563385
Nolidae	Nycteola revayana (Scopoli, 1772)	INV08615	IBILP1673-20	BOLD:AAB8993	OQ563797
Nolidae	Pseudoips prasinana (Linnaeus, 1758)	INV00759	IBILP886-19	BOLD:AAB8807	OQ562812
Nolidae	Pseudoips prasinana (Linnaeus, 1758)	INV02403	IBILP273-17	BOLD:AAB8807	OQ562554
Nolidae	Pseudoips prasinana (Linnaeus, 1758)	INV05297	IBILP768-19	BOLD:AAB8807	OQ562467
Notodontidae	Cerura iberica (Templado & Ortiz, 1966)	INV02480	IBILP1909-20	BOLD:AAB7277	OQ562050
Notodontidae	Cerura iberica (Templado & Ortiz, 1966)	INV03198	IBILP1959-20	BOLD:AAB7277	OQ563528
Notodontidae	Cerura iberica (Templado & Ortiz, 1966)	INV04667	IBILP2238-20	BOLD:AAB7277	OQ563749
Notodontidae	Clostera pigra (Hufnagel, 1766)	INV03212	IBILP512-19	BOLD:AAD5412	OQ562953
Notodontidae	Clostera pigra (Hufnagel, 1766)	INV06683	IBILP1623-20	BOLD:AAD5412	OQ562100
Notodontidae	Dicranura ulmi (Denis & Schiffermüller), 1775	INV04212	IBILP722-19	BOLD:ACX8252	OQ562272
Notodontidae	Drymonia dodonaea (Denis & Schiffermüller), 1775	INV02401	IBILP271-17	BOLD:AAD7692	OQ562010
Notodontidae	Drymonia querna (Denis & Schiffermüller), 1775*	INV00642	IBILP874-19	BOLD:ADT7493	OQ564037
Notodontidae	Drymonia querna (Denis & Schiffermüller), 1775*	INV02438	IBILP1111-19	BOLD:ADT7493	OQ562571
Notodontidae	Drymonia querna (Denis & Schiffermüller), 1775*	INV06527	IBILP1609-20	BOLD:ADT7493	OQ564308
Notodontidae	Drymonia ruficornis (Hufnagel, 1766)	INV06648	IBILP1614-20	BOLD:AAD0066	OQ563686
Notodontidae	Drymonia velitaris (Hufnagel, 1766)	INV00629	IBILP873-19	BOLD:AAL1776	OQ563055
Notodontidae	Furcula bifida (Brahm, 1787)	INV00670	IBILP879-19	BOLD:ABY8598	OQ563475
Notodontidae	Harpyia milhauseri (Fabricius, 1775)	INV00696	IBILP882-19	BOLD:ABW7084	OQ562246
Notodontidae	Harpyia milhauseri (Fabricius, 1775)	INV03063	IBILP1145-19	BOLD:ABW7084	OQ563383
Notodontidae	Harpyia milhauseri (Fabricius, 1775)	INV04492	IBILP2200-20	BOLD:ABW7084	OQ563207
Notodontidae	Notodonta dromedarius (Linnaeus, 1767)	INV01119	IBILP997-19	BOLD:AAC1145	OQ564195
Notodontidae	Notodonta tritophus (Denis & Schiffermüller), 1775	INV03015	IBILP1128-19	BOLD:AAE2131	OQ563210
Notodontidae	Notodonta ziczac (Linnaeus, 1758)	INV04482	IBILP2191-20	BOLD:ABY9866	OQ562496
Notodontidae	Notodonta ziczac (Linnaeus, 1758)	INV06533	IBILP1612-20	BOLD:ABY9866	OQ564004
Notodontidae	Peridea anceps (Goeze, 1781)	INV02478	IBILP471-19	BOLD:AAD9960	OQ563568
Notodontidae	Peridea anceps (Goeze, 1781)	INV02482	IBILP472-19	BOLD:AAD9960	OQ563328
Notodontidae	Peridea anceps (Goeze, 1781)	INV04430	IBILP2153-20	BOLD:AAD9960	OQ563049
Notodontidae	Peridea anceps (Goeze, 1781)	INV04453	IBILP2167-20	BOLD:AAD9960	OQ562992
Notodontidae	Phalera bucephala Linnaeus, 1758	INV00621	IBILP008-17	BOLD:AAC0945	OQ563833
Notodontidae	Phalera bucephala Linnaeus, 1758	INV02479	IBILP299-17	BOLD:AAC0945	OQ562282
Notodontidae	Phalera bucephala Linnaeus, 1758	INV03346	IBILP401-17	BOLD:AAC0945	OQ563925
Notodontidae	Pheosia tremula (Clerck, 1759)	INV00694	IBILP1819-20	BOLD:AAB5913	OQ562856
Notodontidae	Pheosia tremula (Clerck, 1759)	INV02495	IBILP474-19	BOLD:AAB5913	OQ562451
Notodontidae	Pheosia tremula (Clerck, 1759)	INV03347	IBILP1227-19	BOLD:AAB5913	OQ563991
Notodontidae	Pheosia tremula (Clerck, 1759)	INV10380	IBILP2989-20	BOLD:AAB5913	OQ562412
Notodontidae	Pterostoma palpina (Clerck, 1759)	INV03950	IBILP1270-19	BOLD:AAB5417	OQ563181
Notodontidae	Pterostoma palpina (Clerck, 1759)	INV04618	IBILP2216-20	BOLD:AAB5417	OQ563570
Notodontidae	Ptilodon capucina (Linnaeus, 1758)	INV09102	IBILP1803-20	BOLD:AAC0728	OQ563498
Notodontidae	Spatalia argentina (Denis & Schiffermüller), 1776	INV02624	IBILP679-19	BOLD:AAJ3893	OQ562884
Notodontidae	Spatalia argentina (Denis & Schiffermüller), 1776	INV03004	IBILP1121-19	BOLD:AAJ3893	OQ563633
Notodontidae	Spatalia argentina (Denis & Schiffermüller), 1776	INV06688	IBILP1627-20	BOLD:AAJ3893	OQ564286
Notodontidae	Stauropus fagi (Linnaeus, 1758)	INV00756	IBILP040-17	BOLD:AAD0646	OQ564160
Notodontidae	Stauropus fagi (Linnaeus, 1758)	INV02010	IBILP253-17	BOLD:AAD0646	OQ564369
Notodontidae	Stauropus fagi (Linnaeus, 1758)	INV03318	IBILP1977-20	BOLD:AAD0646	OQ563220
Notodontidae	Thaumetopoea herculeana Rambur, 1842	INV07794	IBILP1543-19	BOLD:ACI2198	OQ563578
Notodontidae	Thaumetopoea herculeana Rambur, 1842	INV10323	IBILP2984-20	BOLD:ACI2198	OQ562033
Notodontidae	Thaumetopoea pityocampa (Denis & Schiffermüller), 1776	INV01945	IBILP600-19	BOLD:ADT6396	OQ563762
Notodontidae	Thaumetopoea pityocampa (Denis & Schiffermüller), 1776	INV04081	IBILP1308-19	BOLD:ADT6396	OQ563064
Notodontidae	Thaumetopoea pityocampa (Denis & Schiffermüller), 1776	INV07799	IBILP1544-19	BOLD:ADT6396	OQ563140
Notodontidae	Thaumetopoea pityocampa (Denis & Schiffermüller), 1776	INV08762	IBILP1716-20	BOLD:ADT6396	OQ563221
Oecophoridae	Batia lambdella Donovan, 1792	INV03604	IBILP409-17	BOLD:AAK0036	OQ562335
Oecophoridae	Batia lambdella Donovan, 1792	INV03693	IBILP2069-20	BOLD:AAK0036	OQ563805
Oecophoridae	Batia lunaris Haworth, 1829	INV01080	IBILP108-17	BOLD:AAB5987	OQ562706
Oecophoridae	Batia lunaris Haworth, 1829	INV08435	IBILP1650-20	BOLD:AAB5987	OQ562938
Oecophoridae	Batia lunaris Haworth, 1829	INV08593	IBILP1668-20	BOLD:AAB5987	OQ562547
Oecophoridae	Borkhausenia minutella (Linnaeus, 1758)	INV01304	IBILP156-17	BOLD:AAJ8003	OQ564316
Oecophoridae	Crassa unitella (Hübner, 1796)	INV01178	IBILP1018-19	BOLD:AAE1810	OQ562360
Oecophoridae	Dasycera oliviella (Fabricius, 1794)*	INV00958	IBILP1840-20	BOLD:ADT8549	OQ563477
Oecophoridae	Dasycera oliviella (Fabricius, 1794)*	INV03203	IBILP1960-20	BOLD:ADT8549	OQ562616
Oecophoridae	Dasycera oliviella (Fabricius, 1794)*	INV05405	IBILP823-19	BOLD:ADT8549	OQ563163
Oecophoridae	Epicallima formosella (Denis & Schiffermüller, 1775)	INV01018	IBILP962-19	BOLD:ABZ5765	OQ563660
Oecophoridae	Epicallima formosella (Denis & Schiffermüller, 1775)	INV03307	IBILP1216-19	BOLD:ABZ5765	OQ562325
Oecophoridae	Epicallima formosella (Denis & Schiffermüller, 1775)	INV05368	IBILP799-19	BOLD:ABZ5765	OQ562230
Oecophoridae	Epicallima mercedella (Staudinger, 1859)	INV02602	IBILP675-19	BOLD:ADL1574	OQ562904
Oecophoridae	Epicallima mercedella (Staudinger, 1859)	INV02720	IBILP697-19	BOLD:ADL1574	OQ563704
Oecophoridae	Esperia sulphurella (Fabricius, 1775)	INV04484	IBILP2193-20	BOLD:AAD4498	OQ563981
Oecophoridae	Goidanichiana jourdheuillella Ragonot, 1875	INV00885	IBILP917-19	BOLD:AAP6477	OQ563782
Oecophoridae	Goidanichiana jourdheuillella Ragonot, 1875	INV01161	IBILP1013-19	BOLD:AAP6477	OQ563903
Oecophoridae	Hofmannophila pseudospretella Stainton, 1849	INV08971	IBILP1762-20	BOLD:AAB0831	OQ563360
Oecophoridae	Metalampra italica Baldizzone, 1977	INV10457	IBILP3153-22	BOLD:ACO6227	OQ562610
Oecophoridae	Pleurota bicostella (Clerck, 1761)*	INV01118	IBILP996-19	BOLD:ADU2460	OQ562355
Oecophoridae	Pleurota bicostella (Clerck, 1761)*	INV06400	IBILP2749-20	BOLD:AEF7096	OQ562818
Oecophoridae	Pleurota ericella Duponchel, 1838	INV02988	IBILP1918-20	BOLD:ACW2397	OQ563975
Oecophoridae	Pleurota ericella Duponchel, 1838	INV06260	IBILP1362-19	BOLD:ACW2397	OQ564012
Oecophoridae	Pleurota ericella Duponchel, 1838	INV06378	IBILP1374-19	BOLD:ACW2397	OQ563374
Oecophoridae	Pleurota ericella Duponchel, 1838	INV09100	IBILP1801-20	BOLD:ACW2397	OQ563725
Oecophoridae	Pleurota gallicella Huemer & Luquet, 1995	INV01196	IBILP1867-20	BOLD:ACY6192	OQ562099
Oecophoridae	Pleurota gallicella Huemer & Luquet, 1995	INV06250	IBILP1356-19	BOLD:ACY6192	OQ563433
Oecophoridae	Pleurota honorella (Hübner, 1816)	INV00845	IBILP1823-20	BOLD:AEC9855	OQ562194
Oecophoridae	Pleurota honorella (Hübner, 1816)	INV03168	IBILP1952-20	BOLD:AEC9855	OQ563592
Oecophoridae	Pleurota planella (Staudinger, 1859)	INV05364	IBILP2646-20	BOLD:AEC9855	OQ563533
Oecophoridae	Pleurota planella (Staudinger, 1859)	INV08884	IBILP2856-20	BOLD:AEC9855	OQ563501
Opostegidae	Opostega salaciella (Treitschke, 1833) Zeller, 1839	INV01204	IBILP1028-19	BOLD:AAE4956	OQ562097
Opostegidae	Opostega salaciella (Treitschke, 1833) Zeller, 1839	INV03115	IBILP1944-20	BOLD:AAE4956	OQ562495
Opostegidae	Opostega salaciella (Treitschke, 1833) Zeller, 1839	INV06423	IBILP1591-20	BOLD:AAE4956	OQ563856
Opostegidae	Pseudopostega chalcopepla (Walsingham, 1908) van Nieukerken, 1996	INV07724	IBILP2079-20	BOLD:AAV2271	OQ563111
Plutellidae	Eidophasia syenitella Herrich-Schäffer, 1855	INV06256	IBILP1358-19	BOLD:AAV6422	OQ562538
Plutellidae	Plutella xylostella (Linnaeus, 1767)	INV00957	IBILP071-17	BOLD:AAA1513	OQ563412
Plutellidae	Plutella xylostella (Linnaeus, 1767)	INV01023	IBILP091-17	BOLD:AAA1513	OQ564031
Plutellidae	Plutella xylostella (Linnaeus, 1767)	INV01065	IBILP101-17	BOLD:AAA1513	OQ562061
Plutellidae	Plutella xylostella (Linnaeus, 1767)	INV01936	IBILP596-19	BOLD:AAA1513	OQ562039
Praydidae	Distagmos ledereri Herrich-Schäffer, 1855	INV06427	IBILP1593-20	BOLD:AAV3192	OQ563654
Praydidae	Prays oleae Bernard, 1788	INV07581	IBILP1488-19	BOLD:ADC3528	OQ564035
Praydidae	Prays oleae Bernard, 1788	INV08465	IBILP1657-20	BOLD:ADC3528	OQ563851
Praydidae	Prays oleae Bernard, 1788	INV10023	IBILP3112-22	BOLD:AAB3722	OQ562680
Psychidae	Apterona helicoidella (Vallot, 1827)	INV01338	IBILP174-17	BOLD:AAJ8898	OQ564248
Psychidae	Apterona helicoidella (Vallot, 1827)	INV03817	IBILP2009-20	BOLD:AAJ8898	OQ563023
Psychidae	Apterona helicoidella (Vallot, 1827)	INV07758	IBILP2091-20	BOLD:AAJ8898	OQ562305
Psychidae	Eumasia parietariella (Herrich-Schäffer, 1854)*	INV00577	IBILP1810-20	BOLD:ADV4874	OQ563263
Psychidae	Eumasia parietariella (Herrich-Schäffer, 1854)*	INV00840	IBILP896-19	BOLD:ADV4874	OQ562998
Psychidae	Eumasia parietariella (Herrich-Schäffer, 1854)*	INV03793	IBILP1260-19	BOLD:ADV4874	OQ563372
Pterophoridae	Agdistis heydeni (Zeller, 1852)	INV08677	IBILP1699-20	BOLD:ACD9590	OQ563905
Pterophoridae	Agdistis heydeni (Zeller, 1852)	INV08821	IBILP1728-20	BOLD:ACD9590	OQ563860
Pterophoridae	Agdistis meridionalis (Zeller, 1847)	INV08873	IBILP1744-20	BOLD:AAJ7482	OQ563039
Pterophoridae	Agdistis satanas Millière, 1875	INV01473	IBILP2119-20	BOLD:AAU2580	OQ562543
Pterophoridae	Agdistis satanas Millière, 1875	INV08630	IBILP1682-20	BOLD:AAU2580	OQ562166
Pterophoridae	Agdistis tamaricis (Zeller, 1847)	INV04224	IBILP730-19	BOLD:ADL0420	OQ564054
Pterophoridae	Crombrugghia laetus (Zeller, 1847)	INV01877	IBILP569-19	BOLD:AAJ6176	OQ563887
Pterophoridae	Crombrugghia laetus (Zeller, 1847)	INV03030	IBILP1924-20	BOLD:AAJ6176	OQ562476
Pterophoridae	Merrifieldia baliodactylus (Zeller, 1841)	INV10424	IBILP3130-22	BOLD:AAF1234	OQ562723
Pterophoridae	Merrifieldia leucodactyla (Denis & Schiffermüller, 1775)	INV03180	IBILP498-19	BOLD:ADZ7387	OQ562896
Pterophoridae	Merrifieldia leucodactyla (Denis & Schiffermüller, 1775)	INV05902	IBILP1337-19	BOLD:ADZ7387	OQ562681
Pterophoridae	Merrifieldia leucodactyla (Denis & Schiffermüller, 1775)	INV06037	IBILP1346-19	BOLD:ADZ7387	OQ562102
Pterophoridae	Merrifieldia malacodactylus (Zeller, 1847)	INV00583	IBILP1184-19	BOLD:AAU0537	OQ562920
Pterophoridae	Merrifieldia tridactyla (Linnaeus, 1758)*	INV01151	IBILP1009-19	BOLD:ADV0251	OQ563214
Pterophoridae	Merrifieldia tridactyla (Linnaeus, 1758)*	INV03151	IBILP486-19	BOLD:ADV0251	OQ562696
Pterophoridae	Stenoptilia pelidnodactyla (Stein, 1837)	INV07742	IBILP1646-20	BOLD:AAF3426	OQ563696
Pterophoridae	Stenoptilia zophodactylus (Duponchel, 1840)	INV03839	IBILP1267-19	BOLD:AAC4532	OQ564066
Pyralidae	Acrobasis advenella (Zincken, 1818)	INV03689	IBILP1993-20	BOLD:AAC0978	OQ563436
Pyralidae	Acrobasis advenella (Zincken, 1818)	INV05377	IBILP806-19	BOLD:AAC0978	OQ562993
Pyralidae	Acrobasis bithynella Zeller, 1848	INV01925	IBILP2125-20	BOLD:ACA9459	OQ563896
Pyralidae	Acrobasis bithynella Zeller, 1848	INV01986	IBILP2129-20	BOLD:ACA9459	OQ563680
Pyralidae	Acrobasis bithynella Zeller, 1848	INV07658	IBILP2250-20	BOLD:ACA9459	OQ563315
Pyralidae	Acrobasis bithynella Zeller, 1848	INV07659	IBILP2251-20	BOLD:ACA9459	OQ563051
Pyralidae	Acrobasis glaucella Staudinger, 1859	INV09805	IBILP2921-20	BOLD:ACA9757	OQ564364
Pyralidae	Acrobasis marmorea (Haworth, 1811)	INV01074	IBILP104-17	BOLD:AAE8113	OQ563411
Pyralidae	Acrobasis obliqua Zeller, 1847	INV00940	IBILP1836-20	BOLD:AAY9274	OQ562717
Pyralidae	Acrobasis obliqua Zeller, 1847	INV02458	IBILP1908-20	BOLD:AAY9274	OQ563837
Pyralidae	Acrobasis obliqua Zeller, 1847	INV02801	IBILP1910-20	BOLD:AAY9274	OQ563537
Pyralidae	Acrobasis porphyrella Duponchel, 1836	INV03312	IBILP1975-20	BOLD:ADL0016	OQ562798
Pyralidae	Acrobasis porphyrella Duponchel, 1836	INV09715	IBILP3037-22	BOLD:ADL0016	OQ563300
Pyralidae	Acrobasis sodalella Zeller, 1848	INV01102	IBILP991-19	BOLD:AAV9944	OQ562954
Pyralidae	Acrobasis tumidana (Denis & Schiffermüller), 1775	INV03353	IBILP1229-19	BOLD:AAE0463	OQ563149
Pyralidae	Acrobasis tumidana (Denis & Schiffermüller), 1775	INV09804	IBILP2920-20	BOLD:AAE0463	OQ562278
Pyralidae	Aglossa pinguinalis (Linnaeus, 1758)*	INV04865	IBILP2042-20	BOLD:AEC9044	OQ562712
Pyralidae	Alophia combustella Herrich-Schäffer, 1852	INV00948	IBILP1837-20	BOLD:ADK9057	OQ562115
Pyralidae	Alophia combustella Herrich-Schäffer, 1852	INV03097	IBILP1937-20	BOLD:ADK9057	OQ563396
Pyralidae	Ancylosis cinnamomella Duponchel, 1836	INV00912	IBILP927-19	BOLD:AAF4057	OQ564002
Pyralidae	Ancylosis cinnamomella Duponchel, 1836	INV03074	IBILP1171-19	BOLD:AAF4057	OQ563206
Pyralidae	Ancylosis cinnamomella Duponchel, 1836	INV03248	IBILP519-19	BOLD:ADS3703	OQ563297
Pyralidae	Ancylosis oblitella Zeller, 1848	INV02640	IBILP686-19	BOLD:AAG0525	OQ562187
Pyralidae	Ancylosis oblitella Zeller, 1848	INV07017	IBILP1438-19	BOLD:AAG0525	OQ563484
Pyralidae	Ancylosis sareptalla Herrich-Schäffer, 1860	INV08833	IBILP1731-20	BOLD:ABV3903	OQ563155
Pyralidae	Ancylosis sareptalla Herrich-Schäffer, 1860	INV09122	IBILP2883-20	BOLD:ABV3903	OQ563480
Pyralidae	Apomyelois ceratoniae (Zeller, 1839)	INV07472	IBILP1468-19	BOLD:AAU4812	OQ562917
Pyralidae	Asalebria florella (Mann, 1862)	INV01104	IBILP1859-20	BOLD:ADD3220	OQ563211
Pyralidae	Asalebria florella (Mann, 1862)	INV03812	IBILP2007-20	BOLD:ADD3220	OQ563902
Pyralidae	Asalebria geminella (Eversmann, 1844)	INV03081	IBILP1934-20	BOLD:AAV7317	OQ564138
Pyralidae	Asartodes monspesulalis Duponchel, 1834	INV03238	IBILP1968-20	BOLD:AAJ3230	OQ563227
Pyralidae	Bostra obsoletalis (Mann, 1864)	INV00952	IBILP1838-20	BOLD:AAY9459	OQ564277
Pyralidae	Bostra obsoletalis (Mann, 1864)	INV03099	IBILP1939-20	BOLD:AAY9459	OQ563933
Pyralidae	Cadra furcatella Herrich-Schäffer, 1851	INV03105	IBILP1942-20	BOLD:ABV3674	OQ564262
Pyralidae	Cryptoblabes bistriga Haworth, 1811	INV05930	IBILP1343-19	BOLD:AAD6231	OQ563301
Pyralidae	Cryptoblabes gnidiella Millière, 1867	INV07701	IBILP1525-19	BOLD:AAW5129	OQ564198
Pyralidae	Cryptoblabes gnidiella Millière, 1867	INV09703	IBILP2890-20	BOLD:AAW5129	OQ562668
Pyralidae	Delplanqueia dilutella (Denis & Schiffermüller, 1775)	INV01967	IBILP609-19	BOLD:AAC5270	OQ562185
Pyralidae	Dioryctria mendacella (Staudinger, 1859)	INV01874	IBILP568-19	BOLD:AEE4894	OQ563247
Pyralidae	Dioryctria mendacella (Staudinger, 1859)	INV03977	IBILP441-17	BOLD:AEE4894	OQ563613
Pyralidae	Dioryctria sylvestrella (Ratzeburg, 1840)	INV03814	IBILP1265-19	BOLD:AAD0277	OQ563548
Pyralidae	Eccopisa effractella Zeller, 1848	INV08623	IBILP1678-20	BOLD:AAE0257	OQ563844
Pyralidae	Elegia atrifasciella Ragonot, 1887	INV05651	IBILP2677-20	BOLD:AAP5759	OQ563335
Pyralidae	Elegia atrifasciella Ragonot, 1887	INV08680	IBILP2831-20	BOLD:AAP5759	OQ563236
Pyralidae	Elegia atrifasciella Ragonot, 1887	INV08880	IBILP2853-20	BOLD:AAP5759	OQ564230
Pyralidae	Elegia atrifasciella Ragonot, 1887	INV08913	IBILP2867-20	BOLD:AAP5759	OQ562808
Pyralidae	Elegia similella Zincken, 1818	INV01311	IBILP1049-19	BOLD:AAF4938	OQ563021
Pyralidae	Elegia similella Zincken, 1818	INV05400	IBILP819-19	BOLD:AAF4938	OQ562901
Pyralidae	Ematheudes punctellus Treitschke, 1833	INV05386	IBILP812-19	BOLD:ACP7474	OQ562994
Pyralidae	Endotricha flammealis (Denis & Schiffermüller), 1775	INV01019	IBILP963-19	BOLD:AAC5906	OQ563364
Pyralidae	Endotricha flammealis (Denis & Schiffermüller), 1775	INV01956	IBILP606-19	BOLD:AAC5906	OQ562072
Pyralidae	Endotricha flammealis (Denis & Schiffermüller), 1775	INV06998	IBILP1430-19	BOLD:AAC5906	OQ564211
Pyralidae	Ephestia elutella (Hübner, 1796)*	INV03028	IBILP1923-20	BOLD:AEL4387	OQ563635
Pyralidae	Ephestia welseriella Zeller, 1848	INV00985	IBILP953-19	BOLD:ABW1548	OQ562402
Pyralidae	Ephestia welseriella Zeller, 1848*	INV03360	IBILP1988-20	BOLD:AEC9178	OQ562749
Pyralidae	Ephestia welseriella Zeller, 1848*	INV07040	IBILP1446-19	BOLD:AEC9178	OQ563392
Pyralidae	Ephestia welseriella Zeller, 1848*	INV08643	IBILP1689-20	BOLD:AEC9179	OQ563232
Pyralidae	Ephestia welseriella Zeller, 1848*	INV08965	IBILP1761-20	BOLD:AEC9179	OQ563508
Pyralidae	Ephestia welseriella Zeller, 1848*	INV09802	IBILP2918-20	BOLD:AEC9178	OQ562218
Pyralidae	Epischnia illotella Zeller, 1839	INV00892	IBILP1828-20	BOLD:ACA9807	OQ563978
Pyralidae	Epischnia prodromella Hübner, 1799	INV03211	IBILP1961-20	BOLD:AAY8930	OQ562143
Pyralidae	Epischnia prodromella Hübner, 1799	INV10396	IBILP2998-20	BOLD:AAY8930	OQ562221
Pyralidae	Etiella zinckenella (Treitschke, 1832)	INV00982	IBILP081-17	BOLD:AAB7420	OQ563398
Pyralidae	Etiella zinckenella (Treitschke, 1832)	INV01944	IBILP234-17	BOLD:AAB7420	OQ562771
Pyralidae	Etiella zinckenella (Treitschke, 1832)	INV03051	IBILP1138-19	BOLD:AAB7420	OQ563755
Pyralidae	Euzophera fuliginosella Heinemann, 1865	INV01470	IBILP1201-19	BOLD:AAF6900	OQ562918
Pyralidae	Euzophera fuliginosella Heinemann, 1865	INV08878	IBILP1746-20	BOLD:AAF6900	OQ562473
Pyralidae	Euzophera pinguis Haworth, 1811	INV00933	IBILP1834-20	BOLD:AAC0332	OQ562024
Pyralidae	Euzophera pinguis Haworth, 1811	INV02753	IBILP704-19	BOLD:AAC0332	OQ563197
Pyralidae	Euzophera pinguis Haworth, 1811	INV06316	IBILP1371-19	BOLD:AAC0332	OQ563790
Pyralidae	Euzophera pinguis Haworth, 1811	INV07605	IBILP1501-19	BOLD:AAC0332	OQ563789
Pyralidae	Galleria mellonella (Linnaeus, 1758)	INV05292	IBILP765-19	BOLD:AAA0965	OQ563543
Pyralidae	Galleria mellonella (Linnaeus, 1758)	INV07564	IBILP1641-20	BOLD:AAA0965	OQ563882
Pyralidae	Galleria mellonella (Linnaeus, 1758)	INV07803	IBILP1547-19	BOLD:AAA0965	OQ563104
Pyralidae	Homoeosoma nimbella Duponchel, 1836	INV00575	IBILP1182-19	BOLD:ABZ1241	OQ562997
Pyralidae	Homoeosoma nimbella Duponchel, 1836	INV03027	IBILP1922-20	BOLD:ABZ1241	OQ563239
[truncated: 365 more rows]
