# Supplementary material for: The InBIO Barcoding Initiative Database: DNA barcodes of Portuguese moths
Source: Biodivers Data J. 2024 May 16;12:e117169. doi: 10.3897/BDJ.12.e117169 (PMC11188589; doi:10.3897/BDJ.12.e117169)
Supplement: Supplementary material 2 — IBI - Lepidoptera 08 library - Specimen details [file bdj-12-e117169-s002.txt]

processid	sampleid	recordID	catalognum	fieldnum	institution_storing	bin_uri	phylum_taxID	phylum_name	class_taxID	class_name	order_taxID	order_name	family_taxID	family_name	subfamily_taxID	subfamily_name	genus_taxID	genus_name	species_taxID	species_name	identification_provided_by	identification_method	voucher_status	tissue_type	collectors	lifestage	sex	date	lat	lon	elev	country	province_state	region	exactsite
IBILP002-17	INV00519	7842153	INV00519	INV00519	Research Center in Biodiversity and Genetic Resources	BOLD:AAA8017	20	Arthropoda	82	Insecta	113	Lepidoptera	525	Geometridae	5242	Larentiinae	91964	Camptogramma	91965	Camptogramma bilineata	Martin Corley	morphology	Vouchered:Registered Collection	leg	Jose Manuel Grosso-Silva	adult		16/06/2015	41.4551	-6.5921	353	Portugal	Braganca	Vimioso	river Angueira rigth margin, a southwest of Castel
IBILP003-17	INV00571	7842154	INV00571	INV00571	Research Center in Biodiversity and Genetic Resources	BOLD:AAC5667	20	Arthropoda	82	Insecta	113	Lepidoptera	525	Geometridae	5242	Larentiinae	7698	Eupithecia	90829	Eupithecia schiefereri	Martin Corley	morphology (genitalia)	Vouchered:Registered Collection	leg	Martin Corley	adult	M	03/06/2016	41.4248	-6.3084	600	Portugal	Braganca	Miranda do Douro	Freixiosa
IBILP004-17	INV00591	7842155	INV00591	INV00591	Research Center in Biodiversity and Genetic Resources	BOLD:AAK0920	20	Arthropoda	82	Insecta	113	Lepidoptera	545	Gelechiidae	6368	Dichomeridinae	179150	Acompsia	261746	Acompsia schmidtiellus	Martin Corley	morphology	Vouchered:Registered Collection	leg	Jorge Rosete	adult		28/06/2016	39.9204	-8.4138	250	Portugal	Leiria	Ansiao	2 km East of Ansiao
IBILP006-17	INV00606	7842157	INV00606	INV00606	Research Center in Biodiversity and Genetic Resources	BOLD:AAI8867	20	Arthropoda	82	Insecta	113	Lepidoptera	33532	Erebidae	286008	Erebinae	5010	Dysgonia	154924	Dysgonia algira	Martin Corley	morphology	Vouchered:Registered Collection	leg	Martin Corley, Rui Andrade & J. M. Grosso-Silva	adult		16/06/2015	41.4549	-6.5936	353	Portugal	Braganca	Vimioso	river Angueira rigth margin, a southwest of Castel
IBILP007-17	INV00615	7842158	INV00615	INV00615	Research Center in Biodiversity and Genetic Resources	BOLD:AAB6107	20	Arthropoda	82	Insecta	113	Lepidoptera	551	Sphingidae	6341	Sphinginae	8067	Sphinx	75232	Sphinx ligustri	Martin Corley	morphology	Vouchered:Registered Collection	leg	Martin Corley, Rui Andrade	adult		21/06/2015	41.9052	-6.7757	850	Portugal	Braganca	Braganca	Franca
IBILP008-17	INV00621	7842159	INV00621	INV00621	Research Center in Biodiversity and Genetic Resources	BOLD:AAC0945	20	Arthropoda	82	Insecta	113	Lepidoptera	521	Notodontidae	70367	Phalerinae	197732	Phalera	197733	Phalera bucephala	Martin Corley	morphology	Vouchered:Registered Collection	leg	Martin Corley, Rui Andrade	adult		20/06/2015	41.9792	-6.7938	1389.3	Portugal	Braganca	Braganca	Lama Grande
IBILP009-17	INV00624	7842160	INV00624	INV00624	Research Center in Biodiversity and Genetic Resources	BOLD:AAB1551	20	Arthropoda	82	Insecta	113	Lepidoptera	561	Noctuidae	4476	Noctuinae	7106	Apamea	51030	Apamea monoglypha	Martin Corley	morphology	Vouchered:Registered Collection	leg	Martin Corley, Rui Andrade	adult		20/06/2015	41.9792	-6.7938	1389.3	Portugal	Braganca	Braganca	Lama Grande
IBILP010-17	INV00625	7842161	INV00625	INV00625	Research Center in Biodiversity and Genetic Resources	BOLD:AAB9113	20	Arthropoda	82	Insecta	113	Lepidoptera	561	Noctuidae	4476	Noctuinae	7383	Agrotis	196866	Agrotis exclamationis	Martin Corley	morphology	Vouchered:Registered Collection	leg	Martin Corley, Rui Andrade	adult		19/06/2015	41.7664	-6.9023	890	Portugal	Braganca	Braganca	Carrazedo
IBILP011-17	INV00641	7842162	INV00641	INV00641	Research Center in Biodiversity and Genetic Resources	BOLD:AAC0134	20	Arthropoda	82	Insecta	113	Lepidoptera	33532	Erebidae	4265	Arctiinae	4336	Spilosoma	197744	Spilosoma lutea	Martin Corley	morphology	Vouchered:Registered Collection	leg	Martin Corley, Sonia Ferreira	adult		22/06/2015	42.0028	-8.1691	811	Portugal	Viana do Castelo	Melgaco	Podre - Assureira
IBILP012-17	INV00646	7842163	INV00646	INV00646	Research Center in Biodiversity and Genetic Resources	BOLD:AAD8512	20	Arthropoda	82	Insecta	113	Lepidoptera	561	Noctuidae	4476	Noctuinae	4825	Lacanobia	196839	Lacanobia contigua	Martin Corley	morphology	Vouchered:Registered Collection	leg	Martin Corley, Sonia Ferreira	adult		22/06/2015	42.0028	-8.1691	811	Portugal	Viana do Castelo	Melgaco	Podre - Assureira
IBILP013-17	INV00648	7842164	INV00648	INV00648	Research Center in Biodiversity and Genetic Resources	BOLD:AAC8418	20	Arthropoda	82	Insecta	113	Lepidoptera	561	Noctuidae	4476	Noctuinae	4762	Sideridis	224981	Sideridis rivularis	Martin Corley	morphology	Vouchered:Registered Collection	leg	Martin Corley, Sonia Ferreira	adult		22/06/2015	42.0028	-8.1691	811	Portugal	Viana do Castelo	Melgaco	Podre - Assureira
IBILP014-17	INV00652	7842165	INV00652	INV00652	Research Center in Biodiversity and Genetic Resources	BOLD:AAA2632	20	Arthropoda	82	Insecta	113	Lepidoptera	561	Noctuidae	4476	Noctuinae	4719	Noctua	19326	Noctua pronuba	Martin Corley	morphology	Vouchered:Registered Collection	leg	Martin Corley, Rui Andrade	adult		18/06/2015	41.4248	-6.3084	600	Portugal	Braganca	Miranda do Douro	Freixiosa
IBILP015-17	INV00653	7842166	INV00653	INV00653	Research Center in Biodiversity and Genetic Resources	BOLD:ABY9367	20	Arthropoda	82	Insecta	113	Lepidoptera	525	Geometridae	5509	Ennominae	7734	Biston	15515	Biston betularia	Martin Corley	morphology	Vouchered:Registered Collection	leg	Martin Corley, Rui Andrade	adult		20/06/2015	41.9792	-6.7938	1389.3	Portugal	Braganca	Braganca	Lama Grande
IBILP016-17	INV00654	7842167	INV00654	INV00654	Research Center in Biodiversity and Genetic Resources	BOLD:AAE9291	20	Arthropoda	82	Insecta	113	Lepidoptera	33532	Erebidae	286008	Erebinae	7347	Catocala	89865	Catocala nymphaea	Martin Corley	morphology	Vouchered:Registered Collection	leg	Martin Corley, Rui Andrade	adult		18/06/2015	41.4248	-6.3084	600	Portugal	Braganca	Miranda do Douro	Freixiosa
IBILP017-17	INV00655	7842168	INV00655	INV00655	Research Center in Biodiversity and Genetic Resources	BOLD:AAD7323	20	Arthropoda	82	Insecta	113	Lepidoptera	561	Noctuidae	4446	Acronictinae	196733	Moma	196734	Moma alpium	Martin Corley	morphology	Vouchered:Registered Collection	leg	Martin Corley, Sonia Ferreira	adult		22/06/2015	42.0028	-8.1691	811	Portugal	Viana do Castelo	Melgaco	Podre - Assureira
IBILP018-17	INV00657	7842169	INV00657	INV00657	Research Center in Biodiversity and Genetic Resources	BOLD:AAA8482	20	Arthropoda	82	Insecta	113	Lepidoptera	525	Geometridae	5509	Ennominae	92155	Alcis	98680	Alcis repandata	Martin Corley	morphology	Vouchered:Registered Collection	leg	Martin Corley, Rui Andrade	adult		21/06/2015	41.9052	-6.7757	850	Portugal	Braganca	Braganca	Franca
IBILP019-17	INV00659	7842170	INV00659	INV00659	Research Center in Biodiversity and Genetic Resources	BOLD:AAB7358	20	Arthropoda	82	Insecta	113	Lepidoptera	561	Noctuidae	4476	Noctuinae	4864	Phlogophora	86441	Phlogophora meticulosa	Martin Corley	morphology	Vouchered:Registered Collection	leg	Martin Corley, Rui Andrade	adult		21/06/2015	41.9052	-6.7757	850	Portugal	Braganca	Braganca	Franca
IBILP020-17	INV00662	7842171	INV00662	INV00662	Research Center in Biodiversity and Genetic Resources	BOLD:AAB5204	20	Arthropoda	82	Insecta	113	Lepidoptera	33532	Erebidae	24218	Lymantriinae	58474	Calliteara	197753	Calliteara pudibunda	Martin Corley	morphology	Vouchered:Registered Collection	leg	Martin Corley, Sonia Ferreira	adult		22/06/2015	42.0028	-8.1691	811	Portugal	Viana do Castelo	Melgaco	Podre - Assureira
IBILP021-17	INV00666	7842172	INV00666	INV00666	Research Center in Biodiversity and Genetic Resources	BOLD:AAB3599	20	Arthropoda	82	Insecta	113	Lepidoptera	551	Sphingidae	2035	Smerinthinae	75265	Laothoe	75662	Laothoe populi	Martin Corley	morphology	Vouchered:Registered Collection	leg	Martin Corley, Rui Andrade	adult		21/06/2015	41.9052	-6.7757	850	Portugal	Braganca	Braganca	Franca
IBILP022-17	INV00668	7842173	INV00668	INV00668	Research Center in Biodiversity and Genetic Resources	BOLD:AAC3712	20	Arthropoda	82	Insecta	113	Lepidoptera	33532	Erebidae	24218	Lymantriinae	674954	Sphrageidus	674955	Sphrageidus similis	Martin Corley	morphology	Vouchered:Registered Collection	leg	Martin Corley, Sonia Ferreira	adult		22/06/2015	42.0028	-8.1691	811	Portugal	Viana do Castelo	Melgaco	Podre - Assureira
IBILP023-17	INV00672	7842174	INV00672	INV00672	Research Center in Biodiversity and Genetic Resources	BOLD:AAB6626	20	Arthropoda	82	Insecta	113	Lepidoptera	561	Noctuidae	4476	Noctuinae	86423	Axylia	86424	Axylia putris	Martin Corley	morphology	Vouchered:Registered Collection	leg	Martin Corley, Sonia Ferreira	adult		22/06/2015	42.0028	-8.1691	811	Portugal	Viana do Castelo	Melgaco	Podre - Assureira
IBILP024-17	INV00673	7842175	INV00673	INV00673	Research Center in Biodiversity and Genetic Resources	BOLD:AAD1366	20	Arthropoda	82	Insecta	113	Lepidoptera	33532	Erebidae	4491	Hypeninae	5068	Hypena	86456	Hypena crassalis	Martin Corley	morphology	Vouchered:Registered Collection	leg	Martin Corley, Sonia Ferreira	adult		22/06/2015	42.0028	-8.1691	811	Portugal	Viana do Castelo	Melgaco	Podre - Assureira
IBILP025-17	INV00678	7842176	INV00678	INV00678	Research Center in Biodiversity and Genetic Resources	BOLD:AAO0894	20	Arthropoda	82	Insecta	113	Lepidoptera	33532	Erebidae	496838	Toxocampinae	282239	Autophila	316828	Autophila cataphanes	Martin Corley	morphology	Vouchered:Registered Collection	leg	Martin Corley, Rui Andrade & J. M. Grosso-Silva	adult		16/06/2015	41.4549	-6.5936	353	Portugal	Braganca	Vimioso	river Angueira rigth margin, a southwest of Castel
IBILP026-17	INV00691	7842177	INV00691	INV00691	Research Center in Biodiversity and Genetic Resources	BOLD:AAD6686	20	Arthropoda	82	Insecta	113	Lepidoptera	561	Noctuidae	4476	Noctuinae	7387	Diarsia	197813	Diarsia brunnea	Martin Corley	morphology	Vouchered:Registered Collection	leg	Martin Corley, Sonia Ferreira	adult		22/06/2015	42.0028	-8.1691	811	Portugal	Viana do Castelo	Melgaco	Podre - Assureira
IBILP027-17	INV00695	7842178	INV00695	INV00695	Research Center in Biodiversity and Genetic Resources	BOLD:AAB8023	20	Arthropoda	82	Insecta	113	Lepidoptera	525	Geometridae	5509	Ennominae	7725	Plagodis	151054	Plagodis dolabraria	Martin Corley	morphology	Vouchered:Registered Collection	leg	Martin Corley, Sonia Ferreira	adult		22/06/2015	42.0028	-8.1691	811	Portugal	Viana do Castelo	Melgaco	Podre - Assureira
IBILP028-17	INV00702	7842179	INV00702	INV00702	Research Center in Biodiversity and Genetic Resources	BOLD:AAC4671	20	Arthropoda	82	Insecta	113	Lepidoptera	701	Drepanidae	2842	Thyatirinae	109504	Thyatira	109507	Thyatira batis	Martin Corley	morphology	Vouchered:Registered Collection	leg	Carla Gomes	adult		17/08/2015	41.0267	-8.5322	138	Portugal	Aveiro	Santa Maria da Feira	Pereira - Argoncilhe
IBILP029-17	INV00703	7842180	INV00703	INV00703	Research Center in Biodiversity and Genetic Resources	BOLD:ACF1608	20	Arthropoda	82	Insecta	113	Lepidoptera	546510	Depressariidae	595299	Depressariinae	6598	Agonopterix	197893	Agonopterix heracliana	Martin Corley	morphology	Vouchered:Registered Collection	leg	Martin Corley	adult		04/07/2016	41.5323	-6.2885	682	Portugal	Braganca	Miranda do Douro	Palancar
IBILP030-17	INV00704	7842181	INV00704	INV00704	Research Center in Biodiversity and Genetic Resources	BOLD:AEX3810	20	Arthropoda	82	Insecta	113	Lepidoptera	546510	Depressariidae	595299	Depressariinae	6598	Agonopterix	197971	Agonopterix alstromeriana	Martin Corley	morphology	Vouchered:Registered Collection	leg	Martin Corley	adult		08/07/2016	41.3441	-6.9204	256	Portugal	Braganca	Alfandega da Fe	Quinta do Zacarias
IBILP031-17	INV00707	7842182		INV00707	Private Collection of Jorge Rosete	BOLD:ABZ8307	20	Arthropoda	82	Insecta	113	Lepidoptera	425	Tortricidae	5833	Olethreutinae	47806	Bactra	216647	Bactra venosana	Martin Corley	morphology (genitalia)	To Be Vouchered:Holdup/Private	leg	Jorge Rosete	adult	M	03/10/2015	40.0123	-8.7263	22	Portugal	Leiria	Pombal	Casais do Porto, Lourical
IBILP032-17	INV00715	7842183	INV00715	INV00715	Research Center in Biodiversity and Genetic Resources	BOLD:AAZ9000	20	Arthropoda	82	Insecta	113	Lepidoptera	546510	Depressariidae	595299	Depressariinae	6598	Agonopterix	344528	Agonopterix subpropinquella	Martin Corley	morphology	Vouchered:Registered Collection	leg	Martin Corley	adult		06/05/2016	37.1974	-8.9065	15	Portugal	Faro	Aljezur	Carrapateira
IBILP033-17	INV00718	7842184	INV00718	INV00718	Research Center in Biodiversity and Genetic Resources	BOLD:AAB6211	20	Arthropoda	82	Insecta	113	Lepidoptera	561	Noctuidae	4476	Noctuinae	7168	Orthosia	183384	Orthosia gothica	Martin Corley	morphology	Vouchered:Registered Collection	leg	Martin Corley	adult		01/04/2016	41.8929	-6.8397	770	Portugal	Braganca	Braganca	Santo Amaro, E. of Paramio
IBILP034-17	INV00750	7842185	INV00750	INV00750	Research Center in Biodiversity and Genetic Resources	BOLD:ACE8861	20	Arthropoda	82	Insecta	113	Lepidoptera	551	Sphingidae	6414	Macroglossinae	6480	Hyles	18296	Hyles euphorbiae	Martin Corley	morphology	Vouchered:Registered Collection	leg	Martin Corley, Rui Andrade & J. M. Grosso-Silva	adult		16/06/2015	41.4549	-6.5936	353	Portugal	Braganca	Vimioso	river Angueira rigth margin, a southwest of Castel
IBILP035-17	INV00751	7842186	INV00751	INV00751	Research Center in Biodiversity and Genetic Resources	BOLD:ABY8586	20	Arthropoda	82	Insecta	113	Lepidoptera	551	Sphingidae	6414	Macroglossinae	6480	Hyles	34100	Hyles livornica	Martin Corley	morphology	Vouchered:Registered Collection	leg	Martin Corley, Rui Andrade & J. M. Grosso-Silva	adult		16/06/2015	41.4549	-6.5936	353	Portugal	Braganca	Vimioso	river Angueira rigth margin, a southwest of Castel
IBILP036-17	INV00752	7842187	INV00752	INV00752	Research Center in Biodiversity and Genetic Resources	BOLD:AAB4472	20	Arthropoda	82	Insecta	113	Lepidoptera	525	Geometridae	5509	Ennominae	92169	Ourapteryx	98670	Ourapteryx sambucaria	Martin Corley	morphology	Vouchered:Registered Collection	leg	Martin Corley, Sonia Ferreira	adult		22/06/2015	42.0028	-8.1691	811	Portugal	Viana do Castelo	Melgaco	Podre - Assureira
IBILP037-17	INV00753	7842188	INV00753	INV00753	Research Center in Biodiversity and Genetic Resources	BOLD:AAB1058	20	Arthropoda	82	Insecta	113	Lepidoptera	525	Geometridae	5509	Ennominae	5383	Hypomecis	91985	Hypomecis punctinalis	Martin Corley	morphology	Vouchered:Registered Collection	leg	Martin Corley, Sonia Ferreira	adult		22/06/2015	42.0028	-8.1691	811	Portugal	Viana do Castelo	Melgaco	Podre - Assureira
IBILP038-17	INV00754	7842189	INV00754	INV00754	Research Center in Biodiversity and Genetic Resources	BOLD:AAB2012	20	Arthropoda	82	Insecta	113	Lepidoptera	525	Geometridae	5569	Geometrinae	112190	Geometra	112191	Geometra papilionaria	Martin Corley	morphology	Vouchered:Registered Collection	leg	Martin Corley, Sonia Ferreira	adult		22/06/2015	42.0028	-8.1691	811	Portugal	Viana do Castelo	Melgaco	Podre - Assureira
IBILP039-17	INV00755	7842190	INV00755	INV00755	Research Center in Biodiversity and Genetic Resources	BOLD:AAD0839	20	Arthropoda	82	Insecta	113	Lepidoptera	623	Lasiocampidae	47907	Lasiocampinae	102848	Macrothylacia	102849	Macrothylacia rubi	Martin Corley	morphology	Vouchered:Registered Collection	leg	Martin Corley, Sonia Ferreira	adult		22/06/2015	42.0028	-8.1691	811	Portugal	Viana do Castelo	Melgaco	Podre - Assureira
IBILP040-17	INV00756	7842191	INV00756	INV00756	Research Center in Biodiversity and Genetic Resources	BOLD:AAD0646	20	Arthropoda	82	Insecta	113	Lepidoptera	521	Notodontidae	33500	Heterocampinae	197714	Stauropus	197715	Stauropus fagi	Martin Corley	morphology	Vouchered:Registered Collection	leg	Martin Corley, Sonia Ferreira	adult		22/06/2015	42.0028	-8.1691	811	Portugal	Viana do Castelo	Melgaco	Podre - Assureira
IBILP041-17	INV00758	7842192	INV00758	INV00758	Research Center in Biodiversity and Genetic Resources	BOLD:AAC1168	20	Arthropoda	82	Insecta	113	Lepidoptera	561	Noctuidae	4446	Acronictinae	7365	Acronicta	196737	Acronicta aceris	Martin Corley	morphology	Vouchered:Registered Collection	leg	Martin Corley, Sonia Ferreira	adult		22/06/2015	42.0028	-8.1691	811	Portugal	Viana do Castelo	Melgaco	Podre - Assureira
IBILP042-17	INV00761	7842193	INV00761	INV00761	Research Center in Biodiversity and Genetic Resources	BOLD:AAD6782	20	Arthropoda	82	Insecta	113	Lepidoptera	33532	Erebidae	286008	Erebinae	7347	Catocala	86944	Catocala promissa	Martin Corley	morphology	Vouchered:Registered Collection	leg	Martin Corley, Sonia Ferreira	adult		22/06/2015	42.0028	-8.1691	811	Portugal	Viana do Castelo	Melgaco	Podre - Assureira
IBILP043-17	INV00789	7842194		INV00789	Research Collection of Martin Corley	BOLD:ACF5481	20	Arthropoda	82	Insecta	113	Lepidoptera	561	Noctuidae	4476	Noctuinae	7106	Apamea	51034	Apamea lateritia	Martin Corley	morphology	Vouchered:Registered Collection	leg	Martin Corley	adult		04/07/2014	41.9649	-6.807	1265	Portugal	Braganca	Braganca	Porto do Sabor
IBILP044-17	INV00790	7842195		INV00790	Research Collection of Martin Corley	BOLD:AAY7719	20	Arthropoda	82	Insecta	113	Lepidoptera	33532	Erebidae	496838	Toxocampinae	33530	Lygephila	203924	Lygephila lusoria	Martin Corley	morphology	Vouchered:Registered Collection	leg	Martin Corley	adult		05/07/2014	41.7664	-6.9023	890	Portugal	Braganca	Braganca	Carrazedo
IBILP045-17	INV00795	7842196		INV00795	Research Collection of Martin Corley	BOLD:AAD4803	20	Arthropoda	82	Insecta	113	Lepidoptera	561	Noctuidae	4476	Noctuinae	4719	Noctua	196859	Noctua interposita	Martin Corley	morphology	Vouchered:Registered Collection	leg	Martin Corley	adult		20/06/2015	41.9792	-6.7938	1390	Portugal	Braganca	Braganca	Lama Grande
IBILP046-17	INV00804	7842197	INV00804	INV00804	Research Center in Biodiversity and Genetic Resources	BOLD:AAD7434	20	Arthropoda	82	Insecta	113	Lepidoptera	583	Gracillariidae	2386	Gracillariinae	179048	Euspilapteryx	179049	Euspilapteryx auroguttella	Martin Corley	morphology	Vouchered:Registered Collection	leg	Martin Corley, Rui Andrade & J. M. Grosso-Silva	adult		16/06/2015	41.4549	-6.5936	353	Portugal	Braganca	Vimioso	river Angueira rigth margin, a southwest of Castel
IBILP047-17	INV00811	7842198	INV00811	INV00811	Research Center in Biodiversity and Genetic Resources	BOLD:AAD0296	20	Arthropoda	82	Insecta	113	Lepidoptera	24760	Crambidae	2143	Spilomelinae	102456	Diasemiopsis	102457	Diasemiopsis ramburialis	Martin Corley	morphology	Vouchered:Registered Collection	leg	Martin Corley, Rui Andrade & J. M. Grosso-Silva	adult		16/06/2015	41.4549	-6.5936	353	Portugal	Braganca	Vimioso	river Angueira rigth margin, a southwest of Castel
IBILP048-17	INV00816	7842199	INV00816	INV00816	Research Center in Biodiversity and Genetic Resources	BOLD:AAB2013	20	Arthropoda	82	Insecta	113	Lepidoptera	525	Geometridae	5182	Sterrhinae	7665	Idaea	141755	Idaea ostrinaria	Martin Corley	morphology	Vouchered:Registered Collection	leg	Martin Corley, Rui Andrade & J. M. Grosso-Silva	adult		16/06/2015	41.4549	-6.5936	353	Portugal	Braganca	Vimioso	river Angueira rigth margin, a southwest of Castel
IBILP049-17	INV00821	7842200	INV00821	INV00821	Research Center in Biodiversity and Genetic Resources	BOLD:AAC1043	20	Arthropoda	82	Insecta	113	Lepidoptera	24760	Crambidae	2143	Spilomelinae	7523	Palpita	317373	Palpita vitrealis	Martin Corley	morphology	Vouchered:Registered Collection	leg	Martin Corley, Rui Andrade & J. M. Grosso-Silva	adult		16/06/2015	41.4549	-6.5936	353	Portugal	Braganca	Vimioso	river Angueira rigth margin, a southwest of Castel
IBILP050-17	INV00834	7842201	INV00834	INV00834	Research Center in Biodiversity and Genetic Resources	BOLD:AAC3729	20	Arthropoda	82	Insecta	113	Lepidoptera	24760	Crambidae	2143	Spilomelinae	7518	Udea	197737	Udea ferrugalis	Martin Corley	morphology	Vouchered:Registered Collection	leg	Martin Corley, Rui Andrade & J. M. Grosso-Silva	adult		16/06/2015	41.4549	-6.5936	353	Portugal	Braganca	Vimioso	river Angueira rigth margin, a southwest of Castel
IBILP051-17	INV00842	7842202	INV00842	INV00842	Research Center in Biodiversity and Genetic Resources	BOLD:AAF3935	20	Arthropoda	82	Insecta	113	Lepidoptera	24760	Crambidae	2163	Pyraustinae	7465	Anania	197926	Anania verbascalis	Martin Corley	morphology	Vouchered:Registered Collection	leg	Martin Corley, Rui Andrade & J. M. Grosso-Silva	adult		16/06/2015	41.4549	-6.5936	353	Portugal	Braganca	Vimioso	river Angueira rigth margin, a southwest of Castel
IBILP052-17	INV00851	7842203	INV00851	INV00851	Research Center in Biodiversity and Genetic Resources	BOLD:ACE3007	20	Arthropoda	82	Insecta	113	Lepidoptera	425	Tortricidae	5795	Tortricinae	7232	Acleris	91886	Acleris variegana	Martin Corley	morphology	Vouchered:Registered Collection	leg	Martin Corley, Rui Andrade & J. M. Grosso-Silva	adult		16/06/2015	41.4549	-6.5936	353	Portugal	Braganca	Vimioso	river Angueira rigth margin, a southwest of Castel
IBILP053-17	INV00857	7842204	INV00857	INV00857	Research Center in Biodiversity and Genetic Resources	BOLD:AAD1923	20	Arthropoda	82	Insecta	113	Lepidoptera	583	Gracillariidae	2386	Gracillariinae	187181	Aspilapteryx	187182	Aspilapteryx tringipennella	Martin Corley	morphology	Vouchered:Registered Collection	leg	Martin Corley, Rui Andrade & J. M. Grosso-Silva	adult		16/06/2015	41.4549	-6.5936	353	Portugal	Braganca	Vimioso	river Angueira rigth margin, a southwest of Castel
IBILP054-17	INV00858	7842205	INV00858	INV00858	Research Center in Biodiversity and Genetic Resources	BOLD:AAA4448	20	Arthropoda	82	Insecta	113	Lepidoptera	525	Geometridae	5509	Ennominae	90687	Peribatodes	98681	Peribatodes rhomboidaria	Martin Corley	morphology	Vouchered:Registered Collection	leg	Martin Corley, Rui Andrade & J. M. Grosso-Silva	adult		16/06/2015	41.4549	-6.5936	353	Portugal	Braganca	Vimioso	river Angueira rigth margin, a southwest of Castel
IBILP055-17	INV00868	7842206	INV00868	INV00868	Research Center in Biodiversity and Genetic Resources	BOLD:AAD4758	20	Arthropoda	82	Insecta	113	Lepidoptera	561	Noctuidae	4476	Noctuinae	196797	Chloantha	196798	Chloantha hyperici	Martin Corley	morphology	Vouchered:Registered Collection	leg	Martin Corley, Rui Andrade & J. M. Grosso-Silva	adult		16/06/2015	41.4549	-6.5936	353	Portugal	Braganca	Vimioso	river Angueira rigth margin, a southwest of Castel
IBILP056-17	INV00871	7842207	INV00871	INV00871	Research Center in Biodiversity and Genetic Resources	BOLD:AAL4751	20	Arthropoda	82	Insecta	113	Lepidoptera	33532	Erebidae	484894	Boletobiinae	33871	Eublemma	297119	Eublemma candidana	Martin Corley	morphology	Vouchered:Registered Collection	leg	Martin Corley, Rui Andrade & J. M. Grosso-Silva	adult		16/06/2015	41.4549	-6.5936	353	Portugal	Braganca	Vimioso	river Angueira rigth margin, a southwest of Castel
IBILP057-17	INV00890	7842208	INV00890	INV00890	Research Center in Biodiversity and Genetic Resources	BOLD:ACF3081	20	Arthropoda	82	Insecta	113	Lepidoptera	525	Geometridae	5182	Sterrhinae	7684	Scopula	141382	Scopula marginepunctata	Martin Corley	morphology	Vouchered:Registered Collection	leg	Martin Corley, Rui Andrade & J. M. Grosso-Silva	adult		16/06/2015	41.4549	-6.5936	353	Portugal	Braganca	Vimioso	river Angueira rigth margin, a southwest of Castel
IBILP058-17	INV00891	7842209	INV00891	INV00891	Research Center in Biodiversity and Genetic Resources	BOLD:ABZ0431	20	Arthropoda	82	Insecta	113	Lepidoptera	349799	Nolidae	364319	Nolinae	7333	Nola	288103	Nola subchlamydula	Martin Corley	morphology	Vouchered:Registered Collection	leg	Martin Corley, Rui Andrade & J. M. Grosso-Silva	adult		16/06/2015	41.4549	-6.5936	353	Portugal	Braganca	Vimioso	river Angueira rigth margin, a southwest of Castel
IBILP059-17	INV00901	7842210	INV00901	INV00901	Research Center in Biodiversity and Genetic Resources	BOLD:AAA3532	20	Arthropoda	82	Insecta	113	Lepidoptera	425	Tortricidae	5833	Olethreutinae	7865	Cydia	18876	Cydia pomonella	Martin Corley	morphology	Vouchered:Registered Collection	leg	Martin Corley, Rui Andrade & J. M. Grosso-Silva	adult		16/06/2015	41.4549	-6.5936	353	Portugal	Braganca	Vimioso	river Angueira rigth margin, a southwest of Castel
IBILP060-17	INV00903	7842211	INV00903	INV00903	Research Center in Biodiversity and Genetic Resources	BOLD:AAE4545	20	Arthropoda	82	Insecta	113	Lepidoptera	24760	Crambidae	1989	Scopariinae	6782	Eudonia	198121	Eudonia delunella	Martin Corley	morphology	Vouchered:Registered Collection	leg	Martin Corley, Rui Andrade & J. M. Grosso-Silva	adult		16/06/2015	41.4549	-6.5936	353	Portugal	Braganca	Vimioso	river Angueira rigth margin, a southwest of Castel
IBILP061-17	INV00906	7842212	INV00906	INV00906	Research Center in Biodiversity and Genetic Resources	BOLD:AAA2633	20	Arthropoda	82	Insecta	113	Lepidoptera	561	Noctuidae	4476	Noctuinae	4719	Noctua	78073	Noctua comes	Martin Corley	morphology	Vouchered:Registered Collection	leg	Martin Corley, Rui Andrade & J. M. Grosso-Silva	adult		16/06/2015	41.4549	-6.5936	353	Portugal	Braganca	Vimioso	river Angueira rigth margin, a southwest of Castel
IBILP062-17	INV00914	7842213	INV00914	INV00914	Research Center in Biodiversity and Genetic Resources	BOLD:AAC2556	20	Arthropoda	82	Insecta	113	Lepidoptera	561	Noctuidae	4446	Acronictinae	7365	Acronicta	196739	Acronicta rumicis	Martin Corley	morphology	Vouchered:Registered Collection	leg	Martin Corley, Rui Andrade & J. M. Grosso-Silva	adult		16/06/2015	41.4549	-6.5936	353	Portugal	Braganca	Vimioso	river Angueira rigth margin, a southwest of Castel
IBILP063-17	INV00916	7842214	INV00916	INV00916	Research Center in Biodiversity and Genetic Resources	BOLD:ABA9642	20	Arthropoda	82	Insecta	113	Lepidoptera	623	Lasiocampidae	47907	Lasiocampinae	7310	Phyllodesma	392748	Phyllodesma suberifolia	Martin Corley	morphology	Vouchered:Registered Collection	leg	Martin Corley, Rui Andrade & J. M. Grosso-Silva	adult		16/06/2015	41.4549	-6.5936	353	Portugal	Braganca	Vimioso	river Angueira rigth margin, a southwest of Castel
IBILP064-17	INV00920	7842215	INV00920	INV00920	Research Center in Biodiversity and Genetic Resources	BOLD:AAA7574	20	Arthropoda	82	Insecta	113	Lepidoptera	561	Noctuidae	4476	Noctuinae	4719	Noctua	22837	Noctua janthe	Martin Corley	morphology	Vouchered:Registered Collection	leg	Martin Corley, Rui Andrade & J. M. Grosso-Silva	adult		16/06/2015	41.4549	-6.5936	353	Portugal	Braganca	Vimioso	river Angueira rigth margin, a southwest of Castel
IBILP065-17	INV00932	7842216	INV00932	INV00932	Research Center in Biodiversity and Genetic Resources	BOLD:AAA8983	20	Arthropoda	82	Insecta	113	Lepidoptera	525	Geometridae	5182	Sterrhinae	26163	Rhodometra	26164	Rhodometra sacraria	Martin Corley	morphology	Vouchered:Registered Collection	leg	Martin Corley, Rui Andrade & J. M. Grosso-Silva	adult		16/06/2015	41.4549	-6.5936	353	Portugal	Braganca	Vimioso	river Angueira rigth margin, a southwest of Castel
IBILP066-17	INV00938	7842217	INV00938	INV00938	Research Center in Biodiversity and Genetic Resources	BOLD:AAC2483	20	Arthropoda	82	Insecta	113	Lepidoptera	525	Geometridae	5509	Ennominae	141401	Stegania	141402	Stegania trimaculata	Martin Corley	morphology	Vouchered:Registered Collection	leg	Martin Corley, Rui Andrade & J. M. Grosso-Silva	adult		16/06/2015	41.4549	-6.5936	353	Portugal	Braganca	Vimioso	river Angueira rigth margin, a southwest of Castel
IBILP067-17	INV00943	7842218	INV00943	INV00943	Research Center in Biodiversity and Genetic Resources	BOLD:AAB9094	20	Arthropoda	82	Insecta	113	Lepidoptera	525	Geometridae	5509	Ennominae	123772	Pachycnemia	123773	Pachycnemia hippocastanaria	Martin Corley	morphology	Vouchered:Registered Collection	leg	Martin Corley, Rui Andrade & J. M. Grosso-Silva	adult		16/06/2015	41.4549	-6.5936	353	Portugal	Braganca	Vimioso	river Angueira rigth margin, a southwest of Castel
IBILP068-17	INV00944	7842219	INV00944	INV00944	Research Center in Biodiversity and Genetic Resources	BOLD:AAA6644	20	Arthropoda	82	Insecta	113	Lepidoptera	561	Noctuidae	4476	Noctuinae	7131	Spodoptera	20996	Spodoptera exigua	Martin Corley	morphology	Vouchered:Registered Collection	leg	Martin Corley, Rui Andrade & J. M. Grosso-Silva	adult		16/06/2015	41.4549	-6.5936	353	Portugal	Braganca	Vimioso	river Angueira rigth margin, a southwest of Castel
IBILP069-17	INV00949	7842220	INV00949	INV00949	Research Center in Biodiversity and Genetic Resources	BOLD:AAU4299	20	Arthropoda	82	Insecta	113	Lepidoptera	546510	Depressariidae	595299	Depressariinae	271551	Exaeretia	363349	Exaeretia lutosella	Martin Corley	morphology	Vouchered:Registered Collection	leg	Martin Corley, Rui Andrade & J. M. Grosso-Silva	adult		17/06/2015	41.2873	-6.8739	193	Portugal	Braganca	Mogadouro	river Sabor left margin (Albufeira), east of the g
IBILP070-17	INV00954	7842221	INV00954	INV00954	Research Center in Biodiversity and Genetic Resources	BOLD:AAE7397	20	Arthropoda	82	Insecta	113	Lepidoptera	546510	Depressariidae	595299	Depressariinae	6592	Depressaria	164131	Depressaria depressana	Martin Corley	morphology	Vouchered:Registered Collection	leg	Martin Corley, Rui Andrade & J. M. Grosso-Silva	adult		17/06/2015	41.2873	-6.8739	193	Portugal	Braganca	Mogadouro	river Sabor left margin (Albufeira), east of the g
IBILP071-17	INV00957	7842222	INV00957	INV00957	Research Center in Biodiversity and Genetic Resources	BOLD:AAA1513	20	Arthropoda	82	Insecta	113	Lepidoptera	695	Plutellidae	2833	Plutellinae	6736	Plutella	20156	Plutella xylostella	Martin Corley	morphology	Vouchered:Registered Collection	leg	Martin Corley, Rui Andrade & J. M. Grosso-Silva	adult		17/06/2015	41.2873	-6.8739	193	Portugal	Braganca	Mogadouro	river Sabor left margin (Albufeira), east of the g
IBILP072-17	INV00961	7842223	INV00961	INV00961	Research Center in Biodiversity and Genetic Resources	BOLD:AAB4345	20	Arthropoda	82	Insecta	113	Lepidoptera	561	Noctuidae	4464	Plusiinae	7381	Autographa	22840	Autographa gamma	Martin Corley	morphology	Vouchered:Registered Collection	leg	Martin Corley, Rui Andrade & J. M. Grosso-Silva	adult		17/06/2015	41.2873	-6.8739	193	Portugal	Braganca	Mogadouro	river Sabor left margin (Albufeira), east of the g
IBILP073-17	INV00964	7842224	INV00964	INV00964	Research Center in Biodiversity and Genetic Resources	BOLD:AAD7434	20	Arthropoda	82	Insecta	113	Lepidoptera	583	Gracillariidae	2386	Gracillariinae	179048	Euspilapteryx	179049	Euspilapteryx auroguttella	Martin Corley	morphology	Vouchered:Registered Collection	leg	Martin Corley, Rui Andrade & J. M. Grosso-Silva	adult		17/06/2015	41.2873	-6.8739	193	Portugal	Braganca	Mogadouro	river Sabor left margin (Albufeira), east of the g
IBILP074-17	INV00966	7842225	INV00966	INV00966	Research Center in Biodiversity and Genetic Resources	BOLD:AAJ1025	20	Arthropoda	82	Insecta	113	Lepidoptera	425	Tortricidae	5795	Tortricinae	7272	Clepsis	967678	Clepsis eatoniana	Martin Corley	morphology	Vouchered:Registered Collection	leg	Martin Corley, Rui Andrade & J. M. Grosso-Silva	adult		17/06/2015	41.2873	-6.8739	193	Portugal	Braganca	Mogadouro	river Sabor left margin (Albufeira), east of the g
IBILP075-17	INV00969	7842226	INV00969	INV00969	Research Center in Biodiversity and Genetic Resources	BOLD:AAH9855	20	Arthropoda	82	Insecta	113	Lepidoptera	679	Choreutidae	3951	Choreutinae	3956	Tebenna	139945	Tebenna micalis	Martin Corley	morphology	Vouchered:Registered Collection	leg	Martin Corley, Rui Andrade & J. M. Grosso-Silva	adult		17/06/2015	41.2873	-6.8739	193	Portugal	Braganca	Mogadouro	river Sabor left margin (Albufeira), east of the g
IBILP076-17	INV00973	7842227	INV00973	INV00973	Research Center in Biodiversity and Genetic Resources	BOLD:AAK7524	20	Arthropoda	82	Insecta	113	Lepidoptera	545	Gelechiidae	6355	Anomologinae	8050	Metzneria	71873	Metzneria aestivella	Martin Corley	morphology	Vouchered:Registered Collection	leg	Martin Corley, Rui Andrade & J. M. Grosso-Silva	adult		17/06/2015	41.2873	-6.8739	193	Portugal	Braganca	Mogadouro	river Sabor left margin (Albufeira), east of the g
IBILP077-17	INV00975	7842228	INV00975	INV00975	Research Center in Biodiversity and Genetic Resources	BOLD:AAC8348	20	Arthropoda	82	Insecta	113	Lepidoptera	425	Tortricidae	5833	Olethreutinae	7835	Epinotia	258882	Epinotia thapsiana	Martin Corley	morphology	Vouchered:Registered Collection	leg	Martin Corley, Rui Andrade & J. M. Grosso-Silva	adult		17/06/2015	41.2873	-6.8739	193	Portugal	Braganca	Mogadouro	river Sabor left margin (Albufeira), east of the g
IBILP078-17	INV00979	7842229	INV00979	INV00979	Research Center in Biodiversity and Genetic Resources	BOLD:ACE4927	20	Arthropoda	82	Insecta	113	Lepidoptera	545	Gelechiidae	6278	Gelechiinae	71817	Teleiopsis	205662	Teleiopsis diffinis	Martin Corley	morphology	Vouchered:Registered Collection	leg	Martin Corley, Rui Andrade & J. M. Grosso-Silva	adult		17/06/2015	41.2873	-6.8739	193	Portugal	Braganca	Mogadouro	river Sabor left margin (Albufeira), east of the g
IBILP079-17	INV00980	7842230	INV00980	INV00980	Research Center in Biodiversity and Genetic Resources	BOLD:AAL3278	20	Arthropoda	82	Insecta	113	Lepidoptera	583	Gracillariidae	762448	Acrocercopinae	123217	Dialectica	266905	Dialectica scalariella	Martin Corley	morphology	Vouchered:Registered Collection	leg	Martin Corley, Rui Andrade & J. M. Grosso-Silva	adult		17/06/2015	41.2873	-6.8739	193	Portugal	Braganca	Mogadouro	river Sabor left margin (Albufeira), east of the g
IBILP080-17	INV00981	7842231	INV00981	INV00981	Research Center in Biodiversity and Genetic Resources	BOLD:AAG1829	20	Arthropoda	82	Insecta	113	Lepidoptera	33532	Erebidae	484894	Boletobiinae	33871	Eublemma	266460	Eublemma ostrina	Martin Corley	morphology	Vouchered:Registered Collection	leg	Martin Corley, Rui Andrade & J. M. Grosso-Silva	adult		17/06/2015	41.2873	-6.8739	193	Portugal	Braganca	Mogadouro	river Sabor left margin (Albufeira), east of the g
IBILP081-17	INV00982	7842232	INV00982	INV00982	Research Center in Biodiversity and Genetic Resources	BOLD:AAB7420	20	Arthropoda	82	Insecta	113	Lepidoptera	689	Pyralidae	2215	Phycitinae	6655	Etiella	77023	Etiella zinckenella	Martin Corley	morphology	Vouchered:Registered Collection	leg	Martin Corley, Rui Andrade & J. M. Grosso-Silva	adult		17/06/2015	41.2873	-6.8739	193	Portugal	Braganca	Mogadouro	river Sabor left margin (Albufeira), east of the g
IBILP082-17	INV00987	7842233	INV00987	INV00987	Research Center in Biodiversity and Genetic Resources	BOLD:ACE4009	20	Arthropoda	82	Insecta	113	Lepidoptera	525	Geometridae	5182	Sterrhinae	7665	Idaea	90749	Idaea subsericeata	Martin Corley	morphology	Vouchered:Registered Collection	leg	Martin Corley, Rui Andrade & J. M. Grosso-Silva	adult		17/06/2015	41.2873	-6.8739	193	Portugal	Braganca	Mogadouro	river Sabor left margin (Albufeira), east of the g
IBILP083-17	INV00989	7842234	INV00989	INV00989	Research Center in Biodiversity and Genetic Resources	BOLD:AAD4832	20	Arthropoda	82	Insecta	113	Lepidoptera	525	Geometridae	5242	Larentiinae	34863	Aplocera	98697	Aplocera efformata	Martin Corley	morphology	Vouchered:Registered Collection	leg	Martin Corley, Rui Andrade & J. M. Grosso-Silva	adult		17/06/2015	41.2873	-6.8739	193	Portugal	Braganca	Mogadouro	river Sabor left margin (Albufeira), east of the g
IBILP084-17	INV00990	7842235	INV00990	INV00990	Research Center in Biodiversity and Genetic Resources	BOLD:AAL6537	20	Arthropoda	82	Insecta	113	Lepidoptera	679	Choreutidae	3951	Choreutinae	7235	Choreutis	293618	Choreutis nemorana	Martin Corley	morphology	Vouchered:Registered Collection	leg	Martin Corley, Rui Andrade & J. M. Grosso-Silva	adult		17/06/2015	41.2873	-6.8739	193	Portugal	Braganca	Mogadouro	river Sabor left margin (Albufeira), east of the g
IBILP085-17	INV00994	7842236	INV00994	INV00994	Research Center in Biodiversity and Genetic Resources	BOLD:AAD0557	20	Arthropoda	82	Insecta	113	Lepidoptera	561	Noctuidae	4476	Noctuinae	197669	Hecatera	197751	Hecatera dysodea	Martin Corley	morphology	Vouchered:Registered Collection	leg	Martin Corley, Rui Andrade & J. M. Grosso-Silva	adult		17/06/2015	41.2873	-6.8739	193	Portugal	Braganca	Mogadouro	river Sabor left margin (Albufeira), east of the g
IBILP086-17	INV01003	7842237	INV01003	INV01003	Research Center in Biodiversity and Genetic Resources	BOLD:AAC3136	20	Arthropoda	82	Insecta	113	Lepidoptera	425	Tortricidae	5795	Tortricinae	197883	Aleimma	197884	Aleimma loeflingiana	Martin Corley	morphology	Vouchered:Registered Collection	leg	Martin Corley, Rui Andrade	adult		18/06/2015	41.4248	-6.3084	600	Portugal	Braganca	Miranda do Douro	Freixiosa
IBILP087-17	INV01004	7842238	INV01004	INV01004	Research Center in Biodiversity and Genetic Resources	BOLD:AAD4698	20	Arthropoda	82	Insecta	113	Lepidoptera	455	Autostichidae	3344	Symmocinae	109683	Symmoca	109684	Symmoca signatella	Martin Corley	morphology	Vouchered:Registered Collection	leg	Martin Corley, Rui Andrade	adult		18/06/2015	41.4248	-6.3084	600	Portugal	Braganca	Miranda do Douro	Freixiosa
IBILP088-17	INV01007	7842239	INV01007	INV01007	Research Center in Biodiversity and Genetic Resources	BOLD:AAB2523	20	Arthropoda	82	Insecta	113	Lepidoptera	525	Geometridae	5182	Sterrhinae	7660	Cyclophora	110191	Cyclophora puppillaria	Martin Corley	morphology	Vouchered:Registered Collection	leg	Martin Corley, Rui Andrade	adult		18/06/2015	41.4248	-6.3084	600	Portugal	Braganca	Miranda do Douro	Freixiosa
IBILP089-17	INV01015	7842240	INV01015	INV01015	Research Center in Biodiversity and Genetic Resources	BOLD:AAL3278	20	Arthropoda	82	Insecta	113	Lepidoptera	583	Gracillariidae	762448	Acrocercopinae	123217	Dialectica	266905	Dialectica scalariella	Martin Corley	morphology	Vouchered:Registered Collection	leg	Martin Corley, Rui Andrade	adult		18/06/2015	41.4248	-6.3084	600	Portugal	Braganca	Miranda do Douro	Freixiosa
IBILP090-17	INV01021	7842241	INV01021	INV01021	Research Center in Biodiversity and Genetic Resources	BOLD:AAP2182	20	Arthropoda	82	Insecta	113	Lepidoptera	561	Noctuidae	124754	Eriopinae	7150	Callopistria	343576	Callopistria latreillei	Martin Corley	morphology	Vouchered:Registered Collection	leg	Martin Corley, Rui Andrade	adult		18/06/2015	41.4248	-6.3084	600	Portugal	Braganca	Miranda do Douro	Freixiosa
IBILP091-17	INV01023	7842242	INV01023	INV01023	Research Center in Biodiversity and Genetic Resources	BOLD:AAA1513	20	Arthropoda	82	Insecta	113	Lepidoptera	695	Plutellidae	2833	Plutellinae	6736	Plutella	20156	Plutella xylostella	Martin Corley	morphology	Vouchered:Registered Collection	leg	Martin Corley, Rui Andrade	adult		18/06/2015	41.4248	-6.3084	600	Portugal	Braganca	Miranda do Douro	Freixiosa
IBILP092-17	INV01029	7842243	INV01029	INV01029	Research Center in Biodiversity and Genetic Resources	BOLD:AAI0761	20	Arthropoda	82	Insecta	113	Lepidoptera	525	Geometridae	5509	Ennominae	92082	Tephronia	209682	Tephronia oranaria	Martin Corley	morphology	Vouchered:Registered Collection	leg	Martin Corley, Rui Andrade	adult		18/06/2015	41.4248	-6.3084	600	Portugal	Braganca	Miranda do Douro	Freixiosa
IBILP093-17	INV01036	7842244	INV01036	INV01036	Research Center in Biodiversity and Genetic Resources	BOLD:AAN1463	20	Arthropoda	82	Insecta	113	Lepidoptera	561	Noctuidae	4476	Noctuinae	196802	Dicycla	196803	Dicycla oo	Martin Corley	morphology	Vouchered:Registered Collection	leg	Martin Corley, Rui Andrade	adult		18/06/2015	41.4248	-6.3084	600	Portugal	Braganca	Miranda do Douro	Freixiosa
IBILP094-17	INV01039	7842245	INV01039	INV01039	Research Center in Biodiversity and Genetic Resources	BOLD:AAB2749	20	Arthropoda	82	Insecta	113	Lepidoptera	561	Noctuidae	4476	Noctuinae	22828	Mesapamea	22829	Mesapamea secalis	Martin Corley	morphology	Vouchered:Registered Collection	leg	Martin Corley, Rui Andrade	adult		18/06/2015	41.4248	-6.3084	600	Portugal	Braganca	Miranda do Douro	Freixiosa
IBILP095-17	INV01044	7842246	INV01044	INV01044	Research Center in Biodiversity and Genetic Resources	BOLD:AAE0041	20	Arthropoda	82	Insecta	113	Lepidoptera	561	Noctuidae	4476	Noctuinae	7171	Mythimna	196848	Mythimna vitellina	Martin Corley	morphology	Vouchered:Registered Collection	leg	Martin Corley, Rui Andrade	adult		18/06/2015	41.4248	-6.3084	600	Portugal	Braganca	Miranda do Douro	Freixiosa
IBILP096-17	INV01047	7842247	INV01047	INV01047	Research Center in Biodiversity and Genetic Resources	BOLD:AAD9538	20	Arthropoda	82	Insecta	113	Lepidoptera	33532	Erebidae	496838	Toxocampinae	33530	Lygephila	183506	Lygephila craccae	Martin Corley	morphology	Vouchered:Registered Collection	leg	Martin Corley, Rui Andrade	adult		18/06/2015	41.4248	-6.3084	600	Portugal	Braganca	Miranda do Douro	Freixiosa
IBILP097-17	INV01048	7842248	INV01048	INV01048	Research Center in Biodiversity and Genetic Resources	BOLD:ABV0886	20	Arthropoda	82	Insecta	113	Lepidoptera	525	Geometridae	5242	Larentiinae	7698	Eupithecia	209681	Eupithecia laquaearia	Martin Corley	morphology	Vouchered:Registered Collection	leg	Martin Corley, Rui Andrade	adult		18/06/2015	41.4248	-6.3084	600	Portugal	Braganca	Miranda do Douro	Freixiosa
IBILP098-17	INV01052	7842249	INV01052	INV01052	Research Center in Biodiversity and Genetic Resources	BOLD:AAB6706	20	Arthropoda	82	Insecta	113	Lepidoptera	525	Geometridae	5509	Ennominae	92135	Menophra	141364	Menophra japygiaria	Martin Corley	morphology	Vouchered:Registered Collection	leg	Martin Corley, Rui Andrade	adult		18/06/2015	41.4248	-6.3084	600	Portugal	Braganca	Miranda do Douro	Freixiosa
IBILP099-17	INV01063	7842250	INV01063	INV01063	Research Center in Biodiversity and Genetic Resources	BOLD:AAE7870	20	Arthropoda	82	Insecta	113	Lepidoptera	24760	Crambidae	63818	Odontiinae	209673	Cynaeda	209674	Cynaeda dentalis	Martin Corley	morphology	Vouchered:Registered Collection	leg	Martin Corley, Rui Andrade	adult		19/06/2015	41.7664	-6.9023	890	Portugal	Braganca	Braganca	Carrazedo
IBILP1000-19	INV01129	9858561	INV01129	INV01129	Research Center in Biodiversity and Genetic Resources	BOLD:ADV3659	20	Arthropoda	82	Insecta	113	Lepidoptera	545	Gelechiidae	6278	Gelechiinae	212396	Mirificarma	246302	Mirificarma cytisella	Martin Corley	Morphology	Vouchered:Registered Collection	Leg	Martin Corley & Rui Andrade	Adult		20/06/2015	41.9792	-6.7938	1389.3	Portugal	Braganca	Braganca	Lama Grande
IBILP1001-19	INV01131	9858562	INV01131	INV01131	Research Center in Biodiversity and Genetic Resources	BOLD:ADS7877	20	Arthropoda	82	Insecta	113	Lepidoptera	24760	Crambidae	1989	Scopariinae	6774	Scoparia	183448	Scoparia pyralella	Martin Corley	Morphology	Vouchered:Registered Collection	Leg	Martin Corley & Rui Andrade	Adult		20/06/2015	41.9792	-6.7938	1389.3	Portugal	Braganca	Braganca	Lama Grande
IBILP100-17	INV01064	7842251	INV01064	INV01064	Research Center in Biodiversity and Genetic Resources	BOLD:AAH9851	20	Arthropoda	82	Insecta	113	Lepidoptera	100107	Scythrididae	387222	Scythridinae	6576	Scythris	255699	Scythris scopolella	Martin Corley	morphology	Vouchered:Registered Collection	leg	Martin Corley, Rui Andrade	adult		19/06/2015	41.7664	-6.9023	890	Portugal	Braganca	Braganca	Carrazedo
IBILP1002-19	INV01133	9858563	INV01133	INV01133	Research Center in Biodiversity and Genetic Resources	BOLD:ABU7960	20	Arthropoda	82	Insecta	113	Lepidoptera	525	Geometridae	5242	Larentiinae	7698	Eupithecia	183456	Eupithecia vulgata	Martin Corley	Morphology	Vouchered:Registered Collection	Leg	Martin Corley & Rui Andrade	Adult		20/06/2015	41.9792	-6.7938	1389.3	Portugal	Braganca	Braganca	Lama Grande
IBILP1003-19	INV01141	9858564	INV01141	INV01141	Research Center in Biodiversity and Genetic Resources	BOLD:AAB1790	20	Arthropoda	82	Insecta	113	Lepidoptera	561	Noctuidae	4476	Noctuinae	7106	Apamea	11556	Apamea remissa	Martin Corley	Morphology	Vouchered:Registered Collection	Leg	Martin Corley & Rui Andrade	Adult		20/06/2015	41.9792	-6.7938	1389.3	Portugal	Braganca	Braganca	Lama Grande
IBILP1004-19	INV01142	9858565	INV01142	INV01142	Research Center in Biodiversity and Genetic Resources	BOLD:AAA3150	20	Arthropoda	82	Insecta	113	Lepidoptera	561	Noctuidae	4476	Noctuinae	7154	Leucania	34902	Leucania comma	Martin Corley	Morphology	Vouchered:Registered Collection	Leg	Martin Corley & Rui Andrade	Adult		20/06/2015	41.9792	-6.7938	1389.3	Portugal	Braganca	Braganca	Lama Grande
IBILP1005-19	INV01147	9858566	INV01147	INV01147	Research Center in Biodiversity and Genetic Resources	BOLD:AAB9591	20	Arthropoda	82	Insecta	113	Lepidoptera	545	Gelechiidae	6355	Anomologinae	8041	Bryotropha	86671	Bryotropha terrella	Martin Corley	Morphology	Vouchered:Registered Collection	Leg	Martin Corley & Rui Andrade	Adult		20/06/2015	41.9792	-6.7938	1389.3	Portugal	Braganca	Braganca	Lama Grande
IBILP1006-19	INV01148	9858567	INV01148	INV01148	Research Center in Biodiversity and Genetic Resources	BOLD:ACA9738	20	Arthropoda	82	Insecta	113	Lepidoptera	24760	Crambidae	1989	Scopariinae	6782	Eudonia	285578	Eudonia phaeoleuca	Martin Corley	Morphology	Vouchered:Registered Collection	Leg	Martin Corley & Rui Andrade	Adult		20/06/2015	41.9792	-6.7938	1389.3	Portugal	Braganca	Braganca	Lama Grande
IBILP1007-19	INV01149	9858568	INV01149	INV01149	Research Center in Biodiversity and Genetic Resources	BOLD:AAE8821	20	Arthropoda	82	Insecta	113	Lepidoptera	649	Coleophoridae	2330	Coleophorinae	6497	Coleophora	158576	Coleophora caespititiella	Martin Corley	Morphology	Vouchered:Registered Collection	Leg	Martin Corley & Rui Andrade	Adult		20/06/2015	41.9792	-6.7938	1389.3	Portugal	Braganca	Braganca	Lama Grande
IBILP1008-19	INV01150	9858569	INV01150	INV01150	Research Center in Biodiversity and Genetic Resources	BOLD:ABY5998	20	Arthropoda	82	Insecta	113	Lepidoptera	425	Tortricidae	5795	Tortricinae	5852	Thyraylia	722579	Thyraylia nana	Martin Corley	Morphology	Vouchered:Registered Collection	Leg	Martin Corley & Rui Andrade	Adult		20/06/2015	41.9792	-6.7938	1389.3	Portugal	Braganca	Braganca	Lama Grande
IBILP1009-19	INV01151	9858570	INV01151	INV01151	Research Center in Biodiversity and Genetic Resources	BOLD:ADV0251	20	Arthropoda	82	Insecta	113	Lepidoptera	637	Pterophoridae	2897	Pterophorinae	197909	Merrifieldia	205692	Merrifieldia tridactyla	Martin Corley	Morphology	Vouchered:Registered Collection	Leg	Martin Corley & Rui Andrade	Adult		21/06/2015	41.8984	-6.85332	850	Portugal	Braganca	Braganca	Paramio
IBILP1010-19	INV01156	9858571	INV01156	INV01156	Research Center in Biodiversity and Genetic Resources	BOLD:AAB3829	20	Arthropoda	82	Insecta	113	Lepidoptera	24760	Crambidae	1989	Scopariinae	6782	Eudonia	86662	Eudonia lacustrata	Martin Corley	Morphology	Vouchered:Registered Collection	Leg	Martin Corley & Rui Andrade	Adult		21/06/2015	41.9052	-6.77572	850	Portugal	Braganca	Braganca	Franca
IBILP1011-19	INV01157	9858572	INV01157	INV01157	Research Center in Biodiversity and Genetic Resources	BOLD:AAE1157	20	Arthropoda	82	Insecta	113	Lepidoptera	425	Tortricidae	5833	Olethreutinae	7953	Ancylis	198080	Ancylis achatana	Martin Corley	Morphology	Vouchered:Registered Collection	Leg	Martin Corley & Rui Andrade	Adult		21/06/2015	41.9052	-6.77572	850	Portugal	Braganca	Braganca	Franca
IBILP101-17	INV01065	7842252	INV01065	INV01065	Research Center in Biodiversity and Genetic Resources	BOLD:AAA1513	20	Arthropoda	82	Insecta	113	Lepidoptera	695	Plutellidae	2833	Plutellinae	6736	Plutella	20156	Plutella xylostella	Martin Corley	morphology	Vouchered:Registered Collection	leg	Martin Corley, Rui Andrade	adult		19/06/2015	41.7664	-6.9023	890	Portugal	Braganca	Braganca	Carrazedo
IBILP1012-19	INV01159	9858573	INV01159	INV01159	Research Center in Biodiversity and Genetic Resources	BOLD:ADT5404	20	Arthropoda	82	Insecta	113	Lepidoptera	419	Tineidae	77372	Perissomasticinae	348365	Crassicornella	362483	Crassicornella agenjoi	Martin Corley	Morphology	Vouchered:Registered Collection	Leg	Martin Corley & Rui Andrade	Adult		21/06/2015	41.9052	-6.77572	850	Portugal	Braganca	Braganca	Franca
IBILP1013-19	INV01161	9858574	INV01161	INV01161	Research Center in Biodiversity and Genetic Resources	BOLD:AAP6477	20	Arthropoda	82	Insecta	113	Lepidoptera	433	Oecophoridae	4171	Oecophorinae	343561	Goidanichiana	343562	Goidanichiana jourdheuillella	Martin Corley	Morphology	Vouchered:Registered Collection	Leg	Martin Corley & Rui Andrade	Adult		21/06/2015	41.9052	-6.77572	850	Portugal	Braganca	Braganca	Franca
IBILP1014-19	INV01166	9858575	INV01166	INV01166	Research Center in Biodiversity and Genetic Resources	BOLD:AAD1776	20	Arthropoda	82	Insecta	113	Lepidoptera	425	Tortricidae	5833	Olethreutinae	7835	Epinotia	197843	Epinotia tenerana	Martin Corley	Morphology	Vouchered:Registered Collection	Leg	Martin Corley & Rui Andrade	Adult		21/06/2015	41.9052	-6.77572	850	Portugal	Braganca	Braganca	Franca
IBILP1015-19	INV01174	9858576	INV01174	INV01174	Research Center in Biodiversity and Genetic Resources	BOLD:AAD1501	20	Arthropoda	82	Insecta	113	Lepidoptera	545	Gelechiidae	6353	Anacampsinae	123044	Neofaculta	183410	Neofaculta ericetella	Martin Corley	Morphology	Vouchered:Registered Collection	Leg	Martin Corley & Rui Andrade	Adult		21/06/2015	41.9052	-6.77572	850	Portugal	Braganca	Braganca	Franca
IBILP1016-19	INV01175	9858577	INV01175	INV01175	Research Center in Biodiversity and Genetic Resources	BOLD:ABA2603	20	Arthropoda	82	Insecta	113	Lepidoptera	545	Gelechiidae	6353	Anacampsinae	7418	Anarsia	275519	Anarsia spartiella	Martin Corley	Morphology	Vouchered:Registered Collection	Leg	Martin Corley & Rui Andrade	Adult		21/06/2015	41.9052	-6.77572	850	Portugal	Braganca	Braganca	Franca
IBILP1017-19	INV01176	9858578	INV01176	INV01176	Research Center in Biodiversity and Genetic Resources	BOLD:AAD4227	20	Arthropoda	82	Insecta	113	Lepidoptera	689	Pyralidae	2215	Phycitinae	6679	Homoeosoma	197888	Homoeosoma sinuella	Martin Corley	Morphology	Vouchered:Registered Collection	Leg	Martin Corley & Rui Andrade	Adult		21/06/2015	41.9052	-6.77572	850	Portugal	Braganca	Braganca	Franca
IBILP1018-19	INV01178	9858579	INV01178	INV01178	Research Center in Biodiversity and Genetic Resources	BOLD:AAE1810	20	Arthropoda	82	Insecta	113	Lepidoptera	433	Oecophoridae	4171	Oecophorinae	205715	Crassa	255705	Crassa unitella	Martin Corley	Morphology	Vouchered:Registered Collection	Leg	Martin Corley & Rui Andrade	Adult		21/06/2015	41.9052	-6.77572	850	Portugal	Braganca	Braganca	Franca
IBILP1019-19	INV01180	9858580	INV01180	INV01180	Research Center in Biodiversity and Genetic Resources	BOLD:AAA3660	20	Arthropoda	82	Insecta	113	Lepidoptera	425	Tortricidae	5795	Tortricinae	7266	Pandemis	178087	Pandemis cerasana	Martin Corley	Morphology	Vouchered:Registered Collection	Leg	Martin Corley & Rui Andrade	Adult		21/06/2015	41.9052	-6.77572	850	Portugal	Braganca	Braganca	Franca
IBILP1020-19	INV01182	9858581	INV01182	INV01182	Research Center in Biodiversity and Genetic Resources	BOLD:AAC4210	20	Arthropoda	82	Insecta	113	Lepidoptera	525	Geometridae	5509	Ennominae	104353	Cleorodes	104354	Cleorodes lichenaria	Martin Corley	Morphology	Vouchered:Registered Collection	Leg	Martin Corley & Rui Andrade	Adult		21/06/2015	41.9052	-6.77572	850	Portugal	Braganca	Braganca	Franca
IBILP1021-19	INV01184	9858582	INV01184	INV01184	Research Center in Biodiversity and Genetic Resources	BOLD:AAC1846	20	Arthropoda	82	Insecta	113	Lepidoptera	546510	Depressariidae	595299	Depressariinae	6598	Agonopterix	161382	Agonopterix nervosa	Martin Corley	Morphology	Vouchered:Registered Collection	Leg	Martin Corley & Rui Andrade	Adult		21/06/2015	41.9052	-6.77572	850	Portugal	Braganca	Braganca	Franca
IBILP102-17	INV01066	7842253	INV01066	INV01066	Research Center in Biodiversity and Genetic Resources	BOLD:AAD7434	20	Arthropoda	82	Insecta	113	Lepidoptera	583	Gracillariidae	2386	Gracillariinae	179048	Euspilapteryx	179049	Euspilapteryx auroguttella	Martin Corley	morphology	Vouchered:Registered Collection	leg	Martin Corley, Rui Andrade	adult		19/06/2015	41.7664	-6.9023	890	Portugal	Braganca	Braganca	Carrazedo
IBILP1022-19	INV01185	9858583	INV01185	INV01185	Research Center in Biodiversity and Genetic Resources	BOLD:AAC4601	20	Arthropoda	82	Insecta	113	Lepidoptera	425	Tortricidae	5833	Olethreutinae	7834	Rhyacionia	198130	Rhyacionia pinicolana	Martin Corley	Morphology	Vouchered:Registered Collection	Leg	Martin Corley & Rui Andrade	Adult		21/06/2015	41.9052	-6.77572	850	Portugal	Braganca	Braganca	Franca
IBILP1023-19	INV01191	9858584	INV01191	INV01191	Research Center in Biodiversity and Genetic Resources	BOLD:AAC1136	20	Arthropoda	82	Insecta	113	Lepidoptera	425	Tortricidae	5833	Olethreutinae	7848	Notocelia	20707	Notocelia trimaculana	Martin Corley	Morphology	Vouchered:Registered Collection	Leg	Martin Corley & Rui Andrade	Adult		21/06/2015	41.9052	-6.77572	850	Portugal	Braganca	Braganca	Franca
IBILP1024-19	INV01198	9858585	INV01198	INV01198	Research Center in Biodiversity and Genetic Resources	BOLD:AEM9389	20	Arthropoda	82	Insecta	113	Lepidoptera	419	Tineidae			158483	Infurcitinea	362482	Infurcitinea atrifasciella	Martin Corley	Morphology	Vouchered:Registered Collection	Leg	Martin Corley & Rui Andrade	Adult		21/06/2015	41.9052	-6.77572	850	Portugal	Braganca	Braganca	Franca
IBILP1025-19	INV01199	9858586	INV01199	INV01199	Research Center in Biodiversity and Genetic Resources	BOLD:AAB7498	20	Arthropoda	82	Insecta	113	Lepidoptera	525	Geometridae	5509	Ennominae	110161	Rhoptria	110162	Rhoptria asperaria	Martin Corley	Morphology	Vouchered:Registered Collection	Leg	Martin Corley & Rui Andrade	Adult		21/06/2015	41.9052	-6.77572	850	Portugal	Braganca	Braganca	Franca
IBILP1026-19	INV01202	9858587	INV01202	INV01202	Research Center in Biodiversity and Genetic Resources	BOLD:ADM8466	20	Arthropoda	82	Insecta	113	Lepidoptera	545	Gelechiidae	6353	Anacampsinae	261788	Stomopteryx	363384	Stomopteryx flavipalpella	Martin Corley	Morphology	Vouchered:Registered Collection	Leg	Martin Corley & Rui Andrade	Adult		21/06/2015	41.9052	-6.77572	850	Portugal	Braganca	Braganca	Franca
IBILP1027-19	INV01203	9858588	INV01203	INV01203	Research Center in Biodiversity and Genetic Resources	BOLD:AAO3477	20	Arthropoda	82	Insecta	113	Lepidoptera	649	Coleophoridae	2330	Coleophorinae	6497	Coleophora	150863	Coleophora pennella	Martin Corley	Morphology	Vouchered:Registered Collection	Leg	Martin Corley & Rui Andrade	Adult		21/06/2015	41.9052	-6.77572	850	Portugal	Braganca	Braganca	Franca
IBILP1028-19	INV01204	9858589	INV01204	INV01204	Research Center in Biodiversity and Genetic Resources	BOLD:AAE4956	20	Arthropoda	82	Insecta	113	Lepidoptera	513	Opostegidae			142543	Opostega	197946	Opostega salaciella	Martin Corley	Morphology	Vouchered:Registered Collection	Leg	Martin Corley & Rui Andrade	Adult		21/06/2015	41.9052	-6.77572	850	Portugal	Braganca	Braganca	Franca
IBILP1029-19	INV01207	9858590	INV01207	INV01207	Research Center in Biodiversity and Genetic Resources	BOLD:AAA6836	20	Arthropoda	82	Insecta	113	Lepidoptera	525	Geometridae	5242	Larentiinae	7686	Xanthorhoe	100497	Xanthorhoe fluctuata	Martin Corley	Morphology	Vouchered:Registered Collection	Leg	Martin Corley & Rui Andrade	Adult		21/06/2015	41.9052	-6.77572	850	Portugal	Braganca	Braganca	Franca
IBILP1030-19	INV01208	9858591	INV01208	INV01208	Research Center in Biodiversity and Genetic Resources	BOLD:AAD6395	20	Arthropoda	82	Insecta	113	Lepidoptera	425	Tortricidae	5795	Tortricinae	179158	Epagoge	179159	Epagoge grotiana	Martin Corley	Morphology	Vouchered:Registered Collection	Leg	Martin Corley & Rui Andrade	Adult		21/06/2015	41.9052	-6.77572	850	Portugal	Braganca	Braganca	Franca
IBILP1031-19	INV01209	9858592	INV01209	INV01209	Research Center in Biodiversity and Genetic Resources	BOLD:AAC3531	20	Arthropoda	82	Insecta	113	Lepidoptera	425	Tortricidae	5833	Olethreutinae	50188	Celypha	197885	Celypha lacunana	Martin Corley	Morphology	Vouchered:Registered Collection	Leg	Martin Corley & Rui Andrade	Adult		21/06/2015	41.9052	-6.77572	850	Portugal	Braganca	Braganca	Franca
IBILP103-17	INV01072	7842254	INV01072	INV01072	Research Center in Biodiversity and Genetic Resources	BOLD:AAB4250	20	Arthropoda	82	Insecta	113	Lepidoptera	525	Geometridae	5242	Larentiinae	100504	Cosmorhoe	100505	Cosmorhoe ocellata	Martin Corley	morphology	Vouchered:Registered Collection	leg	Martin Corley, Rui Andrade	adult		19/06/2015	41.7664	-6.9023	890	Portugal	Braganca	Braganca	Carrazedo
IBILP1032-19	INV01211	9858593	INV01211	INV01211	Research Center in Biodiversity and Genetic Resources	BOLD:AEY0986	20	Arthropoda	82	Insecta	113	Lepidoptera	546510	Depressariidae	595299	Depressariinae	6598	Agonopterix	198004	Agonopterix scopariella	Martin Corley	Morphology	Vouchered:Registered Collection	Leg	Martin Corley & Rui Andrade	Adult		21/06/2015	41.9052	-6.77572	850	Portugal	Braganca	Braganca	Franca
IBILP1033-19	INV01213	9858594	INV01213	INV01213	Research Center in Biodiversity and Genetic Resources	BOLD:AAE0195	20	Arthropoda	82	Insecta	113	Lepidoptera	24760	Crambidae	2143	Spilomelinae	224880	Dolicharthria	396341	Dolicharthria aetnealis	Martin Corley	Morphology	Vouchered:Registered Collection	Leg	Martin Corley & Rui Andrade	Adult		21/06/2015	41.9052	-6.77572	850	Portugal	Braganca	Braganca	Franca
IBILP1034-19	INV01216	9858595	INV01216	INV01216	Research Center in Biodiversity and Genetic Resources	BOLD:AAB4833	20	Arthropoda	82	Insecta	113	Lepidoptera	561	Noctuidae	4476	Noctuinae	4820	Oligia	197738	Oligia versicolor	Martin Corley	Morphology	Vouchered:Registered Collection	Leg	Martin Corley & Rui Andrade	Adult		21/06/2015	41.9052	-6.77572	850	Portugal	Braganca	Braganca	Franca
IBILP1035-19	INV01217	9858596	INV01217	INV01217	Research Center in Biodiversity and Genetic Resources	BOLD:AAF4369	20	Arthropoda	82	Insecta	113	Lepidoptera	425	Tortricidae	5795	Tortricinae	50878	Cnephasia	324128	Cnephasia heinemanni	Martin Corley	Morphology	Vouchered:Registered Collection	Leg	Martin Corley & Rui Andrade	Adult		21/06/2015	41.9052	-6.77572	850	Portugal	Braganca	Braganca	Franca
IBILP1036-19	INV01219	9858597	INV01219	INV01219	Research Center in Biodiversity and Genetic Resources	BOLD:ACL5537	20	Arthropoda	82	Insecta	113	Lepidoptera	561	Noctuidae	4446	Acronictinae	7365	Acronicta	59787	Acronicta auricoma	Martin Corley	Morphology	Vouchered:Registered Collection	Leg	Martin Corley & Rui Andrade	Adult		21/06/2015	41.9052	-6.77572	850	Portugal	Braganca	Braganca	Franca
IBILP1037-19	INV01221	9858598	INV01221	INV01221	Research Center in Biodiversity and Genetic Resources	BOLD:AAA9359	20	Arthropoda	82	Insecta	113	Lepidoptera	525	Geometridae	5182	Sterrhinae	7665	Idaea	141387	Idaea deversaria	Martin Corley	Morphology	Vouchered:Registered Collection	Leg	Martin Corley & Rui Andrade	Adult		21/06/2015	41.9052	-6.77572	850	Portugal	Braganca	Braganca	Franca
IBILP1038-19	INV01222	9858599	INV01222	INV01222	Research Center in Biodiversity and Genetic Resources	BOLD:AAJ7526	20	Arthropoda	82	Insecta	113	Lepidoptera	546510	Depressariidae	595299	Depressariinae	6598	Agonopterix	261744	Agonopterix assimilella	Martin Corley	Morphology	Vouchered:Registered Collection	Leg	Martin Corley & Rui Andrade	Adult		21/06/2015	41.9052	-6.77572	850	Portugal	Braganca	Braganca	Franca
IBILP1039-19	INV01223	9858600	INV01223	INV01223	Research Center in Biodiversity and Genetic Resources	BOLD:AAC5440	20	Arthropoda	82	Insecta	113	Lepidoptera	425	Tortricidae	5833	Olethreutinae	179131	Piniphila	179132	Piniphila bifasciana	Martin Corley	Morphology	Vouchered:Registered Collection	Leg	Martin Corley & Rui Andrade	Adult		21/06/2015	41.9052	-6.77572	850	Portugal	Braganca	Braganca	Franca
IBILP1040-19	INV01226	9858601	INV01226	INV01226	Research Center in Biodiversity and Genetic Resources	BOLD:ABW6601	20	Arthropoda	82	Insecta	113	Lepidoptera	545	Gelechiidae	6278	Gelechiinae	73654	Scrobipalpa	464495	Scrobipalpa corleyi	Martin Corley	Morphology	Vouchered:Registered Collection	Leg	Martin Corley & Rui Andrade	Adult		21/06/2015	41.9052	-6.77572	850	Portugal	Braganca	Braganca	Franca
IBILP1041-19	INV01231	9858602	INV01231	INV01231	Research Center in Biodiversity and Genetic Resources	BOLD:ADS1090	20	Arthropoda	82	Insecta	113	Lepidoptera	689	Pyralidae	2033	Pyralinae	7548	Pyralis	974362	Pyralis sagarrai	Martin Corley	Morphology	Vouchered:Registered Collection	Leg	Martin Corley & Rui Andrade	Adult		21/06/2015	41.9052	-6.77572	850	Portugal	Braganca	Braganca	Franca
IBILP104-17	INV01074	7842255	INV01074	INV01074	Research Center in Biodiversity and Genetic Resources	BOLD:AAE8113	20	Arthropoda	82	Insecta	113	Lepidoptera	689	Pyralidae	2215	Phycitinae	6602	Acrobasis	279586	Acrobasis marmorea	Martin Corley	morphology	Vouchered:Registered Collection	leg	Martin Corley, Rui Andrade	adult		19/06/2015	41.7664	-6.9023	890	Portugal	Braganca	Braganca	Carrazedo
IBILP1042-19	INV01234	9858603	INV01234	INV01234	Research Center in Biodiversity and Genetic Resources	BOLD:ADT2399	20	Arthropoda	82	Insecta	113	Lepidoptera	425	Tortricidae	5833	Olethreutinae	47819	Spilonota	47820	Spilonota ocellana	Martin Corley	Morphology	Vouchered:Registered Collection	Leg	Martin Corley & Rui Andrade	Adult		21/06/2015	41.9052	-6.77572	850	Portugal	Braganca	Braganca	Franca
IBILP1043-19	INV01235	9858604	INV01235	INV01235	Research Center in Biodiversity and Genetic Resources	BOLD:ABZ6879	20	Arthropoda	82	Insecta	113	Lepidoptera	561	Noctuidae	4476	Noctuinae	7163	Hadena	266513	Hadena magnolii	Martin Corley	Morphology	Vouchered:Registered Collection	Leg	Martin Corley & Rui Andrade	Adult		21/06/2015	41.9052	-6.77572	850	Portugal	Braganca	Braganca	Franca
IBILP1044-19	INV01241	9858605	INV01241	INV01241	Research Center in Biodiversity and Genetic Resources	BOLD:AAB1550	20	Arthropoda	82	Insecta	113	Lepidoptera	525	Geometridae	5182	Sterrhinae	7684	Scopula	141367	Scopula ornata	Martin Corley	Morphology	Vouchered:Registered Collection	Leg	Martin Corley & Rui Andrade	Adult		21/06/2015	41.9052	-6.77572	850	Portugal	Braganca	Braganca	Franca
IBILP1045-19	INV01303	9858606	INV01303	INV01303	Research Center in Biodiversity and Genetic Resources	BOLD:AEG8921	20	Arthropoda	82	Insecta	113	Lepidoptera	425	Tortricidae	5795	Tortricinae	90199	Agapeta	90200	Agapeta zoegana	Martin Corley	Morphology	Vouchered:Registered Collection	Leg	Martin Corley & Sonia Ferreira	Adult		22/06/2015	42.0028	-8.16913	811	Portugal	Viana do Castelo	Melgaco	Podre - Assureira
IBILP1046-19	INV01305	9858607	INV01305	INV01305	Research Center in Biodiversity and Genetic Resources	BOLD:AAC1077	20	Arthropoda	82	Insecta	113	Lepidoptera	33532	Erebidae	4265	Arctiinae	7981	Eilema	197704	Eilema sororcula	Martin Corley	Morphology	Vouchered:Registered Collection	Leg	Martin Corley & Sonia Ferreira	Adult		22/06/2015	42.0028	-8.16913	811	Portugal	Viana do Castelo	Melgaco	Podre - Assureira
IBILP1047-19	INV01307	9858608	INV01307	INV01307	Research Center in Biodiversity and Genetic Resources	BOLD:AAC5196	20	Arthropoda	82	Insecta	113	Lepidoptera	561	Noctuidae	4476	Noctuinae	34866	Dypterygia	86402	Dypterygia scabriuscula	Martin Corley	Morphology	Vouchered:Registered Collection	Leg	Martin Corley & Sonia Ferreira	Adult		22/06/2015	42.0028	-8.16913	811	Portugal	Viana do Castelo	Melgaco	Podre - Assureira
IBILP1048-19	INV01309	9858609	INV01309	INV01309	Research Center in Biodiversity and Genetic Resources	BOLD:AAL6913	20	Arthropoda	82	Insecta	113	Lepidoptera	425	Tortricidae	5795	Tortricinae	72070	Lozotaenia	285534	Lozotaenia cupidinana	Martin Corley	Morphology	Vouchered:Registered Collection	Leg	Martin Corley & Sonia Ferreira	Adult		22/06/2015	42.0028	-8.16913	811	Portugal	Viana do Castelo	Melgaco	Podre - Assureira
IBILP1049-19	INV01311	9858610	INV01311	INV01311	Research Center in Biodiversity and Genetic Resources	BOLD:AAF4938	20	Arthropoda	82	Insecta	113	Lepidoptera	689	Pyralidae	2215	Phycitinae	197960	Elegia	197961	Elegia similella	Martin Corley	Morphology	Vouchered:Registered Collection	Leg	Martin Corley & Sonia Ferreira	Adult		22/06/2015	42.0028	-8.16913	811	Portugal	Viana do Castelo	Melgaco	Podre - Assureira
IBILP1050-19	INV01313	9858611	INV01313	INV01313	Research Center in Biodiversity and Genetic Resources	BOLD:ABY5435	20	Arthropoda	82	Insecta	113	Lepidoptera	33532	Erebidae	24218	Lymantriinae	3302	Euproctis	197310	Euproctis chrysorrhoea	Martin Corley	Morphology	Vouchered:Registered Collection	Leg	Martin Corley & Sonia Ferreira	Adult		22/06/2015	42.0028	-8.16913	811	Portugal	Viana do Castelo	Melgaco	Podre - Assureira
IBILP1051-19	INV01314	9858612	INV01314	INV01314	Research Center in Biodiversity and Genetic Resources	BOLD:AAB5300	20	Arthropoda	82	Insecta	113	Lepidoptera	525	Geometridae	5509	Ennominae	100514	Lomaspilis	100515	Lomaspilis marginata	Martin Corley	Morphology	Vouchered:Registered Collection	Leg	Martin Corley & Sonia Ferreira	Adult		22/06/2015	42.0028	-8.16913	811	Portugal	Viana do Castelo	Melgaco	Podre - Assureira
IBILP105-17	INV01076	7842256	INV01076	INV01076	Research Center in Biodiversity and Genetic Resources	BOLD:ACE8007	20	Arthropoda	82	Insecta	113	Lepidoptera	525	Geometridae	5242	Larentiinae	7698	Eupithecia	19124	Eupithecia subfuscata	Martin Corley	morphology	Vouchered:Registered Collection	leg	Martin Corley, Rui Andrade	adult		19/06/2015	41.7664	-6.9023	890	Portugal	Braganca	Braganca	Carrazedo
IBILP1052-19	INV01317	9858613	INV01317	INV01317	Research Center in Biodiversity and Genetic Resources	BOLD:AAL6689	20	Arthropoda	82	Insecta	113	Lepidoptera	561	Noctuidae	4476	Noctuinae	7163	Hadena	377780	Hadena filograna	Martin Corley	Morphology	Vouchered:Registered Collection	Leg	Martin Corley & Sonia Ferreira	Adult		22/06/2015	42.0028	-8.16913	811	Portugal	Viana do Castelo	Melgaco	Podre - Assureira
IBILP1053-19	INV01322	9858614	INV01322	INV01322	Research Center in Biodiversity and Genetic Resources	BOLD:AAC8982	20	Arthropoda	82	Insecta	113	Lepidoptera	561	Noctuidae	4476	Noctuinae	33569	Lycophotia	86380	Lycophotia porphyrea	Martin Corley	Morphology	Vouchered:Registered Collection	Leg	Martin Corley & Sonia Ferreira	Adult		22/06/2015	42.0028	-8.16913	811	Portugal	Viana do Castelo	Melgaco	Podre - Assureira
IBILP1054-19	INV01331	9858615	INV01331	INV01331	Research Center in Biodiversity and Genetic Resources	BOLD:AAB4763	20	Arthropoda	82	Insecta	113	Lepidoptera	561	Noctuidae	4476	Noctuinae	86367	Hoplodrina	86403	Hoplodrina octogenaria	Martin Corley	Morphology	Vouchered:Registered Collection	Leg	Martin Corley & Sonia Ferreira	Adult		22/06/2015	42.0028	-8.16913	811	Portugal	Viana do Castelo	Melgaco	Podre - Assureira
IBILP1055-19	INV01334	9858616	INV01334	INV01334	Research Center in Biodiversity and Genetic Resources	BOLD:ACA9489	20	Arthropoda	82	Insecta	113	Lepidoptera	545	Gelechiidae	6278	Gelechiinae	8038	Pseudotelphusa	493013	Pseudotelphusa occidentella	Martin Corley	Morphology	Vouchered:Registered Collection	Leg	Martin Corley & Sonia Ferreira	Adult		22/06/2015	42.0028	-8.16913	811	Portugal	Viana do Castelo	Melgaco	Podre - Assureira
IBILP1056-19	INV01337	9858617	INV01337	INV01337	Research Center in Biodiversity and Genetic Resources	BOLD:AAA6653	20	Arthropoda	82	Insecta	113	Lepidoptera	525	Geometridae	5509	Ennominae	5316	Cabera	23826	Cabera exanthemata	Martin Corley	Morphology	Vouchered:Registered Collection	Leg	Martin Corley & Sonia Ferreira	Adult		22/06/2015	42.0028	-8.16913	811	Portugal	Viana do Castelo	Melgaco	Podre - Assureira
IBILP1057-19	INV01340	9858618	INV01340	INV01340	Research Center in Biodiversity and Genetic Resources	BOLD:ABZ3802	20	Arthropoda	82	Insecta	113	Lepidoptera	425	Tortricidae	5833	Olethreutinae	179161	Eudemis	183478	Eudemis profundana	Martin Corley	Morphology	Vouchered:Registered Collection	Leg	Martin Corley & Sonia Ferreira	Adult		22/06/2015	42.0028	-8.16913	811	Portugal	Viana do Castelo	Melgaco	Podre - Assureira
IBILP1058-19	INV01402	9858619	INV01402	INV01402	Research Center in Biodiversity and Genetic Resources	BOLD:AAX6175	20	Arthropoda	82	Insecta	113	Lepidoptera	525	Geometridae	5242	Larentiinae	110189	Lythria	152094	Lythria sanguinaria	Sasha Vasconcelos	Morphology	Vouchered:Registered Collection	Leg	Sasha Vasconcelos	Adult		17/04/2014	37.623	-7.97	234	Portugal	Beja	Castro Verde	Santa Barbara dos Padroes
IBILP1059-19	INV01403	9858620	INV01403	INV01403	Research Center in Biodiversity and Genetic Resources	BOLD:AAX6175	20	Arthropoda	82	Insecta	113	Lepidoptera	525	Geometridae	5242	Larentiinae	110189	Lythria	152094	Lythria sanguinaria	Sasha Vasconcelos	Morphology	Vouchered:Registered Collection	Leg	Sasha Vasconcelos	Adult		18/04/2014	37.633	-7.986	241	Portugal	Beja	Castro Verde	Santa Barbara dos Padroes
IBILP1060-19	INV01404	9858621	INV01404	INV01404	Research Center in Biodiversity and Genetic Resources	BOLD:AAB7075	20	Arthropoda	82	Insecta	113	Lepidoptera	525	Geometridae	5509	Ennominae	5317	Aspitates	110156	Aspitates ochrearia	Sasha Vasconcelos	Morphology	Vouchered:Registered Collection	Leg	Sasha Vasconcelos	Adult		22/04/2014	37.626	-8.174	258	Portugal	Beja	Ourique	Ourique
IBILP1061-19	INV01408	9858622	INV01408	INV01408	Research Center in Biodiversity and Genetic Resources	BOLD:ACT5059	20	Arthropoda	82	Insecta	113	Lepidoptera	33532	Erebidae	4265	Arctiinae	205586	Coscinia	959122	Coscinia chrysocephala	Sasha Vasconcelos	Morphology	DNA/Tissue Vouchered Only	Leg	Sasha Vasconcelos	Adult		25/04/2014	37.641	-7.882	194	Portugal	Beja	Castro Verde	Sao Marcos da Ataboeira
IBILP106-17	INV01078	7842257	INV01078	INV01078	Research Center in Biodiversity and Genetic Resources	BOLD:AAC4210	20	Arthropoda	82	Insecta	113	Lepidoptera	525	Geometridae	5509	Ennominae	104353	Cleorodes	104354	Cleorodes lichenaria	Martin Corley	morphology	Vouchered:Registered Collection	leg	Martin Corley, Rui Andrade	adult		19/06/2015	41.7664	-6.9023	890	Portugal	Braganca	Braganca	Carrazedo
IBILP1062-19	INV01410	9858623	INV01410	INV01410	Research Center in Biodiversity and Genetic Resources	BOLD:ACT5059	20	Arthropoda	82	Insecta	113	Lepidoptera	33532	Erebidae	4265	Arctiinae	205586	Coscinia	959122	Coscinia chrysocephala	Sasha Vasconcelos	Morphology	DNA/Tissue Vouchered Only	Leg	Sasha Vasconcelos	Adult		26/04/2014	37.744	-8.201	189	Portugal	Beja	Castro Verde	Casevel
IBILP1063-19	INV01411	9858624	INV01411	INV01411	Research Center in Biodiversity and Genetic Resources	BOLD:AAD5088	20	Arthropoda	82	Insecta	113	Lepidoptera	561	Noctuidae	486769	Metoponiinae	154932	Tyta	154933	Tyta luctuosa	Sasha Vasconcelos	Morphology	DNA/Tissue Vouchered Only	Leg	Sasha Vasconcelos	Adult		27/04/2014	37.757	-8.231	184	Portugal	Beja	Ourique	Conceicao
IBILP1064-19	INV01419	9858625	INV01419	INV01419	Research Center in Biodiversity and Genetic Resources	BOLD:AAM0605	20	Arthropoda	82	Insecta	113	Lepidoptera	561	Noctuidae	5169	Oncocnemidinae	4801	Calophasia	262883	Calophasia platyptera	Sasha Vasconcelos	Morphology	DNA/Tissue Vouchered Only	Leg	Sasha Vasconcelos	Adult		29/05/2014	37.786	-7.893	161	Portugal	Beja	Mertola	Alcaria Ruiva
IBILP1065-19	INV01421	9858626	INV01421	INV01421	Research Center in Biodiversity and Genetic Resources	BOLD:AAD5088	20	Arthropoda	82	Insecta	113	Lepidoptera	561	Noctuidae	486769	Metoponiinae	154932	Tyta	154933	Tyta luctuosa	Sasha Vasconcelos	Morphology	DNA/Tissue Vouchered Only	Leg	Sasha Vasconcelos	Adult		31/05/2014	37.705	-7.868	175	Portugal	Beja	Mertola	Alcaria Ruiva
IBILP1066-19	INV01434	9858627	INV01434	INV01434	Research Center in Biodiversity and Genetic Resources	BOLD:ACE7590	20	Arthropoda	82	Insecta	113	Lepidoptera	525	Geometridae	5182	Sterrhinae	7665	Idaea	141783	Idaea ochrata	Martin Corley	Morphology	Vouchered:Registered Collection	Leg	Sasha Vasconcelos	Adult		19/05/2014	37.621	-8.173	255	Portugal	Beja	Ourique	Ourique
IBILP1067-19	INV01435	9858628	INV01435	INV01435	Research Center in Biodiversity and Genetic Resources	BOLD:ACE7590	20	Arthropoda	82	Insecta	113	Lepidoptera	525	Geometridae	5182	Sterrhinae	7665	Idaea	141783	Idaea ochrata	Martin Corley	Morphology	Vouchered:Registered Collection	Leg	Sasha Vasconcelos	Adult		01/06/2014	37.829	-8.334	116	Portugal	Beja	Ourique	Panoias
IBILP1068-19	INV01436	9858629	INV01436	INV01436	Research Center in Biodiversity and Genetic Resources	BOLD:ACE7590	20	Arthropoda	82	Insecta	113	Lepidoptera	525	Geometridae	5182	Sterrhinae	7665	Idaea	141783	Idaea ochrata	Martin Corley	Morphology	Vouchered:Registered Collection	Leg	Sasha Vasconcelos	Adult		16/05/2014	37.621	-7.966	230	Portugal	Beja	Castro Verde	Santa Barbara dos Padroes
IBILP1069-19	INV01438	9858630	INV01438	INV01438	Research Center in Biodiversity and Genetic Resources	BOLD:ACE7590	20	Arthropoda	82	Insecta	113	Lepidoptera	525	Geometridae	5182	Sterrhinae	7665	Idaea	141783	Idaea ochrata	Martin Corley	Morphology	Vouchered:Registered Collection	Leg	Sasha Vasconcelos	Adult		27/05/2014	37.784	-8.227	200	Portugal	Beja	Ourique	Conceicao
IBILP1070-19	INV01441	9858631	INV01441	INV01441	Research Center in Biodiversity and Genetic Resources	BOLD:ACE7590	20	Arthropoda	82	Insecta	113	Lepidoptera	525	Geometridae	5182	Sterrhinae	7665	Idaea	141783	Idaea ochrata	Martin Corley	Morphology	Vouchered:Registered Collection	Leg	Sasha Vasconcelos	Adult		02/06/2014	37.623	-8.142	239	Portugal	Beja	Ourique	Ourique
IBILP1071-19	INV01444	9858632	INV01444	INV01444	Research Center in Biodiversity and Genetic Resources	BOLD:ACE7590	20	Arthropoda	82	Insecta	113	Lepidoptera	525	Geometridae	5182	Sterrhinae	7665	Idaea	141783	Idaea ochrata	Martin Corley	Morphology	Vouchered:Registered Collection	Leg	Sasha Vasconcelos	Adult		01/06/2014	37.827	-8.336	118	Portugal	Beja	Ourique	Panoias
IBILP107-17	INV01079	7842258	INV01079	INV01079	Research Center in Biodiversity and Genetic Resources	BOLD:AAD6620	20	Arthropoda	82	Insecta	113	Lepidoptera	425	Tortricidae	5795	Tortricinae	7251	Archips	179154	Archips crataegana	Martin Corley	morphology	Vouchered:Registered Collection	leg	Martin Corley, Rui Andrade	adult		19/06/2015	41.7664	-6.9023	890	Portugal	Braganca	Braganca	Carrazedo
IBILP1072-19	INV01446	9858633	INV01446	INV01446	Research Center in Biodiversity and Genetic Resources	BOLD:ACE7590	20	Arthropoda	82	Insecta	113	Lepidoptera	525	Geometridae	5182	Sterrhinae	7665	Idaea	141783	Idaea ochrata	Martin Corley	Morphology	Vouchered:Registered Collection	Leg	Sasha Vasconcelos	Adult		29/05/2014	37.788	-7.895	155	Portugal	Beja	Mertola	Alcaria Ruiva
IBILP1073-19	INV01447	9858634	INV01447	INV01447	Research Center in Biodiversity and Genetic Resources	BOLD:ACE7590	20	Arthropoda	82	Insecta	113	Lepidoptera	525	Geometridae	5182	Sterrhinae	7665	Idaea	141783	Idaea ochrata	Martin Corley	Morphology	Vouchered:Registered Collection	Leg	Sasha Vasconcelos	Adult		04/06/2014	37.837	-8.206	230	Portugal	Beja	Aljustrel	Messejana
IBILP1074-19	INV01449	9858635	INV01449	INV01449	Research Center in Biodiversity and Genetic Resources	BOLD:ACE7590	20	Arthropoda	82	Insecta	113	Lepidoptera	525	Geometridae	5182	Sterrhinae	7665	Idaea	141783	Idaea ochrata	Martin Corley	Morphology	Vouchered:Registered Collection	Leg	Sasha Vasconcelos	Adult		29/05/2014	37.787	-7.868	145	Portugal	Beja	Mertola	Alcaria Ruiva
IBILP1075-19	INV01452	9858636	INV01452	INV01452	Research Center in Biodiversity and Genetic Resources	BOLD:ACE7590	20	Arthropoda	82	Insecta	113	Lepidoptera	525	Geometridae	5182	Sterrhinae	7665	Idaea	141783	Idaea ochrata	Martin Corley	Morphology	Vouchered:Registered Collection	Leg	Sasha Vasconcelos	Adult		02/06/2014	37.623	-8.144	249	Portugal	Beja	Ourique	Ourique
IBILP1076-19	INV01453	9858637	INV01453	INV01453	Research Center in Biodiversity and Genetic Resources	BOLD:ACE7590	20	Arthropoda	82	Insecta	113	Lepidoptera	525	Geometridae	5182	Sterrhinae	7665	Idaea	141783	Idaea ochrata	Martin Corley	Morphology	Vouchered:Registered Collection	Leg	Sasha Vasconcelos	Adult		30/05/2014	37.757	-8.232	188	Portugal	Beja	Ourique	Conceicao
IBILP1077-19	INV01454	9858638	INV01454	INV01454	Research Center in Biodiversity and Genetic Resources	BOLD:ACE7590	20	Arthropoda	82	Insecta	113	Lepidoptera	525	Geometridae	5182	Sterrhinae	7665	Idaea	141783	Idaea ochrata	Martin Corley	Morphology	Vouchered:Registered Collection	Leg	Sasha Vasconcelos	Adult		13/05/2014	37.663	-7.875	184	Portugal	Beja	Castro Verde	Sao Marcos da Ataboeira
IBILP1078-19	INV01455	9858639	INV01455	INV01455	Research Center in Biodiversity and Genetic Resources	BOLD:ACE7590	20	Arthropoda	82	Insecta	113	Lepidoptera	525	Geometridae	5182	Sterrhinae	7665	Idaea	141783	Idaea ochrata	Martin Corley	Morphology	Vouchered:Registered Collection	Leg	Sasha Vasconcelos	Adult		27/05/2014	37.787	-8.227	205	Portugal	Beja	Ourique	Conceicao
IBILP1079-19	INV01457	9858640	INV01457	INV01457	Research Center in Biodiversity and Genetic Resources	BOLD:ACE7590	20	Arthropoda	82	Insecta	113	Lepidoptera	525	Geometridae	5182	Sterrhinae	7665	Idaea	141783	Idaea ochrata	Martin Corley	Morphology	Vouchered:Registered Collection	Leg	Sasha Vasconcelos	Adult		17/05/2014	37.813	-7.953	174	Portugal	Beja	Beja	Albernoa
IBILP1080-19	INV01458	9858641	INV01458	INV01458	Research Center in Biodiversity and Genetic Resources	BOLD:ACE7590	20	Arthropoda	82	Insecta	113	Lepidoptera	525	Geometridae	5182	Sterrhinae	7665	Idaea	141783	Idaea ochrata	Martin Corley	Morphology	Vouchered:Registered Collection	Leg	Sasha Vasconcelos	Adult		02/06/2014	37.625	-8.146	244	Portugal	Beja	Ourique	Ourique
IBILP1081-19	INV01460	9858642	INV01460	INV01460	Research Center in Biodiversity and Genetic Resources	BOLD:ACT5059	20	Arthropoda	82	Insecta	113	Lepidoptera	33532	Erebidae	4265	Arctiinae	205586	Coscinia	959122	Coscinia chrysocephala	Martin Corley	Morphology	Vouchered:Registered Collection	Leg	Sasha Vasconcelos	Adult		07/05/2014	37.633	-8.17	246	Portugal	Beja	Ourique	Ourique
IBILP108-17	INV01080	7842259	INV01080	INV01080	Research Center in Biodiversity and Genetic Resources	BOLD:AAB5987	20	Arthropoda	82	Insecta	113	Lepidoptera	433	Oecophoridae	4171	Oecophorinae	91851	Batia	91852	Batia lunaris	Martin Corley	morphology	Vouchered:Registered Collection	leg	Martin Corley, Rui Andrade	adult		19/06/2015	41.7664	-6.9023	890	Portugal	Braganca	Braganca	Carrazedo
IBILP1082-19	INV01463	9858643	INV01463	INV01463	Research Center in Biodiversity and Genetic Resources	BOLD:AAB7075	20	Arthropoda	82	Insecta	113	Lepidoptera	525	Geometridae	5509	Ennominae	5317	Aspitates	110156	Aspitates ochrearia	Sasha Vasconcelos	Morphology	DNA/Tissue Vouchered Only	Leg	Sasha Vasconcelos	Adult		19/04/2014	37.606	-7.994	254	Portugal	Beja	Castro Verde	Santa Barbara dos Padroes
IBILP1083-19	INV00623	9860724	INV00623	INV00623	Research Center in Biodiversity and Genetic Resources	BOLD:AAK2247	20	Arthropoda	82	Insecta	113	Lepidoptera	33532	Erebidae	286008	Erebinae	176909	Catephia	196751	Catephia alchymista	Martin Corley	Morphology	Vouchered:Registered Collection		Martin Corley & Rui Andrade	Adult		19/06/2015	41.7664	-6.90234	890	Portugal	Braganca	Braganca	Carrazedo
IBILP1084-19	INV00667	9860725	INV00667	INV00667	Research Center in Biodiversity and Genetic Resources	BOLD:AAB7884	20	Arthropoda	82	Insecta	113	Lepidoptera	551	Sphingidae	6414	Macroglossinae	23153	Deilephila	75702	Deilephila porcellus	Martin Corley	Morphology	Vouchered:Registered Collection		Martin Corley & Rui Andrade	Adult		20/06/2015	41.9792	-6.7938	1389.3	Portugal	Braganca	Braganca	Lama Grande
IBILP1085-19	INV02359	9860726	INV02359	INV02359	Research Center in Biodiversity and Genetic Resources	BOLD:AAB6530	20	Arthropoda	82	Insecta	113	Lepidoptera	24760	Crambidae	2163	Pyraustinae	7532	Pyrausta	183398	Pyrausta aurata	Martin Corley	Morphology	Vouchered:Registered Collection		Martin Corley, Sonia Ferreira, Jorge Rosete	Adult		28/05/2016	39.9174	-8.41336		Portugal	Leiria	Ansiao	2 km East of Ansiao
IBILP1086-19	INV02364	9860727	INV02364	INV02364	Research Center in Biodiversity and Genetic Resources	BOLD:AAV7971	20	Arthropoda	82	Insecta	113	Lepidoptera	100107	Scythrididae	387222	Scythridinae	6576	Scythris	363329	Scythris tributella	Martin Corley	Morphology	Vouchered:Registered Collection		Martin Corley, Sonia Ferreira, Jorge Rosete	Adult		28/05/2016	39.9174	-8.41336		Portugal	Leiria	Ansiao	2 km East of Ansiao
IBILP1088-19	INV02370	9860729	INV02370	INV02370	Research Center in Biodiversity and Genetic Resources	BOLD:ABY7128	20	Arthropoda	82	Insecta	113	Lepidoptera	425	Tortricidae	5795	Tortricinae	7269	Syndemis	86661	Syndemis musculana	Martin Corley	Morphology	Vouchered:Registered Collection		Martin Corley, Sonia Ferreira, Rui Andrade	Adult		29/05/2016	42.0028	-8.16913	811	Portugal	Viana do Castelo	Melgaco	Podre - Assureira
IBILP1089-19	INV02372	9860730	INV02372	INV02372	Research Center in Biodiversity and Genetic Resources	BOLD:ABU7960	20	Arthropoda	82	Insecta	113	Lepidoptera	525	Geometridae	5242	Larentiinae	7698	Eupithecia	183456	Eupithecia vulgata	Martin Corley	Morphology	Vouchered:Registered Collection		Martin Corley, Sonia Ferreira, Rui Andrade	Adult		29/05/2016	42.0028	-8.16913	811	Portugal	Viana do Castelo	Melgaco	Podre - Assureira
IBILP1090-19	INV02373	9860731	INV02373	INV02373	Research Center in Biodiversity and Genetic Resources	BOLD:ABY9362	20	Arthropoda	82	Insecta	113	Lepidoptera	561	Noctuidae	4476	Noctuinae	7402	Ochropleura	501289	Ochropleura plecta	Martin Corley	Morphology	Vouchered:Registered Collection		Martin Corley, Sonia Ferreira, Rui Andrade	Adult		29/05/2016	42.0028	-8.16913	811	Portugal	Viana do Castelo	Melgaco	Podre - Assureira
IBILP1091-19	INV02376	9860732	INV02376	INV02376	Research Center in Biodiversity and Genetic Resources	BOLD:AAD1501	20	Arthropoda	82	Insecta	113	Lepidoptera	545	Gelechiidae	6353	Anacampsinae	123044	Neofaculta	183410	Neofaculta ericetella	Martin Corley	Morphology	Vouchered:Registered Collection		Martin Corley, Sonia Ferreira, Rui Andrade	Adult		29/05/2016	42.0028	-8.16913	811	Portugal	Viana do Castelo	Melgaco	Podre - Assureira
IBILP109-17	INV01085	7842260	INV01085	INV01085	Research Center in Biodiversity and Genetic Resources	BOLD:AAK1437	20	Arthropoda	82	Insecta	113	Lepidoptera	546510	Depressariidae	599087	Hypercalliinae	255736	Anchinia	255737	Anchinia cristalis	Martin Corley	morphology	Vouchered:Registered Collection	leg	Martin Corley, Rui Andrade	adult		19/06/2015	41.7664	-6.9023	890	Portugal	Braganca	Braganca	Carrazedo
IBILP1092-19	INV02379	9860733	INV02379	INV02379	Research Center in Biodiversity and Genetic Resources	BOLD:AAU3669	20	Arthropoda	82	Insecta	113	Lepidoptera	545	Gelechiidae	6278	Gelechiinae	212396	Mirificarma	261782	Mirificarma interrupta	Martin Corley	Morphology	Vouchered:Registered Collection		Martin Corley, Sonia Ferreira, Rui Andrade	Adult		29/05/2016	42.0028	-8.16913	811	Portugal	Viana do Castelo	Melgaco	Podre - Assureira
IBILP1093-19	INV02380	9860734	INV02380	INV02380	Research Center in Biodiversity and Genetic Resources	BOLD:ACF3607	20	Arthropoda	82	Insecta	113	Lepidoptera	525	Geometridae	5182	Sterrhinae	7660	Cyclophora	152096	Cyclophora albipunctata	Martin Corley	Morphology	Vouchered:Registered Collection		Martin Corley, Sonia Ferreira, Rui Andrade	Adult		29/05/2016	42.0028	-8.16913	811	Portugal	Viana do Castelo	Melgaco	Podre - Assureira
IBILP1094-19	INV02381	9860735	INV02381	INV02381	Research Center in Biodiversity and Genetic Resources	BOLD:AAC4786	20	Arthropoda	82	Insecta	113	Lepidoptera	525	Geometridae	5509	Ennominae	5582	Cleora	151059	Cleora cinctaria	Martin Corley	Morphology	Vouchered:Registered Collection		Martin Corley, Sonia Ferreira, Rui Andrade	Adult		29/05/2016	42.0028	-8.16913	811	Portugal	Viana do Castelo	Melgaco	Podre - Assureira
IBILP1095-19	INV02383	9860736	INV02383	INV02383	Research Center in Biodiversity and Genetic Resources	BOLD:AAE0693	20	Arthropoda	82	Insecta	113	Lepidoptera	491	Glyphipterigidae	2824	Glyphipteriginae	2821	Glyphipterix	197983	Glyphipterix fuscoviridella	Martin Corley	Morphology	Vouchered:Registered Collection		Martin Corley, Sonia Ferreira, Rui Andrade	Adult		29/05/2016	42.0028	-8.16913	811	Portugal	Viana do Castelo	Melgaco	Podre - Assureira
IBILP1096-19	INV02384	9860737	INV02384	INV02384	Research Center in Biodiversity and Genetic Resources	BOLD:ADU6145	20	Arthropoda	82	Insecta	113	Lepidoptera	561	Noctuidae	4476	Noctuinae	7163	Hadena	197874	Hadena perplexa	Martin Corley	Morphology	Vouchered:Registered Collection		Martin Corley, Sonia Ferreira, Rui Andrade	Adult		29/05/2016	42.0028	-8.16913	811	Portugal	Viana do Castelo	Melgaco	Podre - Assureira
IBILP1097-19	INV02387	9860738	INV02387	INV02387	Research Center in Biodiversity and Genetic Resources	BOLD:AAB9868	20	Arthropoda	82	Insecta	113	Lepidoptera	33532	Erebidae	4265	Arctiinae	197705	Diaphora	197706	Diaphora mendica	Martin Corley	Morphology	Vouchered:Registered Collection		Martin Corley, Sonia Ferreira, Rui Andrade	Adult		29/05/2016	42.0028	-8.16913	811	Portugal	Viana do Castelo	Melgaco	Podre - Assureira
IBILP1098-19	INV02389	9860739	INV02389	INV02389	Research Center in Biodiversity and Genetic Resources	BOLD:AEC7190	20	Arthropoda	82	Insecta	113	Lepidoptera	491	Glyphipterigidae	2824	Glyphipteriginae	2821	Glyphipterix	197836	Glyphipterix thrasonella	Martin Corley	Morphology	Vouchered:Registered Collection		Martin Corley, Sonia Ferreira, Rui Andrade	Adult		29/05/2016	42.0028	-8.16913	811	Portugal	Viana do Castelo	Melgaco	Podre - Assureira
IBILP1099-19	INV02391	9860740	INV02391	INV02391	Research Center in Biodiversity and Genetic Resources	BOLD:AAB8686	20	Arthropoda	82	Insecta	113	Lepidoptera	425	Tortricidae	5833	Olethreutinae	47806	Bactra	183409	Bactra lancealana	Martin Corley	Morphology	Vouchered:Registered Collection		Martin Corley, Sonia Ferreira, Rui Andrade	Adult	M	29/05/2016	42.0028	-8.16913	811	Portugal	Viana do Castelo	Melgaco	Podre - Assureira
IBILP1100-19	INV02394	9860741	INV02394	INV02394	Research Center in Biodiversity and Genetic Resources	BOLD:AAD1737	20	Arthropoda	82	Insecta	113	Lepidoptera	453	Adelidae	183142	Nematopogoninae	179026	Nematopogon	198012	Nematopogon schwarziellus	Martin Corley	Morphology	Vouchered:Registered Collection		Martin Corley, Sonia Ferreira, Rui Andrade	Adult	M	29/05/2016	42.0028	-8.16913	811	Portugal	Viana do Castelo	Melgaco	Podre - Assureira
IBILP1101-19	INV02397	9860742	INV02397	INV02397	Research Center in Biodiversity and Genetic Resources	BOLD:AAD0566	20	Arthropoda	82	Insecta	113	Lepidoptera	561	Noctuidae	486769	Metoponiinae	196783	Panemeria	196784	Panemeria tenebrata	Martin Corley	Morphology	Vouchered:Registered Collection		Martin Corley, Sonia Ferreira, Rui Andrade	Adult		30/05/2016	42.0028	-8.16913	811	Portugal	Viana do Castelo	Melgaco	Podre - Assureira
IBILP110-17	INV01093	7842261	INV01093	INV01093	Research Center in Biodiversity and Genetic Resources	BOLD:AAE8071	20	Arthropoda	82	Insecta	113	Lepidoptera	701	Drepanidae	4450	Drepaninae	7372	Drepana	109508	Drepana curvatula	Martin Corley	morphology	Vouchered:Registered Collection	leg	Martin Corley, Rui Andrade	adult		19/06/2015	41.7664	-6.9023	890	Portugal	Braganca	Braganca	Carrazedo
IBILP1102-19	INV02398	9860743	INV02398	INV02398	Research Center in Biodiversity and Genetic Resources	BOLD:AAB8490	20	Arthropoda	82	Insecta	113	Lepidoptera	551	Sphingidae	2035	Smerinthinae	7445	Smerinthus	75650	Smerinthus ocellata	Martin Corley	Morphology	DNA/Tissue Vouchered Only		Martin Corley, Sonia Ferreira, Rui Andrade	Adult		29/05/2016	42.0028	-8.16913	811	Portugal	Viana do Castelo	Melgaco	Podre - Assureira
IBILP1103-19	INV02411	9860744	INV02411	INV02411	Research Center in Biodiversity and Genetic Resources	BOLD:ACH4292	20	Arthropoda	82	Insecta	113	Lepidoptera	525	Geometridae	5509	Ennominae	78630	Isturgia	544269	Isturgia famula	Martin Corley	Morphology	Vouchered:Registered Collection		Martin Corley, Sonia Ferreira, Rui Andrade	Adult		30/05/2016	42.0416	-8.14531		Portugal	Viana do Castelo	Melgaco	Costa da Cabrita, Castro Laboreiro
IBILP1104-19	INV02418	9860745	INV02418	INV02418	Research Center in Biodiversity and Genetic Resources	BOLD:AAO3477	20	Arthropoda	82	Insecta	113	Lepidoptera	649	Coleophoridae	2330	Coleophorinae	6497	Coleophora	150863	Coleophora pennella	Martin Corley	Morphology	Vouchered:Registered Collection		Martin Corley, Sonia Ferreira, Rui Andrade, Vanessa Mata	Adult		31/05/2016	41.4219	-7.00345		Portugal	Braganca	Alfandega da Fe	Sambade
IBILP1105-19	INV02420	9860746	INV02420	INV02420	Research Center in Biodiversity and Genetic Resources	BOLD:AAD4227	20	Arthropoda	82	Insecta	113	Lepidoptera	689	Pyralidae	2215	Phycitinae	6679	Homoeosoma	197888	Homoeosoma sinuella	Martin Corley	Morphology	Vouchered:Registered Collection		Martin Corley, Sonia Ferreira, Rui Andrade, Vanessa Mata	Adult		31/05/2016	41.4219	-7.00345		Portugal	Braganca	Alfandega da Fe	Sambade
IBILP1106-19	INV02422	9860747	INV02422	INV02422	Research Center in Biodiversity and Genetic Resources	BOLD:ACH4292	20	Arthropoda	82	Insecta	113	Lepidoptera	525	Geometridae	5509	Ennominae	78630	Isturgia	544269	Isturgia famula	Martin Corley	Morphology	Vouchered:Registered Collection		Martin Corley, Sonia Ferreira, Rui Andrade, Vanessa Mata	Adult		31/05/2016	41.4219	-7.00345		Portugal	Braganca	Alfandega da Fe	Sambade
IBILP1107-19	INV02426	9860748	INV02426	INV02426	Research Center in Biodiversity and Genetic Resources	BOLD:AAY0403	20	Arthropoda	82	Insecta	113	Lepidoptera	561	Noctuidae	196778	Dilobinae	4892	Raphia	314271	Raphia hybris	Martin Corley	Morphology	Vouchered:Registered Collection		Martin Corley, Sonia Ferreira, Rui Andrade, Vanessa Mata	Adult		31/05/2016	41.4219	-7.00345		Portugal	Braganca	Alfandega da Fe	Sambade
IBILP1108-19	INV02429	9860749	INV02429	INV02429	Research Center in Biodiversity and Genetic Resources	BOLD:AAB6049	20	Arthropoda	82	Insecta	113	Lepidoptera	551	Sphingidae	2035	Smerinthinae	75642	Mimas	75643	Mimas tiliae	Martin Corley	Morphology	DNA/Tissue Vouchered Only		Martin Corley, Sonia Ferreira, Rui Andrade, Vanessa Mata	Adult		31/05/2016	41.4219	-7.00345		Portugal	Braganca	Alfandega da Fe	Sambade
IBILP1109-19	INV02430	9860750	INV02430	INV02430	Research Center in Biodiversity and Genetic Resources	BOLD:AAI2734	20	Arthropoda	82	Insecta	113	Lepidoptera	561	Noctuidae	4476	Noctuinae	4719	Noctua	278724	Noctua orbona	Martin Corley	Morphology	Vouchered:Registered Collection		Martin Corley, Sonia Ferreira, Rui Andrade, Vanessa Mata	Adult		31/05/2016	41.4219	-7.00345		Portugal	Braganca	Alfandega da Fe	Sambade
IBILP1110-19	INV02433	9860751	INV02433	INV02433	Research Center in Biodiversity and Genetic Resources	BOLD:AAA6836	20	Arthropoda	82	Insecta	113	Lepidoptera	525	Geometridae	5242	Larentiinae	7686	Xanthorhoe	100497	Xanthorhoe fluctuata	Martin Corley	Morphology	Vouchered:Registered Collection		Martin Corley, Sonia Ferreira, Rui Andrade, Vanessa Mata	Adult		31/05/2016	41.4219	-7.00345		Portugal	Braganca	Alfandega da Fe	Sambade
IBILP1111-19	INV02438	9860752	INV02438	INV02438	Research Center in Biodiversity and Genetic Resources	BOLD:ADT7493	20	Arthropoda	82	Insecta	113	Lepidoptera	521	Notodontidae	33497	Notodontinae	197728	Drymonia	204465	Drymonia querna	Martin Corley	Morphology	Vouchered:Registered Collection		Martin Corley, Sonia Ferreira, Rui Andrade, Vanessa Mata	Adult		31/05/2016	41.4219	-7.00345		Portugal	Braganca	Alfandega da Fe	Sambade
IBILP111-17	INV01097	7842262	INV01097	INV01097	Research Center in Biodiversity and Genetic Resources	BOLD:ACF0383	20	Arthropoda	82	Insecta	113	Lepidoptera	525	Geometridae	5509	Ennominae	7743	Macaria	98671	Macaria liturata	Martin Corley	morphology	Vouchered:Registered Collection	leg	Martin Corley, Rui Andrade	adult		19/06/2015	41.7664	-6.9023	890	Portugal	Braganca	Braganca	Carrazedo
IBILP1112-19	INV02439	9860753	INV02439	INV02439	Research Center in Biodiversity and Genetic Resources	BOLD:AAJ5596	20	Arthropoda	82	Insecta	113	Lepidoptera	525	Geometridae	5509	Ennominae	141361	Adactylotis	151045	Adactylotis gesticularia	Martin Corley	Morphology	Vouchered:Registered Collection		Martin Corley, Sonia Ferreira, Rui Andrade, Vanessa Mata	Adult		31/05/2016	41.4219	-7.00345		Portugal	Braganca	Alfandega da Fe	Sambade
IBILP1113-19	INV02441	9860754	INV02441	INV02441	Research Center in Biodiversity and Genetic Resources	BOLD:AAC5484	20	Arthropoda	82	Insecta	113	Lepidoptera	24760	Crambidae	1989	Scopariinae	6782	Eudonia	197855	Eudonia angustea	Martin Corley	Morphology	Vouchered:Registered Collection		Martin Corley, Sonia Ferreira, Rui Andrade, Vanessa Mata	Adult		31/05/2016	41.4219	-7.00345		Portugal	Braganca	Alfandega da Fe	Sambade
IBILP1114-19	INV02446	9860755	INV02446	INV02446	Research Center in Biodiversity and Genetic Resources	BOLD:AAQ1139	20	Arthropoda	82	Insecta	113	Lepidoptera	24760	Crambidae	2009	Glaphyriinae	6812	Evergestis	295249	Evergestis frumentalis	Martin Corley	Morphology	Vouchered:Registered Collection		Martin Corley, Sonia Ferreira, Rui Andrade, Vanessa Mata	Adult		31/05/2016	41.4219	-7.00345		Portugal	Braganca	Alfandega da Fe	Sambade
IBILP1115-19	INV02449	9860756	INV02449	INV02449	Research Center in Biodiversity and Genetic Resources	BOLD:AAA9865	20	Arthropoda	82	Insecta	113	Lepidoptera	525	Geometridae	5509	Ennominae	91980	Opisthograptis	91981	Opisthograptis luteolata	Martin Corley	Morphology	Vouchered:Registered Collection		Martin Corley, Sonia Ferreira, Rui Andrade, Vanessa Mata	Adult		31/05/2016	41.4219	-7.00345		Portugal	Braganca	Alfandega da Fe	Sambade
IBILP1116-19	INV02451	9860757	INV02451	INV02451	Research Center in Biodiversity and Genetic Resources	BOLD:AAB8314	20	Arthropoda	82	Insecta	113	Lepidoptera	525	Geometridae	5242	Larentiinae	7698	Eupithecia	141397	Eupithecia pulchellata	Martin Corley	Morphology	Vouchered:Registered Collection		Martin Corley, Sonia Ferreira, Rui Andrade, Vanessa Mata	Adult		31/05/2016	41.4219	-7.00345		Portugal	Braganca	Alfandega da Fe	Sambade
IBILP1117-19	INV02455	9860758	INV02455	INV02455	Research Center in Biodiversity and Genetic Resources	BOLD:AAB2343	20	Arthropoda	82	Insecta	113	Lepidoptera	546510	Depressariidae	2485	Ethmiinae	6555	Ethmia	18422	Ethmia bipunctella	Martin Corley	Morphology	Vouchered:Registered Collection		Martin Corley, Sonia Ferreira, Rui Andrade, Vanessa Mata	Adult		31/05/2016	41.4219	-7.00345		Portugal	Braganca	Alfandega da Fe	Sambade
IBILP1118-19	INV02982	9860759	INV02982	INV02982	Research Center in Biodiversity and Genetic Resources	BOLD:ACE4142	20	Arthropoda	82	Insecta	113	Lepidoptera	525	Geometridae	5242	Larentiinae	5449	Epirrhoe	19067	Epirrhoe alternata	Martin Corley	Morphology	Vouchered:Registered Collection		Martin Corley, Sonia Ferreira, Rui Andrade, Vanessa Mata	Adult		31/05/2016	41.4219	-7.00345		Portugal	Braganca	Alfandega da Fe	Sambade
IBILP1119-19	INV02984	9860760	INV02984	INV02984	Research Center in Biodiversity and Genetic Resources	BOLD:ABY7097	20	Arthropoda	82	Insecta	113	Lepidoptera	525	Geometridae	5509	Ennominae	7759	Selenia	96854	Selenia lunularia	Martin Corley	Morphology	Vouchered:Registered Collection		Martin Corley, Sonia Ferreira, Rui Andrade, Vanessa Mata	Adult		31/05/2016	41.4219	-7.00345		Portugal	Braganca	Alfandega da Fe	Sambade
IBILP1120-19	INV02996	9860761	INV02996	INV02996	Research Center in Biodiversity and Genetic Resources	BOLD:AAB8247	20	Arthropoda	82	Insecta	113	Lepidoptera	451	Saturniidae	6236	Saturniinae	86648	Saturnia	94454	Saturnia pyri	Martin Corley	Morphology	DNA/Tissue Vouchered Only		Martin Corley, Sonia Ferreira, Rui Andrade, Vanessa Mata	Adult		31/05/2016	41.4219	-7.00345		Portugal	Braganca	Alfandega da Fe	Sambade
IBILP1121-19	INV03004	9860762	INV03004	INV03004	Research Center in Biodiversity and Genetic Resources	BOLD:AAJ3893	20	Arthropoda	82	Insecta	113	Lepidoptera	521	Notodontidae	33496	Pygaerinae	109486	Spatalia	266509	Spatalia argentina	Martin Corley	Morphology	Vouchered:Registered Collection		Martin Corley, Sonia Ferreira, Rui Andrade, Vanessa Mata	Adult		31/05/2016	41.4219	-7.00345		Portugal	Braganca	Alfandega da Fe	Sambade
IBILP1122-19	INV03005	9860763	INV03005	INV03005	Research Center in Biodiversity and Genetic Resources	BOLD:ADL9374	20	Arthropoda	82	Insecta	113	Lepidoptera	525	Geometridae	5509	Ennominae	92135	Menophra	141365	Menophra abruptaria	Martin Corley	Morphology	Vouchered:Registered Collection		Martin Corley, Sonia Ferreira, Rui Andrade, Vanessa Mata	Adult		31/05/2016	41.4219	-7.00345		Portugal	Braganca	Alfandega da Fe	Sambade
IBILP1123-19	INV03006	9860764	INV03006	INV03006	Research Center in Biodiversity and Genetic Resources	BOLD:AAB9886	20	Arthropoda	82	Insecta	113	Lepidoptera	525	Geometridae	5569	Geometrinae	90706	Pseudoterpna	92195	Pseudoterpna coronillaria	Martin Corley	Morphology	Vouchered:Registered Collection		Martin Corley, Sonia Ferreira, Rui Andrade, Vanessa Mata	Adult		31/05/2016	41.4219	-7.00345		Portugal	Braganca	Alfandega da Fe	Sambade
IBILP1124-19	INV03008	9860765	INV03008	INV03008	Research Center in Biodiversity and Genetic Resources	BOLD:ADU6145	20	Arthropoda	82	Insecta	113	Lepidoptera	561	Noctuidae	4476	Noctuinae	7163	Hadena	197874	Hadena perplexa	Martin Corley	Morphology	Vouchered:Registered Collection		Martin Corley, Sonia Ferreira, Rui Andrade, Vanessa Mata	Adult		31/05/2016	41.4219	-7.00345		Portugal	Braganca	Alfandega da Fe	Sambade
IBILP1125-19	INV03010	9860766	INV03010	INV03010	Research Center in Biodiversity and Genetic Resources	BOLD:AAE0195	20	Arthropoda	82	Insecta	113	Lepidoptera	24760	Crambidae	2143	Spilomelinae	224880	Dolicharthria	396341	Dolicharthria aetnealis	Martin Corley	Morphology	Vouchered:Registered Collection		Martin Corley, Sonia Ferreira, Rui Andrade, Vanessa Mata	Adult		31/05/2016	41.4219	-7.00345		Portugal	Braganca	Alfandega da Fe	Sambade
IBILP1126-19	INV03011	9860767	INV03011	INV03011	Research Center in Biodiversity and Genetic Resources	BOLD:AAB2097	20	Arthropoda	82	Insecta	113	Lepidoptera	525	Geometridae	5242	Larentiinae	5449	Epirrhoe	100503	Epirrhoe galiata	Martin Corley	Morphology	Vouchered:Registered Collection		Martin Corley, Sonia Ferreira, Rui Andrade, Vanessa Mata	Adult		31/05/2016	41.4219	-7.00345		Portugal	Braganca	Alfandega da Fe	Sambade
IBILP1127-19	INV03012	9860768	INV03012	INV03012	Research Center in Biodiversity and Genetic Resources	BOLD:AAA8863	20	Arthropoda	82	Insecta	113	Lepidoptera	551	Sphingidae	6341	Sphinginae	8067	Sphinx	75252	Sphinx maurorum	Martin Corley	Morphology	Vouchered:Registered Collection		Martin Corley, Sonia Ferreira, Rui Andrade, Vanessa Mata	Adult		31/05/2016	41.4219	-7.00345		Portugal	Braganca	Alfandega da Fe	Sambade
IBILP1128-19	INV03015	9860769	INV03015	INV03015	Research Center in Biodiversity and Genetic Resources	BOLD:AAE2131	20	Arthropoda	82	Insecta	113	Lepidoptera	521	Notodontidae	33497	Notodontinae	3955	Notodonta	205589	Notodonta tritophus	Martin Corley	Morphology	Vouchered:Registered Collection		Martin Corley, Sonia Ferreira, Rui Andrade, Vanessa Mata	Adult		31/05/2016	41.4219	-7.00345		Portugal	Braganca	Alfandega da Fe	Sambade
IBILP1129-19	INV03016	9860770	INV03016	INV03016	Research Center in Biodiversity and Genetic Resources	BOLD:AAJ1926	20	Arthropoda	82	Insecta	113	Lepidoptera	33532	Erebidae	4265	Arctiinae	369836	Atlantarctia	369837	Atlantarctia tigrina	Martin Corley	Morphology	Vouchered:Registered Collection		Martin Corley, Sonia Ferreira, Rui Andrade, Vanessa Mata	Adult		31/05/2016	41.4219	-7.00345		Portugal	Braganca	Alfandega da Fe	Sambade
IBILP1130-19	INV03020	9860771	INV03020	INV03020	Research Center in Biodiversity and Genetic Resources	BOLD:AAB8490	20	Arthropoda	82	Insecta	113	Lepidoptera	551	Sphingidae	2035	Smerinthinae	7445	Smerinthus	75650	Smerinthus ocellata	Martin Corley	Morphology	DNA/Tissue Vouchered Only		Martin Corley, Sonia Ferreira, Rui Andrade, Vanessa Mata	Adult		31/05/2016	41.4219	-7.00345		Portugal	Braganca	Alfandega da Fe	Sambade
IBILP1131-19	INV03021	9860772	INV03021	INV03021	Research Center in Biodiversity and Genetic Resources	BOLD:AAC8415	20	Arthropoda	82	Insecta	113	Lepidoptera	561	Noctuidae	4476	Noctuinae	7163	Hadena	197721	Hadena confusa	Martin Corley	Morphology	Vouchered:Registered Collection		Martin Corley, Sonia Ferreira, Rui Andrade, Vanessa Mata	Adult		31/05/2016	41.4219	-7.00345		Portugal	Braganca	Alfandega da Fe	Sambade
IBILP113-17	INV01114	7842264	INV01114	INV01114	Research Center in Biodiversity and Genetic Resources	BOLD:AAC5487	20	Arthropoda	82	Insecta	113	Lepidoptera	561	Noctuidae	4476	Noctuinae	7171	Mythimna	196847	Mythimna albipuncta	Martin Corley	morphology	Vouchered:Registered Collection	leg	Martin Corley, Rui Andrade	adult		19/06/2015	41.7664	-6.9023	890	Portugal	Braganca	Braganca	Carrazedo
IBILP1132-19	INV03024	9860773	INV03024	INV03024	Research Center in Biodiversity and Genetic Resources	BOLD:AAI4103	20	Arthropoda	82	Insecta	113	Lepidoptera	425	Tortricidae	5795	Tortricinae	50878	Cnephasia	258089	Cnephasia communana	Martin Corley	Morphology	Vouchered:Registered Collection		Martin Corley, Sonia Ferreira, Rui Andrade, Vanessa Mata	Adult	M	31/05/2016	41.4219	-7.00345		Portugal	Braganca	Alfandega da Fe	Sambade
IBILP1133-19	INV03025	9860774	INV03025	INV03025	Research Center in Biodiversity and Genetic Resources	BOLD:AAC5932	20	Arthropoda	82	Insecta	113	Lepidoptera	701	Drepanidae	4450	Drepaninae	197678	Watsonalla	197679	Watsonalla binaria	Martin Corley	Morphology	Vouchered:Registered Collection		Martin Corley, Sonia Ferreira, Rui Andrade, Vanessa Mata	Adult		31/05/2016	41.4219	-7.00345		Portugal	Braganca	Alfandega da Fe	Sambade
IBILP1134-19	INV03035	9860775	INV03035	INV03035	Research Center in Biodiversity and Genetic Resources	BOLD:ADT2294	20	Arthropoda	82	Insecta	113	Lepidoptera	545	Gelechiidae	6355	Anomologinae	7416	Monochroa	179054	Monochroa tenebrella	Martin Corley	Morphology	DNA/Tissue Vouchered Only		Martin Corley, Sonia Ferreira, Rui Andrade, Vanessa Mata	Adult	M	31/05/2016	41.4219	-7.00345		Portugal	Braganca	Alfandega da Fe	Sambade
IBILP1135-19	INV03040	9860776	INV03040	INV03040	Research Center in Biodiversity and Genetic Resources	BOLD:AAX6175	20	Arthropoda	82	Insecta	113	Lepidoptera	525	Geometridae	5242	Larentiinae	110189	Lythria	152094	Lythria sanguinaria	Martin Corley	Morphology	Vouchered:Registered Collection		Sonia Ferreira, Martin Corley, Rui Andrade	Adult		01/06/2016	41.2327	-7.07292		Portugal	Braganca	Torre de Moncorvo	Estevais
IBILP1136-19	INV03046	9860777	INV03046	INV03046	Research Center in Biodiversity and Genetic Resources	BOLD:AAC4213	20	Arthropoda	82	Insecta	113	Lepidoptera	425	Tortricidae	5795	Tortricinae	7272	Clepsis	254987	Clepsis siciliana	Martin Corley	Morphology	Vouchered:Registered Collection		Sonia Ferreira, Martin Corley, Rui Andrade	Adult		01/06/2016	41.2327	-7.07292		Portugal	Braganca	Torre de Moncorvo	Estevais
IBILP1137-19	INV03050	9860778	INV03050	INV03050	Research Center in Biodiversity and Genetic Resources	BOLD:AAV6588	20	Arthropoda	82	Insecta	113	Lepidoptera	100107	Scythrididae			362469	Enolmis	362470	Enolmis acanthella	Martin Corley	Morphology	Vouchered:Registered Collection		Sonia Ferreira, Martin Corley, Rui Andrade	Adult		01/06/2016	41.2327	-7.07292		Portugal	Braganca	Torre de Moncorvo	Estevais
IBILP1138-19	INV03051	9860779	INV03051	INV03051	Research Center in Biodiversity and Genetic Resources	BOLD:AAB7420	20	Arthropoda	82	Insecta	113	Lepidoptera	689	Pyralidae	2215	Phycitinae	6655	Etiella	77023	Etiella zinckenella	Martin Corley	Morphology	Vouchered:Registered Collection		Sonia Ferreira, Martin Corley, Rui Andrade	Adult		01/06/2016	41.2327	-7.07292		Portugal	Braganca	Torre de Moncorvo	Estevais
IBILP1139-19	INV03053	9860780	INV03053	INV03053	Research Center in Biodiversity and Genetic Resources	BOLD:AAC5077	20	Arthropoda	82	Insecta	113	Lepidoptera	525	Geometridae	5182	Sterrhinae	7665	Idaea	175885	Idaea cervantaria	Martin Corley	Morphology	Vouchered:Registered Collection		Sonia Ferreira, Martin Corley, Rui Andrade	Adult		01/06/2016	41.2327	-7.07292		Portugal	Braganca	Torre de Moncorvo	Estevais
IBILP1140-19	INV03054	9860781	INV03054	INV03054	Research Center in Biodiversity and Genetic Resources	BOLD:AAE4545	20	Arthropoda	82	Insecta	113	Lepidoptera	24760	Crambidae	1989	Scopariinae	6782	Eudonia	198121	Eudonia delunella	Martin Corley	Morphology	Vouchered:Registered Collection		Sonia Ferreira, Martin Corley, Rui Andrade	Adult		01/06/2016	41.2327	-7.07292		Portugal	Braganca	Torre de Moncorvo	Estevais
IBILP1141-19	INV03055	9860782	INV03055	INV03055	Research Center in Biodiversity and Genetic Resources	BOLD:AAP7326	20	Arthropoda	82	Insecta	113	Lepidoptera	33532	Erebidae	484894	Boletobiinae	196754	Parascotia	329841	Parascotia nisseni	Martin Corley	Morphology	Vouchered:Registered Collection		Sonia Ferreira, Martin Corley, Rui Andrade	Adult		01/06/2016	41.2327	-7.07292		Portugal	Braganca	Torre de Moncorvo	Estevais
IBILP114-17	INV01115	7842265	INV01115	INV01115	Research Center in Biodiversity and Genetic Resources	BOLD:AAA8276	20	Arthropoda	82	Insecta	113	Lepidoptera	525	Geometridae	5242	Larentiinae	34863	Aplocera	34864	Aplocera plagiata	Martin Corley	morphology	Vouchered:Registered Collection	leg	Martin Corley, Rui Andrade	adult		19/06/2015	41.7664	-6.9023	890	Portugal	Braganca	Braganca	Carrazedo
IBILP1142-19	INV03057	9860783	INV03057	INV03057	Research Center in Biodiversity and Genetic Resources	BOLD:AAC3967	20	Arthropoda	82	Insecta	113	Lepidoptera	525	Geometridae	5182	Sterrhinae	90704	Rhodostrophia	141790	Rhodostrophia calabra	Martin Corley	Morphology	Vouchered:Registered Collection		Sonia Ferreira, Martin Corley, Rui Andrade	Adult		01/06/2016	41.2327	-7.07292		Portugal	Braganca	Torre de Moncorvo	Estevais
IBILP1143-19	INV03058	9860784	INV03058	INV03058	Research Center in Biodiversity and Genetic Resources	BOLD:ADU9641	20	Arthropoda	82	Insecta	113	Lepidoptera	545	Gelechiidae	6278	Gelechiinae	212396	Mirificarma	468640	Mirificarma eburnella	Martin Corley	Morphology	Vouchered:Registered Collection		Sonia Ferreira, Martin Corley, Rui Andrade	Adult		01/06/2016	41.2327	-7.07292		Portugal	Braganca	Torre de Moncorvo	Estevais
IBILP1144-19	INV03062	9860785	INV03062	INV03062	Research Center in Biodiversity and Genetic Resources	BOLD:AAB2523	20	Arthropoda	82	Insecta	113	Lepidoptera	525	Geometridae	5182	Sterrhinae	7660	Cyclophora	110191	Cyclophora puppillaria	Martin Corley	Morphology	Vouchered:Registered Collection		Martin Corley, Sonia Ferreira, Rui Andrade	Adult		01/06/2016	41.2327	-7.07292		Portugal	Braganca	Torre de Moncorvo	Estevais
IBILP1145-19	INV03063	9860786	INV03063	INV03063	Research Center in Biodiversity and Genetic Resources	BOLD:ABW7084	20	Arthropoda	82	Insecta	113	Lepidoptera	521	Notodontidae	33500	Heterocampinae	224982	Harpyia	224983	Harpyia milhauseri	Martin Corley	Morphology	Vouchered:Registered Collection		Sonia Ferreira, Martin Corley, Rui Andrade	Adult		01/06/2016	41.2327	-7.07292		Portugal	Braganca	Torre de Moncorvo	Estevais
IBILP1146-19	INV03064	9860787	INV03064	INV03064	Research Center in Biodiversity and Genetic Resources	BOLD:AAC9535	20	Arthropoda	82	Insecta	113	Lepidoptera	425	Tortricidae	5833	Olethreutinae	7823	Endothenia	198046	Endothenia marginana	Martin Corley	Morphology	Vouchered:Registered Collection		Sonia Ferreira, Martin Corley, Rui Andrade	Adult		01/06/2016	41.2327	-7.07292		Portugal	Braganca	Torre de Moncorvo	Estevais
IBILP1147-19	INV03066	9860788	INV03066	INV03066	Research Center in Biodiversity and Genetic Resources	BOLD:AAZ2849	20	Arthropoda	82	Insecta	113	Lepidoptera	525	Geometridae	5182	Sterrhinae	7665	Idaea	257660	Idaea calunetaria	Martin Corley	Morphology	Vouchered:Registered Collection		Sonia Ferreira, Martin Corley, Rui Andrade	Adult		01/06/2016	41.2327	-7.07292		Portugal	Braganca	Torre de Moncorvo	Estevais
IBILP1148-19	INV03067	9860789	INV03067	INV03067	Research Center in Biodiversity and Genetic Resources	BOLD:AAY3091	20	Arthropoda	82	Insecta	113	Lepidoptera	525	Geometridae	5242	Larentiinae	7698	Eupithecia	182645	Eupithecia pantellata	Martin Corley	Morphology	Vouchered:Registered Collection		Sonia Ferreira, Martin Corley, Rui Andrade	Adult		01/06/2016	41.2327	-7.07292		Portugal	Braganca	Torre de Moncorvo	Estevais
IBILP1149-19	INV03092	9860790	INV03092	INV03092	Research Center in Biodiversity and Genetic Resources	BOLD:AAK4264	20	Arthropoda	82	Insecta	113	Lepidoptera	525	Geometridae	5182	Sterrhinae	7665	Idaea	262708	Idaea litigiosaria	Martin Corley	Morphology	DNA/Tissue Vouchered Only		Sonia Ferreira, Martin Corley, Rui Andrade	Adult	F	01/06/2016	41.2327	-7.07292		Portugal	Braganca	Torre de Moncorvo	Estevais
IBILP1150-19	INV03093	9860791	INV03093	INV03093	Research Center in Biodiversity and Genetic Resources	BOLD:AAP5642	20	Arthropoda	82	Insecta	113	Lepidoptera	525	Geometridae	5182	Sterrhinae	7665	Idaea	176068	Idaea contiguaria	Martin Corley	Morphology	DNA/Tissue Vouchered Only		Sonia Ferreira, Martin Corley, Rui Andrade	Adult	F	01/06/2016	41.2327	-7.07292		Portugal	Braganca	Torre de Moncorvo	Estevais
IBILP1151-19	INV03096	9860792	INV03096	INV03096	Research Center in Biodiversity and Genetic Resources	BOLD:ADU6145	20	Arthropoda	82	Insecta	113	Lepidoptera	561	Noctuidae	4476	Noctuinae	7163	Hadena	197874	Hadena perplexa	Martin Corley	Morphology	DNA/Tissue Vouchered Only		Sonia Ferreira, Martin Corley, Rui Andrade	Adult		01/06/2016	41.2327	-7.07292		Portugal	Braganca	Torre de Moncorvo	Estevais
IBILP115-17	INV01117	7842266	INV01117	INV01117	Research Center in Biodiversity and Genetic Resources	BOLD:AAD2603	20	Arthropoda	82	Insecta	113	Lepidoptera	525	Geometridae	5509	Ennominae	92082	Tephronia	123827	Tephronia sepiaria	Martin Corley	morphology	Vouchered:Registered Collection	leg	Martin Corley, Rui Andrade	adult		19/06/2015	41.7664	-6.9023	890	Portugal	Braganca	Braganca	Carrazedo
IBILP1152-19	INV03100	9860793	INV03100	INV03100	Research Center in Biodiversity and Genetic Resources	BOLD:AAC2506	20	Arthropoda	82	Insecta	113	Lepidoptera	425	Tortricidae	5795	Tortricinae	27047	Tortrix	27048	Tortrix viridana	Martin Corley	Morphology	Vouchered:Registered Collection		Sonia Ferreira, Martin Corley, Rui Andrade	Adult		01/06/2016	41.2327	-7.07292		Portugal	Braganca	Torre de Moncorvo	Estevais
IBILP1153-19	INV03103	9860794	INV03103	INV03103	Research Center in Biodiversity and Genetic Resources	BOLD:ACW6537	20	Arthropoda	82	Insecta	113	Lepidoptera	525	Geometridae	5569	Geometrinae	90757	Phaiogramma	90849	Phaiogramma etruscaria	Martin Corley	Morphology	Vouchered:Registered Collection		Sonia Ferreira, Martin Corley, Rui Andrade	Adult		01/06/2016	41.2327	-7.07292		Portugal	Braganca	Torre de Moncorvo	Estevais
IBILP1154-19	INV03122	9860795	INV03122	INV03122	Research Center in Biodiversity and Genetic Resources	BOLD:AAD5088	20	Arthropoda	82	Insecta	113	Lepidoptera	561	Noctuidae	486769	Metoponiinae	154932	Tyta	154933	Tyta luctuosa	Martin Corley	Morphology	Vouchered:Registered Collection		Sonia Ferreira, Martin Corley, Rui Andrade	Adult		02/06/2016	41.3441	-6.92036		Portugal	Braganca	Alfandega da Fe	Quinta do Zacarias
IBILP1155-19	INV03123	9860796	INV03123	INV03123	Research Center in Biodiversity and Genetic Resources	BOLD:AAE4415	20	Arthropoda	82	Insecta	113	Lepidoptera	24760	Crambidae	2143	Spilomelinae	7437	Agrotera	224847	Agrotera nemoralis	Martin Corley	Morphology	Vouchered:Registered Collection		Sonia Ferreira, Martin Corley, Rui Andrade	Adult		02/06/2016	41.3441	-6.92036		Portugal	Braganca	Alfandega da Fe	Quinta do Zacarias
IBILP1156-19	INV03124	9860797	INV03124	INV03124	Research Center in Biodiversity and Genetic Resources	BOLD:ADS5734	20	Arthropoda	82	Insecta	113	Lepidoptera	545	Gelechiidae	6278	Gelechiinae	179141	Sophronia	286209	Sophronia humerella	Martin Corley	Morphology	Vouchered:Registered Collection		Sonia Ferreira, Martin Corley, Rui Andrade	Adult		02/06/2016	41.3441	-6.92036		Portugal	Braganca	Alfandega da Fe	Quinta do Zacarias
IBILP1157-19	INV03125	9860798	INV03125	INV03125	Research Center in Biodiversity and Genetic Resources	BOLD:ADV5890	20	Arthropoda	82	Insecta	113	Lepidoptera	703	Cossidae	2679	Cossinae	139806	Cossus	204466	Cossus cossus	Martin Corley	Morphology	DNA/Tissue Vouchered Only		Sonia Ferreira, Martin Corley, Rui Andrade	Adult		02/06/2016	41.3441	-6.92036		Portugal	Braganca	Alfandega da Fe	Quinta do Zacarias
IBILP1158-19	INV03126	9860799	INV03126	INV03126	Research Center in Biodiversity and Genetic Resources	BOLD:AAY7552	20	Arthropoda	82	Insecta	113	Lepidoptera	561	Noctuidae	5169	Oncocnemidinae	378678	Recoropha	378679	Recoropha canteneri	Martin Corley	Morphology	Vouchered:Registered Collection		Sonia Ferreira, Martin Corley, Rui Andrade	Adult		02/06/2016	41.3441	-6.92036		Portugal	Braganca	Alfandega da Fe	Quinta do Zacarias
IBILP1159-19	INV03127	9860800	INV03127	INV03127	Research Center in Biodiversity and Genetic Resources	BOLD:AAD6258	20	Arthropoda	82	Insecta	113	Lepidoptera	561	Noctuidae	4715	Acontiinae	23452	Acontia	178022	Acontia lucida	Martin Corley	Morphology	Vouchered:Registered Collection		Sonia Ferreira, Martin Corley, Rui Andrade	Adult		02/06/2016	41.3441	-6.92036		Portugal	Braganca	Alfandega da Fe	Quinta do Zacarias
IBILP1160-19	INV03129	9860801	INV03129	INV03129	Research Center in Biodiversity and Genetic Resources	BOLD:AAD4647	20	Arthropoda	82	Insecta	113	Lepidoptera	525	Geometridae	5242	Larentiinae	7698	Eupithecia	141751	Eupithecia breviculata	Martin Corley	Morphology	Vouchered:Registered Collection		Sonia Ferreira, Martin Corley, Rui Andrade	Adult		02/06/2016	41.3441	-6.92036		Portugal	Braganca	Alfandega da Fe	Quinta do Zacarias
IBILP1161-19	INV03130	9860802	INV03130	INV03130	Research Center in Biodiversity and Genetic Resources	BOLD:AAK8682	20	Arthropoda	82	Insecta	113	Lepidoptera	561	Noctuidae	4476	Noctuinae	7171	Mythimna	266452	Mythimna riparia	Martin Corley	Morphology	Vouchered:Registered Collection		Sonia Ferreira, Martin Corley, Rui Andrade	Adult		02/06/2016	41.3441	-6.92036		Portugal	Braganca	Alfandega da Fe	Quinta do Zacarias
IBILP116-17	INV01122	7842267	INV01122	INV01122	Research Center in Biodiversity and Genetic Resources	BOLD:ABX6043	20	Arthropoda	82	Insecta	113	Lepidoptera	525	Geometridae	5242	Larentiinae	7698	Eupithecia	100486	Eupithecia nanata	Martin Corley	morphology	Vouchered:Registered Collection	leg	Martin Corley, Rui Andrade	adult		20/06/2015	41.9792	-6.7938	1389.3	Portugal	Braganca	Braganca	Lama Grande
IBILP1162-19	INV03133	9860803	INV03133	INV03133	Research Center in Biodiversity and Genetic Resources	BOLD:AAG5813	20	Arthropoda	82	Insecta	113	Lepidoptera	561	Noctuidae	4476	Noctuinae	31651	Proxenus	266457	Proxenus hospes	Martin Corley	Morphology	Vouchered:Registered Collection		Sonia Ferreira, Martin Corley, Rui Andrade	Adult		02/06/2016	41.3441	-6.92036		Portugal	Braganca	Alfandega da Fe	Quinta do Zacarias
IBILP1163-19	INV03134	9860804	INV03134	INV03134	Research Center in Biodiversity and Genetic Resources	BOLD:AAU2210	20	Arthropoda	82	Insecta	113	Lepidoptera	525	Geometridae	5569	Geometrinae	110179	Xenochlorodes	110180	Xenochlorodes olympiaria	Martin Corley	Morphology	Vouchered:Registered Collection		Sonia Ferreira, Martin Corley, Rui Andrade	Adult		02/06/2016	41.3441	-6.92036		Portugal	Braganca	Alfandega da Fe	Quinta do Zacarias
IBILP1164-19	INV00815	10010010	INV00815	INV00815	Research Center in Biodiversity and Genetic Resources	BOLD:ACH2178	20	Arthropoda	82	Insecta	113	Lepidoptera	425	Tortricidae	5833	Olethreutinae	7878	Lobesia	469214	Lobesia botrana	Martin Corley	Morphology	Vouchered:Registered Collection	Leg	Martin Corley, Rui Andrade & J. M. Grosso-Silva	Adult		16/06/2015	41.4549	-6.59362	353	Portugal	Braganca	Vimioso	Margem direita do rio Angueira, a sudoeste do Cast
IBILP1165-19	INV00902	10010011	INV00902	INV00902	Research Center in Biodiversity and Genetic Resources	BOLD:AAD5882	20	Arthropoda	82	Insecta	113	Lepidoptera	561	Noctuidae	4476	Noctuinae	7171	Mythimna	196852	Mythimna l-album	Martin Corley	Morphology	Vouchered:Registered Collection	Leg	Martin Corley, Rui Andrade & J. M. Grosso-Silva	Adult		16/06/2015	41.4549	-6.59362	353	Portugal	Braganca	Vimioso	Margem direita do rio Angueira, a sudoeste do Cast
IBILP1166-19	INV00918	10010012	INV00918	INV00918	Research Center in Biodiversity and Genetic Resources	BOLD:ADU6066	20	Arthropoda	82	Insecta	113	Lepidoptera	170200	Momphidae			6580	Mompha	261771	Mompha miscella	Martin Corley	Morphology	Vouchered:Registered Collection	Leg	Martin Corley, Rui Andrade & J. M. Grosso-Silva	Adult		16/06/2015	41.4549	-6.59362	353	Portugal	Braganca	Vimioso	Margem direita do rio Angueira, a sudoeste do Cast
IBILP1167-19	INV01145	10010013	INV01145	INV01145	Research Center in Biodiversity and Genetic Resources	BOLD:AAC6463	20	Arthropoda	82	Insecta	113	Lepidoptera	561	Noctuidae	4476	Noctuinae	4825	Lacanobia	196837	Lacanobia w-latinum	Martin Corley	Morphology	Vouchered:Registered Collection	Leg	Martin Corley & Rui Andrade	Adult		20/06/2015	41.9792	-6.7938	1389	Portugal	Braganca	Braganca	Lama Grande
IBILP1168-19	INV03014	10010014	INV03014	INV03014	Research Center in Biodiversity and Genetic Resources	BOLD:ABY7251	20	Arthropoda	82	Insecta	113	Lepidoptera	561	Noctuidae	70263	Cuculliinae	7543	Cucullia	378692	Cucullia scrophulariphila	Martin Corley	Morphology	Vouchered:Registered Collection	Leg	Martin Corley, Sonia Ferreira, Rui Andrade, Vanessa Mata	Adult		31/05/2016	41.4219	-7.00345		Portugal	Braganca	Alfandega da Fe	Sambade
IBILP1169-19	INV03060	10010015	INV03060	INV03060	Research Center in Biodiversity and Genetic Resources	BOLD:AAE6311	20	Arthropoda	82	Insecta	113	Lepidoptera	525	Geometridae	5509	Ennominae	90687	Peribatodes	155629	Peribatodes ilicaria	Martin Corley	Morphology	Vouchered:Registered Collection	Leg	Sonia Ferreira, Martin Corley, Rui Andrade	Adult		01/06/2016	41.2327	-7.07292		Portugal	Braganca	Torre de Moncorvo	Estevais
IBILP1170-19	INV03070	10010016	INV03070	INV03070	Research Center in Biodiversity and Genetic Resources	BOLD:AAB0177	20	Arthropoda	82	Insecta	113	Lepidoptera	546510	Depressariidae	66104	Peleopodinae	91843	Carcina	91844	Carcina quercana	Martin Corley	Morphology	Vouchered:Registered Collection	Leg	Sonia Ferreira, Martin Corley, Rui Andrade	Adult		01/06/2016	41.2327	-7.07292		Portugal	Braganca	Torre de Moncorvo	Estevais
IBILP1171-19	INV03074	10010017	INV03074	INV03074	Research Center in Biodiversity and Genetic Resources	BOLD:AAF4057	20	Arthropoda	82	Insecta	113	Lepidoptera	689	Pyralidae	2215	Phycitinae	246648	Ancylosis	246649	Ancylosis cinnamomella	Martin Corley	Morphology	Vouchered:Registered Collection	Leg	Sonia Ferreira, Martin Corley, Rui Andrade	Adult		01/06/2016	41.2327	-7.07292		Portugal	Braganca	Torre de Moncorvo	Estevais
IBILP117-17	INV01125	7842268	INV01125	INV01125	Research Center in Biodiversity and Genetic Resources	BOLD:ABY4614	20	Arthropoda	82	Insecta	113	Lepidoptera	561	Noctuidae	4476	Noctuinae	4825	Lacanobia	196838	Lacanobia oleracea	Martin Corley	morphology	Vouchered:Registered Collection	leg	Martin Corley, Rui Andrade	adult		20/06/2015	41.9792	-6.7938	1389.3	Portugal	Braganca	Braganca	Lama Grande
IBILP1172-19	INV03075	10010018	INV03075	INV03075	Research Center in Biodiversity and Genetic Resources	BOLD:AAJ5941	20	Arthropoda	82	Insecta	113	Lepidoptera	525	Geometridae	5182	Sterrhinae	7684	Scopula	176066	Scopula rufomixtaria	Martin Corley	Morphology	Vouchered:Registered Collection	Leg	Sonia Ferreira, Martin Corley, Rui Andrade	Adult		01/06/2016	41.2327	-7.07292		Portugal	Braganca	Torre de Moncorvo	Estevais
IBILP1173-19	INV03076	10010019	INV03076	INV03076	Research Center in Biodiversity and Genetic Resources	BOLD:AAJ1064	20	Arthropoda	82	Insecta	113	Lepidoptera	429	Cosmopterigidae	5655	Cosmopteriginae	5648	Eteobalea	30804	Eteobalea intermediella	Martin Corley	Morphology	Vouchered:Registered Collection	Leg	Sonia Ferreira, Martin Corley, Rui Andrade	Adult		01/06/2016	41.2327	-7.07292		Portugal	Braganca	Torre de Moncorvo	Estevais
IBILP1174-19	INV03077	10010020	INV03077	INV03077	Research Center in Biodiversity and Genetic Resources	BOLD:AAB8994	20	Arthropoda	82	Insecta	113	Lepidoptera	349799	Nolidae	59796	Chloephorinae	7023	Nycteola	531267	Nycteola columbana	Martin Corley	Morphology	Vouchered:Registered Collection	Leg	Sonia Ferreira, Martin Corley, Rui Andrade	Adult		01/06/2016	41.2327	-7.07292		Portugal	Braganca	Torre de Moncorvo	Estevais
IBILP1175-19	INV03078	10010021	INV03078	INV03078	Research Center in Biodiversity and Genetic Resources	BOLD:ADT5404	20	Arthropoda	82	Insecta	113	Lepidoptera	419	Tineidae	77372	Perissomasticinae	348365	Crassicornella	362483	Crassicornella agenjoi	Martin Corley	Morphology	Vouchered:Registered Collection	Leg	Sonia Ferreira, Martin Corley, Rui Andrade	Adult		01/06/2016	41.2327	-7.07292		Portugal	Braganca	Torre de Moncorvo	Estevais
IBILP1176-19	INV03079	10010022	INV03079	INV03079	Research Center in Biodiversity and Genetic Resources	BOLD:ACB0096	20	Arthropoda	82	Insecta	113	Lepidoptera	703	Cossidae	2679	Cossinae	266453	Dyspessa	266454	Dyspessa ulula	Martin Corley	Morphology	Vouchered:Registered Collection	Leg	Sonia Ferreira, Martin Corley, Rui Andrade	Adult		01/06/2016	41.2327	-7.07292		Portugal	Braganca	Torre de Moncorvo	Estevais
IBILP1177-19	INV03080	10010023	INV03080	INV03080	Research Center in Biodiversity and Genetic Resources	BOLD:ADS3575	20	Arthropoda	82	Insecta	113	Lepidoptera	525	Geometridae	5509	Ennominae	5396	Ennomos	104355	Ennomos fuscantaria	Martin Corley	Morphology	Vouchered:Registered Collection	Leg	Sonia Ferreira, Martin Corley, Rui Andrade	Adult		01/06/2016	41.2327	-7.07292		Portugal	Braganca	Torre de Moncorvo	Estevais
IBILP1178-19	INV03085	10010024	INV03085	INV03085	Research Center in Biodiversity and Genetic Resources	BOLD:ABX5662	20	Arthropoda	82	Insecta	113	Lepidoptera	525	Geometridae	5182	Sterrhinae	7684	Scopula	141395	Scopula submutata	Martin Corley	Morphology	Vouchered:Registered Collection	Leg	Sonia Ferreira, Martin Corley, Rui Andrade	Adult		01/06/2016	41.2327	-7.07292		Portugal	Braganca	Torre de Moncorvo	Estevais
IBILP1179-19	INV03086	10010025	INV03086	INV03086	Research Center in Biodiversity and Genetic Resources	BOLD:AAB7075	20	Arthropoda	82	Insecta	113	Lepidoptera	525	Geometridae	5509	Ennominae	5317	Aspitates	110156	Aspitates ochrearia	Martin Corley	Morphology	Vouchered:Registered Collection	Leg	Sonia Ferreira, Martin Corley, Rui Andrade	Adult		01/06/2016	41.3374	-6.94772		Portugal	Braganca	Alfandega da Fe	Small dam near Alfandega da Fe
IBILP1180-19	INV03089	10010026	INV03089	INV03089	Research Center in Biodiversity and Genetic Resources	BOLD:AAF0664	20	Arthropoda	82	Insecta	113	Lepidoptera	525	Geometridae	5182	Sterrhinae	7684	Scopula	526314	Scopula asellaria	Martin Corley	Morphology	DNA/Tissue Vouchered Only	Leg	Sonia Ferreira, Martin Corley, Rui Andrade	Adult	F	01/06/2016	41.2327	-7.07292		Portugal	Braganca	Torre de Moncorvo	Estevais
IBILP1181-19	INV03090	10010027	INV03090	INV03090	Research Center in Biodiversity and Genetic Resources	BOLD:AAK4264	20	Arthropoda	82	Insecta	113	Lepidoptera	525	Geometridae	5182	Sterrhinae	7665	Idaea	262708	Idaea litigiosaria	Martin Corley	Morphology	DNA/Tissue Vouchered Only	Leg	Sonia Ferreira, Martin Corley, Rui Andrade	Adult		01/06/2016	41.2327	-7.07292		Portugal	Braganca	Torre de Moncorvo	Estevais
IBILP118-17	INV01126	7842269	INV01126	INV01126	Research Center in Biodiversity and Genetic Resources	BOLD:AAC0154	20	Arthropoda	82	Insecta	113	Lepidoptera	561	Noctuidae	4476	Noctuinae	7106	Apamea	51033	Apamea crenata	Martin Corley	morphology	Vouchered:Registered Collection	leg	Martin Corley, Rui Andrade	adult		20/06/2015	41.9792	-6.7938	1389.3	Portugal	Braganca	Braganca	Lama Grande
IBILP1182-19	INV00575	10024513	INV00575	INV00575	Research Center in Biodiversity and Genetic Resources	BOLD:ABZ1241	20	Arthropoda	82	Insecta	113	Lepidoptera	689	Pyralidae	2215	Phycitinae	6679	Homoeosoma	258063	Homoeosoma nimbella	Martin Corley		Vouchered:Registered Collection	Leg	Martin Corley	Adult	F	02/06/2016	41.3441	-6.92036		Portugal	Braganca	Alfandega da Fe	Quinta do Zacarias
IBILP1183-19	INV00580	10024514	INV00580	INV00580	Research Center in Biodiversity and Genetic Resources	BOLD:ABY7572	20	Arthropoda	82	Insecta	113	Lepidoptera	487	Zygaenidae	33567	Procridinae	258125	Adscita	259333	Adscita jordani	Martin Corley		Vouchered:Registered Collection	Leg	Joao Nunes	Adult		24/04/2016	41.5446	-6.90167		Portugal	Braganca	Macedo de Cavaleiros	Vale da Porca
IBILP1184-19	INV00583	10024515	INV00583	INV00583	Research Collection of Martin Corley	BOLD:AAU0537	20	Arthropoda	82	Insecta	113	Lepidoptera	637	Pterophoridae	2897	Pterophorinae	197909	Merrifieldia	518749	Merrifieldia malacodactyla	Martin Corley		DNA/Tissue Vouchered Only	Leg	Joao Nunes	Adult	M	24/04/2016	41.5446	-6.90167		Portugal	Braganca	Macedo de Cavaleiros	Vale da Porca
IBILP1185-19	INV00586	10024516	INV00586	INV00586	Research Center in Biodiversity and Genetic Resources	BOLD:AAI8202	20	Arthropoda	82	Insecta	113	Lepidoptera	545	Gelechiidae	6355	Anomologinae	64980	Isophrictis	255615	Isophrictis anthemidella	Martin Corley		Vouchered:Registered Collection	Leg	Martin Corley	Adult	M	24/04/2016	41.7664	-6.90234	890	Portugal	Braganca	Braganca	Carrazedo
IBILP1186-19	INV00593	10024517	INV00593	INV00593	Research Center in Biodiversity and Genetic Resources	BOLD:AEY3114	20	Arthropoda	82	Insecta	113	Lepidoptera	546510	Depressariidae	595299	Depressariinae	6598	Agonopterix	258157	Agonopterix kaekeritziana	Martin Corley		Vouchered:Registered Collection	Leg	Martin Corley	Adult		30/06/2016	42.0028	-8.16913	811	Portugal	Viana do Castelo	Melgaco	Podre - Assureira
IBILP1187-19	INV00597	10024518	INV00597	INV00597	Research Center in Biodiversity and Genetic Resources	BOLD:ACF1608	20	Arthropoda	82	Insecta	113	Lepidoptera	546510	Depressariidae	595299	Depressariinae	6598	Agonopterix	197893	Agonopterix heracliana	Martin Corley		Vouchered:Registered Collection	Leg	Martin Corley	Adult		03/07/2016	41.4219	-7.00345		Portugal	Braganca	Alfandega da Fe	Sambade
IBILP1188-19	INV00599	10024519	INV00599	INV00599	Research Center in Biodiversity and Genetic Resources	BOLD:AAK4334	20	Arthropoda	82	Insecta	113	Lepidoptera	545	Gelechiidae	6353	Anacampsinae	71850	Nothris	275518	Nothris congressariella	Martin Corley		Vouchered:Registered Collection	Leg	Martin Corley	Adult		09/07/2016	41.9056	-7.03042	920	Portugal	Braganca	Vinhais	Salgueiros
IBILP1189-19	INV00600	10024520	INV00600	INV00600	Research Center in Biodiversity and Genetic Resources	BOLD:AAK1468	20	Arthropoda	82	Insecta	113	Lepidoptera	545	Gelechiidae	6353	Anacampsinae	102463	Aproaerema	802690	Aproaerema larseniella	Martin Corley		Vouchered:Registered Collection	Leg	Martin Corley	Adult		09/07/2016	41.9052	-6.77572	850	Portugal	Braganca	Braganca	Franca
IBILP1190-19	INV00716	10024521	INV00716	INV00716	Research Center in Biodiversity and Genetic Resources	BOLD:AAV8993	20	Arthropoda	82	Insecta	113	Lepidoptera	100107	Scythrididae	387222	Scythridinae	6576	Scythris	363338	Scythris inertella	Martin Corley		Vouchered:Registered Collection	Leg	Martin Corley	Adult		12/05/2016	37.2274	-7.4384	4	Portugal	Faro	Castro Marim	Castro Marim, 1 km NE of,
IBILP1191-19	INV00791	10024522	INV00791	INV00791	Research Collection of Martin Corley	BOLD:AAY8276	20	Arthropoda	82	Insecta	113	Lepidoptera	561	Noctuidae	4476	Noctuinae	4825	Lacanobia	377779	Lacanobia blenna	Martin Corley		DNA/Tissue Vouchered Only	Leg	Martin Corley	Adult	M	28/06/2014	40.1354	-8.83643	3	Portugal	Coimbra	Figueira da Foz	Ilha da Murraceira
IBILP119-17	INV01130	7842270	INV01130	INV01130	Research Center in Biodiversity and Genetic Resources	BOLD:AAA1496	20	Arthropoda	82	Insecta	113	Lepidoptera	525	Geometridae	5509	Ennominae	7743	Macaria	180128	Macaria alternata	Martin Corley	morphology	Vouchered:Registered Collection	leg	Martin Corley, Rui Andrade	adult		20/06/2015	41.9792	-6.7938	1389.3	Portugal	Braganca	Braganca	Lama Grande
IBILP1192-19	INV00793	10024523	INV00793	INV00793	Research Collection of Martin Corley	BOLD:ABZ0894	20	Arthropoda	82	Insecta	113	Lepidoptera	525	Geometridae	5242	Larentiinae	7686	Xanthorhoe	98724	Xanthorhoe designata	Martin Corley		DNA/Tissue Vouchered Only	Leg	Martin Corley	Adult		22/06/2015	42.0028	-8.16913	811	Portugal	Viana do Castelo	Melgaco	Podre - Assureira
IBILP1193-19	INV00798	10024524	INV00798	INV00798	Research Collection of Martin Corley	BOLD:AAD3486	20	Arthropoda	82	Insecta	113	Lepidoptera	561	Noctuidae	4476	Noctuinae	737085	Lasionhada	737086	Lasionhada proxima	Martin Corley		DNA/Tissue Vouchered Only	Leg	Martin Corley	Adult	M	20/06/2015	41.9792	-6.7938	1390	Portugal	Braganca	Braganca	Lama Grande
IBILP1194-19	INV00799	10024525	INV00799	INV00799	Research Collection of Martin Corley	BOLD:AAC1559	20	Arthropoda	82	Insecta	113	Lepidoptera	425	Tortricidae	5833	Olethreutinae	50188	Celypha	197877	Celypha striana	Martin Corley		DNA/Tissue Vouchered Only	Leg	Martin Corley	Adult		18/06/2015	41.4248	-6.30841	600	Portugal	Braganca	Mirando do Douro	Freixiosa, Cabecica da Vinha
IBILP1195-19	INV01294	10024526	INV01294	INV01294	Research Center in Biodiversity and Genetic Resources	BOLD:ABA8420	20	Arthropoda	82	Insecta	113	Lepidoptera	525	Geometridae	5509	Ennominae	77330	Selidosema	407894	Selidosema taeniolaria	Martin Corley		Vouchered:Registered Collection	Leg	Sonia Ferreira, Martin Corley, Ana Rita Goncalves	Adult		25/08/2016	40.3145	-7.55821		Portugal	Castelo Branco	Covilha	near Penhas da Saude
IBILP1196-19	INV01295	10024527	INV01295	INV01295	Research Center in Biodiversity and Genetic Resources	BOLD:ABW2358	20	Arthropoda	82	Insecta	113	Lepidoptera	525	Geometridae	5242	Larentiinae	83831	Scotopteryx	308328	Scotopteryx coelinaria	Martin Corley		Vouchered:Registered Collection	Leg	Sonia Ferreira, Martin Corley, Ana Rita Goncalves	Adult		25/08/2016	40.3145	-7.55821		Portugal	Castelo Branco	Covilha	near Penhas da Saude
IBILP1197-19	INV01296	10024528	INV01296	INV01296	Research Center in Biodiversity and Genetic Resources	BOLD:AAF0005	20	Arthropoda	82	Insecta	113	Lepidoptera	425	Tortricidae	5795	Tortricinae	197748	Lozotaeniodes	197749	Lozotaeniodes formosana	Martin Corley		Vouchered:Registered Collection	Leg	Sonia Ferreira, Martin Corley, Ana Rita Goncalves	Adult		25/08/2016	40.3145	-7.55821		Portugal	Castelo Branco	Covilha	near Penhas da Saude
IBILP1198-19	INV01391	10024529	INV01391	INV01391	Private Collection of Jorge Rosete	BOLD:ADR1886	20	Arthropoda	82	Insecta	113	Lepidoptera	455	Autostichidae	197891	Oegoconiinae	7017	Oegoconia	205667	Oegoconia caradjai	Martin Corley		DNA/Tissue Vouchered Only	Leg	Jorge Rosete	Adult		18/09/2015	39.566	-8.832	1	Portugal	Leiria	Porto do Mos	Fonte da Cabra
IBILP1199-19	INV01396	10024530	INV01396	INV01396	Private Collection of Jorge Rosete	BOLD:ADV9057	20	Arthropoda	82	Insecta	113	Lepidoptera	425	Tortricidae	5833	Olethreutinae	7893	Grapholita	379429	Grapholita gemmiferana	Martin Corley		DNA/Tissue Vouchered Only	Leg	Jorge Rosete	Adult		06/04/2016	39.838	-8.431		Portugal	Leiria	Alvaiazere	Vale da Couda
IBILP1200-19	INV01399	10024531	INV01399	INV01399	Private Collection of Jorge Rosete	BOLD:AAC3321	20	Arthropoda	82	Insecta	113	Lepidoptera	425	Tortricidae	5833	Olethreutinae	7806	Eucosma	205637	Eucosma conterminana	Martin Corley		DNA/Tissue Vouchered Only	Leg	Jorge Rosete	Adult		11/06/2015	39.819	-8.999	1	Portugal	Leiria	Marinha Grande	Praia do Samouco
IBILP1201-19	INV01470	10024532	INV01470	INV01470	Private Collection of Jorge Rosete	BOLD:AAF6900	20	Arthropoda	82	Insecta	113	Lepidoptera	689	Pyralidae	2215	Phycitinae	6673	Euzophera	246647	Euzophera fuliginosella	Martin Corley		DNA/Tissue Vouchered Only	Leg	Jorge Rosete	Adult		17/09/2015	40.097	-8.479		Portugal	Coimbra	Condeixa-a-Nova	Condeixa-a-Nova
IBILP120-17	INV01132	7842271	INV01132	INV01132	Research Center in Biodiversity and Genetic Resources	BOLD:AAA9589	20	Arthropoda	82	Insecta	113	Lepidoptera	525	Geometridae	5509	Ennominae	5316	Cabera	110090	Cabera pusaria	Martin Corley	morphology	Vouchered:Registered Collection	leg	Martin Corley, Rui Andrade	adult		20/06/2015	41.9792	-6.7938	1389.3	Portugal	Braganca	Braganca	Lama Grande
IBILP1202-19	INV01471	10024533	INV01471	INV01471	Private Collection of Jorge Rosete	BOLD:AAL6586	20	Arthropoda	82	Insecta	113	Lepidoptera	561	Noctuidae	4476	Noctuinae	196826	Dryobotodes	296474	Dryobotodes monochroma	Martin Corley		DNA/Tissue Vouchered Only	Leg	Jorge Rosete	Adult		17/09/2015	40.097	-8.479		Portugal	Coimbra	Condeixa-a-Nova	Condeixa-a-Nova
IBILP1203-19	INV01479	10024534	INV01479	INV01479	Private Collection of Jorge Rosete	BOLD:ADU3105	20	Arthropoda	82	Insecta	113	Lepidoptera	425	Tortricidae	5833	Olethreutinae	7893	Grapholita	179052	Grapholita lunulana	Martin Corley		DNA/Tissue Vouchered Only	Leg	Jorge Rosete	Adult		03/05/2016	40.053	-8.468		Portugal	Coimbra	Penela	Serra de Janeanes
IBILP1204-19	INV01482	10024535	INV01482	INV01482	Research Collection of Martin Corley	BOLD:AAF1106	20	Arthropoda	82	Insecta	113	Lepidoptera	545	Gelechiidae	6278	Gelechiinae	71836	Scrobipalpula	286013	Scrobipalpula psilella	Martin Corley		DNA/Tissue Vouchered Only	Leg	Martin Corley	Adult		07/06/2016	41.316	-8.738		Portugal	Porto	Vila do Conde	Mindelo
IBILP1205-19	INV01486	10024536	INV01486	INV01486	Research Collection of Martin Corley	BOLD:ACY6522	20	Arthropoda	82	Insecta	113	Lepidoptera	649	Coleophoridae	2330	Coleophorinae	6497	Coleophora	316868	Coleophora scabrida	Martin Corley		DNA/Tissue Vouchered Only	Leg	Martin Corley	Adult		07/06/2016	41.316	-8.738	1	Portugal	Porto	Vila do Conde	Mindelo
IBILP1206-19	INV01489	10024537	INV01489	INV01489	Research Collection of Martin Corley	BOLD:AAC4535	20	Arthropoda	82	Insecta	113	Lepidoptera	425	Tortricidae	5795	Tortricinae	50878	Cnephasia	197936	Cnephasia incertana	Martin Corley		DNA/Tissue Vouchered Only	Leg	Martin Corley	Adult		04/06/2016	41.839	-6.89	1	Portugal	Braganca	Braganca	Moinho do Canico
IBILP1207-19	INV03287	10024538	INV03287	INV03287	Research Center in Biodiversity and Genetic Resources	BOLD:AAD6396	20	Arthropoda	82	Insecta	113	Lepidoptera	425	Tortricidae	5795	Tortricinae	179105	Paramesia	179106	Paramesia gnomana	Martin Corley		Vouchered:Registered Collection	Leg	Sonia Ferreira, Martin Corley, Ana Rita Goncalves	Adult		25/08/2016	40.3145	-7.55821		Portugal	Castelo Branco	Covilha	near Penhas da Saude
IBILP1208-19	INV03290	10024539	INV03290	INV03290	Research Center in Biodiversity and Genetic Resources	BOLD:ADM4599	20	Arthropoda	82	Insecta	113	Lepidoptera	545	Gelechiidae	6355	Anomologinae	8060	Aristotelia	198106	Aristotelia ericinella	Martin Corley		Vouchered:Registered Collection	Leg	Sonia Ferreira, Martin Corley, Ana Rita Goncalves	Adult		25/08/2016	40.3145	-7.55821		Portugal	Castelo Branco	Covilha	near Penhas da Saude
IBILP1209-19	INV03291	10024540	INV03291	INV03291	Research Center in Biodiversity and Genetic Resources	BOLD:AAC2820	20	Arthropoda	82	Insecta	113	Lepidoptera	561	Noctuidae	4476	Noctuinae	23013	Mesoligia	86375	Mesoligia furuncula	Martin Corley		Vouchered:Registered Collection	Leg	Sonia Ferreira, Martin Corley, Ana Rita Goncalves	Adult		25/08/2016	40.3145	-7.55821		Portugal	Castelo Branco	Covilha	near Penhas da Saude
IBILP1210-19	INV03292	10024541	INV03292	INV03292	Research Center in Biodiversity and Genetic Resources	BOLD:AAA8888	20	Arthropoda	82	Insecta	113	Lepidoptera	286492	Argyresthiidae			6591	Argyresthia	17962	Argyresthia goedartella	Martin Corley		Vouchered:Registered Collection	Leg	Sonia Ferreira, Martin Corley, Ana Rita Goncalves	Adult		25/08/2016	40.3145	-7.55821		Portugal	Castelo Branco	Covilha	near Penhas da Saude
IBILP1211-19	INV03294	10024542	INV03294	INV03294	Research Center in Biodiversity and Genetic Resources	BOLD:AAD2421	20	Arthropoda	82	Insecta	113	Lepidoptera	24760	Crambidae	5765	Crambinae	7787	Agriphila	197800	Agriphila inquinatella	Martin Corley		Vouchered:Registered Collection	Leg	Sonia Ferreira, Martin Corley, Ana Rita Goncalves	Adult		25/08/2016	40.3145	-7.55821		Portugal	Castelo Branco	Covilha	near Penhas da Saude
IBILP121-17	INV01135	7842272	INV01135	INV01135	Research Center in Biodiversity and Genetic Resources	BOLD:AAJ5576	20	Arthropoda	82	Insecta	113	Lepidoptera	33532	Erebidae	4265	Arctiinae	205586	Coscinia	510763	Coscinia striata	Martin Corley	morphology	Vouchered:Registered Collection	leg	Martin Corley, Rui Andrade	adult		20/06/2015	41.9792	-6.7938	1389.3	Portugal	Braganca	Braganca	Lama Grande
IBILP1212-19	INV03298	10024543	INV03298	INV03298	Research Center in Biodiversity and Genetic Resources	BOLD:ABZ3718	20	Arthropoda	82	Insecta	113	Lepidoptera	525	Geometridae	5509	Ennominae	77330	Selidosema	517206	Selidosema pyrenaearia	Martin Corley		Vouchered:Registered Collection	Leg	Sonia Ferreira, Martin Corley, Ana Rita Goncalves	Adult		25/08/2016	40.3145	-7.55821		Portugal	Castelo Branco	Covilha	near Penhas da Saude
IBILP1213-19	INV03303	10024544	INV03303	INV03303	Research Center in Biodiversity and Genetic Resources	BOLD:AAC4781	20	Arthropoda	82	Insecta	113	Lepidoptera	33532	Erebidae	4265	Arctiinae	86462	Miltochrista	86463	Miltochrista miniata	Martin Corley		Vouchered:Registered Collection	Leg	Sonia Ferreira, Martin Corley, Ana Rita Goncalves	Adult		26/08/2016	40.3846	-7.7049		Portugal	Guarda	Seia	Central Hidroelectrica da Ponte de Jugais
IBILP1214-19	INV03304	10024545	INV03304	INV03304	Research Center in Biodiversity and Genetic Resources	BOLD:ADU6066	20	Arthropoda	82	Insecta	113	Lepidoptera	170200	Momphidae			6580	Mompha	261771	Mompha miscella	Martin Corley		Vouchered:Registered Collection	Leg	Sonia Ferreira, Martin Corley, Ana Rita Goncalves	Adult		26/08/2016	40.3846	-7.7049		Portugal	Guarda	Seia	Central Hidroelectrica da Ponte de Jugais
IBILP1215-19	INV03305	10024546	INV03305	INV03305	Research Center in Biodiversity and Genetic Resources	BOLD:AAB0177	20	Arthropoda	82	Insecta	113	Lepidoptera	546510	Depressariidae	66104	Peleopodinae	91843	Carcina	91844	Carcina quercana	Martin Corley		Vouchered:Registered Collection	Leg	Sonia Ferreira, Martin Corley, Ana Rita Goncalves	Adult		26/08/2016	40.3846	-7.7049		Portugal	Guarda	Seia	Central Hidroelectrica da Ponte de Jugais
IBILP1216-19	INV03307	10024547	INV03307	INV03307	Research Center in Biodiversity and Genetic Resources	BOLD:ABZ5765	20	Arthropoda	82	Insecta	113	Lepidoptera	433	Oecophoridae	4171	Oecophorinae	7307	Epicallima	150632	Epicallima formosella	Martin Corley		Vouchered:Registered Collection	Leg	Sonia Ferreira, Martin Corley, Ana Rita Goncalves	Adult		26/08/2016	40.3846	-7.7049		Portugal	Guarda	Seia	Central Hidroelectrica da Ponte de Jugais
IBILP1217-19	INV03309	10024548	INV03309	INV03309	Research Center in Biodiversity and Genetic Resources	BOLD:AAB6846	20	Arthropoda	82	Insecta	113	Lepidoptera	33532	Erebidae	4265	Arctiinae	7981	Eilema	86466	Eilema complana	Martin Corley		Vouchered:Registered Collection	Leg	Sonia Ferreira, Martin Corley, Ana Rita Goncalves	Adult		26/08/2016	40.3846	-7.7049		Portugal	Guarda	Seia	Central Hidroelectrica da Ponte de Jugais
IBILP1218-19	INV03311	10024549	INV03311	INV03311	Research Center in Biodiversity and Genetic Resources	BOLD:AAF6450	20	Arthropoda	82	Insecta	113	Lepidoptera	24760	Crambidae	2163	Pyraustinae	224832	Ecpyrrhorrhoe	224833	Ecpyrrhorrhoe rubiginalis	Martin Corley		Vouchered:Registered Collection	Leg	Sonia Ferreira, Martin Corley, Ana Rita Goncalves	Adult		26/08/2016	40.3846	-7.7049		Portugal	Guarda	Seia	Central Hidroelectrica da Ponte de Jugais
IBILP1219-19	INV03316	10024550	INV03316	INV03316	Research Center in Biodiversity and Genetic Resources	BOLD:ADS8408	20	Arthropoda	82	Insecta	113	Lepidoptera	425	Tortricidae	5795	Tortricinae	7240	Eana	493011	Eana nervana	Martin Corley		Vouchered:Registered Collection	Leg	Sonia Ferreira, Martin Corley, Ana Rita Goncalves	Adult		26/08/2016	40.3846	-7.7049		Portugal	Guarda	Seia	Central Hidroelectrica da Ponte de Jugais
IBILP1220-19	INV03327	10024551	INV03327	INV03327	Research Center in Biodiversity and Genetic Resources	BOLD:AAV4122	20	Arthropoda	82	Insecta	113	Lepidoptera	24760	Crambidae	63818	Odontiinae	349845	Aporodes	349846	Aporodes floralis	Martin Corley		Vouchered:Registered Collection	Leg	Sonia Ferreira, Martin Corley, Ana Rita Goncalves	Adult		28/08/2016	41.3441	-6.92036		Portugal	Braganca	Alfandega da Fe	Quinta do Zacarias
IBILP1221-19	INV03330	10024552	INV03330	INV03330	Research Center in Biodiversity and Genetic Resources	BOLD:AAC5660	20	Arthropoda	82	Insecta	113	Lepidoptera	623	Lasiocampidae	47907	Lasiocampinae	83186	Lasiocampa	86569	Lasiocampa quercus	Martin Corley		DNA/Tissue Vouchered Only	Leg	Sonia Ferreira, Martin Corley, Ana Rita Goncalves	Adult		28/08/2016	41.3441	-6.92036		Portugal	Braganca	Alfandega da Fe	Quinta do Zacarias
IBILP122-17	INV01138	7842273	INV01138	INV01138	Research Center in Biodiversity and Genetic Resources	BOLD:AAB9094	20	Arthropoda	82	Insecta	113	Lepidoptera	525	Geometridae	5509	Ennominae	123772	Pachycnemia	123773	Pachycnemia hippocastanaria	Martin Corley	morphology	Vouchered:Registered Collection	leg	Martin Corley, Rui Andrade	adult		20/06/2015	41.9792	-6.7938	1389.3	Portugal	Braganca	Braganca	Lama Grande
IBILP1222-19	INV03334	10024553	INV03334	INV03334	Research Center in Biodiversity and Genetic Resources	BOLD:AEC2690	20	Arthropoda	82	Insecta	113	Lepidoptera	525	Geometridae	5569	Geometrinae	90669	Microloxia	110147	Microloxia herbaria	Martin Corley		Vouchered:Registered Collection	Leg	Sonia Ferreira, Martin Corley, Ana Rita Goncalves	Adult		28/08/2016	41.3441	-6.92036		Portugal	Braganca	Alfandega da Fe	Quinta do Zacarias
IBILP1223-19	INV03336	10024554	INV03336	INV03336	Research Center in Biodiversity and Genetic Resources	BOLD:AAA6644	20	Arthropoda	82	Insecta	113	Lepidoptera	561	Noctuidae	4476	Noctuinae	7131	Spodoptera	20996	Spodoptera exigua	Martin Corley		Vouchered:Registered Collection	Leg	Sonia Ferreira, Martin Corley, Ana Rita Goncalves	Adult		29/08/2016	41.2327	-7.07292		Portugal	Braganca	Torre de Moncorvo	Estevais
IBILP1224-19	INV03338	10024555	INV03338	INV03338	Research Center in Biodiversity and Genetic Resources	BOLD:AAV2188	20	Arthropoda	82	Insecta	113	Lepidoptera	545	Gelechiidae	6355	Anomologinae	362425	Ptocheuusa	362426	Ptocheuusa paupella	Martin Corley		Vouchered:Registered Collection	Leg	Sonia Ferreira, Martin Corley, Ana Rita Goncalves	Adult		29/08/2016	41.2327	-7.07292		Portugal	Braganca	Torre de Moncorvo	Estevais
IBILP1225-19	INV03340	10024556	INV03340	INV03340	Research Center in Biodiversity and Genetic Resources	BOLD:AAV7137	20	Arthropoda	82	Insecta	113	Lepidoptera	425	Tortricidae	5795	Tortricinae	7252	Phalonidia	258885	Phalonidia contractana	Martin Corley		Vouchered:Registered Collection	Leg	Sonia Ferreira, Martin Corley, Ana Rita Goncalves	Adult		29/08/2016	41.2327	-7.07292		Portugal	Braganca	Torre de Moncorvo	Estevais
IBILP1226-19	INV03344	10024557	INV03344	INV03344	Research Center in Biodiversity and Genetic Resources	BOLD:AAE6976	20	Arthropoda	82	Insecta	113	Lepidoptera	24760	Crambidae	2143	Spilomelinae	7495	Antigastra	16098	Antigastra catalaunalis	Martin Corley		Vouchered:Registered Collection	Leg	Sonia Ferreira, Martin Corley, Ana Rita Goncalves	Adult		29/08/2016	41.2327	-7.07292		Portugal	Braganca	Torre de Moncorvo	Estevais
IBILP1227-19	INV03347	10024558	INV03347	INV03347	Research Center in Biodiversity and Genetic Resources	BOLD:AAB5913	20	Arthropoda	82	Insecta	113	Lepidoptera	521	Notodontidae	33497	Notodontinae	4013	Pheosia	179034	Pheosia tremula	Martin Corley		Vouchered:Registered Collection	Leg	Sonia Ferreira, Martin Corley, Ana Rita Goncalves	Adult		29/08/2016	41.2327	-7.07292		Portugal	Braganca	Torre de Moncorvo	Estevais
IBILP1228-19	INV03351	10024559	INV03351	INV03351	Research Center in Biodiversity and Genetic Resources	BOLD:AAU1854	20	Arthropoda	82	Insecta	113	Lepidoptera	545	Gelechiidae	6278	Gelechiinae	90192	Caryocolum	956147	Caryocolum dianthella	Martin Corley		Vouchered:Registered Collection	Leg	Sonia Ferreira, Martin Corley, Ana Rita Goncalves	Adult		29/08/2016	41.2327	-7.07292		Portugal	Braganca	Torre de Moncorvo	Estevais
IBILP1229-19	INV03353	10024560	INV03353	INV03353	Research Center in Biodiversity and Genetic Resources	BOLD:AAE0463	20	Arthropoda	82	Insecta	113	Lepidoptera	689	Pyralidae	2215	Phycitinae	6602	Acrobasis	209655	Acrobasis tumidana	Martin Corley		Vouchered:Registered Collection	Leg	Sonia Ferreira, Martin Corley, Ana Rita Goncalves	Adult		29/08/2016	41.2327	-7.07292		Portugal	Braganca	Torre de Moncorvo	Estevais
IBILP1230-19	INV03355	10024561	INV03355	INV03355	Research Center in Biodiversity and Genetic Resources	BOLD:AAI0560	20	Arthropoda	82	Insecta	113	Lepidoptera	24760	Crambidae	2163	Pyraustinae	7532	Pyrausta	235187	Pyrausta sanguinalis	Martin Corley		Vouchered:Registered Collection	Leg	Sonia Ferreira, Martin Corley, Ana Rita Goncalves	Adult		29/08/2016	41.2327	-7.07292		Portugal	Braganca	Torre de Moncorvo	Estevais
IBILP1231-19	INV03361	10024562	INV03361	INV03361	Research Center in Biodiversity and Genetic Resources	BOLD:AAJ5941	20	Arthropoda	82	Insecta	113	Lepidoptera	525	Geometridae	5182	Sterrhinae	7684	Scopula	176066	Scopula rufomixtaria	Martin Corley		Vouchered:Registered Collection	Leg	Sonia Ferreira, Martin Corley, Ana Rita Goncalves	Adult		29/08/2016	41.2327	-7.07292		Portugal	Braganca	Torre de Moncorvo	Estevais
IBILP123-17	INV01140	7842274	INV01140	INV01140	Research Center in Biodiversity and Genetic Resources	BOLD:AAC2435	20	Arthropoda	82	Insecta	113	Lepidoptera	561	Noctuidae	4476	Noctuinae	34128	Hada	179038	Hada plebeja	Martin Corley	morphology	Vouchered:Registered Collection	leg	Martin Corley, Rui Andrade	adult		20/06/2015	41.9792	-6.7938	1389.3	Portugal	Braganca	Braganca	Lama Grande
IBILP1232-19	INV03362	10024563	INV03362	INV03362	Research Center in Biodiversity and Genetic Resources	BOLD:AAM0692	20	Arthropoda	82	Insecta	113	Lepidoptera	349799	Nolidae	364319	Nolinae	7332	Meganola	288102	Meganola togatulalis	Martin Corley		Vouchered:Registered Collection	Leg	Sonia Ferreira, Martin Corley, Ana Rita Goncalves	Adult		29/08/2016	41.2327	-7.07292		Portugal	Braganca	Torre de Moncorvo	Estevais
IBILP1233-19	INV03364	10024564	INV03364	INV03364	Research Center in Biodiversity and Genetic Resources	BOLD:AAB6066	20	Arthropoda	82	Insecta	113	Lepidoptera	561	Noctuidae	4464	Plusiinae	7384	Abrostola	196760	Abrostola tripartita	Martin Corley		Vouchered:Registered Collection	Leg	Sonia Ferreira, Martin Corley, Ana Rita Goncalves	Adult		28/08/2016	41.3441	-6.92036		Portugal	Braganca	Alfandega da Fe	Quinta do Zacarias
IBILP1234-19	INV03367	10024565	INV03367	INV03367	Research Center in Biodiversity and Genetic Resources	BOLD:AAD7910	20	Arthropoda	82	Insecta	113	Lepidoptera	525	Geometridae	5509	Ennominae	78630	Isturgia	155564	Isturgia murinaria	Martin Corley		Vouchered:Registered Collection	Leg	Sonia Ferreira, Martin Corley, Ana Rita Goncalves	Adult		29/08/2016	41.2327	-7.07292		Portugal	Braganca	Torre de Moncorvo	Estevais
IBILP1235-19	INV03370	10024566	INV03370	INV03370	Research Center in Biodiversity and Genetic Resources	BOLD:AAP4082	20	Arthropoda	82	Insecta	113	Lepidoptera	525	Geometridae	5182	Sterrhinae	7665	Idaea	282310	Idaea exilaria	Martin Corley		Vouchered:Registered Collection	Leg	Sonia Ferreira, Martin Corley, Ana Rita Goncalves	Adult		30/08/2016	41.591	-6.56119		Portugal	Braganca	Vimioso	Vimioso
IBILP1236-19	INV03372	10024567	INV03372	INV03372	Research Center in Biodiversity and Genetic Resources	BOLD:AAB8490	20	Arthropoda	82	Insecta	113	Lepidoptera	551	Sphingidae	2035	Smerinthinae	7445	Smerinthus	75650	Smerinthus ocellata	Martin Corley		Vouchered:Registered Collection	Leg	Sonia Ferreira, Martin Corley, Ana Rita Goncalves	Adult		30/08/2016	41.591	-6.56119		Portugal	Braganca	Vimioso	Vimioso
IBILP1237-19	INV03380	10024568	INV03380	INV03380	Research Center in Biodiversity and Genetic Resources	BOLD:AAZ6026	20	Arthropoda	82	Insecta	113	Lepidoptera	561	Noctuidae	4476	Noctuinae	278712	Trigonophora	451318	Trigonophora haasi	Martin Corley		Vouchered:Registered Collection	Leg	Sonia Ferreira, Martin Corley, Ana Rita Goncalves	Adult		25/08/2016	40.3145	-7.55821		Portugal	Castelo Branco	Covilha	near Penhas da Saude
IBILP1238-19	INV03383	10024569	INV03383	INV03383	Research Center in Biodiversity and Genetic Resources	BOLD:AAY8159	20	Arthropoda	82	Insecta	113	Lepidoptera	561	Noctuidae	4476	Noctuinae	7387	Diarsia	377764	Diarsia guadarramensis	Martin Corley		Vouchered:Registered Collection	Leg	Sonia Ferreira, Martin Corley, Ana Rita Goncalves	Adult		25/08/2016	40.3252	-7.57228		Portugal	Guarda	Manteigas	Sao Pedro
IBILP1239-19	INV03386	10024570	INV03386	INV03386	Research Center in Biodiversity and Genetic Resources	BOLD:AAK9298	20	Arthropoda	82	Insecta	113	Lepidoptera	561	Noctuidae	4476	Noctuinae	7154	Leucania	278538	Leucania putrescens	Martin Corley		Vouchered:Registered Collection	Leg	Sonia Ferreira, Martin Corley, Ana Rita Goncalves	Adult		26/08/2016	40.3846	-7.7049		Portugal	Guarda	Seia	Central Hidroelectrica da Ponte de Jugais
IBILP1240-19	INV03613	10024571	INV03613	INV03613	Research Center in Biodiversity and Genetic Resources	BOLD:AAA8888	20	Arthropoda	82	Insecta	113	Lepidoptera	286492	Argyresthiidae			6591	Argyresthia	17962	Argyresthia goedartella	Martin Corley		Vouchered:Registered Collection	Leg	Sonia Ferreira, Martin Corley, Ana Rita Goncalves	Adult		31/08/2016	41.9052	-6.77572	850	Portugal	Braganca	Braganca	Franca
IBILP1241-19	INV03632	10024572	INV03632	INV03632	Research Center in Biodiversity and Genetic Resources	BOLD:AAB6528	20	Arthropoda	82	Insecta	113	Lepidoptera	525	Geometridae	5242	Larentiinae	7698	Eupithecia	141373	Eupithecia icterata	Martin Corley		Vouchered:Registered Collection	Leg	Sonia Ferreira, Martin Corley, Ana Rita Goncalves	Adult		31/08/2016	41.9052	-6.77572	850	Portugal	Braganca	Braganca	Franca
IBILP124-17	INV01144	7842275	INV01144	INV01144	Research Center in Biodiversity and Genetic Resources	BOLD:AAE6800	20	Arthropoda	82	Insecta	113	Lepidoptera	33532	Erebidae	4316	Herminiinae	196743	Paracolax	196744	Paracolax tristalis	Martin Corley	morphology	Vouchered:Registered Collection	leg	Martin Corley, Rui Andrade	adult		19/06/2015	41.7664	-6.9023	890	Portugal	Braganca	Braganca	Carrazedo
IBILP1243-19	INV03641	10024574	INV03641	INV03641	Research Center in Biodiversity and Genetic Resources	BOLD:ADS8408	20	Arthropoda	82	Insecta	113	Lepidoptera	425	Tortricidae	5795	Tortricinae	7240	Eana	493011	Eana nervana	Martin Corley		Vouchered:Registered Collection	Leg	Sonia Ferreira, Martin Corley, Ana Rita Goncalves	Adult		31/08/2016	41.9052	-6.77572	850	Portugal	Braganca	Braganca	Franca
IBILP1244-19	INV03643	10024575	INV03643	INV03643	Research Center in Biodiversity and Genetic Resources	BOLD:AED7056	20	Arthropoda	82	Insecta	113	Lepidoptera	425	Tortricidae	5795	Tortricinae	7240	Eana	224861	Eana canescana	Martin Corley		Vouchered:Registered Collection	Leg	Sonia Ferreira, Martin Corley, Ana Rita Goncalves	Adult		31/08/2016	41.9052	-6.77572	850	Portugal	Braganca	Braganca	Franca
IBILP1245-19	INV03644	10024576	INV03644	INV03644	Research Center in Biodiversity and Genetic Resources	BOLD:ABZ3802	20	Arthropoda	82	Insecta	113	Lepidoptera	425	Tortricidae	5833	Olethreutinae	179161	Eudemis	183478	Eudemis profundana	Martin Corley		Vouchered:Registered Collection	Leg	Sonia Ferreira, Martin Corley, Ana Rita Goncalves	Adult		31/08/2016	41.9052	-6.77572	850	Portugal	Braganca	Braganca	Franca
IBILP1246-19	INV03647	10024577	INV03647	INV03647	Research Center in Biodiversity and Genetic Resources	BOLD:AAC6082	20	Arthropoda	82	Insecta	113	Lepidoptera	425	Tortricidae	5833	Olethreutinae	7835	Epinotia	197842	Epinotia ramella	Martin Corley		Vouchered:Registered Collection	Leg	Sonia Ferreira, Martin Corley, Ana Rita Goncalves	Adult		01/09/2016	41.9792	-6.7938		Portugal	Braganca	Braganca	Lama Grande
IBILP1247-19	INV03657	10024578	INV03657	INV03657	Research Center in Biodiversity and Genetic Resources	BOLD:AAF2115	20	Arthropoda	82	Insecta	113	Lepidoptera	24760	Crambidae	5765	Crambinae	7779	Catoptria	295233	Catoptria fulgidella	Martin Corley		Vouchered:Registered Collection	Leg	Sonia Ferreira, Martin Corley, Ana Rita Goncalves	Adult		01/09/2016	41.9792	-6.7938		Portugal	Braganca	Braganca	Lama Grande
IBILP1248-19	INV03668	10024579	INV03668	INV03668	Research Center in Biodiversity and Genetic Resources	BOLD:AAD7406	20	Arthropoda	82	Insecta	113	Lepidoptera	525	Geometridae	5509	Ennominae	26154	Charissa	175932	Charissa predotae	Martin Corley		Vouchered:Registered Collection	Leg	Sonia Ferreira, Martin Corley, Ana Rita Goncalves	Adult		01/09/2016	41.4971	-6.59192		Portugal	Braganca	Vimioso	Ribeira das Macas (ponte)
IBILP1249-19	INV03669	10024580	INV03669	INV03669	Research Center in Biodiversity and Genetic Resources	BOLD:AAB3277	20	Arthropoda	82	Insecta	113	Lepidoptera	561	Noctuidae	5781	Amphipyrinae	4789	Amphipyra	20919	Amphipyra tragopoginis	Martin Corley		Vouchered:Registered Collection	Leg	Sonia Ferreira, Martin Corley, Ana Rita Goncalves	Adult		01/09/2016	41.4971	-6.59192		Portugal	Braganca	Vimioso	Ribeira das Macas (ponte)
IBILP1250-19	INV03675	10024581	INV03675	INV03675	Research Center in Biodiversity and Genetic Resources	BOLD:AAD9653	20	Arthropoda	82	Insecta	113	Lepidoptera	286492	Argyresthiidae			6591	Argyresthia	197979	Argyresthia albistria	Martin Corley		Vouchered:Registered Collection	Leg	Sonia Ferreira, Martin Corley, Ana Rita Goncalves	Adult		02/09/2016	41.9093	-6.93305		Portugal	Braganca	Vinhais	Dine
IBILP1251-19	INV03676	10024582	INV03676	INV03676	Research Center in Biodiversity and Genetic Resources	BOLD:AAN0464	20	Arthropoda	82	Insecta	113	Lepidoptera	425	Tortricidae	5795	Tortricinae	7232	Acleris	258116	Acleris literana	Martin Corley		Vouchered:Registered Collection	Leg	Sonia Ferreira, Martin Corley, Ana Rita Goncalves	Adult		02/09/2016	41.9093	-6.93305		Portugal	Braganca	Vinhais	Dine
IBILP125-17	INV01152	7842276	INV01152	INV01152	Research Center in Biodiversity and Genetic Resources	BOLD:AAD1936	20	Arthropoda	82	Insecta	113	Lepidoptera	425	Tortricidae	5833	Olethreutinae	7943	Zeiraphera	179155	Zeiraphera isertana	Martin Corley	morphology	Vouchered:Registered Collection	leg	Martin Corley, Rui Andrade	adult		21/06/2015	41.8704	-7.0362	850	Portugal	Braganca	Braganca	Zido
IBILP1252-19	INV03699	10024583	INV03699	INV03699	Research Center in Biodiversity and Genetic Resources	BOLD:ADS2361	20	Arthropoda	82	Insecta	113	Lepidoptera	33532	Erebidae	484894	Boletobiinae	385914	Odice	387858	Odice jucunda	Martin Corley		Vouchered:Registered Collection	Leg	Martin Corley	Adult		03/09/2016	39.9202	-8.38894	300	Portugal	Leiria	Ansiao	Chao de Couce
IBILP1253-19	INV03700	10024584	INV03700	INV03700	Research Center in Biodiversity and Genetic Resources	BOLD:ABW6652	20	Arthropoda	82	Insecta	113	Lepidoptera	525	Geometridae	5242	Larentiinae	7698	Eupithecia	391230	Eupithecia weissi	Martin Corley		Vouchered:Registered Collection	Leg	Martin Corley	Adult		03/09/2016	39.9202	-8.38894	300	Portugal	Leiria	Ansiao	Chao de Couce
IBILP1254-19	INV03702	10024585	INV03702	INV03702	Research Center in Biodiversity and Genetic Resources	BOLD:AAD3244	20	Arthropoda	82	Insecta	113	Lepidoptera	525	Geometridae	5509	Ennominae	141406	Synopsia	141407	Synopsia sociaria	Martin Corley		Vouchered:Registered Collection	Leg	Martin Corley	Adult		03/09/2016	39.9202	-8.38894	300	Portugal	Leiria	Ansiao	Chao de Couce
IBILP1255-19	INV03707	10024586	INV03707	INV03707	Private Collection of Jorge Rosete	BOLD:AAY8163	20	Arthropoda	82	Insecta	113	Lepidoptera	561	Noctuidae	4476	Noctuinae	7174	Anarta	524804	Anarta sodae	Martin Corley		Vouchered:Registered Collection	Leg	Martin Corley	Adult		04/09/2016	40.1354	-8.83643		Portugal	Coimbra	Figueira da Foz	Ilha da Murraceira
IBILP1256-19	INV03776	10024587	INV03776	INV03776	Research Center in Biodiversity and Genetic Resources	BOLD:AAC7812	20	Arthropoda	82	Insecta	113	Lepidoptera	545	Gelechiidae	6278	Gelechiinae	86674	Neofriseria	86675	Neofriseria peliella	Martin Corley		DNA/Tissue Vouchered Only	Leg	Martin Corley	Adult	M	26/08/2016	40.3846	-7.7049		Portugal	Guarda	Seia	Central Hidroelectrica da Ponte de Jugais
IBILP1257-19	INV03777	10024588	INV03777	INV03777	Research Center in Biodiversity and Genetic Resources	BOLD:AAI8491	20	Arthropoda	82	Insecta	113	Lepidoptera	471	Bucculatricidae			2789	Bucculatrix	198054	Bucculatrix frangutella	Martin Corley		DNA/Tissue Vouchered Only	Leg	Martin Corley	Adult	M	26/08/2016	40.3846	-7.7049		Portugal	Guarda	Seia	Central Hidroelectrica da Ponte de Jugais
IBILP1258-19	INV03788	10024589	INV03788	INV03788	Research Center in Biodiversity and Genetic Resources	BOLD:AAU2689	20	Arthropoda	82	Insecta	113	Lepidoptera	649	Coleophoridae	2330	Coleophorinae	6497	Coleophora	158604	Coleophora helianthemella	Martin Corley		DNA/Tissue Vouchered Only	Leg	Martin Corley	Adult	M	29/08/2016	41.2327	-7.07292		Portugal	Braganca	Torre de Moncorvo	Estevais
IBILP1259-19	INV03791	10024590	INV03791	INV03791	Research Center in Biodiversity and Genetic Resources	BOLD:ABW6542	20	Arthropoda	82	Insecta	113	Lepidoptera	545	Gelechiidae	6278	Gelechiinae	90192	Caryocolum	464497	Caryocolum jaspidella	Martin Corley		DNA/Tissue Vouchered Only	Leg	Martin Corley	Adult	F	29/08/2016	41.2327	-7.07292		Portugal	Braganca	Torre de Moncorvo	Estevais
IBILP1260-19	INV03793	10024591	INV03793	INV03793	Research Center in Biodiversity and Genetic Resources	BOLD:ADV4874	20	Arthropoda	82	Insecta	113	Lepidoptera	651	Psychidae	86183	Oiketicinae	187133	Eumasia	187134	Eumasia parietariella	Martin Corley		DNA/Tissue Vouchered Only	Leg	Martin Corley	Adult		29/08/2016	41.2327	-7.07292		Portugal	Braganca	Torre de Moncorvo	Estevais
IBILP1261-19	INV03797	10024592	INV03797	INV03797	Research Center in Biodiversity and Genetic Resources	BOLD:AAU3076	20	Arthropoda	82	Insecta	113	Lepidoptera	545	Gelechiidae	6278	Gelechiinae	90192	Caryocolum	362433	Caryocolum fibigerium	Martin Corley		DNA/Tissue Vouchered Only	Leg	Martin Corley	Adult	M	31/08/2016	41.9052	-6.77572	850	Portugal	Braganca	Braganca	Franca
IBILP126-17	INV01155	7842277	INV01155	INV01155	Research Center in Biodiversity and Genetic Resources	BOLD:AAD6088	20	Arthropoda	82	Insecta	113	Lepidoptera	545	Gelechiidae	6278	Gelechiinae	8047	Recurvaria	179166	Recurvaria leucatella	Martin Corley	morphology	Vouchered:Registered Collection	leg	Martin Corley, Rui Andrade	adult		21/06/2015	41.9052	-6.7757	850	Portugal	Braganca	Braganca	Franca
IBILP1262-19	INV03799	10024593	INV03799	INV03799	Research Center in Biodiversity and Genetic Resources	BOLD:AAB8710	20	Arthropoda	82	Insecta	113	Lepidoptera	689	Pyralidae	2215	Phycitinae	197803	Phycita	197804	Phycita roborella	Martin Corley		DNA/Tissue Vouchered Only	Leg	Martin Corley	Adult	M	02/09/2016	41.9093	-6.93305		Portugal	Braganca	Vinhais	Dine
IBILP1263-19	INV03802	10024594	INV03802	INV03802	Research Center in Biodiversity and Genetic Resources	BOLD:ADR1886	20	Arthropoda	82	Insecta	113	Lepidoptera	455	Autostichidae	197891	Oegoconiinae	7017	Oegoconia	205667	Oegoconia caradjai	Martin Corley		DNA/Tissue Vouchered Only	Leg	Martin Corley	Adult	M	04/09/2016	40.1354	-8.83643		Portugal	Coimbra	Figueira da Foz	Ilha da Murraceira
IBILP1264-19	INV03805	10024595	INV03805	INV03805	Research Center in Biodiversity and Genetic Resources	BOLD:AAD3945	20	Arthropoda	82	Insecta	113	Lepidoptera	649	Coleophoridae	2330	Coleophorinae	6497	Coleophora	150845	Coleophora saxicolella	Martin Corley		DNA/Tissue Vouchered Only	Leg	Martin Corley	Adult	M	04/09/2016	40.1354	-8.83643		Portugal	Coimbra	Figueira da Foz	Ilha da Murraceira
IBILP1265-19	INV03814	10024596	INV03814	INV03814	Research Center in Biodiversity and Genetic Resources	BOLD:AAD0277	20	Arthropoda	82	Insecta	113	Lepidoptera	689	Pyralidae	2215	Phycitinae	6608	Dioryctria	82837	Dioryctria sylvestrella	Martin Corley		DNA/Tissue Vouchered Only	Leg	Joao Nunes	Adult	F	01/07/2016	41.3158	-8.73847		Portugal	Porto	Vila do Conde	Mindelo
IBILP1266-19	INV03826	10024597	INV03826	INV03826	Research Center in Biodiversity and Genetic Resources	BOLD:AAD0702	20	Arthropoda	82	Insecta	113	Lepidoptera	170200	Momphidae			6580	Mompha	198056	Mompha subbistrigella	Martin Corley		DNA/Tissue Vouchered Only	Leg	Jorge Rosete	Adult	F	06/08/2016	39.9174	-8.41336		Portugal	Leiria	Ansiao	2 km East of Ansiao
IBILP1267-19	INV03839	10024598	INV03839	INV03839	Research Center in Biodiversity and Genetic Resources	BOLD:AAC4532	20	Arthropoda	82	Insecta	113	Lepidoptera	637	Pterophoridae	2897	Pterophorinae	2889	Stenoptilia	20480	Stenoptilia zophodactylus	Martin Corley		DNA/Tissue Vouchered Only	Leg	Jorge Rosete	Adult	F	29/06/2016	40.1297	-8.63177		Portugal	Coimbra	Soure	Madriz
IBILP1268-19	INV03943	10024599	INV03943	INV03943	Research Center in Biodiversity and Genetic Resources	BOLD:AAY8385	20	Arthropoda	82	Insecta	113	Lepidoptera	561	Noctuidae	4476	Noctuinae	914302	Paucgraphia	914303	Paucgraphia erythrina	Martin Corley		Vouchered:Registered Collection	Leg	Sonia Ferreira, Martin Corley, Ana Rita Goncalves	Adult		27/08/2016	40.3932	-7.60087		Portugal	Guarda	Gouveia	Vale do Rossim
IBILP1269-19	INV03945	10024600	INV03945	INV03945	Research Center in Biodiversity and Genetic Resources	BOLD:AAB5231	20	Arthropoda	82	Insecta	113	Lepidoptera	525	Geometridae	5509	Ennominae	26154	Charissa	141375	Charissa obscurata	Martin Corley		Vouchered:Registered Collection	Leg	Sonia Ferreira, Martin Corley, Ana Rita Goncalves	Adult		27/08/2016	40.3932	-7.60087		Portugal	Guarda	Gouveia	Vale do Rossim
IBILP1270-19	INV03950	10024601	INV03950	INV03950	Research Center in Biodiversity and Genetic Resources	BOLD:AAB5417	20	Arthropoda	82	Insecta	113	Lepidoptera	521	Notodontidae	33497	Notodontinae	179036	Pterostoma	179037	Pterostoma palpina	Martin Corley		Vouchered:Registered Collection	Leg	Sonia Ferreira, Martin Corley, Ana Rita Goncalves	Adult		26/08/2016	40.3846	-7.7049		Portugal	Guarda	Seia	Central Hidroelectrica da Ponte de Jugais
IBILP1271-19	INV03956	10024602	INV03956	INV03956	Research Center in Biodiversity and Genetic Resources	BOLD:AAJ2820	20	Arthropoda	82	Insecta	113	Lepidoptera	525	Geometridae	5509	Ennominae	92167	Abraxas	195508	Abraxas pantaria	Martin Corley		Vouchered:Registered Collection	Leg	Sonia Ferreira, Martin Corley, Ana Rita Goncalves	Adult		26/08/2016	40.3846	-7.7049		Portugal	Guarda	Seia	Central Hidroelectrica da Ponte de Jugais
IBILP127-17	INV01160	7842278	INV01160	INV01160	Research Center in Biodiversity and Genetic Resources	BOLD:AAB9094	20	Arthropoda	82	Insecta	113	Lepidoptera	525	Geometridae	5509	Ennominae	123772	Pachycnemia	123773	Pachycnemia hippocastanaria	Martin Corley	morphology	Vouchered:Registered Collection	leg	Martin Corley, Rui Andrade	adult		21/06/2015	41.9052	-6.7757	850	Portugal	Braganca	Braganca	Franca
IBILP1272-19	INV03958	10024603	INV03958	INV03958	Research Center in Biodiversity and Genetic Resources	BOLD:AAB2097	20	Arthropoda	82	Insecta	113	Lepidoptera	525	Geometridae	5242	Larentiinae	5449	Epirrhoe	100503	Epirrhoe galiata	Martin Corley		Vouchered:Registered Collection	Leg	Sonia Ferreira, Martin Corley, Ana Rita Goncalves	Adult		26/08/2016	40.3846	-7.7049		Portugal	Guarda	Seia	Central Hidroelectrica da Ponte de Jugais
IBILP1273-19	INV03960	10024604	INV03960	INV03960	Research Center in Biodiversity and Genetic Resources	BOLD:ABW7021	20	Arthropoda	82	Insecta	113	Lepidoptera	561	Noctuidae	4476	Noctuinae	7171	Mythimna	183469	Mythimna ferrago	Martin Corley		Vouchered:Registered Collection	Leg	Sonia Ferreira, Martin Corley, Ana Rita Goncalves	Adult		26/08/2016	40.3846	-7.7049		Portugal	Guarda	Seia	Central Hidroelectrica da Ponte de Jugais
IBILP1274-19	INV03965	10024605	INV03965	INV03965	Research Center in Biodiversity and Genetic Resources	BOLD:AAF1445	20	Arthropoda	82	Insecta	113	Lepidoptera	561	Noctuidae	22914	Bryophilinae	314272	Nyctobrya	314273	Nyctobrya muralis	Martin Corley		Vouchered:Registered Collection	Leg	Sonia Ferreira, Martin Corley, Ana Rita Goncalves	Adult		26/08/2016	40.3846	-7.7049		Portugal	Guarda	Seia	Central Hidroelectrica da Ponte de Jugais
IBILP1275-19	INV03971	10024606	INV03971	INV03971	Research Center in Biodiversity and Genetic Resources	BOLD:AAB1058	20	Arthropoda	82	Insecta	113	Lepidoptera	525	Geometridae	5509	Ennominae	5383	Hypomecis	91985	Hypomecis punctinalis	Martin Corley		Vouchered:Registered Collection	Leg	Sonia Ferreira, Martin Corley, Ana Rita Goncalves	Adult		26/08/2016	40.3846	-7.7049		Portugal	Guarda	Seia	Central Hidroelectrica da Ponte de Jugais
IBILP1276-19	INV03972	10024607	INV03972	INV03972	Research Center in Biodiversity and Genetic Resources	BOLD:AAY5052	20	Arthropoda	82	Insecta	113	Lepidoptera	561	Noctuidae	4476	Noctuinae	183518	Epilecta	183519	Epilecta linogrisea	Martin Corley		Vouchered:Registered Collection	Leg	Sonia Ferreira, Martin Corley, Ana Rita Goncalves	Adult		26/08/2016	40.3846	-7.7049		Portugal	Guarda	Seia	Central Hidroelectrica da Ponte de Jugais
IBILP1277-19	INV03976	10024608	INV03976	INV03976	Research Center in Biodiversity and Genetic Resources	BOLD:AAA7574	20	Arthropoda	82	Insecta	113	Lepidoptera	561	Noctuidae	4476	Noctuinae	4719	Noctua	22837	Noctua janthe	Martin Corley		Vouchered:Registered Collection	Leg	Sonia Ferreira, Martin Corley, Ana Rita Goncalves	Adult		26/08/2016	40.3846	-7.7049		Portugal	Guarda	Seia	Central Hidroelectrica da Ponte de Jugais
IBILP1278-19	INV03979	10024609	INV03979	INV03979	Research Center in Biodiversity and Genetic Resources	BOLD:AAC3168	20	Arthropoda	82	Insecta	113	Lepidoptera	561	Noctuidae	4476	Noctuinae	7163	Hadena	22841	Hadena bicruris	Martin Corley		Vouchered:Registered Collection	Leg	Sonia Ferreira, Martin Corley, Ana Rita Goncalves	Adult		26/08/2016	40.3846	-7.7049		Portugal	Guarda	Seia	Central Hidroelectrica da Ponte de Jugais
IBILP1279-19	INV03980	10024610	INV03980	INV03980	Research Center in Biodiversity and Genetic Resources	BOLD:AAN3208	20	Arthropoda	82	Insecta	113	Lepidoptera	561	Noctuidae	4446	Acronictinae	7365	Acronicta	86426	Acronicta psi	Martin Corley		Vouchered:Registered Collection	Leg	Sonia Ferreira, Martin Corley, Ana Rita Goncalves	Adult		26/08/2016	40.3846	-7.7049		Portugal	Guarda	Seia	Central Hidroelectrica da Ponte de Jugais
IBILP1280-19	INV03984	10024611	INV03984	INV03984	Research Center in Biodiversity and Genetic Resources	BOLD:AAY5540	20	Arthropoda	82	Insecta	113	Lepidoptera	561	Noctuidae	4476	Noctuinae	86391	Leucochlaena	377789	Leucochlaena oditis	Martin Corley		Vouchered:Registered Collection	Leg	Sonia Ferreira, Martin Corley, Ana Rita Goncalves	Adult		27/08/2016	40.3932	-7.60087		Portugal	Guarda	Gouveia	Vale do Rossim
IBILP1281-19	INV03987	10024612	INV03987	INV03987	Research Center in Biodiversity and Genetic Resources	BOLD:AAA6806	20	Arthropoda	82	Insecta	113	Lepidoptera	561	Noctuidae	4476	Noctuinae	7401	Xestia	157218	Xestia xanthographa	Martin Corley		Vouchered:Registered Collection	Leg	Sonia Ferreira, Martin Corley, Ana Rita Goncalves	Adult		27/08/2016	40.3932	-7.60087		Portugal	Guarda	Gouveia	Vale do Rossim
IBILP128-17	INV01162	7842279	INV01162	INV01162	Research Center in Biodiversity and Genetic Resources	BOLD:AAD0296	20	Arthropoda	82	Insecta	113	Lepidoptera	24760	Crambidae	2143	Spilomelinae	102456	Diasemiopsis	102457	Diasemiopsis ramburialis	Martin Corley	morphology	Vouchered:Registered Collection	leg	Martin Corley, Rui Andrade	adult		21/06/2015	41.9052	-6.7757	850	Portugal	Braganca	Braganca	Franca
IBILP1282-19	INV03989	10024613	INV03989	INV03989	Research Center in Biodiversity and Genetic Resources	BOLD:AAM0539	20	Arthropoda	82	Insecta	113	Lepidoptera	561	Noctuidae	4476	Noctuinae	7383	Agrotis	288136	Agrotis trux	Martin Corley		Vouchered:Registered Collection	Leg	Sonia Ferreira, Martin Corley, Ana Rita Goncalves	Adult		27/08/2016	40.3932	-7.60087		Portugal	Guarda	Gouveia	Vale do Rossim
IBILP1283-19	INV03991	10024614	INV03991	INV03991	Research Center in Biodiversity and Genetic Resources	BOLD:AAA5223	20	Arthropoda	82	Insecta	113	Lepidoptera	561	Noctuidae	4447	Heliothinae	5147	Helicoverpa	19163	Helicoverpa armigera	Martin Corley		Vouchered:Registered Collection	Leg	Sonia Ferreira, Martin Corley, Ana Rita Goncalves	Adult		27/08/2016	40.3932	-7.60087		Portugal	Guarda	Gouveia	Vale do Rossim
IBILP1284-19	INV03992	10024615	INV03992	INV03992	Research Center in Biodiversity and Genetic Resources	BOLD:AAE3950	20	Arthropoda	82	Insecta	113	Lepidoptera	525	Geometridae	5242	Larentiinae	98713	Mesotype	177421	Mesotype didymata	Martin Corley		Vouchered:Registered Collection	Leg	Sonia Ferreira, Martin Corley, Ana Rita Goncalves	Adult		27/08/2016	40.3932	-7.60087		Portugal	Guarda	Gouveia	Vale do Rossim
IBILP1285-19	INV03996	10024616	INV03996	INV03996	Research Center in Biodiversity and Genetic Resources	BOLD:AAB3277	20	Arthropoda	82	Insecta	113	Lepidoptera	561	Noctuidae	5781	Amphipyrinae	4789	Amphipyra	20919	Amphipyra tragopoginis	Martin Corley		Vouchered:Registered Collection	Leg	Sonia Ferreira, Martin Corley, Ana Rita Goncalves	Adult		27/08/2016	40.419	-7.52194		Portugal	Guarda	Manteigas	Carvalheira
IBILP1286-19	INV04007	10024617	INV04007	INV04007	Research Center in Biodiversity and Genetic Resources	BOLD:AAB3384	20	Arthropoda	82	Insecta	113	Lepidoptera	561	Noctuidae	4464	Plusiinae	5120	Chrysodeixis	278701	Chrysodeixis chalcites	Martin Corley		Vouchered:Registered Collection	Leg	Sonia Ferreira, Martin Corley, Ana Rita Goncalves	Adult		02/09/2016	41.9093	-6.93305		Portugal	Braganca	Vinhais	Dine
IBILP1287-19	INV04011	10024618	INV04011	INV04011	Research Center in Biodiversity and Genetic Resources	BOLD:ACF5648	20	Arthropoda	82	Insecta	113	Lepidoptera	561	Noctuidae	4446	Acronictinae	7365	Acronicta	196738	Acronicta megacephala	Martin Corley		Vouchered:Registered Collection	Leg	Sonia Ferreira, Martin Corley, Ana Rita Goncalves	Adult		02/09/2016	41.9093	-6.93305		Portugal	Braganca	Vinhais	Dine
IBILP1288-19	INV04022	10024619	INV04022	INV04022	Research Center in Biodiversity and Genetic Resources	BOLD:AAB5230	20	Arthropoda	82	Insecta	113	Lepidoptera	525	Geometridae	5509	Ennominae	26154	Charissa	26157	Charissa mucidaria	Martin Corley		Vouchered:Registered Collection	Leg	Sonia Ferreira, Martin Corley, Ana Rita Goncalves	Adult		02/09/2016	41.9093	-6.93305		Portugal	Braganca	Vinhais	Dine
IBILP1289-19	INV04029	10024620	INV04029	INV04029	Research Center in Biodiversity and Genetic Resources	BOLD:AAI0052	20	Arthropoda	82	Insecta	113	Lepidoptera	525	Geometridae	5509	Ennominae	123772	Pachycnemia	195483	Pachycnemia tibiaria	Martin Corley		Vouchered:Registered Collection	Leg	Sonia Ferreira, Martin Corley, Ana Rita Goncalves	Adult		31/08/2016	41.9052	-6.77572	850	Portugal	Braganca	Braganca	Franca
IBILP1290-19	INV04032	10024621	INV04032	INV04032	Research Center in Biodiversity and Genetic Resources	BOLD:AAA6178	20	Arthropoda	82	Insecta	113	Lepidoptera	33532	Erebidae	4265	Arctiinae	4376	Phragmatobia	10361	Phragmatobia fuliginosa	Martin Corley		Vouchered:Registered Collection	Leg	Sonia Ferreira, Martin Corley, Ana Rita Goncalves	Adult		31/08/2016	41.9052	-6.77572	850	Portugal	Braganca	Braganca	Franca
IBILP1291-19	INV04037	10024622	INV04037	INV04037	Research Center in Biodiversity and Genetic Resources	BOLD:AAB6255	20	Arthropoda	82	Insecta	113	Lepidoptera	24760	Crambidae	2143	Spilomelinae	273306	Patania	719460	Patania ruralis	Martin Corley		Vouchered:Registered Collection	Leg	Sonia Ferreira, Martin Corley, Ana Rita Goncalves	Adult		31/08/2016	41.9052	-6.77572	850	Portugal	Braganca	Braganca	Franca
IBILP129-17	INV01164	7842280	INV01164	INV01164	Research Center in Biodiversity and Genetic Resources	BOLD:AAA1496	20	Arthropoda	82	Insecta	113	Lepidoptera	525	Geometridae	5509	Ennominae	7743	Macaria	180128	Macaria alternata	Martin Corley	morphology	Vouchered:Registered Collection	leg	Martin Corley, Rui Andrade	adult		21/06/2015	41.9052	-6.7757	850	Portugal	Braganca	Braganca	Franca
IBILP1292-19	INV04039	10024623	INV04039	INV04039	Research Center in Biodiversity and Genetic Resources	BOLD:AAE1854	20	Arthropoda	82	Insecta	113	Lepidoptera	561	Noctuidae	4476	Noctuinae	7401	Xestia	183522	Xestia castanea	Martin Corley		Vouchered:Registered Collection	Leg	Sonia Ferreira, Martin Corley, Ana Rita Goncalves	Adult		31/08/2016	41.9052	-6.77572	850	Portugal	Braganca	Braganca	Franca
IBILP1293-19	INV04049	10024624	INV04049	INV04049	Research Center in Biodiversity and Genetic Resources	BOLD:AAD1130	20	Arthropoda	82	Insecta	113	Lepidoptera	525	Geometridae	5242	Larentiinae	7613	Euphyia	149283	Euphyia biangulata	Martin Corley		Vouchered:Registered Collection	Leg	Sonia Ferreira, Martin Corley, Ana Rita Goncalves	Adult		02/09/2016	41.9093	-6.93305		Portugal	Braganca	Vinhais	Dine
IBILP1294-19	INV04051	10024625	INV04051	INV04051	Research Center in Biodiversity and Genetic Resources	BOLD:AAC5645	20	Arthropoda	82	Insecta	113	Lepidoptera	525	Geometridae	5509	Ennominae	5396	Ennomos	88259	Ennomos quercaria	Martin Corley		Vouchered:Registered Collection	Leg	Sonia Ferreira, Martin Corley, Ana Rita Goncalves	Adult		02/09/2016	41.9093	-6.93305		Portugal	Braganca	Vinhais	Dine
IBILP1295-19	INV04052	10024626	INV04052	INV04052	Research Center in Biodiversity and Genetic Resources	BOLD:AAD0500	20	Arthropoda	82	Insecta	113	Lepidoptera	557	Hepialidae	224383	Hepialinae	179182	Triodia	179183	Triodia sylvina	Martin Corley		Vouchered:Registered Collection	Leg	Sonia Ferreira, Martin Corley, Ana Rita Goncalves	Adult		02/09/2016	41.9093	-6.93305		Portugal	Braganca	Vinhais	Dine
IBILP1296-19	INV04054	10024627	INV04054	INV04054	Research Center in Biodiversity and Genetic Resources	BOLD:AAE5816	20	Arthropoda	82	Insecta	113	Lepidoptera	525	Geometridae	5509	Ennominae	78630	Isturgia	205551	Isturgia miniosaria	Martin Corley		Vouchered:Registered Collection	Leg	Sonia Ferreira, Martin Corley, Ana Rita Goncalves	Adult		01/09/2016	41.9792	-6.7938		Portugal	Braganca	Braganca	Lama Grande
IBILP1297-19	INV04057	10024628	INV04057	INV04057	Research Center in Biodiversity and Genetic Resources	BOLD:AAY7558	20	Arthropoda	82	Insecta	113	Lepidoptera	561	Noctuidae	4476	Noctuinae	197684	Polymixis	378683	Polymixis dubia	Martin Corley		Vouchered:Registered Collection	Leg	Sonia Ferreira, Martin Corley, Ana Rita Goncalves	Adult		01/09/2016	41.9792	-6.7938		Portugal	Braganca	Braganca	Lama Grande
IBILP1298-19	INV04058	10024629	INV04058	INV04058	Research Center in Biodiversity and Genetic Resources	BOLD:AAI0052	20	Arthropoda	82	Insecta	113	Lepidoptera	525	Geometridae	5509	Ennominae	123772	Pachycnemia	195483	Pachycnemia tibiaria	Martin Corley		Vouchered:Registered Collection	Leg	Sonia Ferreira, Martin Corley, Ana Rita Goncalves	Adult		01/09/2016	41.9792	-6.7938		Portugal	Braganca	Braganca	Lama Grande
IBILP1299-19	INV04059	10024630	INV04059	INV04059	Research Center in Biodiversity and Genetic Resources	BOLD:AAB3965	20	Arthropoda	82	Insecta	113	Lepidoptera	561	Noctuidae	4476	Noctuinae	7161	Luperina	22832	Luperina testacea	Martin Corley		Vouchered:Registered Collection	Leg	Sonia Ferreira, Martin Corley, Ana Rita Goncalves	Adult		01/09/2016	41.9792	-6.7938		Portugal	Braganca	Braganca	Lama Grande
IBILP1300-19	INV04060	10024631	INV04060	INV04060	Research Center in Biodiversity and Genetic Resources	BOLD:AAY2828	20	Arthropoda	82	Insecta	113	Lepidoptera	561	Noctuidae	4476	Noctuinae	197684	Polymixis	261714	Polymixis xanthomista	Martin Corley		Vouchered:Registered Collection	Leg	Sonia Ferreira, Martin Corley, Ana Rita Goncalves	Adult		01/09/2016	41.9792	-6.7938		Portugal	Braganca	Braganca	Lama Grande
IBILP1301-19	INV04061	10024632	INV04061	INV04061	Research Center in Biodiversity and Genetic Resources	BOLD:AAC9682	20	Arthropoda	82	Insecta	113	Lepidoptera	561	Noctuidae	4476	Noctuinae	23775	Tholera	179171	Tholera decimalis	Martin Corley		Vouchered:Registered Collection	Leg	Sonia Ferreira, Martin Corley, Ana Rita Goncalves	Adult		01/09/2016	41.9792	-6.7938		Portugal	Braganca	Braganca	Lama Grande
IBILP130-17	INV01165	7842281	INV01165	INV01165	Research Center in Biodiversity and Genetic Resources	BOLD:ABZ7109	20	Arthropoda	82	Insecta	113	Lepidoptera	561	Noctuidae	4476	Noctuinae	7123	Caradrina	261706	Caradrina selini	Martin Corley	morphology	Vouchered:Registered Collection	leg	Martin Corley, Rui Andrade	adult		21/06/2015	41.9052	-6.7757	850	Portugal	Braganca	Braganca	Franca
IBILP1302-19	INV04063	10024633	INV04063	INV04063	Research Center in Biodiversity and Genetic Resources	BOLD:AAE8428	20	Arthropoda	82	Insecta	113	Lepidoptera	561	Noctuidae	4476	Noctuinae	204454	Calamia	204455	Calamia tridens	Martin Corley		Vouchered:Registered Collection	Leg	Sonia Ferreira, Martin Corley, Ana Rita Goncalves	Adult		01/09/2016	41.9792	-6.7938		Portugal	Braganca	Braganca	Lama Grande
IBILP1303-19	INV04065	10024634	INV04065	INV04065	Research Center in Biodiversity and Genetic Resources	BOLD:ABZ3718	20	Arthropoda	82	Insecta	113	Lepidoptera	525	Geometridae	5509	Ennominae	77330	Selidosema	517206	Selidosema pyrenaearia	Martin Corley		Vouchered:Registered Collection	Leg	Sonia Ferreira, Martin Corley, Ana Rita Goncalves	Adult		01/09/2016	41.9792	-6.7938		Portugal	Braganca	Braganca	Lama Grande
IBILP1304-19	INV04066	10024635	INV04066	INV04066	Research Center in Biodiversity and Genetic Resources	BOLD:AAJ0523	20	Arthropoda	82	Insecta	113	Lepidoptera	561	Noctuidae	4476	Noctuinae	23831	Chersotis	377752	Chersotis oreina	Martin Corley		Vouchered:Registered Collection	Leg	Sonia Ferreira, Martin Corley, Ana Rita Goncalves	Adult		01/09/2016	41.9792	-6.7938		Portugal	Braganca	Braganca	Lama Grande
IBILP1305-19	INV04067	10024636	INV04067	INV04067	Research Center in Biodiversity and Genetic Resources	BOLD:AAD1907	20	Arthropoda	82	Insecta	113	Lepidoptera	525	Geometridae	5509	Ennominae	5317	Aspitates	160355	Aspitates gilvaria	Martin Corley		Vouchered:Registered Collection	Leg	Sonia Ferreira, Martin Corley, Ana Rita Goncalves	Adult		01/09/2016	41.9792	-6.7938		Portugal	Braganca	Braganca	Lama Grande
IBILP1306-19	INV04078	10024637	INV04078	INV04078	Research Center in Biodiversity and Genetic Resources	BOLD:AAG6227	20	Arthropoda	82	Insecta	113	Lepidoptera	33532	Erebidae	4265	Arctiinae	519680	Cymbalophora	519681	Cymbalophora pudica	Martin Corley		Vouchered:Registered Collection	Leg	Sonia Ferreira, Martin Corley, Ana Rita Goncalves	Adult		02/09/2016	41.9093	-6.93305		Portugal	Braganca	Vinhais	Dine
IBILP1307-19	INV04079	10024638	INV04079	INV04079	Research Center in Biodiversity and Genetic Resources	BOLD:AAD5882	20	Arthropoda	82	Insecta	113	Lepidoptera	561	Noctuidae	4476	Noctuinae	7171	Mythimna	196852	Mythimna l-album	Martin Corley		Vouchered:Registered Collection	Leg	Sonia Ferreira, Martin Corley, Ana Rita Goncalves	Adult		02/09/2016	41.9093	-6.93305		Portugal	Braganca	Vinhais	Dine
IBILP1308-19	INV04081	10024639	INV04081	INV04081	Research Center in Biodiversity and Genetic Resources	BOLD:ADT6396	20	Arthropoda	82	Insecta	113	Lepidoptera	521	Notodontidae	56010	Thaumetopoeinae	168690	Thaumetopoea	168971	Thaumetopoea pityocampa	Martin Corley		Vouchered:Registered Collection	Leg	Sonia Ferreira, Martin Corley, Ana Rita Goncalves	Adult		02/09/2016	41.9093	-6.93305		Portugal	Braganca	Vinhais	Dine
IBILP1309-19	INV04085	10024640	INV04085	INV04085	Research Center in Biodiversity and Genetic Resources	BOLD:AAD5088	20	Arthropoda	82	Insecta	113	Lepidoptera	561	Noctuidae	486769	Metoponiinae	154932	Tyta	154933	Tyta luctuosa	Martin Corley		Vouchered:Registered Collection	Leg	Sonia Ferreira, Martin Corley, Ana Rita Goncalves	Adult		02/09/2016	41.9093	-6.93305		Portugal	Braganca	Vinhais	Dine
IBILP1311-19	INV04178	10024642	INV04178	INV04178	Research Center in Biodiversity and Genetic Resources	BOLD:AAC0362	20	Arthropoda	82	Insecta	113	Lepidoptera	561	Noctuidae	4476	Noctuinae	86367	Hoplodrina	86368	Hoplodrina blanda	Martin Corley		DNA/Tissue Vouchered Only	Leg	Sonia Ferreira, Martin Corley, Ana Rita Goncalves	Adult		27/08/2016	40.3932	-7.60087		Portugal	Guarda	Gouveia	Vale do Rossim
IBILP131-17	INV01167	7842282	INV01167	INV01167	Research Center in Biodiversity and Genetic Resources	BOLD:AAB4250	20	Arthropoda	82	Insecta	113	Lepidoptera	525	Geometridae	5242	Larentiinae	100504	Cosmorhoe	100505	Cosmorhoe ocellata	Martin Corley	morphology	Vouchered:Registered Collection	leg	Martin Corley, Rui Andrade	adult		21/06/2015	41.9052	-6.7757	850	Portugal	Braganca	Braganca	Franca
IBILP1313-19	INV04181	10024644	INV04181	INV04181	Research Center in Biodiversity and Genetic Resources	BOLD:AEJ8875	20	Arthropoda	82	Insecta	113	Lepidoptera	24760	Crambidae	2163	Pyraustinae	7487	Ostrinia	20158	Ostrinia nubilalis	Martin Corley		DNA/Tissue Vouchered Only	Leg	Sonia Ferreira, Martin Corley, Ana Rita Goncalves	Adult		28/08/2016	41.3441	-6.92036		Portugal	Braganca	Alfandega da Fe	Quinta do Zacarias
IBILP1314-19	INV04190	10024645	INV04190	INV04190	Research Center in Biodiversity and Genetic Resources	BOLD:AAF0120	20	Arthropoda	82	Insecta	113	Lepidoptera	170200	Momphidae			6580	Mompha	197922	Mompha propinquella	Martin Corley		DNA/Tissue Vouchered Only	Leg	Sonia Ferreira, Martin Corley, Ana Rita Goncalves	Adult	M	01/09/2016	41.9792	-6.7938		Portugal	Braganca	Braganca	Lama Grande
IBILP1316-19	INV03823	10029699	INV03823	INV03823	Research Center in Biodiversity and Genetic Resources	BOLD:AAK9355	20	Arthropoda	82	Insecta	113	Lepidoptera	545	Gelechiidae	6278	Gelechiinae	8057	Prolita	205708	Prolita solutella	Martin Corley	Morphology	DNA/Tissue Vouchered Only	Leg	Jorge Rosete	Adult		25/07/2016	40.3423	-7.6236		Portugal	Guarda	Seia	Cabeco do Talao, Torre
IBILP132-17	INV01170	7842283	INV01170	INV01170	Research Center in Biodiversity and Genetic Resources	BOLD:AAA8276	20	Arthropoda	82	Insecta	113	Lepidoptera	525	Geometridae	5242	Larentiinae	34863	Aplocera	34864	Aplocera plagiata	Martin Corley	morphology	Vouchered:Registered Collection	leg	Martin Corley, Rui Andrade	adult		21/06/2015	41.9052	-6.7757	850	Portugal	Braganca	Braganca	Franca
IBILP1331-19	INV01105	10442855	INV01105	INV01105	Research Center in Biodiversity and Genetic Resources	BOLD:AAF0414	20	Arthropoda	82	Insecta	113	Lepidoptera	123173	Blastobasidae	403464	Blastobasinae	6496	Blastobasis	258087	Blastobasis phycidella	Martin Corley		Vouchered:Registered Collection	Leg	Martin Corley & Rui Andrade	Adult		19/06/2015	41.7664	-6.90234	890	Portugal	Braganca		Carrazedo
IBILP133-17	INV01177	7842284	INV01177	INV01177	Research Center in Biodiversity and Genetic Resources	BOLD:AAC0267	20	Arthropoda	82	Insecta	113	Lepidoptera	24760	Crambidae	5765	Crambinae	7787	Agriphila	178073	Agriphila straminella	Martin Corley	morphology	Vouchered:Registered Collection	leg	Martin Corley, Rui Andrade	adult		21/06/2015	41.9052	-6.7757	850	Portugal	Braganca	Braganca	Franca
IBILP1332-19	INV05846	10532108	INV05846	INV05846	Research Center in Biodiversity and Genetic Resources	BOLD:AAF2574	20	Arthropoda	82	Insecta	113	Lepidoptera	525	Geometridae	5242	Larentiinae	123759	Chesias	177432	Chesias legatella	Martin Corley	Morphology	DNA/Tissue Vouchered Only	Leg	Sonia Ferreira	Adult		24/03/2017	41.1569	-8.48392		Portugal	Porto	Valongo	Vale de Couce
IBILP1333-19	INV05896	10532109	INV05896	INV05896	Research Center in Biodiversity and Genetic Resources	BOLD:ABA0996	20	Arthropoda	82	Insecta	113	Lepidoptera	546510	Depressariidae	595299	Depressariinae	6598	Agonopterix	399417	Agonopterix rutana	Martin Corley	Morphology	DNA/Tissue Vouchered Only	Leg	Martin Corley, Sonia Ferreira, Luis Silva, Vanessa Mata, Joana Verissimo, Rebeca Mateus	Adult		16/06/2018	41.8929	-6.83974	770	Portugal	Braganca	Braganca	Capela de Santo Amaro
IBILP1334-19	INV05899	10532110	INV05899	INV05899	Research Center in Biodiversity and Genetic Resources	BOLD:AAE5665	20	Arthropoda	82	Insecta	113	Lepidoptera	487	Zygaenidae	33567	Procridinae	255610	Jordanita	259347	Jordanita notata	Martin Corley	Morphology	DNA/Tissue Vouchered Only	Leg	Martin Corley, Sonia Ferreira, Luis Silva, Vanessa Mata, Joana Verissimo, Rebeca Mateus	Adult		13/05/2018	39.8212	-6.97375		Portugal	Castelo Branco	Idanha-a-Nova	Segura
IBILP1335-19	INV05900	10532111	INV05900	INV05900	Research Center in Biodiversity and Genetic Resources	BOLD:AAJ0094	20	Arthropoda	82	Insecta	113	Lepidoptera	525	Geometridae	5242	Larentiinae	7698	Eupithecia	262715	Eupithecia cocciferata	Martin Corley	Morphology	DNA/Tissue Vouchered Only	Leg	Martin Corley, Sonia Ferreira, Vanessa Mata	Adult		10/05/2018	41.3411	-8.69227		Portugal	Porto	Vila do Conde	Vilarinho
IBILP1336-19	INV05901	10532112	INV05901	INV05901	Research Center in Biodiversity and Genetic Resources	BOLD:AAJ0346	20	Arthropoda	82	Insecta	113	Lepidoptera	24760	Crambidae	2009	Glaphyriinae	6812	Evergestis	285574	Evergestis dumerlei	Martin Corley	Morphology	DNA/Tissue Vouchered Only	Leg	Martin Corley, Sonia Ferreira, Luis Silva, Daniel Oliveira	Adult		16/05/2018	41.018	-6.93365		Portugal	Guarda	Figueira de Castelo Rodrigo	Quinta do Chegao, Rio Agueda
IBILP1337-19	INV05902	10532113	INV05902	INV05902	Research Center in Biodiversity and Genetic Resources	BOLD:ADZ7387	20	Arthropoda	82	Insecta	113	Lepidoptera	637	Pterophoridae	2897	Pterophorinae	197909	Merrifieldia	205691	Merrifieldia leucodactyla	Martin Corley	Morphology	DNA/Tissue Vouchered Only	Leg	Martin Corley, Sonia Ferreira, Luis Silva, Daniel Oliveira	Adult		16/05/2018	41.018	-6.93365		Portugal	Guarda	Figueira de Castelo Rodrigo	Quinta do Chegao, Rio Agueda
IBILP1338-19	INV05906	10532114	INV05906	INV05906	Research Center in Biodiversity and Genetic Resources	BOLD:AAF1871	20	Arthropoda	82	Insecta	113	Lepidoptera	425	Tortricidae	5833	Olethreutinae	7263	Pammene	247504	Pammene albuginana	Martin Corley	Morphology	DNA/Tissue Vouchered Only	Leg	Martin Corley, Sonia Ferreira	Adult		20/05/2018	41.3408	-7.49256		Portugal	Vila Real	Alijo	Carvalho, W. of Ribalonga
IBILP1339-19	INV05908	10532115	INV05908	INV05908	Research Center in Biodiversity and Genetic Resources	BOLD:ADE1551	20	Arthropoda	82	Insecta	113	Lepidoptera	525	Geometridae	5509	Ennominae	92082	Tephronia	749195	Tephronia espaniola	Martin Corley	Morphology	DNA/Tissue Vouchered Only	Leg	Martin Corley, Sonia Ferreira	Adult		19/07/2017	41.9093	-6.93305		Portugal	Braganca	Vinhais	Dine
IBILP1340-19	INV05918	10532116	INV05918	INV05918	Research Center in Biodiversity and Genetic Resources	BOLD:AAD0630	20	Arthropoda	82	Insecta	113	Lepidoptera	170200	Momphidae			6580	Mompha	198128	Mompha epilobiella	Martin Corley	Morphology	DNA/Tissue Vouchered Only	Leg	Jorge Rosete	Adult		05/07/2017	40.1025	-8.80826		Portugal	Coimbra	Figueira da Foz	Bizorreiro
IBILP1341-19	INV05924	10532117	INV05924	INV05924	Research Center in Biodiversity and Genetic Resources	BOLD:ABY4645	20	Arthropoda	82	Insecta	113	Lepidoptera	425	Tortricidae	5795	Tortricinae	224165	Gynnidomorpha	286479	Gynnidomorpha alismana	Martin Corley	Morphology	DNA/Tissue Vouchered Only	Leg	Jorge Rosete	Adult		19/08/2017	40.1354	-8.83643		Portugal	Coimbra	Figueira da Foz	Ilha da Murraceira
IBILP134-17	INV01179	7842285	INV01179	INV01179	Research Center in Biodiversity and Genetic Resources	BOLD:AAA4552	20	Arthropoda	82	Insecta	113	Lepidoptera	425	Tortricidae	5833	Olethreutinae	1959	Hedya	8176	Hedya nubiferana	Martin Corley	morphology	Vouchered:Registered Collection	leg	Martin Corley, Rui Andrade	adult		21/06/2015	41.9052	-6.7757	850	Portugal	Braganca	Braganca	Franca
IBILP1342-19	INV05926	10532118	INV05926	INV05926	Research Center in Biodiversity and Genetic Resources	BOLD:AAK6885	20	Arthropoda	82	Insecta	113	Lepidoptera	545	Gelechiidae	6355	Anomologinae	7416	Monochroa	255616	Monochroa hornigi	Martin Corley	Morphology	DNA/Tissue Vouchered Only	Leg	Jorge Rosete	Adult		19/08/2017	40.1354	-8.83643		Portugal	Coimbra	Figueira da Foz	Ilha da Murraceira
IBILP1343-19	INV05930	10532119	INV05930	INV05930	Research Center in Biodiversity and Genetic Resources	BOLD:AAD6231	20	Arthropoda	82	Insecta	113	Lepidoptera	689	Pyralidae	2215	Phycitinae	162712	Cryptoblabes	209646	Cryptoblabes bistriga	Martin Corley	Morphology	DNA/Tissue Vouchered Only	Leg	J. Nunes	Adult		05/08/2017	41.3158	-8.73847		Portugal	Porto	Vila do Conde	Mindelo
IBILP1344-19	INV05934	10532120	INV05934	INV05934	Research Center in Biodiversity and Genetic Resources	BOLD:AAF1200	20	Arthropoda	82	Insecta	113	Lepidoptera	545	Gelechiidae	6278	Gelechiinae	73654	Scrobipalpa	183508	Scrobipalpa obsoletella	Martin Corley	Morphology	DNA/Tissue Vouchered Only	Leg	J. Nunes	Adult		05/08/2017	41.3158	-8.73847		Portugal	Porto	Vila do Conde	Mindelo
IBILP1345-19	INV05935	10532121	INV05935	INV05935	Research Center in Biodiversity and Genetic Resources	BOLD:AAL0665	20	Arthropoda	82	Insecta	113	Lepidoptera	727	Epermeniidae	84636	Epermeniinae	2850	Epermenia	205649	Epermenia aequidentellus	Martin Corley	Morphology	DNA/Tissue Vouchered Only	Leg	Martin Corley, Sonia Ferreira, Luis Silva, Daniel Oliveira, Rebecca Mateus	Adult		03/08/2017	40.3204	-7.59302		Portugal	Castelo Branco	Covilha	Cantaro Raso
IBILP1346-19	INV06037	10532122	INV06037	INV06037	Research Center in Biodiversity and Genetic Resources	BOLD:ADZ7387	20	Arthropoda	82	Insecta	113	Lepidoptera	637	Pterophoridae	2897	Pterophorinae	197909	Merrifieldia	205691	Merrifieldia leucodactyla	Martin Corley	Morphology	DNA/Tissue Vouchered Only	Leg	Martin Corley, Sonia Ferreira, Luis Silva, Rebeca Mateus	Adult		14/05/2018	39.6804	-7.09763		Portugal	Castelo Branco	Idanha-a-Nova	Herdade da Poupa
IBILP1347-19	INV06039	10532123	INV06039	INV06039	Research Center in Biodiversity and Genetic Resources	BOLD:AAD0839	20	Arthropoda	82	Insecta	113	Lepidoptera	623	Lasiocampidae	47907	Lasiocampinae	102848	Macrothylacia	102849	Macrothylacia rubi	Martin Corley	Morphology	DNA/Tissue Vouchered Only	Leg	Martin Corley, Sonia Ferreira, Luis Silva, Rebecca Mateus	Adult		15/05/2018	40.3846	-7.7049		Portugal	Guarda	Seia	Central Hidroelectrica da Ponte de Jugais
IBILP1348-19	INV06041	10532124	INV06041	INV06041	Research Center in Biodiversity and Genetic Resources	BOLD:AAC5542	20	Arthropoda	82	Insecta	113	Lepidoptera	525	Geometridae	5242	Larentiinae	7695	Perizoma	177423	Perizoma flavofasciata	Martin Corley	Morphology	Vouchered:Registered Collection	Leg	Martin Corley, Sonia Ferreira, Luis Silva, Rebecca Mateus	Adult		15/05/2018	40.3846	-7.7049		Portugal	Guarda	Seia	Central Hidroelectrica da Ponte de Jugais
IBILP1349-19	INV06042	10532125	INV06042	INV06042	Research Center in Biodiversity and Genetic Resources	BOLD:AAB6529	20	Arthropoda	82	Insecta	113	Lepidoptera	525	Geometridae	5242	Larentiinae	7698	Eupithecia	100484	Eupithecia abbreviata	Martin Corley	Morphology	Vouchered:Registered Collection	Leg	Martin Corley, Sonia Ferreira, Luis Silva, Rebecca Mateus	Adult		15/05/2018	40.3846	-7.7049		Portugal	Guarda	Seia	Central Hidroelectrica da Ponte de Jugais
IBILP1350-19	INV06198	10532126	INV06198	INV06198	Research Center in Biodiversity and Genetic Resources	BOLD:AAB9793	20	Arthropoda	82	Insecta	113	Lepidoptera	561	Noctuidae	24226	Eustrotiinae	86444	Protodeltote	86445	Protodeltote pygarga	Martin Corley	Morphology	Vouchered:Registered Collection	Leg	Martin Corley, Sonia Ferreira, Vanessa Mata	Adult		10/05/2018	41.3411	-8.69227		Portugal	Porto	Vila do Conde	Vilarinho
IBILP1351-19	INV06203	10532127	INV06203	INV06203	Research Center in Biodiversity and Genetic Resources	BOLD:AAB4777	20	Arthropoda	82	Insecta	113	Lepidoptera	33532	Erebidae	4794	Rivulinae	7528	Rivula	22850	Rivula sericealis	Martin Corley	Morphology	Vouchered:Registered Collection	Leg	Martin Corley, Sonia Ferreira, Vanessa Mata	Adult		10/05/2018	41.3411	-8.69227		Portugal	Porto	Vila do Conde	Vilarinho
IBILP135-17	INV01181	7842286	INV01181	INV01181	Research Center in Biodiversity and Genetic Resources	BOLD:AAB2013	20	Arthropoda	82	Insecta	113	Lepidoptera	525	Geometridae	5182	Sterrhinae	7665	Idaea	141755	Idaea ostrinaria	Martin Corley	morphology	Vouchered:Registered Collection	leg	Martin Corley, Rui Andrade	adult		21/06/2015	41.9052	-6.7757	850	Portugal	Braganca	Braganca	Franca
IBILP1352-19	INV06206	10532128	INV06206	INV06206	Research Center in Biodiversity and Genetic Resources	BOLD:ACF1131	20	Arthropoda	82	Insecta	113	Lepidoptera	24760	Crambidae	5765	Crambinae	7793	Crambus	22084	Crambus pascuella	Martin Corley	Morphology	Vouchered:Registered Collection	Leg	Martin Corley, Sonia Ferreira, Vanessa Mata	Adult		10/05/2018	41.3411	-8.69227		Portugal	Porto	Vila do Conde	Vilarinho
IBILP1353-19	INV06223	10532129	INV06223	INV06223	Research Center in Biodiversity and Genetic Resources	BOLD:AAL9528	20	Arthropoda	82	Insecta	113	Lepidoptera	525	Geometridae	5182	Sterrhinae	7665	Idaea	204491	Idaea bigladiata	Martin Corley	Morphology	Vouchered:Registered Collection	Leg	Martin Corley, Sonia Ferreira, Luis Silva, Daniel Oliveira, Rebecca Mateus	Adult		13/05/2018	39.8212	-6.97375		Portugal	Castelo Branco	Idanha-a-Nova	Segura
IBILP1354-19	INV06227	10532130	INV06227	INV06227	Research Center in Biodiversity and Genetic Resources	BOLD:ABA2603	20	Arthropoda	82	Insecta	113	Lepidoptera	545	Gelechiidae	6353	Anacampsinae	7418	Anarsia	275519	Anarsia spartiella	Martin Corley	Morphology	Vouchered:Registered Collection	Leg	Martin Corley, Sonia Ferreira, Luis Silva, Daniel Oliveira, Rebecca Mateus	Adult		13/05/2018	39.8212	-6.97375		Portugal	Castelo Branco	Idanha-a-Nova	Segura
IBILP1355-19	INV06230	10532131	INV06230	INV06230	Research Center in Biodiversity and Genetic Resources	BOLD:AAJ9181	20	Arthropoda	82	Insecta	113	Lepidoptera	33532	Erebidae	4794	Rivulinae	278698	Zebeeba	278699	Zebeeba falsalis	Martin Corley	Morphology	Vouchered:Registered Collection	Leg	Martin Corley, Sonia Ferreira, Luis Silva, Daniel Oliveira, Rebecca Mateus	Adult		13/05/2018	39.8212	-6.97375		Portugal	Castelo Branco	Idanha-a-Nova	Segura
IBILP1356-19	INV06250	10532132	INV06250	INV06250	Research Center in Biodiversity and Genetic Resources	BOLD:ACY6192	20	Arthropoda	82	Insecta	113	Lepidoptera	433	Oecophoridae	710005	Pleurotinae	84669	Pleurota	710002	Pleurota gallicella	Martin Corley	Morphology	Vouchered:Registered Collection	Leg	Martin Corley, Sonia Ferreira, Luis Silva, Rebeca Mateus	Adult		14/05/2018	39.6804	-7.09763		Portugal	Castelo Branco	Idanha-a-Nova	Herdade da Poupa
IBILP1357-19	INV06254	10532133	INV06254	INV06254	Research Center in Biodiversity and Genetic Resources	BOLD:AAJ0094	20	Arthropoda	82	Insecta	113	Lepidoptera	525	Geometridae	5242	Larentiinae	7698	Eupithecia	262715	Eupithecia cocciferata	Martin Corley	Morphology	Vouchered:Registered Collection	Leg	Martin Corley, Sonia Ferreira, Luis Silva, Rebeca Mateus	Adult		14/05/2018	39.6804	-7.09763		Portugal	Castelo Branco	Idanha-a-Nova	Herdade da Poupa
IBILP1358-19	INV06256	10532134	INV06256	INV06256	Research Center in Biodiversity and Genetic Resources	BOLD:AAV6422	20	Arthropoda	82	Insecta	113	Lepidoptera	695	Plutellidae	2833	Plutellinae	183431	Eidophasia	362520	Eidophasia syenitella	Martin Corley	Morphology	DNA/Tissue Vouchered Only	Leg	Martin Corley, Sonia Ferreira, Luis Silva, Rebeca Mateus	Adult		14/05/2018	39.6804	-7.09763		Portugal	Castelo Branco	Idanha-a-Nova	Herdade da Poupa
IBILP1360-19	INV06258	10532136	INV06258	INV06258	Research Center in Biodiversity and Genetic Resources	BOLD:AAL0665	20	Arthropoda	82	Insecta	113	Lepidoptera	727	Epermeniidae	84636	Epermeniinae	2850	Epermenia	205649	Epermenia aequidentellus	Martin Corley	Morphology	DNA/Tissue Vouchered Only	Leg	Martin Corley, Sonia Ferreira, Luis Silva, Rebeca Mateus	Adult		14/05/2018	39.6804	-7.09763		Portugal	Castelo Branco	Idanha-a-Nova	Herdade da Poupa
IBILP1361-19	INV06259	10532137	INV06259	INV06259	Research Center in Biodiversity and Genetic Resources	BOLD:ADO2170	20	Arthropoda	82	Insecta	113	Lepidoptera	545	Gelechiidae	6278	Gelechiinae	71820	Schistophila	71821	Schistophila laurocistella	Martin Corley	Morphology	DNA/Tissue Vouchered Only	Leg	Martin Corley, Sonia Ferreira, Luis Silva, Rebeca Mateus	Adult		14/05/2018	39.6804	-7.09763		Portugal	Castelo Branco	Idanha-a-Nova	Herdade da Poupa
IBILP136-17	INV01186	7842287	INV01186	INV01186	Research Center in Biodiversity and Genetic Resources	BOLD:AAE1452	20	Arthropoda	82	Insecta	113	Lepidoptera	561	Noctuidae	4476	Noctuinae	7174	Anarta	22826	Anarta myrtilli	Martin Corley	morphology	Vouchered:Registered Collection	leg	Martin Corley, Rui Andrade	adult		21/06/2015	41.9052	-6.7757	850	Portugal	Braganca	Braganca	Franca
IBILP1362-19	INV06260	10532138	INV06260	INV06260	Research Center in Biodiversity and Genetic Resources	BOLD:ACW2397	20	Arthropoda	82	Insecta	113	Lepidoptera	433	Oecophoridae	710005	Pleurotinae	84669	Pleurota	730671	Pleurota ericella	Martin Corley	Morphology	DNA/Tissue Vouchered Only	Leg	Martin Corley, Sonia Ferreira, Luis Silva, Rebeca Mateus	Adult		14/05/2018	39.6804	-7.09763		Portugal	Castelo Branco	Idanha-a-Nova	Herdade da Poupa
IBILP1363-19	INV06262	10532139	INV06262	INV06262	Research Center in Biodiversity and Genetic Resources	BOLD:AEC6722	20	Arthropoda	82	Insecta	113	Lepidoptera	455	Autostichidae	3344	Symmocinae	109683	Symmoca	362462	Symmoca uniformella	Martin Corley	Morphology	DNA/Tissue Vouchered Only	Leg	Martin Corley, Sonia Ferreira, Luis Silva, Rebeca Mateus	Adult		14/05/2018	39.6804	-7.09763		Portugal	Castelo Branco	Idanha-a-Nova	Herdade da Poupa
IBILP1364-19	INV06264	10532140	INV06264	INV06264	Research Center in Biodiversity and Genetic Resources	BOLD:ADM8851	20	Arthropoda	82	Insecta	113	Lepidoptera	545	Gelechiidae	6355	Anomologinae	8041	Bryotropha	804154	Bryotropha sattleri	Martin Corley	Morphology	DNA/Tissue Vouchered Only	Leg	Martin Corley, Sonia Ferreira, Luis Silva, Daniel Oliveira, Rebecca Mateus	Adult		13/05/2018	39.8212	-6.97375		Portugal	Castelo Branco	Idanha-a-Nova	Segura
IBILP1365-19	INV06265	10532141	INV06265	INV06265	Research Center in Biodiversity and Genetic Resources	BOLD:AAU4004	20	Arthropoda	82	Insecta	113	Lepidoptera	455	Autostichidae	3344	Symmocinae	362464	Dysspastus	362465	Dysspastus fallax	Martin Corley	Morphology	DNA/Tissue Vouchered Only	Leg	Martin Corley, Sonia Ferreira, Luis Silva, Rebeca Mateus	Adult		14/05/2018	39.6804	-7.09763		Portugal	Castelo Branco	Idanha-a-Nova	Herdade da Poupa
IBILP1366-19	INV06268	10532142	INV06268	INV06268	Research Center in Biodiversity and Genetic Resources	BOLD:AAE1297	20	Arthropoda	82	Insecta	113	Lepidoptera	425	Tortricidae	5795	Tortricinae	979319	Brevicornutia	979320	Brevicornutia pallidana	Martin Corley	Morphology	DNA/Tissue Vouchered Only	Leg	Martin Corley, Sonia Ferreira, Luis Silva, Rebeca Mateus	Adult		14/05/2018	39.6804	-7.09763		Portugal	Castelo Branco	Idanha-a-Nova	Herdade da Poupa
IBILP1367-19	INV06296	10532143	INV06296	INV06296	Research Center in Biodiversity and Genetic Resources	BOLD:AEC6951	20	Arthropoda	82	Insecta	113	Lepidoptera	525	Geometridae	5182	Sterrhinae	7665	Idaea	282289	Idaea figuraria	Martin Corley	Morphology	Vouchered:Registered Collection	Leg	Martin Corley, Sonia Ferreira, Luis Silva, Daniel Oliveira	Adult		16/05/2018	41.018	-6.93365		Portugal	Guarda	Figueira de Castelo Rodrigo	Quinta do Chegao, Rio Agueda
IBILP1368-19	INV06301	10532144	INV06301	INV06301	Research Center in Biodiversity and Genetic Resources	BOLD:AAA3532	20	Arthropoda	82	Insecta	113	Lepidoptera	425	Tortricidae	5833	Olethreutinae	7865	Cydia	18876	Cydia pomonella	Martin Corley	Morphology	Vouchered:Registered Collection	Leg	Martin Corley, Sonia Ferreira, Luis Silva, Daniel Oliveira	Adult		16/05/2018	41.018	-6.93365		Portugal	Guarda	Figueira de Castelo Rodrigo	Quinta do Chegao, Rio Agueda
IBILP1369-19	INV06302	10532145	INV06302	INV06302	Research Center in Biodiversity and Genetic Resources	BOLD:ACT0042	20	Arthropoda	82	Insecta	113	Lepidoptera	425	Tortricidae	5833	Olethreutinae	7806	Eucosma	1289508	Eucosma subvittana	Martin Corley	Morphology	Vouchered:Registered Collection	Leg	Martin Corley, Sonia Ferreira, Luis Silva, Daniel Oliveira	Adult		16/05/2018	41.018	-6.93365		Portugal	Guarda	Figueira de Castelo Rodrigo	Quinta do Chegao, Rio Agueda
IBILP1370-19	INV06312	10532146	INV06312	INV06312	Research Center in Biodiversity and Genetic Resources	BOLD:AAB4293	20	Arthropoda	82	Insecta	113	Lepidoptera	525	Geometridae	5242	Larentiinae	7698	Eupithecia	204482	Eupithecia oxycedrata	Martin Corley	Morphology	DNA/Tissue Vouchered Only	Leg	Martin Corley, Sonia Ferreira, Luis Silva, Daniel Oliveira	Adult		16/05/2018	41.018	-6.93365		Portugal	Guarda	Figueira de Castelo Rodrigo	Quinta do Chegao, Rio Agueda
IBILP1371-19	INV06316	10532147	INV06316	INV06316	Research Center in Biodiversity and Genetic Resources	BOLD:AAC0332	20	Arthropoda	82	Insecta	113	Lepidoptera	689	Pyralidae	2215	Phycitinae	6673	Euzophera	197666	Euzophera pinguis	Martin Corley	Morphology	DNA/Tissue Vouchered Only	Leg	Martin Corley, Sonia Ferreira, Luis Silva, Daniel Oliveira	Adult		16/05/2018	41.018	-6.93365		Portugal	Guarda	Figueira de Castelo Rodrigo	Quinta do Chegao, Rio Agueda
IBILP137-17	INV01188	7842288	INV01188	INV01188	Research Center in Biodiversity and Genetic Resources	BOLD:AAA6511	20	Arthropoda	82	Insecta	113	Lepidoptera	561	Noctuidae	4464	Plusiinae	6922	Diachrysia	86438	Diachrysia chrysitis	Martin Corley	morphology	Vouchered:Registered Collection	leg	Martin Corley, Rui Andrade	adult		21/06/2015	41.9052	-6.7757	850	Portugal	Braganca	Braganca	Franca
IBILP1372-19	INV06372	10532148	INV06372	INV06372	Research Center in Biodiversity and Genetic Resources	BOLD:ACE9476	20	Arthropoda	82	Insecta	113	Lepidoptera	525	Geometridae	5242	Larentiinae	7698	Eupithecia	141750	Eupithecia irriguata	Martin Corley	Morphology	Vouchered:Registered Collection	Leg	Martin Corley, Sonia Ferreira, Joana Verissimo, Rebecca Mateus	Adult		19/05/2018	41.9052	-6.77572	850	Portugal	Braganca	Braganca	Franca
IBILP1373-19	INV06377	10532149	INV06377	INV06377	Research Center in Biodiversity and Genetic Resources	BOLD:ABY7128	20	Arthropoda	82	Insecta	113	Lepidoptera	425	Tortricidae	5795	Tortricinae	7269	Syndemis	86661	Syndemis musculana	Martin Corley	Morphology	Vouchered:Registered Collection	Leg	Martin Corley, Sonia Ferreira, Joana Verissimo, Rebecca Mateus	Adult		19/05/2018	41.9052	-6.77572	850	Portugal	Braganca	Braganca	Franca
IBILP1374-19	INV06378	10532150	INV06378	INV06378	Research Center in Biodiversity and Genetic Resources	BOLD:ACW2397	20	Arthropoda	82	Insecta	113	Lepidoptera	433	Oecophoridae	710005	Pleurotinae	84669	Pleurota	730671	Pleurota ericella	Martin Corley	Morphology	Vouchered:Registered Collection	Leg	Martin Corley, Sonia Ferreira, Joana Verissimo, Rebecca Mateus	Adult		19/05/2018	41.9052	-6.77572	850	Portugal	Braganca	Braganca	Franca
IBILP1375-19	INV06384	10532151	INV06384	INV06384	Research Center in Biodiversity and Genetic Resources	BOLD:AAL5376	20	Arthropoda	82	Insecta	113	Lepidoptera	425	Tortricidae	5795	Tortricinae	7271	Phtheochroa	198027	Phtheochroa rugosana	Martin Corley	Morphology	Vouchered:Registered Collection	Leg	Martin Corley, Sonia Ferreira, Luis Silva, Rebecca Mateus	Adult		17/05/2018	41.8393	-6.88971		Portugal	Braganca	Braganca	Moinho do Canico
IBILP1376-19	INV06385	10532152	INV06385	INV06385	Research Center in Biodiversity and Genetic Resources	BOLD:ABW6669	20	Arthropoda	82	Insecta	113	Lepidoptera	525	Geometridae	5242	Larentiinae	7698	Eupithecia	262714	Eupithecia massiliata	Martin Corley	Morphology	Vouchered:Registered Collection	Leg	Martin Corley, Sonia Ferreira, Luis Silva, Vanessa Mata, Joana Verissimo, Rebeca Mateus	Adult		17/05/2018	41.8918	-6.86535		Portugal	Braganca	Braganca	Paramio
IBILP1377-19	INV06406	10532153	INV06406	INV06406	Research Center in Biodiversity and Genetic Resources	BOLD:AAH8500	20	Arthropoda	82	Insecta	113	Lepidoptera	583	Gracillariidae	2401	Lithocolletinae	6590	Phyllonorycter	181145	Phyllonorycter endryella	Martin Corley	Morphology	DNA/Tissue Vouchered Only	Leg	Martin Corley, Sonia Ferreira, Joana Verissimo, Rebecca Mateus	Adult		19/05/2018	41.9052	-6.77572	850	Portugal	Braganca	Braganca	Franca
IBILP1378-19	INV06407	10532154	INV06407	INV06407	Research Center in Biodiversity and Genetic Resources	BOLD:AAO2401	20	Arthropoda	82	Insecta	113	Lepidoptera	649	Coleophoridae	2330	Coleophorinae	6497	Coleophora	396258	Coleophora brunneosignata	Martin Corley	Morphology	DNA/Tissue Vouchered Only	Leg	Martin Corley, Sonia Ferreira, Joana Verissimo, Rebecca Mateus	Adult		19/05/2018	41.9052	-6.77572	850	Portugal	Braganca	Braganca	Franca
IBILP1379-19	INV06408	10532155	INV06408	INV06408	Research Center in Biodiversity and Genetic Resources	BOLD:AAF5585	20	Arthropoda	82	Insecta	113	Lepidoptera	625	Tischeriidae			126013	Coptotriche	343568	Coptotriche marginea	Martin Corley	Morphology	DNA/Tissue Vouchered Only	Leg	Martin Corley, Sonia Ferreira, Joana Verissimo, Rebecca Mateus	Adult		19/05/2018	41.9052	-6.77572	850	Portugal	Braganca	Braganca	Franca
IBILP1380-19	INV06426	10532156	INV06426	INV06426	Research Center in Biodiversity and Genetic Resources	BOLD:AAF5585	20	Arthropoda	82	Insecta	113	Lepidoptera	625	Tischeriidae			126013	Coptotriche	343568	Coptotriche marginea	Martin Corley	Morphology	Vouchered:Registered Collection	Leg	Martin Corley, Sonia Ferreira, Luis Silva, Rebecca Mateus	Adult		20/05/2018	41.3408	-7.49256		Portugal	Vila Real	Alijo	Carvalho, W. of Ribalonga
IBILP1381-19	INV06472	10532157	INV06472	INV06472	Research Center in Biodiversity and Genetic Resources	BOLD:AAC5831	20	Arthropoda	82	Insecta	113	Lepidoptera	701	Drepanidae	2842	Thyatirinae	6742	Habrosyne	197719	Habrosyne pyritoides	Martin Corley	Morphology	Vouchered:Registered Collection	Leg	Martin Corley, Sonia Ferreira, Vanessa Mata	Adult		10/05/2018	41.3411	-8.69227		Portugal	Porto	Vila do Conde	Vilarinho
IBILP138-17	INV01193	7842289	INV01193	INV01193	Research Center in Biodiversity and Genetic Resources	BOLD:AAB6675	20	Arthropoda	82	Insecta	113	Lepidoptera	525	Geometridae	5509	Ennominae	98694	Hylaea	98695	Hylaea fasciaria	Martin Corley	morphology	Vouchered:Registered Collection	leg	Martin Corley, Rui Andrade	adult		21/06/2015	41.9052	-6.7757	850	Portugal	Braganca	Braganca	Franca
IBILP1382-19	INV06476	10532158	INV06476	INV06476	Research Center in Biodiversity and Genetic Resources	BOLD:AAB4885	20	Arthropoda	82	Insecta	113	Lepidoptera	525	Geometridae	5242	Larentiinae	96088	Colostygia	110098	Colostygia pectinataria	Martin Corley	Morphology	Vouchered:Registered Collection	Leg	Martin Corley, Sonia Ferreira, Vanessa Mata	Adult		10/05/2018	41.3411	-8.69227		Portugal	Porto	Vila do Conde	Vilarinho
IBILP1383-19	INV06618	10532159	INV06618	INV06618	Research Center in Biodiversity and Genetic Resources	BOLD:AAC8417	20	Arthropoda	82	Insecta	113	Lepidoptera	561	Noctuidae	4476	Noctuinae	7163	Hadena	197745	Hadena compta	Martin Corley	Morphology	Vouchered:Registered Collection	Leg	Martin Corley, Sonia Ferreira, Luis Silva, Vanessa Mata, Joana Verissimo, Rebeca Mateus	Adult		21/05/2018	41.3877	-7.18361		Portugal	Braganca	Vila Flor	Vilarinho das Azenhas
IBILP1384-19	INV06627	10532160	INV06627	INV06627	Research Center in Biodiversity and Genetic Resources	BOLD:AAI8372	20	Arthropoda	82	Insecta	113	Lepidoptera	525	Geometridae	5242	Larentiinae	7697	Horisme	176067	Horisme scorteata	Martin Corley	Morphology	Vouchered:Registered Collection	Leg	Martin Corley, Sonia Ferreira, Luis Silva, Vanessa Mata, Joana Verissimo, Rebeca Mateus	Adult		21/05/2018	41.3877	-7.18361		Portugal	Braganca	Vila Flor	Vilarinho das Azenhas
IBILP1385-19	INV06693	10532161	INV06693	INV06693	Research Center in Biodiversity and Genetic Resources	BOLD:AAD6933	20	Arthropoda	82	Insecta	113	Lepidoptera	701	Drepanidae	2842	Thyatirinae	109495	Tethea	197786	Tethea ocularis	Martin Corley	Morphology	Vouchered:Registered Collection	Leg	Martin Corley, Sonia Ferreira, Luis Silva, Vanessa Mata, Joana Verissimo, Rebeca Mateus	Adult		21/05/2018	41.3877	-7.18361		Portugal	Braganca	Vila Flor	Vilarinho das Azenhas
IBILP1386-19	INV06695	10532162	INV06695	INV06695	Research Center in Biodiversity and Genetic Resources	BOLD:ABV4113	20	Arthropoda	82	Insecta	113	Lepidoptera	561	Noctuidae	5169	Oncocnemidinae	378674	Cleonymia	378675	Cleonymia yvanii	Martin Corley	Morphology	Vouchered:Registered Collection	Leg	Martin Corley, Sonia Ferreira, Luis Silva, Vanessa Mata, Joana Verissimo, Rebeca Mateus	Adult		21/05/2018	41.3877	-7.18361		Portugal	Braganca	Vila Flor	Vilarinho das Azenhas
IBILP1387-19	INV06701	10532163	INV06701	INV06701	Research Center in Biodiversity and Genetic Resources	BOLD:AAC2384	20	Arthropoda	82	Insecta	113	Lepidoptera	561	Noctuidae	4446	Acronictinae	7365	Acronicta	22823	Acronicta leporina	Martin Corley	Morphology	Vouchered:Registered Collection	Leg	Martin Corley, Sonia Ferreira, Luis Silva, Vanessa Mata, Joana Verissimo, Rebeca Mateus	Adult		21/05/2018	41.3877	-7.18361		Portugal	Braganca	Vila Flor	Vilarinho das Azenhas
IBILP1388-19	INV06865	10532164	INV06865	INV06865	Research Center in Biodiversity and Genetic Resources	BOLD:AAL6586	20	Arthropoda	82	Insecta	113	Lepidoptera	561	Noctuidae	4476	Noctuinae	196826	Dryobotodes	296474	Dryobotodes monochroma	Martin Corley	Morphology	Vouchered:Registered Collection	Leg	Martin Corley, Sonia Ferreira	Adult		27/09/2018	41.3154	-7.21985		Portugal	Braganca	Vila Flor	Freixiel
IBILP1389-19	INV06867	10532165	INV06867	INV06867	Research Center in Biodiversity and Genetic Resources	BOLD:AAY7842	20	Arthropoda	82	Insecta	113	Lepidoptera	561	Noctuidae	4476	Noctuinae	7123	Caradrina	378682	Caradrina germainii	Martin Corley	Morphology	Vouchered:Registered Collection	Leg	Martin Corley, Sonia Ferreira	Adult		27/09/2018	41.3154	-7.21985		Portugal	Braganca	Vila Flor	Freixiel
IBILP1390-19	INV06869	10532166	INV06869	INV06869	Research Center in Biodiversity and Genetic Resources	BOLD:AAL9516	20	Arthropoda	82	Insecta	113	Lepidoptera	525	Geometridae	5242	Larentiinae	83831	Scotopteryx	269021	Scotopteryx peribolata	Martin Corley	Morphology	Vouchered:Registered Collection	Leg	Martin Corley, Sonia Ferreira	Adult		27/09/2018	41.3154	-7.21985		Portugal	Braganca	Vila Flor	Freixiel
IBILP1391-19	INV06874	10532167	INV06874	INV06874	Research Center in Biodiversity and Genetic Resources	BOLD:ADT7549	20	Arthropoda	82	Insecta	113	Lepidoptera	561	Noctuidae	4476	Noctuinae	7161	Luperina	296505	Luperina dumerilii	Martin Corley	Morphology	Vouchered:Registered Collection	Leg	Martin Corley, Sonia Ferreira	Adult		28/09/2018	41.3408	-7.49256		Portugal	Vila Real	Alijo	Carvalho, W. of Ribalonga
IBILP139-17	INV01197	7842290	INV01197	INV01197	Research Center in Biodiversity and Genetic Resources	BOLD:ACE4142	20	Arthropoda	82	Insecta	113	Lepidoptera	525	Geometridae	5242	Larentiinae	5449	Epirrhoe	19067	Epirrhoe alternata	Martin Corley	morphology	Vouchered:Registered Collection	leg	Martin Corley, Rui Andrade	adult		21/06/2015	41.9052	-6.7757	850	Portugal	Braganca	Braganca	Franca
IBILP1392-19	INV06875	10532168	INV06875	INV06875	Research Center in Biodiversity and Genetic Resources	BOLD:AAY7833	20	Arthropoda	82	Insecta	113	Lepidoptera	561	Noctuidae	4476	Noctuinae	196826	Dryobotodes	196828	Dryobotodes roboris	Martin Corley	Morphology	Vouchered:Registered Collection	Leg	Martin Corley, Sonia Ferreira	Adult		28/09/2018	41.3408	-7.49256		Portugal	Vila Real	Alijo	Carvalho, W. of Ribalonga
IBILP1393-19	INV06876	10532169	INV06876	INV06876	Research Center in Biodiversity and Genetic Resources	BOLD:AAC6249	20	Arthropoda	82	Insecta	113	Lepidoptera	561	Noctuidae	4476	Noctuinae	197682	Aporophyla	197683	Aporophyla nigra	Martin Corley	Morphology	Vouchered:Registered Collection	Leg	Martin Corley, Sonia Ferreira	Adult		28/09/2018	41.3408	-7.49256		Portugal	Vila Real	Alijo	Carvalho, W. of Ribalonga
IBILP1394-19	INV06877	10532170	INV06877	INV06877	Research Center in Biodiversity and Genetic Resources	BOLD:AAY5256	20	Arthropoda	82	Insecta	113	Lepidoptera	561	Noctuidae	4476	Noctuinae	7401	Xestia	377766	Xestia kermesina	Martin Corley	Morphology	Vouchered:Registered Collection	Leg	Martin Corley, Sonia Ferreira	Adult		28/09/2018	41.3408	-7.49256		Portugal	Vila Real	Alijo	Carvalho, W. of Ribalonga
IBILP1395-19	INV06878	10532171	INV06878	INV06878	Research Center in Biodiversity and Genetic Resources	BOLD:AAH7735	20	Arthropoda	82	Insecta	113	Lepidoptera	561	Noctuidae	4476	Noctuinae	197684	Polymixis	197693	Polymixis lichenea	Martin Corley	Morphology	Vouchered:Registered Collection	Leg	Martin Corley, Sonia Ferreira	Adult		28/09/2018	41.3408	-7.49256		Portugal	Vila Real	Alijo	Carvalho, W. of Ribalonga
IBILP1396-19	INV06891	10532172	INV06891	INV06891	Research Center in Biodiversity and Genetic Resources	BOLD:AAD1402	20	Arthropoda	82	Insecta	113	Lepidoptera	561	Noctuidae	4476	Noctuinae	155998	Agrochola	513705	Agrochola lunosa	Martin Corley	Morphology	Vouchered:Registered Collection	Leg	Martin Corley, Sonia Ferreira	Adult		28/09/2018	41.3408	-7.49256		Portugal	Vila Real	Alijo	Carvalho, W. of Ribalonga
IBILP1397-19	INV06894	10532173	INV06894	INV06894	Research Center in Biodiversity and Genetic Resources	BOLD:ABW8812	20	Arthropoda	82	Insecta	113	Lepidoptera	561	Noctuidae	4476	Noctuinae	387852	Pseudenargia	387853	Pseudenargia ulicis	Martin Corley	Morphology	Vouchered:Registered Collection	Leg	Martin Corley, Sonia Ferreira	Adult		28/09/2018	41.3408	-7.49256		Portugal	Vila Real	Alijo	Carvalho, W. of Ribalonga
IBILP1398-19	INV06897	10532174	INV06897	INV06897	Research Center in Biodiversity and Genetic Resources	BOLD:AAC9311	20	Arthropoda	82	Insecta	113	Lepidoptera	561	Noctuidae	4476	Noctuinae	179173	Cirrhia	179174	Cirrhia icteritia	Martin Corley	Morphology	Vouchered:Registered Collection	Leg	Martin Corley, Sonia Ferreira	Adult		28/09/2018	41.3408	-7.49256		Portugal	Vila Real	Alijo	Carvalho, W. of Ribalonga
IBILP1399-19	INV06898	10532175	INV06898	INV06898	Research Center in Biodiversity and Genetic Resources	BOLD:AAI9446	20	Arthropoda	82	Insecta	113	Lepidoptera	701	Drepanidae	2842	Thyatirinae	197773	Cymatophorina	197774	Cymatophorina diluta	Martin Corley	Morphology	Vouchered:Registered Collection	Leg	Martin Corley, Sonia Ferreira	Adult		28/09/2018	41.3408	-7.49256		Portugal	Vila Real	Alijo	Carvalho, W. of Ribalonga
IBILP1400-19	INV06900	10532176	INV06900	INV06900	Research Center in Biodiversity and Genetic Resources	BOLD:AAI4196	20	Arthropoda	82	Insecta	113	Lepidoptera	33532	Erebidae	4316	Herminiinae	31653	Polypogon	774415	Polypogon plumigeralis	Martin Corley	Morphology	Vouchered:Registered Collection	Leg	Martin Corley, Sonia Ferreira	Adult		28/09/2018	41.3408	-7.49256		Portugal	Vila Real	Alijo	Carvalho, W. of Ribalonga
IBILP1401-19	INV06905	10532177	INV06905	INV06905	Research Center in Biodiversity and Genetic Resources	BOLD:AAC3712	20	Arthropoda	82	Insecta	113	Lepidoptera	33532	Erebidae	24218	Lymantriinae	674954	Sphrageidus	674955	Sphrageidus similis	Martin Corley	Morphology	Vouchered:Registered Collection	Leg	Martin Corley, Sonia Ferreira, Jorge Rosete	Adult		29/09/2018	40.0134	-8.87109		Portugal	Leiria	Pombal	Lagoa de S. Jose - Carrico
IBILP140-17	INV01200	7842291	INV01200	INV01200	Research Center in Biodiversity and Genetic Resources	BOLD:AAA9589	20	Arthropoda	82	Insecta	113	Lepidoptera	525	Geometridae	5509	Ennominae	5316	Cabera	110090	Cabera pusaria	Martin Corley	morphology	Vouchered:Registered Collection	leg	Martin Corley, Rui Andrade	adult		21/06/2015	41.9052	-6.7757	850	Portugal	Braganca	Braganca	Franca
IBILP1402-19	INV06907	10532178	INV06907	INV06907	Research Center in Biodiversity and Genetic Resources	BOLD:AAD7406	20	Arthropoda	82	Insecta	113	Lepidoptera	525	Geometridae	5509	Ennominae	26154	Charissa	175932	Charissa predotae	Martin Corley	Morphology	Vouchered:Registered Collection	Leg	Martin Corley, Sonia Ferreira, Jorge Rosete	Adult		29/09/2018	40.0134	-8.87109		Portugal	Leiria	Pombal	Lagoa de S. Jose - Carrico
IBILP1403-19	INV06908	10532179	INV06908	INV06908	Research Center in Biodiversity and Genetic Resources	BOLD:AAB8723	20	Arthropoda	82	Insecta	113	Lepidoptera	33532	Erebidae	4265	Arctiinae	162459	Lithosia	162460	Lithosia quadra	Martin Corley	Morphology	Vouchered:Registered Collection	Leg	Martin Corley, Sonia Ferreira, Jorge Rosete	Adult		29/09/2018	40.0134	-8.87109		Portugal	Leiria	Pombal	Lagoa de S. Jose - Carrico
IBILP1404-19	INV06909	10532180	INV06909	INV06909	Research Center in Biodiversity and Genetic Resources	BOLD:ABZ7648	20	Arthropoda	82	Insecta	113	Lepidoptera	33532	Erebidae	286008	Erebinae	5078	Ophiusa	70295	Ophiusa tirhaca	Martin Corley	Morphology	Vouchered:Registered Collection	Leg	Martin Corley, Sonia Ferreira	Adult		30/09/2018	39.8215	-6.97337		Portugal	Castelo Branco	Idanha-a-Nova	Segura
IBILP1405-19	INV06910	10532181	INV06910	INV06910	Research Center in Biodiversity and Genetic Resources	BOLD:AAB4914	20	Arthropoda	82	Insecta	113	Lepidoptera	525	Geometridae	5569	Geometrinae	90757	Phaiogramma	92004	Phaiogramma faustinata	Martin Corley	Morphology	Vouchered:Registered Collection	Leg	Martin Corley, Sonia Ferreira	Adult		30/09/2018	39.8215	-6.97337		Portugal	Castelo Branco	Idanha-a-Nova	Segura
IBILP1406-19	INV06911	10532182	INV06911	INV06911	Research Center in Biodiversity and Genetic Resources	BOLD:AAK9298	20	Arthropoda	82	Insecta	113	Lepidoptera	561	Noctuidae	4476	Noctuinae	7154	Leucania	278538	Leucania putrescens	Martin Corley	Morphology	Vouchered:Registered Collection	Leg	Martin Corley, Sonia Ferreira	Adult		30/09/2018	39.8215	-6.97337		Portugal	Castelo Branco	Idanha-a-Nova	Segura
IBILP1407-19	INV06912	10532183	INV06912	INV06912	Research Center in Biodiversity and Genetic Resources	BOLD:AEC3710	20	Arthropoda	82	Insecta	113	Lepidoptera	525	Geometridae	5569	Geometrinae	90669	Microloxia	110147	Microloxia herbaria	Martin Corley	Morphology	Vouchered:Registered Collection	Leg	Martin Corley, Sonia Ferreira	Adult		30/09/2018	39.8215	-6.97337		Portugal	Castelo Branco	Idanha-a-Nova	Segura
IBILP1408-19	INV06915	10532184	INV06915	INV06915	Research Center in Biodiversity and Genetic Resources	BOLD:ABY5163	20	Arthropoda	82	Insecta	113	Lepidoptera	33532	Erebidae	286008	Erebinae	5013	Grammodes	262882	Grammodes bifasciata	Martin Corley	Morphology	Vouchered:Registered Collection	Leg	Martin Corley, Sonia Ferreira	Adult		30/09/2018	39.8215	-6.97337		Portugal	Castelo Branco	Idanha-a-Nova	Segura
IBILP1409-19	INV06919	10532185	INV06919	INV06919	Research Center in Biodiversity and Genetic Resources	BOLD:ACL5792	20	Arthropoda	82	Insecta	113	Lepidoptera	454550	Euteliidae	4345	Euteliinae	24229	Eutelia	196756	Eutelia adulatrix	Martin Corley	Morphology	Vouchered:Registered Collection	Leg	Martin Corley, Sonia Ferreira	Adult		30/09/2018	39.8215	-6.97337		Portugal	Castelo Branco	Idanha-a-Nova	Segura
IBILP1410-19	INV06932	10532186	INV06932	INV06932	Research Center in Biodiversity and Genetic Resources	BOLD:ABA9342	20	Arthropoda	82	Insecta	113	Lepidoptera	525	Geometridae	5509	Ennominae	266789	Ecleora	266790	Ecleora solieraria	Martin Corley	Morphology	Vouchered:Registered Collection	Leg	Martin Corley, Sonia Ferreira	Adult		01/10/2018	37.6529	-7.64379		Portugal	Beja	Mertola	Bombeira do Guadiana
IBILP1411-19	INV06934	10532187	INV06934	INV06934	Research Center in Biodiversity and Genetic Resources	BOLD:ACD0937	20	Arthropoda	82	Insecta	113	Lepidoptera	33532	Erebidae	484894	Boletobiinae	385914	Odice	467668	Odice pergrata	Martin Corley	Morphology	Vouchered:Registered Collection	Leg	Martin Corley, Sonia Ferreira	Adult		01/10/2018	37.6529	-7.64379		Portugal	Beja	Mertola	Bombeira do Guadiana
IBILP141-17	INV01205	7842292	INV01205	INV01205	Research Center in Biodiversity and Genetic Resources	BOLD:AAB6485	20	Arthropoda	82	Insecta	113	Lepidoptera	33532	Erebidae	4491	Hypeninae	5068	Hypena	86442	Hypena proboscidalis	Martin Corley	morphology	Vouchered:Registered Collection	leg	Martin Corley, Rui Andrade	adult		21/06/2015	41.9052	-6.7757	850	Portugal	Braganca	Braganca	Franca
IBILP1412-19	INV06936	10532188	INV06936	INV06936	Research Center in Biodiversity and Genetic Resources	BOLD:AAK9301	20	Arthropoda	82	Insecta	113	Lepidoptera	561	Noctuidae	4476	Noctuinae	7154	Leucania	278723	Leucania punctosa	Martin Corley	Morphology	Vouchered:Registered Collection	Leg	Martin Corley, Sonia Ferreira	Adult		01/10/2018	37.6529	-7.64379		Portugal	Beja	Mertola	Bombeira do Guadiana
IBILP1413-19	INV06937	10532189	INV06937	INV06937	Research Center in Biodiversity and Genetic Resources	BOLD:AAF3588	20	Arthropoda	82	Insecta	113	Lepidoptera	525	Geometridae	5509	Ennominae	98673	Itame	195481	Itame vincularia	Martin Corley	Morphology	Vouchered:Registered Collection	Leg	Martin Corley, Sonia Ferreira	Adult		01/10/2018	37.6529	-7.64379		Portugal	Beja	Mertola	Bombeira do Guadiana
IBILP1414-19	INV06942	10532190	INV06942	INV06942	Research Center in Biodiversity and Genetic Resources	BOLD:AAD3818	20	Arthropoda	82	Insecta	113	Lepidoptera	525	Geometridae	5509	Ennominae	155603	Afriberina	155604	Afriberina tenietaria	Martin Corley	Morphology	Vouchered:Registered Collection	Leg	Martin Corley, Sonia Ferreira	Adult		01/10/2018	37.6529	-7.64379		Portugal	Beja	Mertola	Bombeira do Guadiana
IBILP1415-19	INV06955	10532191	INV06955	INV06955	Research Center in Biodiversity and Genetic Resources	BOLD:AAN1812	20	Arthropoda	82	Insecta	113	Lepidoptera	561	Noctuidae	34236	Condicinae	7129	Condica	467643	Condica viscosa	Martin Corley	Morphology	Vouchered:Registered Collection	Leg	Martin Corley, Sonia Ferreira	Adult		03/10/2018	37.1759	-7.4776		Portugal	Faro	Castro Marim	Praia Verde
IBILP1416-19	INV06957	10532192	INV06957	INV06957	Research Center in Biodiversity and Genetic Resources	BOLD:AAD1898	20	Arthropoda	82	Insecta	113	Lepidoptera	561	Noctuidae	4476	Noctuinae	7383	Agrotis	907834	Agrotis sabulosa	Martin Corley	Morphology	Vouchered:Registered Collection	Leg	Martin Corley, Sonia Ferreira	Adult		03/10/2018	37.1759	-7.4776		Portugal	Faro	Castro Marim	Praia Verde
IBILP1417-19	INV06958	10532193	INV06958	INV06958	Research Center in Biodiversity and Genetic Resources	BOLD:AAC2402	20	Arthropoda	82	Insecta	113	Lepidoptera	525	Geometridae	5509	Ennominae	90667	Dyscia	175920	Dyscia penulataria	Martin Corley	Morphology	Vouchered:Registered Collection	Leg	Martin Corley, Sonia Ferreira	Adult		03/10/2018	37.1759	-7.4776		Portugal	Faro	Castro Marim	Praia Verde
IBILP1418-19	INV06960	10532194	INV06960	INV06960	Research Center in Biodiversity and Genetic Resources	BOLD:AAB3384	20	Arthropoda	82	Insecta	113	Lepidoptera	561	Noctuidae	4464	Plusiinae	5120	Chrysodeixis	278701	Chrysodeixis chalcites	Martin Corley	Morphology	Vouchered:Registered Collection	Leg	Martin Corley, Sonia Ferreira	Adult		03/10/2018	37.1759	-7.4776		Portugal	Faro	Castro Marim	Praia Verde
IBILP1419-19	INV06961	10532195	INV06961	INV06961	Research Center in Biodiversity and Genetic Resources	BOLD:ACD0937	20	Arthropoda	82	Insecta	113	Lepidoptera	33532	Erebidae	484894	Boletobiinae	385914	Odice	467668	Odice pergrata	Martin Corley	Morphology	Vouchered:Registered Collection	Leg	Martin Corley, Sonia Ferreira	Adult		03/10/2018	37.1759	-7.4776		Portugal	Faro	Castro Marim	Praia Verde
IBILP1420-19	INV06974	10532196	INV06974	INV06974	Research Center in Biodiversity and Genetic Resources	BOLD:AAX2523	20	Arthropoda	82	Insecta	113	Lepidoptera	525	Geometridae	5242	Larentiinae	297199	Hospitalia	297200	Hospitalia flavolineata	Martin Corley	Morphology	Vouchered:Registered Collection	Leg	Martin Corley, Sonia Ferreira	Adult		27/09/2018	41.3154	-7.21985		Portugal	Braganca	Vila Flor	Freixiel
IBILP1421-19	INV06975	10532197	INV06975	INV06975	Research Center in Biodiversity and Genetic Resources	BOLD:AAE3741	20	Arthropoda	82	Insecta	113	Lepidoptera	425	Tortricidae	5795	Tortricinae	7232	Acleris	197848	Acleris rhombana	Martin Corley	Morphology	Vouchered:Registered Collection	Leg	Martin Corley, Sonia Ferreira	Adult		27/09/2018	41.3154	-7.21985		Portugal	Braganca	Vila Flor	Freixiel
IBILP142-17	INV01206	7842293	INV01206	INV01206	Research Center in Biodiversity and Genetic Resources	BOLD:AAA4448	20	Arthropoda	82	Insecta	113	Lepidoptera	525	Geometridae	5509	Ennominae	90687	Peribatodes	98681	Peribatodes rhomboidaria	Martin Corley	morphology	Vouchered:Registered Collection	leg	Martin Corley, Rui Andrade	adult		21/06/2015	41.9052	-6.7757	850	Portugal	Braganca	Braganca	Franca
IBILP1422-19	INV06976	10532198	INV06976	INV06976	Research Center in Biodiversity and Genetic Resources	BOLD:AAY8762	20	Arthropoda	82	Insecta	113	Lepidoptera	425	Tortricidae	5833	Olethreutinae	7848	Notocelia	179179	Notocelia mediterranea	Martin Corley	Morphology	Vouchered:Registered Collection	Leg	Martin Corley, Sonia Ferreira	Adult		27/09/2018	41.3154	-7.21985		Portugal	Braganca	Vila Flor	Freixiel
IBILP1423-19	INV06983	10532199	INV06983	INV06983	Research Center in Biodiversity and Genetic Resources	BOLD:AAK6246	20	Arthropoda	82	Insecta	113	Lepidoptera	545	Gelechiidae	6278	Gelechiinae	212396	Mirificarma	212397	Mirificarma mulinella	Martin Corley	Morphology	Vouchered:Registered Collection	Leg	Martin Corley, Sonia Ferreira	Adult		28/09/2018	41.3408	-7.49256		Portugal	Vila Real	Alijo	Carvalho, W. of Ribalonga
IBILP1424-19	INV06984	10532200	INV06984	INV06984	Research Center in Biodiversity and Genetic Resources	BOLD:ADM0327	20	Arthropoda	82	Insecta	113	Lepidoptera	545	Gelechiidae	6278	Gelechiinae	212396	Mirificarma	805216	Mirificarma cabezella	Martin Corley	Morphology	Vouchered:Registered Collection	Leg	Martin Corley, Sonia Ferreira	Adult		28/09/2018	41.3408	-7.49256		Portugal	Vila Real	Alijo	Carvalho, W. of Ribalonga
IBILP1425-19	INV06988	10532201	INV06988	INV06988	Research Center in Biodiversity and Genetic Resources	BOLD:ABW9299	20	Arthropoda	82	Insecta	113	Lepidoptera	33532	Erebidae	4265	Arctiinae	7981	Eilema	467655	Eilema uniola	Martin Corley	Morphology	Vouchered:Registered Collection	Leg	Martin Corley, Sonia Ferreira	Adult		28/09/2018	41.3408	-7.49256		Portugal	Vila Real	Alijo	Carvalho, W. of Ribalonga
IBILP1426-19	INV06989	10532202	INV06989	INV06989	Research Center in Biodiversity and Genetic Resources	BOLD:AAK4334	20	Arthropoda	82	Insecta	113	Lepidoptera	545	Gelechiidae	6353	Anacampsinae	71850	Nothris	275518	Nothris congressariella	Martin Corley	Morphology	Vouchered:Registered Collection	Leg	Martin Corley, Sonia Ferreira	Adult		28/09/2018	41.3408	-7.49256		Portugal	Vila Real	Alijo	Carvalho, W. of Ribalonga
IBILP1427-19	INV06991	10532203	INV06991	INV06991	Research Center in Biodiversity and Genetic Resources	BOLD:AAE6869	20	Arthropoda	82	Insecta	113	Lepidoptera	24760	Crambidae	5765	Crambinae	7787	Agriphila	197916	Agriphila geniculea	Martin Corley	Morphology	Vouchered:Registered Collection	Leg	Martin Corley, Sonia Ferreira	Adult		28/09/2018	41.3408	-7.49256		Portugal	Vila Real	Alijo	Carvalho, W. of Ribalonga
IBILP1428-19	INV06994	10532204	INV06994	INV06994	Research Center in Biodiversity and Genetic Resources	BOLD:ACR6646	20	Arthropoda	82	Insecta	113	Lepidoptera	545	Gelechiidae	6278	Gelechiinae	77389	Ephysteris	362445	Ephysteris promptella	Martin Corley	Morphology	Vouchered:Registered Collection	Leg	Martin Corley, Sonia Ferreira, Jorge Rosete	Adult		29/09/2018	40.0134	-8.87109		Portugal	Leiria	Pombal	Lagoa de S. Jose - Carrico
IBILP1429-19	INV06995	10532205	INV06995	INV06995	Research Center in Biodiversity and Genetic Resources	BOLD:AAB6834	20	Arthropoda	82	Insecta	113	Lepidoptera	33532	Erebidae	4265	Arctiinae	7981	Eilema	183486	Eilema depressa	Martin Corley	Morphology	Vouchered:Registered Collection	Leg	Martin Corley, Sonia Ferreira, Jorge Rosete	Adult		29/09/2018	40.0134	-8.87109		Portugal	Leiria	Pombal	Lagoa de S. Jose - Carrico
IBILP1430-19	INV06998	10532206	INV06998	INV06998	Research Center in Biodiversity and Genetic Resources	BOLD:AAC5906	20	Arthropoda	82	Insecta	113	Lepidoptera	689	Pyralidae	2033	Pyralinae	6630	Endotricha	197858	Endotricha flammealis	Martin Corley	Morphology	Vouchered:Registered Collection	Leg	Martin Corley, Sonia Ferreira, Jorge Rosete	Adult		29/09/2018	40.0134	-8.87109		Portugal	Leiria	Pombal	Lagoa de S. Jose - Carrico
IBILP1431-19	INV06999	10532207	INV06999	INV06999	Research Center in Biodiversity and Genetic Resources	BOLD:ACX0424	20	Arthropoda	82	Insecta	113	Lepidoptera	545	Gelechiidae	6368	Dichomeridinae	6343	Helcystogramma	951621	Helcystogramma triannulella	Martin Corley	Morphology	Vouchered:Registered Collection	Leg	Martin Corley, Sonia Ferreira, Jorge Rosete	Adult		29/09/2018	40.0134	-8.87109		Portugal	Leiria	Pombal	Lagoa de S. Jose - Carrico
IBILP143-17	INV01215	7842294	INV01215	INV01215	Research Center in Biodiversity and Genetic Resources	BOLD:AAB9886	20	Arthropoda	82	Insecta	113	Lepidoptera	525	Geometridae	5569	Geometrinae	90706	Pseudoterpna	92195	Pseudoterpna coronillaria	Martin Corley	morphology	Vouchered:Registered Collection	leg	Martin Corley, Rui Andrade	adult		21/06/2015	41.9052	-6.7757	850	Portugal	Braganca	Braganca	Franca
IBILP1432-19	INV07000	10532208	INV07000	INV07000	Research Center in Biodiversity and Genetic Resources	BOLD:AAC5484	20	Arthropoda	82	Insecta	113	Lepidoptera	24760	Crambidae	1989	Scopariinae	6782	Eudonia	197855	Eudonia angustea	Martin Corley	Morphology	Vouchered:Registered Collection	Leg	Martin Corley, Sonia Ferreira, Jorge Rosete	Adult		29/09/2018	40.0134	-8.87109		Portugal	Leiria	Pombal	Lagoa de S. Jose - Carrico
IBILP1433-19	INV07004	10532209	INV07004	INV07004	Research Center in Biodiversity and Genetic Resources	BOLD:AAP7326	20	Arthropoda	82	Insecta	113	Lepidoptera	33532	Erebidae	484894	Boletobiinae	196754	Parascotia	329841	Parascotia nisseni	Martin Corley	Morphology	Vouchered:Registered Collection	Leg	Martin Corley, Sonia Ferreira, Jorge Rosete	Adult		29/09/2018	40.0134	-8.87109		Portugal	Leiria	Pombal	Lagoa de S. Jose - Carrico
IBILP1434-19	INV07005	10532210	INV07005	INV07005	Research Center in Biodiversity and Genetic Resources	BOLD:AAD9727	20	Arthropoda	82	Insecta	113	Lepidoptera	24760	Crambidae	2143	Spilomelinae	7546	Duponchelia	20478	Duponchelia fovealis	Martin Corley	Morphology	Vouchered:Registered Collection	Leg	Martin Corley, Sonia Ferreira	Adult		30/09/2018	39.8215	-6.97337		Portugal	Castelo Branco	Idanha-a-Nova	Segura
IBILP1435-19	INV07006	10532211	INV07006	INV07006	Research Center in Biodiversity and Genetic Resources	BOLD:AAM5884	20	Arthropoda	82	Insecta	113	Lepidoptera	33532	Erebidae	484894	Boletobiinae	33871	Eublemma	261732	Eublemma parva	Martin Corley	Morphology	Vouchered:Registered Collection	Leg	Martin Corley, Sonia Ferreira	Adult		30/09/2018	39.8215	-6.97337		Portugal	Castelo Branco	Idanha-a-Nova	Segura
IBILP1436-19	INV07014	10532212	INV07014	INV07014	Research Center in Biodiversity and Genetic Resources	BOLD:AAI7625	20	Arthropoda	82	Insecta	113	Lepidoptera	525	Geometridae	5182	Sterrhinae	7665	Idaea	175886	Idaea attenuaria	Martin Corley	Morphology	Vouchered:Registered Collection	Leg	Martin Corley, Sonia Ferreira	Adult		30/09/2018	39.8215	-6.97337		Portugal	Castelo Branco	Idanha-a-Nova	Segura
IBILP1437-19	INV07015	10532213	INV07015	INV07015	Research Center in Biodiversity and Genetic Resources	BOLD:AAC8519	20	Arthropoda	82	Insecta	113	Lepidoptera	24760	Crambidae	2009	Glaphyriinae	53699	Hellula	53700	Hellula undalis	Martin Corley	Morphology	Vouchered:Registered Collection	Leg	Martin Corley, Sonia Ferreira	Adult		30/09/2018	39.8215	-6.97337		Portugal	Castelo Branco	Idanha-a-Nova	Segura
IBILP1438-19	INV07017	10532214	INV07017	INV07017	Research Center in Biodiversity and Genetic Resources	BOLD:AAG0525	20	Arthropoda	82	Insecta	113	Lepidoptera	689	Pyralidae	2215	Phycitinae	246648	Ancylosis	381392	Ancylosis oblitella	Martin Corley	Morphology	Vouchered:Registered Collection	Leg	Martin Corley, Sonia Ferreira	Adult		30/09/2018	39.8215	-6.97337		Portugal	Castelo Branco	Idanha-a-Nova	Segura
IBILP1439-19	INV07018	10532215	INV07018	INV07018	Research Center in Biodiversity and Genetic Resources	BOLD:AAE6976	20	Arthropoda	82	Insecta	113	Lepidoptera	24760	Crambidae	2143	Spilomelinae	7495	Antigastra	16098	Antigastra catalaunalis	Martin Corley	Morphology	Vouchered:Registered Collection	Leg	Martin Corley, Sonia Ferreira	Adult		30/09/2018	39.8215	-6.97337		Portugal	Castelo Branco	Idanha-a-Nova	Segura
IBILP1440-19	INV07019	10532216	INV07019	INV07019	Research Center in Biodiversity and Genetic Resources	BOLD:AAI0560	20	Arthropoda	82	Insecta	113	Lepidoptera	24760	Crambidae	2163	Pyraustinae	7532	Pyrausta	235187	Pyrausta sanguinalis	Martin Corley	Morphology	Vouchered:Registered Collection	Leg	Martin Corley, Sonia Ferreira	Adult		30/09/2018	39.8215	-6.97337		Portugal	Castelo Branco	Idanha-a-Nova	Segura
IBILP1441-19	INV07021	10532217	INV07021	INV07021	Research Center in Biodiversity and Genetic Resources	BOLD:ACE9795	20	Arthropoda	82	Insecta	113	Lepidoptera	425	Tortricidae	5833	Olethreutinae	50572	Crocidosema	50573	Crocidosema plebejana	Martin Corley	Morphology	Vouchered:Registered Collection	Leg	Martin Corley, Sonia Ferreira	Adult		30/09/2018	39.8215	-6.97337		Portugal	Castelo Branco	Idanha-a-Nova	Segura
IBILP144-17	INV01218	7842295	INV01218	INV01218	Research Center in Biodiversity and Genetic Resources	BOLD:AAC1866	20	Arthropoda	82	Insecta	113	Lepidoptera	425	Tortricidae	5833	Olethreutinae	179146	Lathronympha	179147	Lathronympha strigana	Martin Corley	morphology	Vouchered:Registered Collection	leg	Martin Corley, Rui Andrade	adult		21/06/2015	41.9052	-6.7757	850	Portugal	Braganca	Braganca	Franca
IBILP1442-19	INV07023	10532218	INV07023	INV07023	Research Center in Biodiversity and Genetic Resources	BOLD:AAC1045	20	Arthropoda	82	Insecta	113	Lepidoptera	24760	Crambidae	70753	Acentropinae	6766	Parapoynx	197857	Parapoynx stratiotata	Martin Corley	Morphology	Vouchered:Registered Collection	Leg	Martin Corley, Sonia Ferreira	Adult		30/09/2018	39.8215	-6.97337		Portugal	Castelo Branco	Idanha-a-Nova	Segura
IBILP1443-19	INV07025	10532219	INV07025	INV07025	Research Center in Biodiversity and Genetic Resources	BOLD:AAE4331	20	Arthropoda	82	Insecta	113	Lepidoptera	561	Noctuidae	24226	Eustrotiinae	77377	Pseudozarba	282278	Pseudozarba bipartita	Martin Corley	Morphology	Vouchered:Registered Collection	Leg	Martin Corley, Sonia Ferreira	Adult		30/09/2018	39.8215	-6.97337		Portugal	Castelo Branco	Idanha-a-Nova	Segura
IBILP1444-19	INV07032	10532220	INV07032	INV07032	Research Center in Biodiversity and Genetic Resources	BOLD:AAD8730	20	Arthropoda	82	Insecta	113	Lepidoptera	561	Noctuidae	4476	Noctuinae	197694	Mormo	197695	Mormo maura	Martin Corley	Morphology	DNA/Tissue Vouchered Only	Leg	Martin Corley, Sonia Ferreira	Adult		30/09/2018	39.8215	-6.97337		Portugal	Castelo Branco	Idanha-a-Nova	Segura
IBILP1445-19	INV07038	10532221	INV07038	INV07038	Research Center in Biodiversity and Genetic Resources	BOLD:AAA9616	20	Arthropoda	82	Insecta	113	Lepidoptera	689	Pyralidae	2033	Pyralinae	7550	Hypsopygia	16043	Hypsopygia costalis	Martin Corley	Morphology	Vouchered:Registered Collection	Leg	Martin Corley, Sonia Ferreira	Adult		30/09/2018	39.8215	-6.97337		Portugal	Castelo Branco	Idanha-a-Nova	Segura
IBILP1446-19	INV07040	10532222	INV07040	INV07040	Research Center in Biodiversity and Genetic Resources	BOLD:AEC9178	20	Arthropoda	82	Insecta	113	Lepidoptera	689	Pyralidae	2215	Phycitinae	126647	Ephestia	456605	Ephestia welseriella	Martin Corley	Morphology	Vouchered:Registered Collection	Leg	Martin Corley, Sonia Ferreira	Adult		30/09/2018	39.8215	-6.97337		Portugal	Castelo Branco	Idanha-a-Nova	Segura
IBILP1447-19	INV07045	10532223	INV07045	INV07045	Research Center in Biodiversity and Genetic Resources	BOLD:ABW2550	20	Arthropoda	82	Insecta	113	Lepidoptera	425	Tortricidae	5833	Olethreutinae	7865	Cydia	463003	Cydia amplana	Martin Corley	Morphology	Vouchered:Registered Collection	Leg	Martin Corley, Sonia Ferreira	Adult		30/09/2018	39.8215	-6.97337		Portugal	Castelo Branco	Idanha-a-Nova	Segura
IBILP1448-19	INV07053	10532224	INV07053	INV07053	Research Center in Biodiversity and Genetic Resources	BOLD:ABY5388	20	Arthropoda	82	Insecta	113	Lepidoptera	525	Geometridae	5182	Sterrhinae	7665	Idaea	141393	Idaea infirmaria	Martin Corley	Morphology	Vouchered:Registered Collection	Leg	Martin Corley, Sonia Ferreira	Adult		01/10/2018	37.6529	-7.64379		Portugal	Beja	Mertola	Bombeira do Guadiana
IBILP1449-19	INV07054	10532225	INV07054	INV07054	Research Center in Biodiversity and Genetic Resources	BOLD:AAE4331	20	Arthropoda	82	Insecta	113	Lepidoptera	561	Noctuidae	24226	Eustrotiinae	77377	Pseudozarba	282278	Pseudozarba bipartita	Martin Corley	Morphology	Vouchered:Registered Collection	Leg	Martin Corley, Sonia Ferreira	Adult		01/10/2018	37.6529	-7.64379		Portugal	Beja	Mertola	Bombeira do Guadiana
IBILP1450-19	INV07055	10532226	INV07055	INV07055	Research Center in Biodiversity and Genetic Resources	BOLD:AAP2306	20	Arthropoda	82	Insecta	113	Lepidoptera	525	Geometridae	5182	Sterrhinae	7665	Idaea	141749	Idaea elongaria	Martin Corley	Morphology	Vouchered:Registered Collection	Leg	Martin Corley, Sonia Ferreira	Adult		01/10/2018	37.6529	-7.64379		Portugal	Beja	Mertola	Bombeira do Guadiana
IBILP1451-19	INV07056	10532227	INV07056	INV07056	Research Center in Biodiversity and Genetic Resources	BOLD:AAK3749	20	Arthropoda	82	Insecta	113	Lepidoptera	33532	Erebidae	4316	Herminiinae	5149	Nodaria	282245	Nodaria nodosalis	Martin Corley	Morphology	Vouchered:Registered Collection	Leg	Martin Corley, Sonia Ferreira	Adult		01/10/2018	37.6529	-7.64379		Portugal	Beja	Mertola	Bombeira do Guadiana
IBILP145-17	INV01224	7842296	INV01224	INV01224	Research Center in Biodiversity and Genetic Resources	BOLD:AAA8017	20	Arthropoda	82	Insecta	113	Lepidoptera	525	Geometridae	5242	Larentiinae	91964	Camptogramma	91965	Camptogramma bilineata	Martin Corley	morphology	Vouchered:Registered Collection	leg	Martin Corley, Rui Andrade	adult		21/06/2015	41.9052	-6.7757	850	Portugal	Braganca	Braganca	Franca
IBILP1452-19	INV07068	10532228	INV07068	INV07068	Research Center in Biodiversity and Genetic Resources	BOLD:AAU3613	20	Arthropoda	82	Insecta	113	Lepidoptera	545	Gelechiidae	6353	Anacampsinae	255688	Mesophleps	362447	Mesophleps corsicella	Martin Corley	Morphology	Vouchered:Registered Collection	Leg	Martin Corley, Sonia Ferreira	Adult		01/10/2018	37.6529	-7.64379		Portugal	Beja	Mertola	Bombeira do Guadiana
IBILP1453-19	INV07073	10532229	INV07073	INV07073	Research Center in Biodiversity and Genetic Resources	BOLD:AAA8932	20	Arthropoda	82	Insecta	113	Lepidoptera	24760	Crambidae	70753	Acentropinae	7812	Acentria	15314	Acentria ephemerella	Martin Corley	Morphology	Vouchered:Registered Collection	Leg	Martin Corley, Sonia Ferreira	Adult		01/10/2018	37.6529	-7.64379		Portugal	Beja	Mertola	Bombeira do Guadiana
IBILP1454-19	INV07075	10532230	INV07075	INV07075	Research Center in Biodiversity and Genetic Resources	BOLD:AEC8773	20	Arthropoda	82	Insecta	113	Lepidoptera	24760	Crambidae	5765	Crambinae	7787	Agriphila	787064	Agriphila tersellus	Martin Corley	Morphology	DNA/Tissue Vouchered Only	Leg	Martin Corley, Sonia Ferreira	Adult		30/09/2018	39.8215	-6.97337		Portugal	Castelo Branco	Idanha-a-Nova	Segura
IBILP1455-19	INV07076	10532231	INV07076	INV07076	Research Center in Biodiversity and Genetic Resources	BOLD:ADV3396	20	Arthropoda	82	Insecta	113	Lepidoptera	529	Limacodidae	33861	Limacodinae	379281	Hoyosia	379282	Hoyosia codeti	Martin Corley	Morphology	Vouchered:Registered Collection	Leg	Martin Corley, Sonia Ferreira	Adult		01/10/2018	37.6529	-7.64379		Portugal	Beja	Mertola	Bombeira do Guadiana
IBILP1456-19	INV07077	10532232	INV07077	INV07077	Research Center in Biodiversity and Genetic Resources	BOLD:ADS0275	20	Arthropoda	82	Insecta	113	Lepidoptera	419	Tineidae	74370	Nemapogoninae	348361	Neurothaumasia	897864	Neurothaumasia ragusaella	Martin Corley	Morphology	Vouchered:Registered Collection	Leg	Martin Corley, Sonia Ferreira	Adult		01/10/2018	37.6529	-7.64379		Portugal	Beja	Mertola	Bombeira do Guadiana
IBILP1457-19	INV07078	10532233	INV07078	INV07078	Research Center in Biodiversity and Genetic Resources	BOLD:AED0705	20	Arthropoda	82	Insecta	113	Lepidoptera	24760	Crambidae	2143	Spilomelinae	76992	Metasia	317372	Metasia suppandalis	Martin Corley	Morphology	Vouchered:Registered Collection	Leg	Martin Corley, Sonia Ferreira	Adult		01/10/2018	37.6529	-7.64379		Portugal	Beja	Mertola	Bombeira do Guadiana
IBILP1458-19	INV07085	10532234	INV07085	INV07085	Research Center in Biodiversity and Genetic Resources	BOLD:ABY3890	20	Arthropoda	82	Insecta	113	Lepidoptera	24760	Crambidae	5765	Crambinae	72256	Euchromius	490195	Euchromius cambridgei	Martin Corley	Morphology	Vouchered:Registered Collection	Leg	Martin Corley, Sonia Ferreira	Adult		02/10/2018	37.2315	-7.42762		Portugal	Faro	Castro Marim	Castro Marim
IBILP1459-19	INV07086	10532235	INV07086	INV07086	Research Center in Biodiversity and Genetic Resources	BOLD:AEC8773	20	Arthropoda	82	Insecta	113	Lepidoptera	24760	Crambidae	5765	Crambinae	7787	Agriphila	787064	Agriphila tersellus	Martin Corley	Morphology	Vouchered:Registered Collection	Leg	Martin Corley, Sonia Ferreira	Adult		02/10/2018	37.2315	-7.42762		Portugal	Faro	Castro Marim	Castro Marim
IBILP1460-19	INV07088	10532236	INV07088	INV07088	Research Center in Biodiversity and Genetic Resources	BOLD:AAE9679	20	Arthropoda	82	Insecta	113	Lepidoptera	649	Coleophoridae	2330	Coleophorinae	6497	Coleophora	158648	Coleophora salicorniae	Martin Corley	Morphology	Vouchered:Registered Collection	Leg	Martin Corley, Sonia Ferreira	Adult		02/10/2018	37.2315	-7.42762		Portugal	Faro	Castro Marim	Castro Marim
IBILP1461-19	INV07090	10532237	INV07090	INV07090	Research Center in Biodiversity and Genetic Resources	BOLD:AAA3965	20	Arthropoda	82	Insecta	113	Lepidoptera	24760	Crambidae	2143	Spilomelinae	7498	Herpetogramma	20152	Herpetogramma licarsisalis	Martin Corley	Morphology	Vouchered:Registered Collection	Leg	Martin Corley, Sonia Ferreira	Adult		02/10/2018	37.2315	-7.42762		Portugal	Faro	Castro Marim	Castro Marim
IBILP146-17	INV01229	7842297	INV01229	INV01229	Research Center in Biodiversity and Genetic Resources	BOLD:AAN3950	20	Arthropoda	82	Insecta	113	Lepidoptera	525	Geometridae	5242	Larentiinae	123759	Chesias	262716	Chesias isabella	Martin Corley	morphology	Vouchered:Registered Collection	leg	Martin Corley, Rui Andrade	adult		21/06/2015	41.9052	-6.7757	850	Portugal	Braganca	Braganca	Franca
IBILP1462-19	INV07091	10532238	INV07091	INV07091	Research Center in Biodiversity and Genetic Resources	BOLD:AAX8380	20	Arthropoda	82	Insecta	113	Lepidoptera	561	Noctuidae	4476	Noctuinae	278718	Eremopola	278719	Eremopola orana	Martin Corley	Morphology	DNA/Tissue Vouchered Only	Leg	Martin Corley, Sonia Ferreira	Adult		02/10/2018	37.2315	-7.42762		Portugal	Faro	Castro Marim	Castro Marim
IBILP1463-19	INV07092	10532239	INV07092	INV07092	Research Center in Biodiversity and Genetic Resources	BOLD:ACD0671	20	Arthropoda	82	Insecta	113	Lepidoptera	33532	Erebidae	4265	Arctiinae	7981	Eilema	288109	Eilema rungsi	Martin Corley	Morphology	DNA/Tissue Vouchered Only	Leg	Martin Corley, Sonia Ferreira	Adult		02/10/2018	37.2315	-7.42762		Portugal	Faro	Castro Marim	Castro Marim
IBILP1464-19	INV07093	10532240	INV07093	INV07093	Research Center in Biodiversity and Genetic Resources	BOLD:AAP3230	20	Arthropoda	82	Insecta	113	Lepidoptera	349799	Nolidae	364319	Nolinae	7333	Nola	340987	Nola squalida	Martin Corley	Morphology	DNA/Tissue Vouchered Only	Leg	Martin Corley, Sonia Ferreira	Adult		02/10/2018	37.2315	-7.42762		Portugal	Faro	Castro Marim	Castro Marim
IBILP1465-19	INV07250	10532241	INV07250	INV07250	Research Center in Biodiversity and Genetic Resources	BOLD:AAD3062	20	Arthropoda	82	Insecta	113	Lepidoptera	551	Sphingidae	6414	Macroglossinae	6529	Macroglossum	75919	Macroglossum stellatarum	Martin Corley	Morphology	Vouchered:Registered Collection	Leg	Martin Corley, Sonia Ferreira, Luis Silva	Adult		21/06/2018	41.2165	-7.43901		Portugal	Vila Real	Alijo	Sao Mamede de Ribatua
IBILP1466-19	INV07465	10532242	INV07465	INV07465	Research Center in Biodiversity and Genetic Resources	BOLD:AAB6409	20	Arthropoda	82	Insecta	113	Lepidoptera	545	Gelechiidae	6368	Dichomeridinae	7417	Dichomeris	102433	Dichomeris acuminatus	Martin Corley	Morphology	DNA/Tissue Vouchered Only	Leg	Martin Corley, Sonia Ferreira	Adult		02/10/2018	37.2315	-7.42762		Portugal	Faro	Castro Marim	Castro Marim
IBILP1467-19	INV07470	10532243	INV07470	INV07470	Research Center in Biodiversity and Genetic Resources	BOLD:AEC6481	20	Arthropoda	82	Insecta	113	Lepidoptera	689	Pyralidae	2033	Pyralinae	452189	Hypotia	480524	Hypotia numidalis	Martin Corley	Morphology	DNA/Tissue Vouchered Only	Leg	Martin Corley, Sonia Ferreira	Adult		02/10/2018	37.2315	-7.42762		Portugal	Faro	Castro Marim	Castro Marim
IBILP1468-19	INV07472	10532244	INV07472	INV07472	Research Center in Biodiversity and Genetic Resources	BOLD:AAU4812	20	Arthropoda	82	Insecta	113	Lepidoptera	689	Pyralidae	2215	Phycitinae	205685	Apomyelois	359137	Apomyelois ceratoniae	Martin Corley	Morphology	DNA/Tissue Vouchered Only	Leg	Martin Corley, Sonia Ferreira	Adult		02/10/2018	37.2315	-7.42762		Portugal	Faro	Castro Marim	Castro Marim
IBILP1469-19	INV07480	10532245	INV07480	INV07480	Research Center in Biodiversity and Genetic Resources	BOLD:AEC9095	20	Arthropoda	82	Insecta	113	Lepidoptera	24760	Crambidae	2143	Spilomelinae	349818	Arnia	349819	Arnia nervosalis	Martin Corley	Morphology	Vouchered:Registered Collection	Leg	Martin Corley, Sonia Ferreira	Adult		03/10/2018	37.1759	-7.4776		Portugal	Faro	Castro Marim	Praia Verde
IBILP1470-19	INV07485	10532246	INV07485	INV07485	Research Center in Biodiversity and Genetic Resources	BOLD:AEC3710	20	Arthropoda	82	Insecta	113	Lepidoptera	525	Geometridae	5569	Geometrinae	90669	Microloxia	110147	Microloxia herbaria	Martin Corley	Morphology	Vouchered:Registered Collection	Leg	Martin Corley, Sonia Ferreira	Adult		03/10/2018	37.1759	-7.4776		Portugal	Faro	Castro Marim	Praia Verde
IBILP1471-19	INV07486	10532247	INV07486	INV07486	Research Center in Biodiversity and Genetic Resources	BOLD:AAU2898	20	Arthropoda	82	Insecta	113	Lepidoptera	419	Tineidae	4272	Tineinae	4256	Monopis	362480	Monopis nigricantella	Martin Corley	Morphology	Vouchered:Registered Collection	Leg	Martin Corley, Sonia Ferreira	Adult		03/10/2018	37.1759	-7.4776		Portugal	Faro	Castro Marim	Praia Verde
IBILP147-17	INV01232	7842298	INV01232	INV01232	Research Center in Biodiversity and Genetic Resources	BOLD:AAB0177	20	Arthropoda	82	Insecta	113	Lepidoptera	546510	Depressariidae	66104	Peleopodinae	91843	Carcina	91844	Carcina quercana	Martin Corley	morphology	Vouchered:Registered Collection	leg	Martin Corley, Rui Andrade	adult		21/06/2015	41.9052	-6.7757	850	Portugal	Braganca	Braganca	Franca
IBILP1472-19	INV07487	10532248	INV07487	INV07487	Research Center in Biodiversity and Genetic Resources	BOLD:AAJ9181	20	Arthropoda	82	Insecta	113	Lepidoptera	33532	Erebidae	4794	Rivulinae	278698	Zebeeba	278699	Zebeeba falsalis	Martin Corley	Morphology	Vouchered:Registered Collection	Leg	Martin Corley, Sonia Ferreira	Adult		03/10/2018	37.1759	-7.4776		Portugal	Faro	Castro Marim	Praia Verde
IBILP1473-19	INV07495	10532249	INV07495	INV07495	Research Center in Biodiversity and Genetic Resources	BOLD:AAV7137	20	Arthropoda	82	Insecta	113	Lepidoptera	425	Tortricidae	5795	Tortricinae	7252	Phalonidia	258885	Phalonidia contractana	Martin Corley	Morphology	Vouchered:Registered Collection	Leg	Martin Corley, Sonia Ferreira	Adult		03/10/2018	37.1759	-7.4776		Portugal	Faro	Castro Marim	Praia Verde
IBILP1474-19	INV07496	10532250	INV07496	INV07496	Research Center in Biodiversity and Genetic Resources	BOLD:ABY3890	20	Arthropoda	82	Insecta	113	Lepidoptera	24760	Crambidae	5765	Crambinae	72256	Euchromius	490195	Euchromius cambridgei	Martin Corley	Morphology	Vouchered:Registered Collection	Leg	Martin Corley, Sonia Ferreira	Adult		03/10/2018	37.1759	-7.4776		Portugal	Faro	Castro Marim	Praia Verde
IBILP1475-19	INV07497	10532251	INV07497	INV07497	Research Center in Biodiversity and Genetic Resources	BOLD:AAE7870	20	Arthropoda	82	Insecta	113	Lepidoptera	24760	Crambidae	63818	Odontiinae	209673	Cynaeda	209674	Cynaeda dentalis	Martin Corley	Morphology	Vouchered:Registered Collection	Leg	Martin Corley, Sonia Ferreira	Adult		03/10/2018	37.1759	-7.4776		Portugal	Faro	Castro Marim	Praia Verde
IBILP1476-19	INV07498	10532252	INV07498	INV07498	Research Center in Biodiversity and Genetic Resources	BOLD:AAC5576	20	Arthropoda	82	Insecta	113	Lepidoptera	349799	Nolidae	59796	Chloephorinae	5116	Earias	64609	Earias insulana	Martin Corley	Morphology	Vouchered:Registered Collection	Leg	Martin Corley, Sonia Ferreira	Adult		03/10/2018	37.1759	-7.4776		Portugal	Faro	Castro Marim	Praia Verde
IBILP1477-19	INV07499	10532253	INV07499	INV07499	Research Center in Biodiversity and Genetic Resources	BOLD:AAA9616	20	Arthropoda	82	Insecta	113	Lepidoptera	689	Pyralidae	2033	Pyralinae	7550	Hypsopygia	16043	Hypsopygia costalis	Martin Corley	Morphology	Vouchered:Registered Collection	Leg	Martin Corley, Sonia Ferreira	Adult		03/10/2018	37.1759	-7.4776		Portugal	Faro	Castro Marim	Praia Verde
IBILP1478-19	INV07503	10532254	INV07503	INV07503	Research Center in Biodiversity and Genetic Resources	BOLD:AAB2717	20	Arthropoda	82	Insecta	113	Lepidoptera	525	Geometridae	5242	Larentiinae	7698	Eupithecia	141400	Eupithecia centaureata	Martin Corley	Morphology	Vouchered:Registered Collection	Leg	Martin Corley, Sonia Ferreira	Adult		03/10/2018	37.1759	-7.4776		Portugal	Faro	Castro Marim	Praia Verde
IBILP1479-19	INV07504	10532255	INV07504	INV07504	Research Center in Biodiversity and Genetic Resources	BOLD:AEC8952	20	Arthropoda	82	Insecta	113	Lepidoptera	689	Pyralidae	2033	Pyralinae	279379	Loryma	466781	Loryma egregialis	Martin Corley	Morphology	Vouchered:Registered Collection	Leg	Martin Corley, Sonia Ferreira	Adult		03/10/2018	37.1759	-7.4776		Portugal	Faro	Castro Marim	Praia Verde
IBILP1480-19	INV07505	10532256	INV07505	INV07505	Research Center in Biodiversity and Genetic Resources	BOLD:AAR3573	20	Arthropoda	82	Insecta	113	Lepidoptera	33546	Alucitidae			33547	Alucita	641402	Alucita grammodactyla	Martin Corley	Morphology	Vouchered:Registered Collection	Leg	Martin Corley, Sonia Ferreira	Adult		03/10/2018	37.1759	-7.4776		Portugal	Faro	Castro Marim	Praia Verde
IBILP1481-19	INV07510	10532257	INV07510	INV07510	Research Center in Biodiversity and Genetic Resources	BOLD:AAM0626	20	Arthropoda	82	Insecta	113	Lepidoptera	561	Noctuidae	4476	Noctuinae	7171	Mythimna	288164	Mythimna languida	Martin Corley	Morphology	DNA/Tissue Vouchered Only	Leg	Martin Corley, Sonia Ferreira	Adult		03/10/2018	37.1759	-7.4776		Portugal	Faro	Castro Marim	Praia Verde
IBILP148-17	INV01236	7842299	INV01236	INV01236	Research Center in Biodiversity and Genetic Resources	BOLD:AAE7870	20	Arthropoda	82	Insecta	113	Lepidoptera	24760	Crambidae	63818	Odontiinae	209673	Cynaeda	209674	Cynaeda dentalis	Martin Corley	morphology	Vouchered:Registered Collection	leg	Martin Corley, Rui Andrade	adult		21/06/2015	41.9052	-6.7757	850	Portugal	Braganca	Braganca	Franca
IBILP1482-19	INV07511	10532258	INV07511	INV07511	Research Center in Biodiversity and Genetic Resources	BOLD:AAD1898	20	Arthropoda	82	Insecta	113	Lepidoptera	561	Noctuidae	4476	Noctuinae	7383	Agrotis	907834	Agrotis sabulosa	Martin Corley	Morphology	DNA/Tissue Vouchered Only	Leg	Martin Corley, Sonia Ferreira	Adult		03/10/2018	37.1759	-7.4776		Portugal	Faro	Castro Marim	Praia Verde
IBILP1483-19	INV07514	10532259	INV07514	INV07514	Research Center in Biodiversity and Genetic Resources	BOLD:ABZ1428	20	Arthropoda	82	Insecta	113	Lepidoptera	561	Noctuidae	4476	Noctuinae	7174	Anarta	22825	Anarta trifolii	Martin Corley	Morphology	DNA/Tissue Vouchered Only	Leg	Martin Corley, Sonia Ferreira	Adult		03/10/2018	37.1759	-7.4776		Portugal	Faro	Castro Marim	Praia Verde
IBILP1484-19	INV07515	10532260	INV07515	INV07515	Research Center in Biodiversity and Genetic Resources	BOLD:AAF3052	20	Arthropoda	82	Insecta	113	Lepidoptera	525	Geometridae	5182	Sterrhinae	7665	Idaea	268950	Idaea fractilineata	Martin Corley	Morphology	DNA/Tissue Vouchered Only	Leg	Martin Corley, Sonia Ferreira	Adult		03/10/2018	37.1759	-7.4776		Portugal	Faro	Castro Marim	Praia Verde
IBILP1485-19	INV07516	10532261	INV07516	INV07516	Research Center in Biodiversity and Genetic Resources	BOLD:ACE8949	20	Arthropoda	82	Insecta	113	Lepidoptera	33532	Erebidae	484894	Boletobiinae	33871	Eublemma	283344	Eublemma cochylioides	Martin Corley	Morphology	DNA/Tissue Vouchered Only	Leg	Martin Corley, Sonia Ferreira	Adult		03/10/2018	37.1759	-7.4776		Portugal	Faro	Castro Marim	Praia Verde
IBILP1486-19	INV07567	10532262	INV07567	INV07567	Research Center in Biodiversity and Genetic Resources	BOLD:ABV8354	20	Arthropoda	82	Insecta	113	Lepidoptera	525	Geometridae	5509	Ennominae	195503	Onychora	195504	Onychora agaritharia	Martin Corley	Morphology	Vouchered:Registered Collection	Leg	Martin Corley, Sonia Ferreira	Adult		05/10/2018	37.1925	-7.92056		Portugal	Faro	Sao Bras de Alportel	Sao Bras de Alportel (rampa)
IBILP1487-19	INV07570	10532263	INV07570	INV07570	Research Center in Biodiversity and Genetic Resources	BOLD:ACA9561	20	Arthropoda	82	Insecta	113	Lepidoptera	689	Pyralidae	2215	Phycitinae	466784	Metallostichodes	466785	Metallostichodes nigrocyanella	Martin Corley	Morphology	DNA/Tissue Vouchered Only	Leg	Martin Corley, Sonia Ferreira	Adult		03/10/2018	37.1759	-7.4776		Portugal	Faro	Castro Marim	Praia Verde
IBILP1488-19	INV07581	10532264	INV07581	INV07581	Research Center in Biodiversity and Genetic Resources	BOLD:ADC3528	20	Arthropoda	82	Insecta	113	Lepidoptera	401528	Praydidae	73645	Praydinae	86619	Prays	86620	Prays oleae	Martin Corley	Morphology	Vouchered:Registered Collection	Leg	Martin Corley, Sonia Ferreira	Adult		04/10/2018	37.2097	-8.0107		Portugal	Faro	Loule	Fonte Benemola
IBILP1489-19	INV07583	10532265	INV07583	INV07583	Research Center in Biodiversity and Genetic Resources	BOLD:AAK7059	20	Arthropoda	82	Insecta	113	Lepidoptera	24760	Crambidae	2143	Spilomelinae	23796	Mecyna	205684	Mecyna asinalis	Martin Corley	Morphology	Vouchered:Registered Collection	Leg	Martin Corley, Sonia Ferreira	Adult		04/10/2018	37.2097	-8.0107		Portugal	Faro	Loule	Fonte Benemola
IBILP1490-19	INV07584	10532266	INV07584	INV07584	Research Center in Biodiversity and Genetic Resources	BOLD:AAU1882	20	Arthropoda	82	Insecta	113	Lepidoptera	471	Bucculatricidae			2789	Bucculatrix	205703	Bucculatrix ulmella	Martin Corley	Morphology	Vouchered:Registered Collection	Leg	Martin Corley, Sonia Ferreira	Adult		04/10/2018	37.2097	-8.0107		Portugal	Faro	Loule	Fonte Benemola
IBILP1491-19	INV07585	10532267	INV07585	INV07585	Research Center in Biodiversity and Genetic Resources	BOLD:ACH2178	20	Arthropoda	82	Insecta	113	Lepidoptera	425	Tortricidae	5833	Olethreutinae	7878	Lobesia	469214	Lobesia botrana	Martin Corley	Morphology	Vouchered:Registered Collection	Leg	Martin Corley, Sonia Ferreira	Adult		04/10/2018	37.2097	-8.0107		Portugal	Faro	Loule	Fonte Benemola
IBILP149-17	INV01237	7842300	INV01237	INV01237	Research Center in Biodiversity and Genetic Resources	BOLD:AAB4021	20	Arthropoda	82	Insecta	113	Lepidoptera	425	Tortricidae	5833	Olethreutinae	7819	Orthotaenia	21625	Orthotaenia undulana	Martin Corley	morphology	Vouchered:Registered Collection	leg	Martin Corley, Rui Andrade	adult		21/06/2015	41.9052	-6.7757	850	Portugal	Braganca	Braganca	Franca
IBILP1492-19	INV07588	10532268	INV07588	INV07588	Research Center in Biodiversity and Genetic Resources	BOLD:AAV1433	20	Arthropoda	82	Insecta	113	Lepidoptera	545	Gelechiidae	719697	Thiotrichinae	352299	Palumbina	352300	Palumbina guerinii	Martin Corley	Morphology	Vouchered:Registered Collection	Leg	Martin Corley, Sonia Ferreira	Adult		04/10/2018	37.2097	-8.0107		Portugal	Faro	Loule	Fonte Benemola
IBILP1493-19	INV07589	10532269	INV07589	INV07589	Research Center in Biodiversity and Genetic Resources	BOLD:AAU4262	20	Arthropoda	82	Insecta	113	Lepidoptera	429	Cosmopterigidae	5655	Cosmopteriginae	362501	Coccidiphila	362502	Coccidiphila danilevskyi	Martin Corley	Morphology	Vouchered:Registered Collection	Leg	Martin Corley, Sonia Ferreira	Adult		04/10/2018	37.2097	-8.0107		Portugal	Faro	Loule	Fonte Benemola
IBILP1494-19	INV07592	10532270	INV07592	INV07592	Research Center in Biodiversity and Genetic Resources	BOLD:ADD3261	20	Arthropoda	82	Insecta	113	Lepidoptera	24760	Crambidae	5765	Crambinae	187571	Ancylolomia	748763	Ancylolomia disparalis	Martin Corley	Morphology	Vouchered:Registered Collection	Leg	Martin Corley, Sonia Ferreira	Adult		04/10/2018	37.2097	-8.0107		Portugal	Faro	Loule	Fonte Benemola
IBILP1495-19	INV07598	10532271	INV07598	INV07598	Research Center in Biodiversity and Genetic Resources	BOLD:AAB5956	20	Arthropoda	82	Insecta	113	Lepidoptera	525	Geometridae	5509	Ennominae	90724	Acanthovalva	92113	Acanthovalva inconspicuaria	Martin Corley	Morphology	Vouchered:Registered Collection	Leg	Martin Corley, Sonia Ferreira	Adult		04/10/2018	37.2097	-8.0107		Portugal	Faro	Loule	Fonte Benemola
IBILP1496-19	INV07599	10532272	INV07599	INV07599	Research Center in Biodiversity and Genetic Resources	BOLD:AAV7001	20	Arthropoda	82	Insecta	113	Lepidoptera	575	Elachistidae	2521	Agonoxeninae	162691	Haplochrois	362467	Haplochrois buvati	Martin Corley	Morphology	Vouchered:Registered Collection	Leg	Martin Corley, Sonia Ferreira	Adult		04/10/2018	37.2097	-8.0107		Portugal	Faro	Loule	Fonte Benemola
IBILP1497-19	INV07601	10532273	INV07601	INV07601	Research Center in Biodiversity and Genetic Resources	BOLD:AAC5576	20	Arthropoda	82	Insecta	113	Lepidoptera	349799	Nolidae	59796	Chloephorinae	5116	Earias	64609	Earias insulana	Martin Corley	Morphology	Vouchered:Registered Collection	Leg	Martin Corley, Sonia Ferreira	Adult		04/10/2018	37.1028	-7.96246		Portugal	Faro	Faro	Santa Barbara de Nexe
IBILP1498-19	INV07602	10532274	INV07602	INV07602	Research Center in Biodiversity and Genetic Resources	BOLD:AAV6609	20	Arthropoda	82	Insecta	113	Lepidoptera	545	Gelechiidae	6368	Dichomeridinae	7417	Dichomeris	362436	Dichomeris lamprostoma	Martin Corley	Morphology	Vouchered:Registered Collection	Leg	Martin Corley, Sonia Ferreira	Adult		04/10/2018	37.1028	-7.96246		Portugal	Faro	Faro	Santa Barbara de Nexe
IBILP1499-19	INV07603	10532275	INV07603	INV07603	Research Center in Biodiversity and Genetic Resources	BOLD:AAK4150	20	Arthropoda	82	Insecta	113	Lepidoptera	525	Geometridae	5182	Sterrhinae	7665	Idaea	208034	Idaea predotaria	Martin Corley	Morphology	DNA/Tissue Vouchered Only	Leg	Martin Corley, Sonia Ferreira	Adult		04/10/2018	37.1028	-7.96246		Portugal	Faro	Faro	Santa Barbara de Nexe
IBILP1500-19	INV07604	10532276	INV07604	INV07604	Research Center in Biodiversity and Genetic Resources	BOLD:AAA9616	20	Arthropoda	82	Insecta	113	Lepidoptera	689	Pyralidae	2033	Pyralinae	7550	Hypsopygia	16043	Hypsopygia costalis	Martin Corley	Morphology	DNA/Tissue Vouchered Only	Leg	Martin Corley, Sonia Ferreira	Adult		04/10/2018	37.1028	-7.96246		Portugal	Faro	Faro	Santa Barbara de Nexe
IBILP1501-19	INV07605	10532277	INV07605	INV07605	Research Center in Biodiversity and Genetic Resources	BOLD:AAC0332	20	Arthropoda	82	Insecta	113	Lepidoptera	689	Pyralidae	2215	Phycitinae	6673	Euzophera	197666	Euzophera pinguis	Martin Corley	Morphology	DNA/Tissue Vouchered Only	Leg	Martin Corley, Sonia Ferreira	Adult		04/10/2018	37.1028	-7.96246		Portugal	Faro	Faro	Santa Barbara de Nexe
IBILP150-17	INV01239	7842301	INV01239	INV01239	Research Center in Biodiversity and Genetic Resources	BOLD:AAC8361	20	Arthropoda	82	Insecta	113	Lepidoptera	525	Geometridae	5509	Ennominae	90731	Neognopharmia	90732	Neognopharmia stevenaria	Martin Corley	morphology	Vouchered:Registered Collection	leg	Martin Corley, Rui Andrade	adult		21/06/2015	41.9052	-6.7757	850	Portugal	Braganca	Braganca	Franca
IBILP1502-19	INV07609	10532278	INV07609	INV07609	Research Center in Biodiversity and Genetic Resources	BOLD:AAI8372	20	Arthropoda	82	Insecta	113	Lepidoptera	525	Geometridae	5242	Larentiinae	7697	Horisme	176067	Horisme scorteata	Martin Corley	Morphology	DNA/Tissue Vouchered Only	Leg	Martin Corley, Sonia Ferreira	Adult		04/10/2018	37.2097	-8.0107		Portugal	Faro	Loule	Fonte Benemola
IBILP1503-19	INV07612	10532279	INV07612	INV07612	Research Center in Biodiversity and Genetic Resources	BOLD:AAG9608	20	Arthropoda	82	Insecta	113	Lepidoptera	425	Tortricidae	5795	Tortricinae	7232	Acleris	161332	Acleris schalleriana	Martin Corley	Morphology	DNA/Tissue Vouchered Only	Leg	Martin Corley, Sonia Ferreira	Adult		04/10/2018	37.2097	-8.0107		Portugal	Faro	Loule	Fonte Benemola
IBILP1504-19	INV07621	10532280	INV07621	INV07621	Research Center in Biodiversity and Genetic Resources	BOLD:AAV7001	20	Arthropoda	82	Insecta	113	Lepidoptera	575	Elachistidae	2521	Agonoxeninae	162691	Haplochrois	362467	Haplochrois buvati	Martin Corley	Morphology	Vouchered:Registered Collection	Leg	Martin Corley, Sonia Ferreira	Adult		05/10/2018	37.1971	-7.92209		Portugal	Faro	Sao Bras de Alportel	Sao Bras de Alportel N2
IBILP1505-19	INV07622	10532281	INV07622	INV07622	Research Center in Biodiversity and Genetic Resources	BOLD:ACH2178	20	Arthropoda	82	Insecta	113	Lepidoptera	425	Tortricidae	5833	Olethreutinae	7878	Lobesia	469214	Lobesia botrana	Martin Corley	Morphology	Vouchered:Registered Collection	Leg	Martin Corley, Sonia Ferreira	Adult		05/10/2018	37.1971	-7.92209		Portugal	Faro	Sao Bras de Alportel	Sao Bras de Alportel N2
IBILP1506-19	INV07623	10532282	INV07623	INV07623	Research Center in Biodiversity and Genetic Resources	BOLD:ADL9737	20	Arthropoda	82	Insecta	113	Lepidoptera	545	Gelechiidae	6355	Anomologinae	369830	Gladiovalva	805197	Gladiovalva badidorsella	Martin Corley	Morphology	Vouchered:Registered Collection	Leg	Martin Corley, Sonia Ferreira	Adult		05/10/2018	37.1971	-7.92209		Portugal	Faro	Sao Bras de Alportel	Sao Bras de Alportel N2
IBILP1507-19	INV07624	10532283	INV07624	INV07624	Research Center in Biodiversity and Genetic Resources	BOLD:AAK7059	20	Arthropoda	82	Insecta	113	Lepidoptera	24760	Crambidae	2143	Spilomelinae	23796	Mecyna	205684	Mecyna asinalis	Martin Corley	Morphology	Vouchered:Registered Collection	Leg	Martin Corley, Sonia Ferreira	Adult		05/10/2018	37.1971	-7.92209		Portugal	Faro	Sao Bras de Alportel	Sao Bras de Alportel N2
IBILP1508-19	INV07628	10532284	INV07628	INV07628	Research Center in Biodiversity and Genetic Resources	BOLD:AAA3666	20	Arthropoda	82	Insecta	113	Lepidoptera	24760	Crambidae	2143	Spilomelinae	7471	Spoladea	20427	Spoladea recurvalis	Martin Corley	Morphology	Vouchered:Registered Collection	Leg	Martin Corley, Sonia Ferreira	Adult		06/10/2018	37.0291	-8.98766		Portugal	Faro	Vila do Bispo	Cabo de Sao Vicente
IBILP1509-19	INV07632	10532285	INV07632	INV07632	Research Center in Biodiversity and Genetic Resources	BOLD:AAM0029	20	Arthropoda	82	Insecta	113	Lepidoptera	425	Tortricidae	5833	Olethreutinae	224872	Thiodia	258884	Thiodia trochilana	Martin Corley	Morphology	Vouchered:Registered Collection	Leg	Martin Corley, Sonia Ferreira	Adult		06/10/2018	37.0291	-8.98766		Portugal	Faro	Vila do Bispo	Cabo de Sao Vicente
IBILP1510-19	INV07636	10532286	INV07636	INV07636	Research Center in Biodiversity and Genetic Resources	BOLD:AAC2783	20	Arthropoda	82	Insecta	113	Lepidoptera	525	Geometridae	5242	Larentiinae	7689	Acasis	177435	Acasis viretata	Martin Corley	Morphology	Vouchered:Registered Collection	Leg	Martin Corley, Sonia Ferreira	Adult		07/10/2018	37.3051	-8.5533		Portugal	Faro	Monchique	Monchique
IBILP1511-19	INV07637	10532287	INV07637	INV07637	Research Center in Biodiversity and Genetic Resources	BOLD:AAL5782	20	Arthropoda	82	Insecta	113	Lepidoptera	425	Tortricidae	5795	Tortricinae	197975	Cacoecimorpha	197976	Cacoecimorpha pronubana	Martin Corley	Morphology	Vouchered:Registered Collection	Leg	Martin Corley, Sonia Ferreira	Adult		07/10/2018	37.3051	-8.5533		Portugal	Faro	Monchique	Monchique
IBILP151-17	INV01242	7842302	INV01242	INV01242	Research Center in Biodiversity and Genetic Resources	BOLD:AAA7740	20	Arthropoda	82	Insecta	113	Lepidoptera	665	Yponomeutidae	2541	Yponomeutinae	2590	Yponomeuta	179088	Yponomeuta evonymella	Martin Corley	morphology	Vouchered:Registered Collection	leg	Martin Corley, Rui Andrade	adult		21/06/2015	41.9052	-6.7757	850	Portugal	Braganca	Braganca	Franca
IBILP1512-19	INV07638	10532288	INV07638	INV07638	Research Center in Biodiversity and Genetic Resources	BOLD:ADM0327	20	Arthropoda	82	Insecta	113	Lepidoptera	545	Gelechiidae	6278	Gelechiinae	212396	Mirificarma	805216	Mirificarma cabezella	Martin Corley	Morphology	Vouchered:Registered Collection	Leg	Martin Corley, Sonia Ferreira	Adult		07/10/2018	37.3051	-8.5533		Portugal	Faro	Monchique	Monchique
IBILP1513-19	INV07639	10532289	INV07639	INV07639	Research Center in Biodiversity and Genetic Resources	BOLD:ACS3074	20	Arthropoda	82	Insecta	113	Lepidoptera	425	Tortricidae	5833	Olethreutinae	7865	Cydia	179098	Cydia fagiglandana	Martin Corley	Morphology	Vouchered:Registered Collection	Leg	Martin Corley, Sonia Ferreira	Adult		07/10/2018	37.3051	-8.5533		Portugal	Faro	Monchique	Monchique
IBILP1514-19	INV07645	10532290	INV07645	INV07645	Research Center in Biodiversity and Genetic Resources	BOLD:AAC1283	20	Arthropoda	82	Insecta	113	Lepidoptera	561	Noctuidae	282033	Aediinae	5106	Aedia	60100	Aedia leucomelas	Martin Corley	Morphology	DNA/Tissue Vouchered Only	Leg	Martin Corley, Sonia Ferreira	Adult		05/10/2018	37.1028	-7.96246		Portugal	Faro	Faro	Santa Barbara de Nexe
IBILP1515-19	INV07647	10532291	INV07647	INV07647	Research Center in Biodiversity and Genetic Resources	BOLD:AAA6139	20	Arthropoda	82	Insecta	113	Lepidoptera	525	Geometridae	5509	Ennominae	78630	Isturgia	177570	Isturgia deerraria	Martin Corley	Morphology	DNA/Tissue Vouchered Only	Leg	Martin Corley, Sonia Ferreira	Adult		05/10/2018	37.1971	-7.92209		Portugal	Faro	Sao Bras de Alportel	Sao Bras de Alportel N2
IBILP1516-19	INV07650	10532292	INV07650	INV07650	Research Center in Biodiversity and Genetic Resources	BOLD:AAN1812	20	Arthropoda	82	Insecta	113	Lepidoptera	561	Noctuidae	34236	Condicinae	7129	Condica	467643	Condica viscosa	Martin Corley	Morphology	DNA/Tissue Vouchered Only	Leg	Martin Corley, Sonia Ferreira	Adult		05/10/2018	37.207	-7.8937		Portugal	Faro	Sao Bras de Alportel	Javali
IBILP1517-19	INV07652	10532293	INV07652	INV07652	Research Center in Biodiversity and Genetic Resources	BOLD:AAA8258	20	Arthropoda	82	Insecta	113	Lepidoptera	525	Geometridae	5182	Sterrhinae	7665	Idaea	141789	Idaea straminata	Martin Corley	Morphology	DNA/Tissue Vouchered Only	Leg	Martin Corley, Sonia Ferreira	Adult		07/10/2018	37.3051	-8.5533		Portugal	Faro	Monchique	Monchique
IBILP1518-19	INV07665	10532294	INV07665	INV07665	Research Center in Biodiversity and Genetic Resources	BOLD:ACA9652	20	Arthropoda	82	Insecta	113	Lepidoptera	689	Pyralidae	2215	Phycitinae	197803	Phycita	466776	Phycita diaphana	Martin Corley	Morphology	DNA/Tissue Vouchered Only	Leg	Martin Corley, Sonia Ferreira	Adult		06/10/2018	37.0291	-8.98766		Portugal	Faro	Vila do Bispo	Cabo de Sao Vicente
IBILP1519-19	INV07672	10532295	INV07672	INV07672	Research Center in Biodiversity and Genetic Resources	BOLD:ACH2178	20	Arthropoda	82	Insecta	113	Lepidoptera	425	Tortricidae	5833	Olethreutinae	7878	Lobesia	469214	Lobesia botrana	Martin Corley	Morphology	Vouchered:Registered Collection	Leg	Martin Corley, Sonia Ferreira	Adult		08/10/2018	37.1972	-8.90695		Portugal	Faro	Aljezur	Carrapateira
IBILP1520-19	INV07674	10532296	INV07674	INV07674	Research Center in Biodiversity and Genetic Resources	BOLD:ADO2699	20	Arthropoda	82	Insecta	113	Lepidoptera	545	Gelechiidae	6278	Gelechiinae	90192	Caryocolum	805190	Caryocolum provinciella	Martin Corley	Morphology	Vouchered:Registered Collection	Leg	Martin Corley, Sonia Ferreira	Adult		08/10/2018	37.1972	-8.90695		Portugal	Faro	Aljezur	Carrapateira
IBILP1521-19	INV07685	10532297	INV07685	INV07685	Research Center in Biodiversity and Genetic Resources	BOLD:AAA2393	20	Arthropoda	82	Insecta	113	Lepidoptera	551	Sphingidae	6341	Sphinginae	8070	Agrius	16245	Agrius convolvuli	Martin Corley	Morphology	DNA/Tissue Vouchered Only	Leg	Martin Corley, Sonia Ferreira	Adult		08/10/2018	37.1972	-8.90695		Portugal	Faro	Aljezur	Carrapateira
IBILP152-17	INV01245	7842303	INV01245	INV01245	Research Center in Biodiversity and Genetic Resources	BOLD:AAY7887	20	Arthropoda	82	Insecta	113	Lepidoptera	561	Noctuidae	5169	Oncocnemidinae	378674	Cleonymia	378676	Cleonymia baetica	Martin Corley	morphology	Vouchered:Registered Collection	leg	Martin Corley, Rui Andrade	adult		21/06/2015	41.9052	-6.7757	850	Portugal	Braganca	Braganca	Franca
IBILP1522-19	INV07687	10532298	INV07687	INV07687	Research Center in Biodiversity and Genetic Resources	BOLD:AED0705	20	Arthropoda	82	Insecta	113	Lepidoptera	24760	Crambidae	2143	Spilomelinae	76992	Metasia	317372	Metasia suppandalis	Martin Corley	Morphology	Vouchered:Registered Collection	Leg	Martin Corley, Sonia Ferreira	Adult		08/10/2018	37.0512	-8.96071		Portugal	Faro	Vila do Bispo	Vale Santo
IBILP1523-19	INV07689	10532299	INV07689	INV07689	Research Center in Biodiversity and Genetic Resources	BOLD:ABZ7648	20	Arthropoda	82	Insecta	113	Lepidoptera	33532	Erebidae	286008	Erebinae	5078	Ophiusa	70295	Ophiusa tirhaca	Martin Corley	Morphology	DNA/Tissue Vouchered Only	Leg	Martin Corley, Sonia Ferreira	Adult		09/10/2018	38.4752	-8.99366		Portugal	Setubal	Setubal	Convento da Arrabida
IBILP1524-19	INV07695	10532300	INV07695	INV07695	Research Center in Biodiversity and Genetic Resources	BOLD:AAJ1522	20	Arthropoda	82	Insecta	113	Lepidoptera	24760	Crambidae	5765	Crambinae	7787	Agriphila	197915	Agriphila latistria	Martin Corley	Morphology	Vouchered:Registered Collection	Leg	Martin Corley, Sonia Ferreira	Adult		09/10/2018	38.4752	-8.99366		Portugal	Setubal	Setubal	Convento da Arrabida
IBILP1525-19	INV07701	10532301	INV07701	INV07701	Research Center in Biodiversity and Genetic Resources	BOLD:AAW5129	20	Arthropoda	82	Insecta	113	Lepidoptera	689	Pyralidae	2215	Phycitinae	162712	Cryptoblabes	466782	Cryptoblabes gnidiella	Martin Corley	Morphology	DNA/Tissue Vouchered Only	Leg	Martin Corley, Sonia Ferreira	Adult		08/10/2018	37.1972	-8.90695		Portugal	Faro	Aljezur	Carrapateira
IBILP1526-19	INV07703	10532302	INV07703	INV07703	Research Center in Biodiversity and Genetic Resources	BOLD:AEC8003	20	Arthropoda	82	Insecta	113	Lepidoptera	24760	Crambidae	1989	Scopariinae	6782	Eudonia	197934	Eudonia lineola	Martin Corley	Morphology	DNA/Tissue Vouchered Only	Leg	Martin Corley, Sonia Ferreira	Adult		08/10/2018	37.0512	-8.96071		Portugal	Faro	Vila do Bispo	Vale Santo
IBILP1527-19	INV07705	10532303	INV07705	INV07705	Research Center in Biodiversity and Genetic Resources	BOLD:AAZ9000	20	Arthropoda	82	Insecta	113	Lepidoptera	546510	Depressariidae	595299	Depressariinae	6598	Agonopterix	344528	Agonopterix subpropinquella	Martin Corley	Morphology	DNA/Tissue Vouchered Only	Leg	Martin Corley, Sonia Ferreira	Adult		08/10/2018	37.0512	-8.96071		Portugal	Faro	Vila do Bispo	Vale Santo
IBILP1528-19	INV07707	10532304	INV07707	INV07707	Research Center in Biodiversity and Genetic Resources	BOLD:ADZ6552	20	Arthropoda	82	Insecta	113	Lepidoptera	546510	Depressariidae	595299	Depressariinae	6598	Agonopterix	995259	Agonopterix rigidella	Martin Corley	Morphology	DNA/Tissue Vouchered Only	Leg	Martin Corley, Sonia Ferreira	Adult		09/10/2018	38.4752	-8.99366		Portugal	Setubal	Setubal	Convento da Arrabida
IBILP1529-19	INV07712	10532305	INV07712	INV07712	Research Center in Biodiversity and Genetic Resources	BOLD:AAK2790	20	Arthropoda	82	Insecta	113	Lepidoptera	545	Gelechiidae	6278	Gelechiinae	8037	Carpatolechia	71800	Carpatolechia decorella	Martin Corley	Morphology	DNA/Tissue Vouchered Only	Leg	Martin Corley, Sonia Ferreira	Adult		09/10/2018	38.4752	-8.99366		Portugal	Setubal	Setubal	Convento da Arrabida
IBILP1530-19	INV07718	10532306	INV07718	INV07718	Research Center in Biodiversity and Genetic Resources	BOLD:AEC8533	20	Arthropoda	82	Insecta	113	Lepidoptera	561	Noctuidae	4476	Noctuinae	197827	Coenobia	197828	Coenobia rufa	Martin Corley	Morphology	Vouchered:Registered Collection	Leg	Martin Corley, Sonia Ferreira	Adult		08/10/2018	37.1826	-8.88463		Portugal	Faro	Aljezur	Carrapateira Ponds
IBILP1531-19	INV07765	10532307	INV07765	INV07765	Research Center in Biodiversity and Genetic Resources	BOLD:AAY5256	20	Arthropoda	82	Insecta	113	Lepidoptera	561	Noctuidae	4476	Noctuinae	7401	Xestia	377766	Xestia kermesina	Martin Corley	Morphology	Vouchered:Registered Collection	Leg	Martin Corley, Sonia Ferreira	Adult		05/10/2018	37.207	-7.8937		Portugal	Faro	Sao Bras de Alportel	Javali
IBILP153-17	INV01290	7842304	INV01290	INV01290	Research Center in Biodiversity and Genetic Resources	BOLD:AAB1551	20	Arthropoda	82	Insecta	113	Lepidoptera	561	Noctuidae	4476	Noctuinae	7106	Apamea	51030	Apamea monoglypha	Martin Corley	morphology	Vouchered:Registered Collection	leg	Martin Corley, Sonia Ferreira, Rui Andrade	adult		06/06/2016	41.8345	-7.0038	683	Portugal	Braganca	Vinhais	Vinhais
IBILP1532-19	INV07766	10532308	INV07766	INV07766	Research Center in Biodiversity and Genetic Resources	BOLD:ACE4947	20	Arthropoda	82	Insecta	113	Lepidoptera	561	Noctuidae	4476	Noctuinae	7131	Spodoptera	193949	Spodoptera littoralis	Martin Corley	Morphology	Vouchered:Registered Collection	Leg	Martin Corley, Sonia Ferreira	Adult		05/10/2018	37.1028	-7.96246		Portugal	Faro	Faro	Santa Barbara de Nexe
IBILP1533-19	INV07770	10532309	INV07770	INV07770	Research Center in Biodiversity and Genetic Resources	BOLD:AAA6139	20	Arthropoda	82	Insecta	113	Lepidoptera	525	Geometridae	5509	Ennominae	78630	Isturgia	177570	Isturgia deerraria	Martin Corley	Morphology	Vouchered:Registered Collection	Leg	Martin Corley, Sonia Ferreira	Adult		07/10/2018	37.3051	-8.5533		Portugal	Faro	Monchique	Monchique
IBILP1534-19	INV07771	10532310	INV07771	INV07771	Research Center in Biodiversity and Genetic Resources	BOLD:AAW7520	20	Arthropoda	82	Insecta	113	Lepidoptera	561	Noctuidae	4476	Noctuinae	7401	Xestia	197815	Xestia agathina	Martin Corley	Morphology	Vouchered:Registered Collection	Leg	Martin Corley, Sonia Ferreira	Adult		07/10/2018	37.3051	-8.5533		Portugal	Faro	Monchique	Monchique
IBILP1535-19	INV07778	10532311	INV07778	INV07778	Research Center in Biodiversity and Genetic Resources	BOLD:AAB8808	20	Arthropoda	82	Insecta	113	Lepidoptera	349799	Nolidae	59796	Chloephorinae	86421	Bena	86422	Bena bicolorana	Martin Corley	Morphology	Vouchered:Registered Collection	Leg	Martin Corley, Sonia Ferreira	Adult		07/10/2018	37.3051	-8.5533		Portugal	Faro	Monchique	Monchique
IBILP1536-19	INV07780	10532312	INV07780	INV07780	Research Center in Biodiversity and Genetic Resources	BOLD:AAD7906	20	Arthropoda	82	Insecta	113	Lepidoptera	525	Geometridae	5509	Ennominae	110195	Ekboarmia	123797	Ekboarmia atlanticaria	Martin Corley	Morphology	Vouchered:Registered Collection	Leg	Martin Corley, Sonia Ferreira	Adult		08/10/2018	37.1972	-8.90695		Portugal	Faro	Aljezur	Carrapateira
IBILP1537-19	INV07781	10532313	INV07781	INV07781	Research Center in Biodiversity and Genetic Resources	BOLD:AAE9526	20	Arthropoda	82	Insecta	113	Lepidoptera	525	Geometridae	5242	Larentiinae	90682	Catarhoe	141383	Catarhoe basochesiata	Martin Corley	Morphology	Vouchered:Registered Collection	Leg	Martin Corley, Sonia Ferreira	Adult		08/10/2018	37.1972	-8.90695		Portugal	Faro	Aljezur	Carrapateira
IBILP1538-19	INV07784	10532314	INV07784	INV07784	Research Center in Biodiversity and Genetic Resources	BOLD:ABA9646	20	Arthropoda	82	Insecta	113	Lepidoptera	525	Geometridae	5509	Ennominae	257655	Perigune	396772	Perigune convergata	Martin Corley	Morphology	Vouchered:Registered Collection	Leg	Martin Corley, Sonia Ferreira	Adult		08/10/2018	37.1972	-8.90695		Portugal	Faro	Aljezur	Carrapateira
IBILP1539-19	INV07787	10532315	INV07787	INV07787	Research Center in Biodiversity and Genetic Resources	BOLD:AAZ5040	20	Arthropoda	82	Insecta	113	Lepidoptera	561	Noctuidae	4476	Noctuinae	7383	Agrotis	387878	Agrotis graslini	Martin Corley	Morphology	Vouchered:Registered Collection	Leg	Martin Corley, Sonia Ferreira	Adult		08/10/2018	37.1972	-8.90695		Portugal	Faro	Aljezur	Carrapateira
IBILP1540-19	INV07788	10532316	INV07788	INV07788	Research Center in Biodiversity and Genetic Resources	BOLD:AAY7842	20	Arthropoda	82	Insecta	113	Lepidoptera	561	Noctuidae	4476	Noctuinae	7123	Caradrina	378682	Caradrina germainii	Martin Corley	Morphology	Vouchered:Registered Collection	Leg	Martin Corley, Sonia Ferreira	Adult		08/10/2018	37.1972	-8.90695		Portugal	Faro	Aljezur	Carrapateira
IBILP1541-19	INV07791	10532317	INV07791	INV07791	Research Center in Biodiversity and Genetic Resources	BOLD:AEC9095	20	Arthropoda	82	Insecta	113	Lepidoptera	24760	Crambidae	2143	Spilomelinae	349818	Arnia	349819	Arnia nervosalis	Martin Corley	Morphology	Vouchered:Registered Collection	Leg	Martin Corley, Sonia Ferreira	Adult		08/10/2018	37.1972	-8.90695		Portugal	Faro	Aljezur	Carrapateira
IBILP154-17	INV01298	7842305	INV01298	INV01298	Research Center in Biodiversity and Genetic Resources	BOLD:AAJ5576	20	Arthropoda	82	Insecta	113	Lepidoptera	33532	Erebidae	4265	Arctiinae	205586	Coscinia	510763	Coscinia striata	Martin Corley	morphology	Vouchered:Registered Collection	leg	Martin Corley, Sonia Ferreira, Ana Rita Goncalves	adult		26/08/2016	40.3846	-7.7049	570	Portugal	Guarda	Seia	Hydroelectric power plant of Ponte de Jugais
IBILP1542-19	INV07792	10532318	INV07792	INV07792	Research Center in Biodiversity and Genetic Resources	BOLD:ACE4947	20	Arthropoda	82	Insecta	113	Lepidoptera	561	Noctuidae	4476	Noctuinae	7131	Spodoptera	193949	Spodoptera littoralis	Martin Corley	Morphology	Vouchered:Registered Collection	Leg	Martin Corley, Sonia Ferreira	Adult		08/10/2018	37.1972	-8.90695		Portugal	Faro	Aljezur	Carrapateira
IBILP1543-19	INV07794	10532319	INV07794	INV07794	Research Center in Biodiversity and Genetic Resources	BOLD:ACI2198	20	Arthropoda	82	Insecta	113	Lepidoptera	521	Notodontidae	56010	Thaumetopoeinae	168690	Thaumetopoea	510778	Thaumetopoea herculeana	Martin Corley	Morphology	Vouchered:Registered Collection	Leg	Martin Corley, Sonia Ferreira	Adult		08/10/2018	37.1972	-8.90695		Portugal	Faro	Aljezur	Carrapateira
IBILP1544-19	INV07799	10532320	INV07799	INV07799	Research Center in Biodiversity and Genetic Resources	BOLD:ADT6396	20	Arthropoda	82	Insecta	113	Lepidoptera	521	Notodontidae	56010	Thaumetopoeinae	168690	Thaumetopoea	168971	Thaumetopoea pityocampa	Martin Corley	Morphology	Vouchered:Registered Collection	Leg	Martin Corley, Sonia Ferreira	Adult		08/10/2018	37.0512	-8.96071		Portugal	Faro	Vila do Bispo	Vale Santo
IBILP1545-19	INV07801	10532321	INV07801	INV07801	Research Center in Biodiversity and Genetic Resources	BOLD:AAC6249	20	Arthropoda	82	Insecta	113	Lepidoptera	561	Noctuidae	4476	Noctuinae	197682	Aporophyla	197683	Aporophyla nigra	Martin Corley	Morphology	Vouchered:Registered Collection	Leg	Martin Corley, Sonia Ferreira	Adult		09/10/2018	38.4752	-8.99366		Portugal	Setubal	Setubal	Convento da Arrabida
IBILP1546-19	INV07802	10532322	INV07802	INV07802	Research Center in Biodiversity and Genetic Resources	BOLD:AAF6413	20	Arthropoda	82	Insecta	113	Lepidoptera	525	Geometridae	5242	Larentiinae	7698	Eupithecia	197913	Eupithecia phoeniceata	Martin Corley	Morphology	Vouchered:Registered Collection	Leg	Martin Corley, Sonia Ferreira	Adult		09/10/2018	38.4752	-8.99366		Portugal	Setubal	Setubal	Convento da Arrabida
IBILP1547-19	INV07803	10532323	INV07803	INV07803	Research Center in Biodiversity and Genetic Resources	BOLD:AAA0965	20	Arthropoda	82	Insecta	113	Lepidoptera	689	Pyralidae	2185	Galleriinae	6836	Galleria	21345	Galleria mellonella	Martin Corley	Morphology	Vouchered:Registered Collection	Leg	Martin Corley, Sonia Ferreira	Adult		09/10/2018	38.4752	-8.99366		Portugal	Setubal	Setubal	Convento da Arrabida
IBILP1548-19	INV07804	10532324	INV07804	INV07804	Research Center in Biodiversity and Genetic Resources	BOLD:AAC3410	20	Arthropoda	82	Insecta	113	Lepidoptera	561	Noctuidae	4464	Plusiinae	4720	Trichoplusia	11396	Trichoplusia ni	Martin Corley	Morphology	Vouchered:Registered Collection	Leg	Martin Corley, Sonia Ferreira	Adult		09/10/2018	38.4752	-8.99366		Portugal	Setubal	Setubal	Convento da Arrabida
IBILP1549-19	INV07808	10532325	INV07808	INV07808	Research Center in Biodiversity and Genetic Resources	BOLD:AAD7906	20	Arthropoda	82	Insecta	113	Lepidoptera	525	Geometridae	5509	Ennominae	110195	Ekboarmia	123797	Ekboarmia atlanticaria	Martin Corley	Morphology	Vouchered:Registered Collection	Leg	Martin Corley, Sonia Ferreira	Adult		08/10/2018	37.1972	-8.90695		Portugal	Faro	Aljezur	Carrapateira
IBILP1550-19	INV06303	10532326	INV06303	INV06303	Research Center in Biodiversity and Genetic Resources	BOLD:AAC8627	20	Arthropoda	82	Insecta	113	Lepidoptera	33532	Erebidae	4265	Arctiinae	22949	Arctia	189119	Arctia villica	Martin Corley	Morphology	DNA/Tissue Vouchered Only	Leg	Martin Corley, Sonia Ferreira, Luis Silva, Daniel Oliveira	Adult		16/05/2018	41.018	-6.93365		Portugal	Guarda	Figueira de Castelo Rodrigo	Quinta do Chegao, Rio Agueda
IBILP1551-19	INV07502	10532327	INV07502	INV07502	Research Center in Biodiversity and Genetic Resources	BOLD:ACE8861	20	Arthropoda	82	Insecta	113	Lepidoptera	551	Sphingidae	6414	Macroglossinae	6480	Hyles	18296	Hyles euphorbiae	Martin Corley	Morphology	DNA/Tissue Vouchered Only	Leg	Martin Corley, Sonia Ferreira	Adult		03/10/2018	37.1759	-7.4776		Portugal	Faro	Castro Marim	Praia Verde
IBILP155-17	INV01302	7842306	INV01302	INV01302	Research Center in Biodiversity and Genetic Resources	BOLD:AAA8699	20	Arthropoda	82	Insecta	113	Lepidoptera	425	Tortricidae	5795	Tortricinae	91884	Ditula	91885	Ditula angustiorana	Martin Corley	morphology	Vouchered:Registered Collection	leg	Martin Corley, Sonia Ferreira	adult		22/06/2015	42.0028	-8.1691	811	Portugal	Viana do Castelo	Melgaco	Podre - Assureira
IBILP1552-19	INV07790	10532328	INV07790	INV07790	Research Center in Biodiversity and Genetic Resources	BOLD:ACE6246	20	Arthropoda	82	Insecta	113	Lepidoptera	561	Noctuidae	4476	Noctuinae	7154	Leucania	327763	Leucania loreyi	Martin Corley	Morphology	Vouchered:Registered Collection	Leg	Martin Corley, Sonia Ferreira	Adult		08/10/2018	37.1972	-8.90695		Portugal	Faro	Aljezur	Carrapateira
IBILP1553-19	INV05897	10575923	INV05897	INV05897	Research Center in Biodiversity and Genetic Resources	BOLD:AAD4893	20	Arthropoda	82	Insecta	113	Lepidoptera	546510	Depressariidae	595299	Depressariinae	6592	Depressaria	205657	Depressaria daucella	Martin Corley	Morphology	DNA/Tissue Vouchered Only	Leg	Martin Corley, Sonia Ferreira, Luis Silva	Adult		16/06/2018	39.6804	-7.09763		Portugal	Castelo Branco	Idanha-a-Nova	Herdade da Poupa
IBILP1555-19	INV05914	10575925	INV05914	INV05914	Research Center in Biodiversity and Genetic Resources	BOLD:AAI2598	20	Arthropoda	82	Insecta	113	Lepidoptera	425	Tortricidae	5833	Olethreutinae	7263	Pammene	343569	Pammene giganteana	Martin Corley	Morphology	DNA/Tissue Vouchered Only	Leg	J. Nunes	Adult		07/04/2018	41.098	-8.557		Portugal	Porto	Gaia	Parque Biologico de Gaia
IBILP1556-19	INV05932	10575926	INV05932	INV05932	Research Center in Biodiversity and Genetic Resources	BOLD:AAE9000	20	Arthropoda	82	Insecta	113	Lepidoptera	561	Noctuidae	4476	Noctuinae	370737	Denticucullus	370738	Denticucullus pygmina	Martin Corley	Morphology	DNA/Tissue Vouchered Only	Leg	Jorge Rosete	Adult		10/09/2017	40.3564	-7.55952		Portugal	Guarda	Manteigas	Vale Glaciar do Zezere
IBILP1557-19	INV05933	10575927	INV05933	INV05933	Research Center in Biodiversity and Genetic Resources	BOLD:AAJ6981	20	Arthropoda	82	Insecta	113	Lepidoptera	649	Coleophoridae	2330	Coleophorinae	6497	Coleophora	158559	Coleophora adelogrammella	Martin Corley	Morphology	DNA/Tissue Vouchered Only	Leg	Jorge Rosete	Adult		10/09/2017	40.3564	-7.55952		Portugal	Guarda	Manteigas	Vale Glaciar do Zezere
IBILP1558-19	INV05936	10575928	INV05936	INV05936	Research Center in Biodiversity and Genetic Resources	BOLD:AAB3186	20	Arthropoda	82	Insecta	113	Lepidoptera	649	Coleophoridae	2330	Coleophorinae	6497	Coleophora	65506	Coleophora versurella	Martin Corley	Morphology	DNA/Tissue Vouchered Only	Leg	J. Nunes	Adult		13/08/2017	41.1023	-8.65497		Portugal	Porto	Vila Nova de Gaia	Madalena
IBILP1559-19	INV06401	10575929	INV06401	INV06401	Research Center in Biodiversity and Genetic Resources	BOLD:AAV7971	20	Arthropoda	82	Insecta	113	Lepidoptera	100107	Scythrididae	387222	Scythridinae	6576	Scythris	363329	Scythris tributella	Martin Corley	Morphology	DNA/Tissue Vouchered Only	Leg	Martin Corley, Sonia Ferreira, Luis Silva	Adult		18/05/2018	41.9355	-6.90206		Portugal	Braganca	Vinhais	Mofreita
IBILP1560-19	INV06455	10575930	INV06455	INV06455	Research Center in Biodiversity and Genetic Resources	BOLD:AAU2898	20	Arthropoda	82	Insecta	113	Lepidoptera	419	Tineidae	4272	Tineinae	4256	Monopis	362480	Monopis nigricantella	Martin Corley	Morphology	Vouchered:Registered Collection	Leg	Martin Corley, Sonia Ferreira, Luis Silva, Joana Verissimo, Vanessa Mata	Adult		21/05/2018	41.3877	-7.18361		Portugal	Braganca	Vila Flor	Vilarinho das Azenhas
IBILP1561-19	INV06463	10575931	INV06463	INV06463	Research Center in Biodiversity and Genetic Resources	BOLD:ACE5411	20	Arthropoda	82	Insecta	113	Lepidoptera	583	Gracillariidae	2401	Lithocolletinae	6590	Phyllonorycter	181131	Phyllonorycter scopariella	Martin Corley	Morphology	DNA/Tissue Vouchered Only	Leg	Martin Corley, Sonia Ferreira, Luis Silva, Joana Verissimo, Vanessa Mata	Adult		21/05/2018	41.3877	-7.18361		Portugal	Braganca	Vila Flor	Vilarinho das Azenhas
IBILP156-17	INV01304	7842307	INV01304	INV01304	Research Center in Biodiversity and Genetic Resources	BOLD:AAJ8003	20	Arthropoda	82	Insecta	113	Lepidoptera	433	Oecophoridae	4171	Oecophorinae	187090	Borkhausenia	255694	Borkhausenia minutella	Martin Corley	morphology	Vouchered:Registered Collection	leg	Martin Corley, Sonia Ferreira	adult		22/06/2015	42.0028	-8.1691	811	Portugal	Viana do Castelo	Melgaco	Podre - Assureira
IBILP157-17	INV01306	7842308	INV01306	INV01306	Research Center in Biodiversity and Genetic Resources	BOLD:AAB6834	20	Arthropoda	82	Insecta	113	Lepidoptera	33532	Erebidae	4265	Arctiinae	7981	Eilema	183486	Eilema depressa	Martin Corley	morphology	Vouchered:Registered Collection	leg	Martin Corley, Sonia Ferreira	adult		22/06/2015	42.0028	-8.1691	811	Portugal	Viana do Castelo	Melgaco	Podre - Assureira
IBILP1577-20	INV06304	11374950	INV06304	INV06304	Research Center in Biodiversity and Genetic Resources	BOLD:AAM8919	20	Arthropoda	82	Insecta	113	Lepidoptera	546510	Depressariidae	595299	Depressariinae	6598	Agonopterix	399426	Agonopterix thapsiella	Martin Corley	Morphology	Vouchered:Registered Collection	Leg	Martin Corley, Sonia Ferreira	Adult		16/05/2018	41.018	-6.934		Portugal	Guarda	Figueira de Castelo Rodrigo	Quinta do Chegao, Rio Agueda
IBILP1578-20	INV06307	11374951	INV06307	INV06307	Research Center in Biodiversity and Genetic Resources	BOLD:ACF2447	20	Arthropoda	82	Insecta	113	Lepidoptera	623	Lasiocampidae	47907	Lasiocampinae	7310	Phyllodesma	978855	Phyllodesma kermesifolia	Martin Corley	Morphology	Vouchered:Registered Collection	Leg	Martin Corley, Sonia Ferreira	Adult		16/05/2018	41.018	-6.934		Portugal	Guarda	Figueira de Castelo Rodrigo	Quinta do Chegao, Rio Agueda
IBILP1579-20	INV06308	11374952	INV06308	INV06308	Research Center in Biodiversity and Genetic Resources	BOLD:AAD5689	20	Arthropoda	82	Insecta	113	Lepidoptera	561	Noctuidae	4476	Noctuinae	7154	Leucania	255728	Leucania obsoleta	Martin Corley	Morphology	Vouchered:Registered Collection	Leg	Martin Corley, Sonia Ferreira	Adult		16/05/2018	41.018	-6.934		Portugal	Guarda	Figueira de Castelo Rodrigo	Quinta do Chegao, Rio Agueda
IBILP1580-20	INV06309	11374953	INV06309	INV06309	Research Center in Biodiversity and Genetic Resources	BOLD:AAY7584	20	Arthropoda	82	Insecta	113	Lepidoptera	561	Noctuidae	5169	Oncocnemidinae	296439	Amephana	377785	Amephana anarrhini	Martin Corley	Morphology	Vouchered:Registered Collection	Leg	Martin Corley, Sonia Ferreira	Adult		16/05/2018	41.018	-6.934		Portugal	Guarda	Figueira de Castelo Rodrigo	Quinta do Chegao, Rio Agueda
IBILP1581-20	INV06310	11374954	INV06310	INV06310	Research Center in Biodiversity and Genetic Resources	BOLD:AAC2038	20	Arthropoda	82	Insecta	113	Lepidoptera	525	Geometridae	5242	Larentiinae	7698	Eupithecia	123742	Eupithecia venosata	Martin Corley	Morphology	Vouchered:Registered Collection	Leg	Martin Corley, Sonia Ferreira	Adult		16/05/2018	41.018	-6.934		Portugal	Guarda	Figueira de Castelo Rodrigo	Quinta do Chegao, Rio Agueda
IBILP158-17	INV01308	7842309	INV01308	INV01308	Research Center in Biodiversity and Genetic Resources	BOLD:AAE1922	20	Arthropoda	82	Insecta	113	Lepidoptera	545	Gelechiidae	6355	Anomologinae	7416	Monochroa	179107	Monochroa cytisella	Martin Corley	morphology	Vouchered:Registered Collection	leg	Martin Corley, Sonia Ferreira	adult		22/06/2015	42.0028	-8.1691	811	Portugal	Viana do Castelo	Melgaco	Podre - Assureira
IBILP1582-20	INV06313	11374955	INV06313	INV06313	Research Center in Biodiversity and Genetic Resources	BOLD:AAE0693	20	Arthropoda	82	Insecta	113	Lepidoptera	491	Glyphipterigidae	2824	Glyphipteriginae	2821	Glyphipterix	197983	Glyphipterix fuscoviridella	Martin Corley	Morphology	Vouchered:Registered Collection	Leg	Martin Corley, Sonia Ferreira	Adult		15/05/2018	40.385	-7.705		Portugal	Guarda	Seia	Central Hidroelectrica da Ponte de Jugais
IBILP1583-20	INV06323	11374956	INV06323	INV06323	Research Center in Biodiversity and Genetic Resources	BOLD:AAJ4017	20	Arthropoda	82	Insecta	113	Lepidoptera	425	Tortricidae	5795	Tortricinae	50878	Cnephasia	210197	Cnephasia alfacarana	Martin Corley	Morphology	Vouchered:Registered Collection	Leg	Martin Corley, Sonia Ferreira	Adult		16/05/2018	41.094	-7.14		Portugal	Guarda	Vila Nova de Foz Coa	Pousada da Juventude de Vila Nova de Foz Coa
IBILP1584-20	INV06389	11374957	INV06389	INV06389	Research Center in Biodiversity and Genetic Resources	BOLD:ABY7572	20	Arthropoda	82	Insecta	113	Lepidoptera	487	Zygaenidae	33567	Procridinae	258125	Adscita	259333	Adscita jordani	Martin Corley	Morphology	DNA/Tissue Vouchered Only	Leg	Martin Corley, Sonia Ferreira	Adult		18/05/2018	41.839	-6.89		Portugal	Braganca	Braganca	Moinho do Canico
IBILP1585-20	INV06390	11374958	INV06390	INV06390	Research Center in Biodiversity and Genetic Resources	BOLD:AAE5665	20	Arthropoda	82	Insecta	113	Lepidoptera	487	Zygaenidae	33567	Procridinae	255610	Jordanita	259347	Jordanita notata	Martin Corley	Morphology	DNA/Tissue Vouchered Only	Leg	Martin Corley, Sonia Ferreira	Adult		18/05/2018	41.839	-6.89		Portugal	Braganca	Braganca	Moinho do Canico
IBILP1586-20	INV06392	11374959	INV06392	INV06392	Research Center in Biodiversity and Genetic Resources	BOLD:AAC5667	20	Arthropoda	82	Insecta	113	Lepidoptera	525	Geometridae	5242	Larentiinae	7698	Eupithecia	90829	Eupithecia schiefereri	Martin Corley	Morphology	DNA/Tissue Vouchered Only	Leg	Martin Corley, Sonia Ferreira	Adult		18/05/2018	41.839	-6.89		Portugal	Braganca	Braganca	Moinho do Canico
IBILP1587-20	INV06394	11374960	INV06394	INV06394	Research Center in Biodiversity and Genetic Resources	BOLD:AAB7562	20	Arthropoda	82	Insecta	113	Lepidoptera	525	Geometridae	5242	Larentiinae	5355	Lobophora	110099	Lobophora halterata	Martin Corley	Morphology	DNA/Tissue Vouchered Only	Leg	Martin Corley, Sonia Ferreira	Adult		18/05/2018	41.905	-6.776	850	Portugal	Braganca	Braganca	Franca
IBILP1588-20	INV06395	11374961	INV06395	INV06395	Research Center in Biodiversity and Genetic Resources	BOLD:AAC5352	20	Arthropoda	82	Insecta	113	Lepidoptera	525	Geometridae	5509	Ennominae	5371	Aethalura	110105	Aethalura punctulata	Martin Corley	Morphology	DNA/Tissue Vouchered Only	Leg	Martin Corley, Sonia Ferreira	Adult		18/05/2018	41.905	-6.776	850	Portugal	Braganca	Braganca	Franca
IBILP1589-20	INV06397	11374962	INV06397	INV06397	Research Center in Biodiversity and Genetic Resources	BOLD:AAC5667	20	Arthropoda	82	Insecta	113	Lepidoptera	525	Geometridae	5242	Larentiinae	7698	Eupithecia	90829	Eupithecia schiefereri	Martin Corley	Morphology	DNA/Tissue Vouchered Only	Leg	Martin Corley, Sonia Ferreira	Adult		18/05/2018	41.905	-6.776	850	Portugal	Braganca	Braganca	Franca
IBILP1590-20	INV06405	11374963	INV06405	INV06405	Research Center in Biodiversity and Genetic Resources	BOLD:AAD0238	20	Arthropoda	82	Insecta	113	Lepidoptera	689	Pyralidae	2215	Phycitinae	26166	Hypochalcia	26167	Hypochalcia ahenella	Martin Corley	Morphology	DNA/Tissue Vouchered Only	Leg	Martin Corley, Sonia Ferreira	Adult		18/05/2018	41.839	-6.89		Portugal	Braganca	Braganca	Moinho do Canico
IBILP1591-20	INV06423	11374964	INV06423	INV06423	Research Center in Biodiversity and Genetic Resources	BOLD:AAE4956	20	Arthropoda	82	Insecta	113	Lepidoptera	513	Opostegidae			142543	Opostega	197946	Opostega salaciella	Martin Corley	Morphology	Vouchered:Registered Collection	Leg	Martin Corley, Sonia Ferreira	Adult		20/05/2018	41.341	-7.493		Portugal	Vila Real	Alijo	Carvalho, W. of Ribalonga
IBILP159-17	INV01310	7842310	INV01310	INV01310	Research Center in Biodiversity and Genetic Resources	BOLD:AAC2054	20	Arthropoda	82	Insecta	113	Lepidoptera	561	Noctuidae	4476	Noctuinae	7128	Euplexia	86409	Euplexia lucipara	Martin Corley	morphology	Vouchered:Registered Collection	leg	Martin Corley, Sonia Ferreira	adult		22/06/2015	42.0028	-8.1691	811	Portugal	Viana do Castelo	Melgaco	Podre - Assureira
IBILP1592-20	INV06424	11374965	INV06424	INV06424	Research Center in Biodiversity and Genetic Resources	BOLD:AAY3091	20	Arthropoda	82	Insecta	113	Lepidoptera	525	Geometridae	5242	Larentiinae	7698	Eupithecia	182645	Eupithecia pantellata	Martin Corley	Morphology	Vouchered:Registered Collection	Leg	Martin Corley, Sonia Ferreira	Adult		20/05/2018	41.341	-7.493		Portugal	Vila Real	Alijo	Carvalho, W. of Ribalonga
IBILP1593-20	INV06427	11374966	INV06427	INV06427	Research Center in Biodiversity and Genetic Resources	BOLD:AAV3192	20	Arthropoda	82	Insecta	113	Lepidoptera	401528	Praydidae	73645	Praydinae	899874	Distagmos	899875	Distagmos ledereri	Martin Corley	Morphology	Vouchered:Registered Collection	Leg	Martin Corley, Sonia Ferreira	Adult		20/05/2018	41.341	-7.493		Portugal	Vila Real	Alijo	Carvalho, W. of Ribalonga
IBILP1594-20	INV06433	11374967	INV06433	INV06433	Research Center in Biodiversity and Genetic Resources	BOLD:AAI9225	20	Arthropoda	82	Insecta	113	Lepidoptera	649	Coleophoridae	2330	Coleophorinae	6497	Coleophora	150818	Coleophora hieronella	Martin Corley	Morphology	DNA/Tissue Vouchered Only	Leg	Martin Corley, Sonia Ferreira	Adult		20/05/2018	41.341	-7.493		Portugal	Vila Real	Alijo	Carvalho, W. of Ribalonga
IBILP1595-20	INV06448	11374968	INV06448	INV06448	Research Center in Biodiversity and Genetic Resources	BOLD:AEX3812	20	Arthropoda	82	Insecta	113	Lepidoptera	546510	Depressariidae	595299	Depressariinae	6598	Agonopterix	468634	Agonopterix ferulae	Martin Corley	Morphology	Vouchered:Registered Collection	Leg	Martin Corley, Sonia Ferreira	Adult		21/05/2018	41.388	-7.184		Portugal	Braganca	Vila Flor	Vilarinho das Azenhas
IBILP1596-20	INV06450	11374969	INV06450	INV06450	Research Center in Biodiversity and Genetic Resources	BOLD:AAP8219	20	Arthropoda	82	Insecta	113	Lepidoptera	689	Pyralidae	2215	Phycitinae	125994	Sciota	344512	Sciota rhenella	Martin Corley	Morphology	Vouchered:Registered Collection	Leg	Martin Corley, Sonia Ferreira	Adult		21/05/2018	41.388	-7.184		Portugal	Braganca	Vila Flor	Vilarinho das Azenhas
IBILP1597-20	INV06454	11374970	INV06454	INV06454	Research Center in Biodiversity and Genetic Resources	BOLD:AAC1136	20	Arthropoda	82	Insecta	113	Lepidoptera	425	Tortricidae	5833	Olethreutinae	7848	Notocelia	20707	Notocelia trimaculana	Martin Corley	Morphology	Vouchered:Registered Collection	Leg	Martin Corley, Sonia Ferreira	Adult		21/05/2018	41.388	-7.184		Portugal	Braganca	Vila Flor	Vilarinho das Azenhas
IBILP1598-20	INV06461	11374971	INV06461	INV06461	Research Center in Biodiversity and Genetic Resources	BOLD:AAD6975	20	Arthropoda	82	Insecta	113	Lepidoptera	665	Yponomeutidae	2541	Yponomeutinae	6601	Paraswammerdamia	183437	Paraswammerdamia nebulella	Martin Corley	Morphology	DNA/Tissue Vouchered Only	Leg	Martin Corley, Sonia Ferreira	Adult		21/05/2018	41.388	-7.184		Portugal	Braganca	Vila Flor	Vilarinho das Azenhas
IBILP1599-20	INV06462	11374972	INV06462	INV06462	Research Center in Biodiversity and Genetic Resources	BOLD:ADT9398	20	Arthropoda	82	Insecta	113	Lepidoptera	545	Gelechiidae	6353	Anacampsinae	261788	Stomopteryx	261789	Stomopteryx remissella	Martin Corley	Morphology	DNA/Tissue Vouchered Only	Leg	Martin Corley, Sonia Ferreira	Adult		21/05/2018	41.388	-7.184		Portugal	Braganca	Vila Flor	Vilarinho das Azenhas
IBILP1600-20	INV06465	11374973	INV06465	INV06465	Research Center in Biodiversity and Genetic Resources	BOLD:AAI8202	20	Arthropoda	82	Insecta	113	Lepidoptera	545	Gelechiidae	6355	Anomologinae	64980	Isophrictis	255615	Isophrictis anthemidella	Martin Corley	Morphology	DNA/Tissue Vouchered Only	Leg	Martin Corley, Sonia Ferreira	Adult		21/05/2018	41.388	-7.184		Portugal	Braganca	Vila Flor	Vilarinho das Azenhas
IBILP1601-20	INV06493	11374974	INV06493	INV06493	Research Center in Biodiversity and Genetic Resources	BOLD:AAB9868	20	Arthropoda	82	Insecta	113	Lepidoptera	33532	Erebidae	4265	Arctiinae	197705	Diaphora	197706	Diaphora mendica	Martin Corley	Morphology	Vouchered:Registered Collection	Leg	Martin Corley, Sonia Ferreira	Adult		12/05/2018	40.859	-8.288		Portugal	Aveiro	Arouca	Albergaria da Serra
IBILP160-17	INV01312	7842311	INV01312	INV01312	Research Center in Biodiversity and Genetic Resources	BOLD:AAB6255	20	Arthropoda	82	Insecta	113	Lepidoptera	24760	Crambidae	2143	Spilomelinae	273306	Patania	719460	Patania ruralis	Martin Corley	morphology	Vouchered:Registered Collection	leg	Martin Corley, Sonia Ferreira	adult		22/06/2015	42.0028	-8.1691	811	Portugal	Viana do Castelo	Melgaco	Podre - Assureira
IBILP1602-20	INV06495	11374975	INV06495	INV06495	Research Center in Biodiversity and Genetic Resources	BOLD:ACH4292	20	Arthropoda	82	Insecta	113	Lepidoptera	525	Geometridae	5509	Ennominae	78630	Isturgia	544269	Isturgia famula	Martin Corley	Morphology	Vouchered:Registered Collection	Leg	Martin Corley, Sonia Ferreira	Adult		12/05/2018	40.859	-8.288		Portugal	Aveiro	Arouca	Albergaria da Serra
IBILP1603-20	INV06501	11374976	INV06501	INV06501	Research Center in Biodiversity and Genetic Resources	BOLD:AED0732	20	Arthropoda	82	Insecta	113	Lepidoptera	561	Noctuidae	5169	Oncocnemidinae	278706	Metopoceras	278707	Metopoceras felicina	Martin Corley	Morphology	Vouchered:Registered Collection	Leg	Martin Corley, Sonia Ferreira	Adult		13/05/2018	39.821	-6.974		Portugal	Castelo Branco	Idanha-a-Nova	Segura
IBILP1604-20	INV06502	11374977	INV06502	INV06502	Research Center in Biodiversity and Genetic Resources	BOLD:ABY4065	20	Arthropoda	82	Insecta	113	Lepidoptera	525	Geometridae	5569	Geometrinae	90757	Phaiogramma	90849	Phaiogramma etruscaria	Martin Corley	Morphology	Vouchered:Registered Collection	Leg	Martin Corley, Sonia Ferreira	Adult		13/05/2018	39.821	-6.974		Portugal	Castelo Branco	Idanha-a-Nova	Segura
IBILP1605-20	INV06507	11374978	INV06507	INV06507	Research Center in Biodiversity and Genetic Resources	BOLD:AAY5683	20	Arthropoda	82	Insecta	113	Lepidoptera	561	Noctuidae	4476	Noctuinae	7106	Apamea	378701	Apamea arabs	Martin Corley	Morphology	Vouchered:Registered Collection	Leg	Martin Corley, Sonia Ferreira	Adult		13/05/2018	39.821	-6.974		Portugal	Castelo Branco	Idanha-a-Nova	Segura
IBILP1606-20	INV06516	11374979	INV06516	INV06516	Research Center in Biodiversity and Genetic Resources	BOLD:ABZ6879	20	Arthropoda	82	Insecta	113	Lepidoptera	561	Noctuidae	4476	Noctuinae	7163	Hadena	266513	Hadena magnolii	Martin Corley	Morphology	Vouchered:Registered Collection	Leg	Martin Corley, Sonia Ferreira	Adult		13/05/2018	39.821	-6.974		Portugal	Castelo Branco	Idanha-a-Nova	Segura
IBILP1607-20	INV06523	11374980	INV06523	INV06523	Research Center in Biodiversity and Genetic Resources	BOLD:AAC2054	20	Arthropoda	82	Insecta	113	Lepidoptera	561	Noctuidae	4476	Noctuinae	7128	Euplexia	86409	Euplexia lucipara	Martin Corley	Morphology	Vouchered:Registered Collection	Leg	Martin Corley, Sonia Ferreira	Adult		15/05/2018	40.385	-7.705		Portugal	Guarda	Seia	Central Hidroelectrica da Ponte de Jugais
IBILP1608-20	INV06525	11374981	INV06525	INV06525	Research Center in Biodiversity and Genetic Resources	BOLD:AAL0018	20	Arthropoda	82	Insecta	113	Lepidoptera	561	Noctuidae	4476	Noctuinae	4829	Egira	196857	Egira conspicillaris	Martin Corley	Morphology	Vouchered:Registered Collection	Leg	Martin Corley, Sonia Ferreira	Adult		15/05/2018	40.385	-7.705		Portugal	Guarda	Seia	Central Hidroelectrica da Ponte de Jugais
IBILP1609-20	INV06527	11374982	INV06527	INV06527	Research Center in Biodiversity and Genetic Resources	BOLD:ADT7493	20	Arthropoda	82	Insecta	113	Lepidoptera	521	Notodontidae	33497	Notodontinae	197728	Drymonia	204465	Drymonia querna	Martin Corley	Morphology	Vouchered:Registered Collection	Leg	Martin Corley, Sonia Ferreira	Adult		15/05/2018	40.385	-7.705		Portugal	Guarda	Seia	Central Hidroelectrica da Ponte de Jugais
IBILP1610-20	INV06528	11374983	INV06528	INV06528	Research Center in Biodiversity and Genetic Resources	BOLD:AAC2611	20	Arthropoda	82	Insecta	113	Lepidoptera	561	Noctuidae	4290	Pantheinae	7328	Colocasia	196869	Colocasia coryli	Martin Corley	Morphology	Vouchered:Registered Collection	Leg	Martin Corley, Sonia Ferreira	Adult		15/05/2018	40.385	-7.705		Portugal	Guarda	Seia	Central Hidroelectrica da Ponte de Jugais
IBILP1611-20	INV06529	11374984	INV06529	INV06529	Research Center in Biodiversity and Genetic Resources	BOLD:ABZ5171	20	Arthropoda	82	Insecta	113	Lepidoptera	525	Geometridae	5242	Larentiinae	100491	Cataclysme	257667	Cataclysme uniformata	Martin Corley	Morphology	Vouchered:Registered Collection	Leg	Martin Corley, Sonia Ferreira	Adult		15/05/2018	40.385	-7.705		Portugal	Guarda	Seia	Central Hidroelectrica da Ponte de Jugais
IBILP161-17	INV01315	7842312	INV01315	INV01315	Research Center in Biodiversity and Genetic Resources	BOLD:AAD4811	20	Arthropoda	82	Insecta	113	Lepidoptera	525	Geometridae	5569	Geometrinae	110175	Jodis	110176	Jodis lactearia	Martin Corley	morphology	Vouchered:Registered Collection	leg	Martin Corley, Sonia Ferreira	adult		22/06/2015	42.0028	-8.1691	811	Portugal	Viana do Castelo	Melgaco	Podre - Assureira
IBILP1612-20	INV06533	11374985	INV06533	INV06533	Research Center in Biodiversity and Genetic Resources	BOLD:ABY9866	20	Arthropoda	82	Insecta	113	Lepidoptera	521	Notodontidae	33497	Notodontinae	3955	Notodonta	197673	Notodonta ziczac	Martin Corley	Morphology	Vouchered:Registered Collection	Leg	Martin Corley, Sonia Ferreira	Adult		15/05/2018	40.385	-7.705		Portugal	Guarda	Seia	Central Hidroelectrica da Ponte de Jugais
IBILP1613-20	INV06641	11374986	INV06641	INV06641	Research Center in Biodiversity and Genetic Resources	BOLD:ABV3881	20	Arthropoda	82	Insecta	113	Lepidoptera	561	Noctuidae	70263	Cuculliinae	387847	Lophoterges	387848	Lophoterges millierei	Martin Corley	Morphology	Vouchered:Registered Collection	Leg	Martin Corley, Sonia Ferreira	Adult		15/05/2018	40.385	-7.705		Portugal	Guarda	Seia	Central Hidroelectrica da Ponte de Jugais
IBILP1614-20	INV06648	11374987	INV06648	INV06648	Research Center in Biodiversity and Genetic Resources	BOLD:AAD0066	20	Arthropoda	82	Insecta	113	Lepidoptera	521	Notodontidae	33497	Notodontinae	197728	Drymonia	197731	Drymonia ruficornis	Martin Corley	Morphology	Vouchered:Registered Collection	Leg	Martin Corley, Sonia Ferreira	Adult		17/05/2018	41.892	-6.865		Portugal	Braganca	Braganca	Paramio
IBILP1615-20	INV06649	11374988	INV06649	INV06649	Research Center in Biodiversity and Genetic Resources	BOLD:AAA9515	20	Arthropoda	82	Insecta	113	Lepidoptera	525	Geometridae	5242	Larentiinae	5303	Chloroclysta	90873	Chloroclysta siterata	Martin Corley	Morphology	Vouchered:Registered Collection	Leg	Martin Corley, Sonia Ferreira	Adult		17/05/2018	41.892	-6.865		Portugal	Braganca	Braganca	Paramio
IBILP1616-20	INV06650	11374989	INV06650	INV06650	Research Center in Biodiversity and Genetic Resources	BOLD:AAA7522	20	Arthropoda	82	Insecta	113	Lepidoptera	525	Geometridae	5242	Larentiinae	5410	Thera	141777	Thera obeliscata	Martin Corley	Morphology	Vouchered:Registered Collection	Leg	Martin Corley, Sonia Ferreira	Adult		17/05/2018	41.892	-6.865		Portugal	Braganca	Braganca	Paramio
IBILP1617-20	INV06653	11374990	INV06653	INV06653	Research Center in Biodiversity and Genetic Resources	BOLD:AAC2384	20	Arthropoda	82	Insecta	113	Lepidoptera	561	Noctuidae	4446	Acronictinae	7365	Acronicta	22823	Acronicta leporina	Martin Corley	Morphology	Vouchered:Registered Collection	Leg	Martin Corley, Sonia Ferreira	Adult		19/05/2018	41.905	-6.776	850	Portugal	Braganca	Braganca	Franca
IBILP1618-20	INV06654	11374991	INV06654	INV06654	Research Center in Biodiversity and Genetic Resources	BOLD:ABY5277	20	Arthropoda	82	Insecta	113	Lepidoptera	561	Noctuidae	4476	Noctuinae	7168	Orthosia	183386	Orthosia incerta	Martin Corley	Morphology	Vouchered:Registered Collection	Leg	Martin Corley, Sonia Ferreira	Adult		19/05/2018	41.905	-6.776	850	Portugal	Braganca	Braganca	Franca
IBILP1619-20	INV06655	11374992	INV06655	INV06655	Research Center in Biodiversity and Genetic Resources	BOLD:ABW9065	20	Arthropoda	82	Insecta	113	Lepidoptera	33532	Erebidae	4265	Arctiinae	110624	Hyphoraia	467662	Hyphoraia dejeani	Martin Corley	Morphology	Vouchered:Registered Collection	Leg	Martin Corley, Sonia Ferreira	Adult		17/05/2018	41.839	-6.89		Portugal	Braganca	Braganca	Moinho do Canico
IBILP1620-20	INV06656	11374993	INV06656	INV06656	Research Center in Biodiversity and Genetic Resources	BOLD:AED0330	20	Arthropoda	82	Insecta	113	Lepidoptera	561	Noctuidae	4476	Noctuinae	4882	Lithophane	197755	Lithophane semibrunnea	Martin Corley	Morphology	Vouchered:Registered Collection	Leg	Martin Corley, Sonia Ferreira	Adult		18/05/2018	41.839	-6.89		Portugal	Braganca	Braganca	Moinho do Canico
IBILP1621-20	INV06659	11374994	INV06659	INV06659	Research Center in Biodiversity and Genetic Resources	BOLD:AAC6463	20	Arthropoda	82	Insecta	113	Lepidoptera	561	Noctuidae	4476	Noctuinae	4825	Lacanobia	196837	Lacanobia w-latinum	Martin Corley	Morphology	Vouchered:Registered Collection	Leg	Martin Corley, Sonia Ferreira	Adult		18/05/2018	41.839	-6.89		Portugal	Braganca	Braganca	Moinho do Canico
IBILP162-17	INV01316	7842313	INV01316	INV01316	Research Center in Biodiversity and Genetic Resources	BOLD:AAC8302	20	Arthropoda	82	Insecta	113	Lepidoptera	425	Tortricidae	5833	Olethreutinae	7263	Pammene	198050	Pammene fasciana	Martin Corley	morphology	Vouchered:Registered Collection	leg	Martin Corley, Sonia Ferreira	adult		22/06/2015	42.0028	-8.1691	811	Portugal	Viana do Castelo	Melgaco	Podre - Assureira
IBILP1622-20	INV06681	11374995	INV06681	INV06681	Research Center in Biodiversity and Genetic Resources	BOLD:AAL0018	20	Arthropoda	82	Insecta	113	Lepidoptera	561	Noctuidae	4476	Noctuinae	4829	Egira	196857	Egira conspicillaris	Martin Corley	Morphology	Vouchered:Registered Collection	Leg	Martin Corley, Sonia Ferreira	Adult		18/05/2018	41.839	-6.89		Portugal	Braganca	Braganca	Moinho do Canico
IBILP1623-20	INV06683	11374996	INV06683	INV06683	Research Center in Biodiversity and Genetic Resources	BOLD:AAD5412	20	Arthropoda	82	Insecta	113	Lepidoptera	521	Notodontidae	33496	Pygaerinae	4119	Clostera	183476	Clostera pigra	Martin Corley	Morphology	Vouchered:Registered Collection	Leg	Martin Corley, Sonia Ferreira	Adult		20/05/2018	41.341	-7.493		Portugal	Vila Real	Alijo	Carvalho, W. of Ribalonga
IBILP1624-20	INV06684	11374997	INV06684	INV06684	Research Center in Biodiversity and Genetic Resources	BOLD:AAY5683	20	Arthropoda	82	Insecta	113	Lepidoptera	561	Noctuidae	4476	Noctuinae	7106	Apamea	378701	Apamea arabs	Martin Corley	Morphology	Vouchered:Registered Collection	Leg	Martin Corley, Sonia Ferreira	Adult		20/05/2018	41.341	-7.493		Portugal	Vila Real	Alijo	Carvalho, W. of Ribalonga
IBILP1625-20	INV06685	11374998	INV06685	INV06685	Research Center in Biodiversity and Genetic Resources	BOLD:AAL9936	20	Arthropoda	82	Insecta	113	Lepidoptera	701	Drepanidae	2842	Thyatirinae	258169	Polyploca	258170	Polyploca ridens	Martin Corley	Morphology	Vouchered:Registered Collection	Leg	Martin Corley, Sonia Ferreira	Adult		20/05/2018	41.341	-7.493		Portugal	Vila Real	Alijo	Carvalho, W. of Ribalonga
IBILP1626-20	INV06686	11374999	INV06686	INV06686	Research Center in Biodiversity and Genetic Resources	BOLD:AAB7858	20	Arthropoda	82	Insecta	113	Lepidoptera	561	Noctuidae	4476	Noctuinae	51445	Mamestra	83153	Mamestra brassicae	Martin Corley	Morphology	Vouchered:Registered Collection	Leg	Martin Corley, Sonia Ferreira	Adult		20/05/2018	41.341	-7.493		Portugal	Vila Real	Alijo	Carvalho, W. of Ribalonga
IBILP1627-20	INV06688	11375000	INV06688	INV06688	Research Center in Biodiversity and Genetic Resources	BOLD:AAJ3893	20	Arthropoda	82	Insecta	113	Lepidoptera	521	Notodontidae	33496	Pygaerinae	109486	Spatalia	266509	Spatalia argentina	Martin Corley	Morphology	Vouchered:Registered Collection	Leg	Martin Corley, Sonia Ferreira	Adult		20/05/2018	41.341	-7.493		Portugal	Vila Real	Alijo	Carvalho, W. of Ribalonga
IBILP1628-20	INV06691	11375001	INV06691	INV06691	Research Center in Biodiversity and Genetic Resources	BOLD:AAB9443	20	Arthropoda	82	Insecta	113	Lepidoptera	24760	Crambidae	2163	Pyraustinae	47836	Sitochroa	179138	Sitochroa verticalis	Martin Corley	Morphology	Vouchered:Registered Collection	Leg	Martin Corley, Sonia Ferreira	Adult		20/05/2018	41.341	-7.493		Portugal	Vila Real	Alijo	Carvalho, W. of Ribalonga
IBILP1629-20	INV06964	11375002	INV06964	INV06964	Research Center in Biodiversity and Genetic Resources	BOLD:AAX3655	20	Arthropoda	82	Insecta	113	Lepidoptera	561	Noctuidae	4476	Noctuinae	7171	Mythimna	86437	Mythimna litoralis	Martin Corley	Morphology	Vouchered:Registered Collection	Leg	Martin Corley, Sonia Ferreira	Adult		03/10/2018	37.176	-7.478		Portugal	Faro	Castro Marim	Praia Verde
IBILP1630-20	INV06965	11375003	INV06965	INV06965	Research Center in Biodiversity and Genetic Resources	BOLD:ACE4947	20	Arthropoda	82	Insecta	113	Lepidoptera	561	Noctuidae	4476	Noctuinae	7131	Spodoptera	193949	Spodoptera littoralis	Martin Corley	Morphology	Vouchered:Registered Collection	Leg	Martin Corley, Sonia Ferreira	Adult		03/10/2018	37.176	-7.478		Portugal	Faro	Castro Marim	Praia Verde
IBILP1631-20	INV07239	11375004	INV07239	INV07239	Research Center in Biodiversity and Genetic Resources	BOLD:AAF2515	20	Arthropoda	82	Insecta	113	Lepidoptera	33532	Erebidae	286008	Erebinae	7347	Catocala	154923	Catocala mariana	Martin Corley	Morphology	Vouchered:Registered Collection	Leg	Martin Corley, Sonia Ferreira	Adult		01/07/2018	38.475	-8.994		Portugal	Setubal	Setubal	Convento da Arrabida
IBILP163-17	INV01318	7842314	INV01318	INV01318	Research Center in Biodiversity and Genetic Resources	BOLD:AAB9793	20	Arthropoda	82	Insecta	113	Lepidoptera	561	Noctuidae	24226	Eustrotiinae	86444	Protodeltote	86445	Protodeltote pygarga	Martin Corley	morphology	Vouchered:Registered Collection	leg	Martin Corley, Sonia Ferreira	adult		22/06/2015	42.0028	-8.1691	811	Portugal	Viana do Castelo	Melgaco	Podre - Assureira
IBILP1632-20	INV07244	11375005	INV07244	INV07244	Research Center in Biodiversity and Genetic Resources	BOLD:AAB5591	20	Arthropoda	82	Insecta	113	Lepidoptera	551	Sphingidae	6414	Macroglossinae	6481	Hemaris	75627	Hemaris fuciformis	Martin Corley	Morphology	Vouchered:Registered Collection	Leg	Martin Corley, Sonia Ferreira	Adult		18/05/2018	41.906	-7.03		Portugal	Braganca	Vinhais	North of Salgueiro
IBILP1633-20	INV07258	11375006	INV07258	INV07258	Research Center in Biodiversity and Genetic Resources	BOLD:AAA8699	20	Arthropoda	82	Insecta	113	Lepidoptera	425	Tortricidae	5795	Tortricinae	91884	Ditula	91885	Ditula angustiorana	Martin Corley	Morphology	Vouchered:Registered Collection	Leg	Vanessa Mata	Adult		13/06/2018	41.331	-8.738		Portugal	Porto	Vila do Conde	Areia
IBILP1634-20	INV07538	11375007	INV07538	INV07538	Research Center in Biodiversity and Genetic Resources	BOLD:AAC8279	20	Arthropoda	82	Insecta	113	Lepidoptera	561	Noctuidae	4476	Noctuinae	7131	Spodoptera	206474	Spodoptera cilium	Martin Corley	Morphology	Vouchered:Registered Collection	Leg	Martin Corley, Sonia Ferreira	Adult		04/10/2018	37.21	-8.011		Portugal	Faro	Loule	Fonte Benemola
IBILP1635-20	INV07544	11375008	INV07544	INV07544	Research Center in Biodiversity and Genetic Resources	BOLD:AAL9516	20	Arthropoda	82	Insecta	113	Lepidoptera	525	Geometridae	5242	Larentiinae	83831	Scotopteryx	269021	Scotopteryx peribolata	Martin Corley	Morphology	Vouchered:Registered Collection	Leg	Martin Corley, Sonia Ferreira	Adult		05/10/2018	37.197	-7.922		Portugal	Faro	Sao Bras de Alportel	Sao Bras de Alportel (N2)
IBILP1636-20	INV07545	11375009	INV07545	INV07545	Research Center in Biodiversity and Genetic Resources	BOLD:ABA9646	20	Arthropoda	82	Insecta	113	Lepidoptera	525	Geometridae	5509	Ennominae	257655	Perigune	396772	Perigune convergata	Martin Corley	Morphology	Vouchered:Registered Collection	Leg	Martin Corley, Sonia Ferreira	Adult		05/10/2018	37.197	-7.922		Portugal	Faro	Sao Bras de Alportel	Sao Bras de Alportel (N2)
IBILP1637-20	INV07546	11375010	INV07546	INV07546	Research Center in Biodiversity and Genetic Resources	BOLD:AAC7986	20	Arthropoda	82	Insecta	113	Lepidoptera	525	Geometridae	5509	Ennominae	914296	Gerinia	914297	Gerinia honoraria	Martin Corley	Morphology	Vouchered:Registered Collection	Leg	Martin Corley, Sonia Ferreira	Adult		05/10/2018	37.193	-7.921		Portugal	Faro	Sao Bras de Alportel	Sao Bras de Alportel
IBILP1638-20	INV07556	11375011	INV07556	INV07556	Research Center in Biodiversity and Genetic Resources	BOLD:AAF0098	20	Arthropoda	82	Insecta	113	Lepidoptera	33532	Erebidae	4265	Arctiinae	4126	Utetheisa	262880	Utetheisa pulchella	Martin Corley	Morphology	Vouchered:Registered Collection	Leg	Martin Corley, Sonia Ferreira	Adult		06/10/2018	37.029	-8.988		Portugal	Faro	Vila do Bispo	Cabo de Sao Vicente
IBILP1639-20	INV07557	11375012	INV07557	INV07557	Research Center in Biodiversity and Genetic Resources	BOLD:AAF6413	20	Arthropoda	82	Insecta	113	Lepidoptera	525	Geometridae	5242	Larentiinae	7698	Eupithecia	197913	Eupithecia phoeniceata	Martin Corley	Morphology	Vouchered:Registered Collection	Leg	Martin Corley, Sonia Ferreira	Adult		06/10/2018	37.029	-8.988		Portugal	Faro	Vila do Bispo	Cabo de Sao Vicente
IBILP1640-20	INV07559	11375013	INV07559	INV07559	Research Center in Biodiversity and Genetic Resources	BOLD:ABZ7648	20	Arthropoda	82	Insecta	113	Lepidoptera	33532	Erebidae	286008	Erebinae	5078	Ophiusa	70295	Ophiusa tirhaca	Martin Corley	Morphology	Vouchered:Registered Collection	Leg	Martin Corley, Sonia Ferreira	Adult		06/10/2018	37.029	-8.988		Portugal	Faro	Vila do Bispo	Cabo de Sao Vicente
IBILP1641-20	INV07564	11375014	INV07564	INV07564	Research Center in Biodiversity and Genetic Resources	BOLD:AAA0965	20	Arthropoda	82	Insecta	113	Lepidoptera	689	Pyralidae	2185	Galleriinae	6836	Galleria	21345	Galleria mellonella	Martin Corley	Morphology	Vouchered:Registered Collection	Leg	Martin Corley, Sonia Ferreira	Adult		04/10/2018	37.21	-8.011		Portugal	Faro	Loule	Fonte Benemola
IBILP164-17	INV01319	7842315	INV01319	INV01319	Research Center in Biodiversity and Genetic Resources	BOLD:ABX5628	20	Arthropoda	82	Insecta	113	Lepidoptera	33532	Erebidae	4794	Rivulinae	7528	Rivula	22850	Rivula sericealis	Martin Corley	morphology	Vouchered:Registered Collection	leg	Martin Corley, Sonia Ferreira	adult		22/06/2015	42.0028	-8.1691	811	Portugal	Viana do Castelo	Melgaco	Podre - Assureira
IBILP1642-20	INV07574	11375015	INV07574	INV07574	Research Center in Biodiversity and Genetic Resources	BOLD:ACF0717	20	Arthropoda	82	Insecta	113	Lepidoptera	525	Geometridae	5242	Larentiinae	90826	Nebula	224505	Nebula ibericata	Martin Corley	Morphology	DNA/Tissue Vouchered Only	Leg	Martin Corley, Sonia Ferreira	Adult		03/10/2018	37.176	-7.478		Portugal	Faro	Castro Marim	Praia Verde
IBILP1643-20	INV07582	11375016	INV07582	INV07582	Research Center in Biodiversity and Genetic Resources	BOLD:ADS2361	20	Arthropoda	82	Insecta	113	Lepidoptera	33532	Erebidae	484894	Boletobiinae	385914	Odice	387858	Odice jucunda	Martin Corley	Morphology	Vouchered:Registered Collection	Leg	Martin Corley, Sonia Ferreira	Adult		04/10/2018	37.21	-8.011		Portugal	Faro	Loule	Fonte Benemola
IBILP1644-20	INV07649	11375017	INV07649	INV07649	Research Center in Biodiversity and Genetic Resources	BOLD:AAL6586	20	Arthropoda	82	Insecta	113	Lepidoptera	561	Noctuidae	4476	Noctuinae	196826	Dryobotodes	296474	Dryobotodes monochroma	Martin Corley	Morphology	DNA/Tissue Vouchered Only	Leg	Martin Corley, Sonia Ferreira	Adult		05/10/2018	37.207	-7.894		Portugal	Faro	Sao Bras de Alportel	Javali
IBILP1645-20	INV07739	11375018	INV07739	INV07739	Research Center in Biodiversity and Genetic Resources	BOLD:AAC6420	20	Arthropoda	82	Insecta	113	Lepidoptera	649	Coleophoridae	2330	Coleophorinae	6497	Coleophora	158556	Coleophora adspersella	Martin Corley	Morphology	DNA/Tissue Vouchered Only	Leg	Jorge Rosete	Adult	M	24/07/2018	40.135	-8.836		Portugal	Coimbra	Figueira da Foz	Ilha da Murraceira
IBILP1646-20	INV07742	11375019	INV07742	INV07742	Research Center in Biodiversity and Genetic Resources	BOLD:AAF3426	20	Arthropoda	82	Insecta	113	Lepidoptera	637	Pterophoridae	2897	Pterophorinae	2889	Stenoptilia	285567	Stenoptilia pelidnodactyla	Martin Corley	Morphology	DNA/Tissue Vouchered Only	Leg	Jorge Rosete	Adult	F	01/08/2018	40.323	-7.603		Portugal	Castelo Branco	Unhais da Serra	Senhora da Estrela
IBILP1647-20	INV08406	11375020	INV08406	INV08406	Research Center in Biodiversity and Genetic Resources	BOLD:AAE4545	20	Arthropoda	82	Insecta	113	Lepidoptera	24760	Crambidae	1989	Scopariinae	6782	Eudonia	198121	Eudonia delunella	Martin Corley	Morphology	Vouchered:Registered Collection	Leg	Martin Corley, Sonia Ferreira, Pedro Lopes	Adult		23/05/2019	39.514	-8.917		Portugal	Leiria	Alcobaca	Rua do Furo
IBILP1648-20	INV08425	11375021	INV08425	INV08425	Research Center in Biodiversity and Genetic Resources	BOLD:AAC1077	20	Arthropoda	82	Insecta	113	Lepidoptera	33532	Erebidae	4265	Arctiinae	7981	Eilema	197704	Eilema sororcula	Martin Corley	Morphology	Vouchered:Registered Collection	Leg	Martin Corley, Sonia Ferreira, Pedro Lopes	Adult		23/05/2019	39.514	-8.917		Portugal	Leiria	Alcobaca	Rua do Furo
IBILP1649-20	INV08434	11375022	INV08434	INV08434	Research Center in Biodiversity and Genetic Resources	BOLD:AEC8003	20	Arthropoda	82	Insecta	113	Lepidoptera	24760	Crambidae	1989	Scopariinae	6782	Eudonia	197934	Eudonia lineola	Martin Corley	Morphology	Vouchered:Registered Collection	Leg	Martin Corley, Sonia Ferreira, Pedro Lopes	Adult		23/05/2019	39.514	-8.917		Portugal	Leiria	Alcobaca	Rua do Furo
IBILP1650-20	INV08435	11375023	INV08435	INV08435	Research Center in Biodiversity and Genetic Resources	BOLD:AAB5987	20	Arthropoda	82	Insecta	113	Lepidoptera	433	Oecophoridae	4171	Oecophorinae	91851	Batia	91852	Batia lunaris	Martin Corley	Morphology	Vouchered:Registered Collection	Leg	Martin Corley, Sonia Ferreira, Pedro Lopes	Adult		23/05/2019	39.514	-8.917		Portugal	Leiria	Alcobaca	Rua do Furo
IBILP1651-20	INV08447	11375024	INV08447	INV08447	Research Center in Biodiversity and Genetic Resources	BOLD:AAV2409	20	Arthropoda	82	Insecta	113	Lepidoptera	727	Epermeniidae	77195	Ochromolopinae	2849	Ochromolopis	362516	Ochromolopis staintonellus	Martin Corley	Morphology	Vouchered:Registered Collection	Leg	Martin Corley, Sonia Ferreira, Pedro Lopes	Adult		23/05/2019	39.514	-8.917		Portugal	Leiria	Alcobaca	Rua do Furo
IBILP165-17	INV01320	7842316	INV01320	INV01320	Research Center in Biodiversity and Genetic Resources	BOLD:AAE0188	20	Arthropoda	82	Insecta	113	Lepidoptera	561	Noctuidae	4476	Noctuinae	7140	Elaphria	196789	Elaphria venustula	Martin Corley	morphology	Vouchered:Registered Collection	leg	Martin Corley, Sonia Ferreira	adult		22/06/2015	42.0028	-8.1691	811	Portugal	Viana do Castelo	Melgaco	Podre - Assureira
IBILP1652-20	INV08449	11375025	INV08449	INV08449	Research Center in Biodiversity and Genetic Resources	BOLD:AAA4213	20	Arthropoda	82	Insecta	113	Lepidoptera	525	Geometridae	5182	Sterrhinae	7665	Idaea	19156	Idaea dimidiata	Martin Corley	Morphology	Vouchered:Registered Collection	Leg	Martin Corley, Sonia Ferreira, Pedro Lopes	Adult		23/05/2019	39.514	-8.917		Portugal	Leiria	Alcobaca	Rua do Furo
IBILP1653-20	INV08450	11375026	INV08450	INV08450	Research Center in Biodiversity and Genetic Resources	BOLD:AAC1136	20	Arthropoda	82	Insecta	113	Lepidoptera	425	Tortricidae	5833	Olethreutinae	7848	Notocelia	20707	Notocelia trimaculana	Martin Corley	Morphology	Vouchered:Registered Collection	Leg	Martin Corley, Sonia Ferreira, Pedro Lopes	Adult		23/05/2019	39.514	-8.917		Portugal	Leiria	Alcobaca	Rua do Furo
IBILP1654-20	INV08453	11375027	INV08453	INV08453	Research Center in Biodiversity and Genetic Resources	BOLD:AAC3136	20	Arthropoda	82	Insecta	113	Lepidoptera	425	Tortricidae	5795	Tortricinae	197883	Aleimma	197884	Aleimma loeflingiana	Martin Corley	Morphology	Vouchered:Registered Collection	Leg	Martin Corley, Sonia Ferreira, Pedro Lopes	Adult		23/05/2019	39.428	-8.9		Portugal	Santarem	Rio Maior	Outeiro (Moinhos)
IBILP1655-20	INV08456	11375028	INV08456	INV08456	Research Center in Biodiversity and Genetic Resources	BOLD:AAA6292	20	Arthropoda	82	Insecta	113	Lepidoptera	425	Tortricidae	5795	Tortricinae	50878	Cnephasia	197966	Cnephasia stephensiana	Martin Corley	Morphology	DNA/Tissue Vouchered Only	Leg	Martin Corley, Sonia Ferreira, Pedro Lopes	Adult		23/05/2019	39.514	-8.917		Portugal	Leiria	Alcobaca	Rua do Furo
IBILP1656-20	INV08464	11375029	INV08464	INV08464	Research Center in Biodiversity and Genetic Resources	BOLD:AAU2898	20	Arthropoda	82	Insecta	113	Lepidoptera	419	Tineidae	4272	Tineinae	4256	Monopis	362480	Monopis nigricantella	Martin Corley	Morphology	Vouchered:Registered Collection	Leg	Martin Corley, Sonia Ferreira, Pedro Lopes	Adult		23/05/2019	39.428	-8.9		Portugal	Santarem	Rio Maior	Outeiro (Moinhos)
IBILP1657-20	INV08465	11375030	INV08465	INV08465	Research Center in Biodiversity and Genetic Resources	BOLD:ADC3528	20	Arthropoda	82	Insecta	113	Lepidoptera	401528	Praydidae	73645	Praydinae	86619	Prays	86620	Prays oleae	Martin Corley	Morphology	Vouchered:Registered Collection	Leg	Martin Corley, Sonia Ferreira, Pedro Lopes	Adult		23/05/2019	39.428	-8.9		Portugal	Santarem	Rio Maior	Outeiro (Moinhos)
IBILP1658-20	INV08510	11375031	INV08510	INV08510	Research Center in Biodiversity and Genetic Resources	BOLD:AAI8867	20	Arthropoda	82	Insecta	113	Lepidoptera	33532	Erebidae	286008	Erebinae	5010	Dysgonia	154924	Dysgonia algira	Martin Corley	Morphology	DNA/Tissue Vouchered Only	Leg	Martin Corley, Sonia Ferreira, Pedro Lopes	Adult		24/05/2019	39.469	-8.855		Portugal	Santarem	Santarem	Alcanede
IBILP1659-20	INV08512	11375032	INV08512	INV08512	Research Center in Biodiversity and Genetic Resources	BOLD:AAD6513	20	Arthropoda	82	Insecta	113	Lepidoptera	491	Glyphipterigidae	2824	Glyphipteriginae	2821	Glyphipterix	198074	Glyphipterix simpliciella	Martin Corley	Morphology	Vouchered:Registered Collection	Leg	Martin Corley, Sonia Ferreira, Pedro Lopes	Adult		24/05/2019	39.492	-8.876		Portugal	Santarem	Santarem	Arrimal
IBILP1660-20	INV08514	11375033	INV08514	INV08514	Research Center in Biodiversity and Genetic Resources	BOLD:AAM8919	20	Arthropoda	82	Insecta	113	Lepidoptera	546510	Depressariidae	595299	Depressariinae	6598	Agonopterix	399426	Agonopterix thapsiella	Martin Corley	Morphology	DNA/Tissue Vouchered Only	Leg	Martin Corley, Sonia Ferreira, Pedro Lopes	Adult		24/05/2019	39.469	-8.855		Portugal	Santarem	Santarem	Alcanede
IBILP1661-20	INV08515	11375034	INV08515	INV08515	Research Center in Biodiversity and Genetic Resources	BOLD:AAR9487	20	Arthropoda	82	Insecta	113	Lepidoptera	425	Tortricidae	5833	Olethreutinae	197972	Clavigesta	205727	Clavigesta sylvestrana	Martin Corley	Morphology	DNA/Tissue Vouchered Only	Leg	Martin Corley, Sonia Ferreira, Pedro Lopes	Adult		24/05/2019	39.469	-8.855		Portugal	Santarem	Santarem	Alcanede
IBILP166-17	INV01321	7842317	INV01321	INV01321	Research Center in Biodiversity and Genetic Resources	BOLD:AAB1832	20	Arthropoda	82	Insecta	113	Lepidoptera	525	Geometridae	5242	Larentiinae	53659	Chloroclystis	98679	Chloroclystis v-ata	Martin Corley	morphology	Vouchered:Registered Collection	leg	Martin Corley, Sonia Ferreira	adult		22/06/2015	42.0028	-8.1691	811	Portugal	Viana do Castelo	Melgaco	Podre - Assureira
IBILP1662-20	INV08524	11375035	INV08524	INV08524	Research Center in Biodiversity and Genetic Resources	BOLD:AAM0076	20	Arthropoda	82	Insecta	113	Lepidoptera	545	Gelechiidae	6278	Gelechiinae	8038	Pseudotelphusa	255685	Pseudotelphusa scalella	Martin Corley	Morphology	Vouchered:Registered Collection	Leg	Martin Corley, Sonia Ferreira, Pedro Lopes	Adult		24/05/2019	39.47	-8.858		Portugal	Santarem	Santarem	Alcanede
IBILP1663-20	INV08528	11375036	INV08528	INV08528	Research Center in Biodiversity and Genetic Resources	BOLD:AAY5376	20	Arthropoda	82	Insecta	113	Lepidoptera	123173	Blastobasidae	403464	Blastobasinae	6496	Blastobasis	197878	Blastobasis decolorella	Martin Corley	Morphology	Vouchered:Registered Collection	Leg	Martin Corley, Sonia Ferreira, Pedro Lopes	Adult		25/05/2019	38.773	-9.465		Portugal	Lisboa	Sintra	Near Estudante da Peninha
IBILP1664-20	INV08574	11375037	INV08574	INV08574	Research Center in Biodiversity and Genetic Resources	BOLD:AAJ1682	20	Arthropoda	82	Insecta	113	Lepidoptera	545	Gelechiidae	6355	Anomologinae	8060	Aristotelia	205661	Aristotelia brizella	Martin Corley	Morphology	Vouchered:Registered Collection	Leg	Martin Corley, Sonia Ferreira, Pedro Lopes	Adult		26/05/2019	38.109	-8.792		Portugal	Setubal	Santiago do Cacem	Lagoa de Santo Andre
IBILP1665-20	INV08575	11375038	INV08575	INV08575	Research Center in Biodiversity and Genetic Resources	BOLD:AAC0540	20	Arthropoda	82	Insecta	113	Lepidoptera	24760	Crambidae	5765	Crambinae	7792	Chrysoteuchia	197854	Chrysoteuchia culmella	Martin Corley	Morphology	Vouchered:Registered Collection	Leg	Martin Corley, Sonia Ferreira, Pedro Lopes	Adult		26/05/2019	38.109	-8.792		Portugal	Setubal	Santiago do Cacem	Lagoa de Santo Andre
IBILP1666-20	INV08588	11375039	INV08588	INV08588	Research Center in Biodiversity and Genetic Resources	BOLD:ACD0671	20	Arthropoda	82	Insecta	113	Lepidoptera	33532	Erebidae	4265	Arctiinae	7981	Eilema	288109	Eilema rungsi	Martin Corley	Morphology	Vouchered:Registered Collection	Leg	Martin Corley, Sonia Ferreira, Pedro Lopes	Adult		26/05/2019	38.109	-8.792		Portugal	Setubal	Santiago do Cacem	Lagoa de Santo Andre
IBILP1667-20	INV08589	11375040	INV08589	INV08589	Research Center in Biodiversity and Genetic Resources	BOLD:ABY8586	20	Arthropoda	82	Insecta	113	Lepidoptera	551	Sphingidae	6414	Macroglossinae	6480	Hyles	34100	Hyles livornica	Martin Corley	Morphology	DNA/Tissue Vouchered Only	Leg	Martin Corley, Sonia Ferreira, Pedro Lopes	Adult		26/05/2019	38.109	-8.792		Portugal	Setubal	Santiago do Cacem	Lagoa de Santo Andre
IBILP1668-20	INV08593	11375041	INV08593	INV08593	Research Center in Biodiversity and Genetic Resources	BOLD:AAB5987	20	Arthropoda	82	Insecta	113	Lepidoptera	433	Oecophoridae	4171	Oecophorinae	91851	Batia	91852	Batia lunaris	Martin Corley	Morphology	Vouchered:Registered Collection	Leg	Martin Corley, Sonia Ferreira, Pedro Lopes	Adult		26/05/2019	38.109	-8.792		Portugal	Setubal	Santiago do Cacem	Lagoa de Santo Andre
IBILP1669-20	INV08594	11375042	INV08594	INV08594	Research Center in Biodiversity and Genetic Resources	BOLD:ACE9795	20	Arthropoda	82	Insecta	113	Lepidoptera	425	Tortricidae	5833	Olethreutinae	50572	Crocidosema	50573	Crocidosema plebejana	Martin Corley	Morphology	Vouchered:Registered Collection	Leg	Martin Corley, Sonia Ferreira, Pedro Lopes	Adult		26/05/2019	38.109	-8.792		Portugal	Setubal	Santiago do Cacem	Lagoa de Santo Andre
IBILP1670-20	INV08612	11375043	INV08612	INV08612	Research Center in Biodiversity and Genetic Resources	BOLD:ABU8295	20	Arthropoda	82	Insecta	113	Lepidoptera	349799	Nolidae	364319	Nolinae	7332	Meganola	179160	Meganola strigula	Martin Corley	Morphology	Vouchered:Registered Collection	Leg	Martin Corley, Sonia Ferreira, Pedro Lopes	Adult		25/05/2019	38.773	-9.465		Portugal	Lisboa	Sintra	Near Estudante da Peninha
IBILP1671-20	INV08613	11375044	INV08613	INV08613	Research Center in Biodiversity and Genetic Resources	BOLD:AAA4213	20	Arthropoda	82	Insecta	113	Lepidoptera	525	Geometridae	5182	Sterrhinae	7665	Idaea	19156	Idaea dimidiata	Martin Corley	Morphology	Vouchered:Registered Collection	Leg	Martin Corley, Sonia Ferreira, Pedro Lopes	Adult		25/05/2019	38.773	-9.465		Portugal	Lisboa	Sintra	Near Estudante da Peninha
IBILP167-17	INV01323	7842318	INV01323	INV01323	Research Center in Biodiversity and Genetic Resources	BOLD:AAC3410	20	Arthropoda	82	Insecta	113	Lepidoptera	561	Noctuidae	4464	Plusiinae	4720	Trichoplusia	11396	Trichoplusia ni	Martin Corley	morphology	Vouchered:Registered Collection	leg	Martin Corley, Sonia Ferreira	adult		22/06/2015	42.0028	-8.1691	811	Portugal	Viana do Castelo	Melgaco	Podre - Assureira
IBILP1672-20	INV08614	11375045	INV08614	INV08614	Research Center in Biodiversity and Genetic Resources	BOLD:AAB1548	20	Arthropoda	82	Insecta	113	Lepidoptera	525	Geometridae	5182	Sterrhinae	7684	Scopula	141368	Scopula decorata	Martin Corley	Morphology	Vouchered:Registered Collection	Leg	Martin Corley, Sonia Ferreira, Pedro Lopes	Adult		24/05/2019	39.469	-8.855		Portugal	Santarem	Santarem	Alcanede
IBILP1673-20	INV08615	11375046	INV08615	INV08615	Research Center in Biodiversity and Genetic Resources	BOLD:AAB8993	20	Arthropoda	82	Insecta	113	Lepidoptera	349799	Nolidae	59796	Chloephorinae	7023	Nycteola	183408	Nycteola revayana	Martin Corley	Morphology	Vouchered:Registered Collection	Leg	Martin Corley, Sonia Ferreira, Pedro Lopes	Adult		25/05/2019	38.773	-9.465		Portugal	Lisboa	Sintra	Near Estudante da Peninha
IBILP1674-20	INV08618	11375047	INV08618	INV08618	Research Center in Biodiversity and Genetic Resources	BOLD:AAF0005	20	Arthropoda	82	Insecta	113	Lepidoptera	425	Tortricidae	5795	Tortricinae	197748	Lozotaeniodes	362417	Lozotaeniodes cupressana	Martin Corley	Morphology	Vouchered:Registered Collection	Leg	Martin Corley, Sonia Ferreira, Pedro Lopes	Adult		26/05/2019	38.08	-8.81		Portugal	Setubal	Santiago do Cacem	Monte Velho
IBILP1675-20	INV08619	11375048	INV08619	INV08619	Research Center in Biodiversity and Genetic Resources	BOLD:AAD5562	20	Arthropoda	82	Insecta	113	Lepidoptera	419	Tineidae	4272	Tineinae	7327	Tinea	158495	Tinea trinotella	Martin Corley	Morphology	Vouchered:Registered Collection	Leg	Martin Corley, Sonia Ferreira, Pedro Lopes	Adult		26/05/2019	38.086	-8.772		Portugal	Setubal	Santiago do Cacem	Foros da Quinta
IBILP1676-20	INV08620	11375049	INV08620	INV08620	Research Center in Biodiversity and Genetic Resources	BOLD:AAP3230	20	Arthropoda	82	Insecta	113	Lepidoptera	349799	Nolidae	364319	Nolinae	7333	Nola	340987	Nola squalida	Martin Corley	Morphology	Vouchered:Registered Collection	Leg	Martin Corley, Sonia Ferreira, Pedro Lopes	Adult		26/05/2019	38.109	-8.792		Portugal	Setubal	Santiago do Cacem	Lagoa de Santo Andre
IBILP1677-20	INV08622	11375050	INV08622	INV08622	Research Center in Biodiversity and Genetic Resources	BOLD:ACF0483	20	Arthropoda	82	Insecta	113	Lepidoptera	24760	Crambidae	2163	Pyraustinae	7465	Anania	235164	Anania coronata	Martin Corley	Morphology	DNA/Tissue Vouchered Only	Leg	Martin Corley, Sonia Ferreira, Pedro Lopes	Adult		25/05/2019	38.773	-9.465		Portugal	Lisboa	Sintra	Near Estudante da Peninha
IBILP1678-20	INV08623	11375051	INV08623	INV08623	Research Center in Biodiversity and Genetic Resources	BOLD:AAE0257	20	Arthropoda	82	Insecta	113	Lepidoptera	689	Pyralidae	2215	Phycitinae	209661	Eccopisa	209662	Eccopisa effractella	Martin Corley	Morphology	DNA/Tissue Vouchered Only	Leg	Martin Corley, Sonia Ferreira, Pedro Lopes	Adult		25/05/2019	38.773	-9.465		Portugal	Lisboa	Sintra	Near Estudante da Peninha
IBILP1679-20	INV08624	11375052	INV08624	INV08624	Research Center in Biodiversity and Genetic Resources	BOLD:AAA9254	20	Arthropoda	82	Insecta	113	Lepidoptera	425	Tortricidae	5795	Tortricinae	7266	Pandemis	91889	Pandemis heparana	Martin Corley	Morphology	DNA/Tissue Vouchered Only	Leg	Martin Corley, Sonia Ferreira, Pedro Lopes	Adult		25/05/2019	38.773	-9.465		Portugal	Lisboa	Sintra	Near Estudante da Peninha
IBILP1680-20	INV08625	11375053	INV08625	INV08625	Research Center in Biodiversity and Genetic Resources	BOLD:ACE3535	20	Arthropoda	82	Insecta	113	Lepidoptera	653	Schreckensteiniidae			3104	Schreckensteinia	17184	Schreckensteinia festaliella	Martin Corley	Morphology	DNA/Tissue Vouchered Only	Leg	Martin Corley, Sonia Ferreira, Pedro Lopes	Adult		25/05/2019	38.773	-9.465		Portugal	Lisboa	Sintra	Near Estudante da Peninha
IBILP1681-20	INV08627	11375054	INV08627	INV08627	Research Center in Biodiversity and Genetic Resources	BOLD:ABY8025	20	Arthropoda	82	Insecta	113	Lepidoptera	583	Gracillariidae	2386	Gracillariinae	6512	Caloptilia	197978	Caloptilia alchimiella	Martin Corley	Morphology	DNA/Tissue Vouchered Only	Leg	Martin Corley, Sonia Ferreira, Pedro Lopes	Adult		25/05/2019	38.773	-9.465		Portugal	Lisboa	Sintra	Near Estudante da Peninha
IBILP168-17	INV01324	7842319	INV01324	INV01324	Research Center in Biodiversity and Genetic Resources	BOLD:AAA2144	20	Arthropoda	82	Insecta	113	Lepidoptera	561	Noctuidae	4476	Noctuinae	7401	Xestia	17081	Xestia c-nigrum	Martin Corley	morphology	Vouchered:Registered Collection	leg	Martin Corley, Sonia Ferreira	adult		22/06/2015	42.0028	-8.1691	811	Portugal	Viana do Castelo	Melgaco	Podre - Assureira
IBILP1682-20	INV08630	11375055	INV08630	INV08630	Research Center in Biodiversity and Genetic Resources	BOLD:AAU2580	20	Arthropoda	82	Insecta	113	Lepidoptera	637	Pterophoridae	86503	Agdistinae	86504	Agdistis	362506	Agdistis satanas	Martin Corley	Morphology	DNA/Tissue Vouchered Only	Leg	Martin Corley, Sonia Ferreira, Pedro Lopes	Adult		26/05/2019	38.109	-8.792		Portugal	Setubal	Santiago do Cacem	Lagoa de Santo Andre
IBILP1683-20	INV08632	11375056	INV08632	INV08632	Research Center in Biodiversity and Genetic Resources	BOLD:AAA5671	20	Arthropoda	82	Insecta	113	Lepidoptera	24760	Crambidae	5765	Crambinae	72256	Euchromius	205441	Euchromius ocellea	Martin Corley	Morphology	DNA/Tissue Vouchered Only	Leg	Martin Corley, Sonia Ferreira, Pedro Lopes	Adult		26/05/2019	38.109	-8.792		Portugal	Setubal	Santiago do Cacem	Lagoa de Santo Andre
IBILP1684-20	INV08633	11375057	INV08633	INV08633	Research Center in Biodiversity and Genetic Resources	BOLD:AAG9138	20	Arthropoda	82	Insecta	113	Lepidoptera	545	Gelechiidae	6278	Gelechiinae	73654	Scrobipalpa	484178	Scrobipalpa ocellatella	Martin Corley	Morphology	DNA/Tissue Vouchered Only	Leg	Martin Corley, Sonia Ferreira, Pedro Lopes	Adult		26/05/2019	38.109	-8.792		Portugal	Setubal	Santiago do Cacem	Lagoa de Santo Andre
IBILP1685-20	INV08634	11375058	INV08634	INV08634	Research Center in Biodiversity and Genetic Resources	BOLD:AAP7515	20	Arthropoda	82	Insecta	113	Lepidoptera	545	Gelechiidae	6355	Anomologinae	8060	Aristotelia	344538	Aristotelia subdecurtella	Martin Corley	Morphology	DNA/Tissue Vouchered Only	Leg	Martin Corley, Sonia Ferreira, Pedro Lopes	Adult		26/05/2019	38.109	-8.792		Portugal	Setubal	Santiago do Cacem	Lagoa de Santo Andre
IBILP1686-20	INV08637	11375059	INV08637	INV08637	Research Center in Biodiversity and Genetic Resources	BOLD:AED0300	20	Arthropoda	82	Insecta	113	Lepidoptera	545	Gelechiidae	6355	Anomologinae	8041	Bryotropha	787037	Bryotropha figulella	Martin Corley	Morphology	DNA/Tissue Vouchered Only	Leg	Martin Corley, Sonia Ferreira, Pedro Lopes	Adult		26/05/2019	38.109	-8.792		Portugal	Setubal	Santiago do Cacem	Lagoa de Santo Andre
IBILP1687-20	INV08639	11375060	INV08639	INV08639	Research Center in Biodiversity and Genetic Resources	BOLD:AAY8892	20	Arthropoda	82	Insecta	113	Lepidoptera	425	Tortricidae	5795	Tortricinae	179136	Cochylimorpha	379398	Cochylimorpha elongana	Martin Corley	Morphology	DNA/Tissue Vouchered Only	Leg	Martin Corley, Sonia Ferreira, Pedro Lopes	Adult		26/05/2019	38.109	-8.792		Portugal	Setubal	Santiago do Cacem	Lagoa de Santo Andre
IBILP1688-20	INV08642	11375061	INV08642	INV08642	Research Center in Biodiversity and Genetic Resources	BOLD:AAQ0242	20	Arthropoda	82	Insecta	113	Lepidoptera	429	Cosmopterigidae	5655	Cosmopteriginae	73650	Pyroderces	362496	Pyroderces argyrogrammos	Martin Corley	Morphology	DNA/Tissue Vouchered Only	Leg	Martin Corley, Sonia Ferreira, Pedro Lopes	Adult		26/05/2019	38.086	-8.772		Portugal	Setubal	Santiago do Cacem	Foros da Quinta
IBILP1689-20	INV08643	11375062	INV08643	INV08643	Research Center in Biodiversity and Genetic Resources	BOLD:AEC9179	20	Arthropoda	82	Insecta	113	Lepidoptera	689	Pyralidae	2215	Phycitinae	126647	Ephestia	456605	Ephestia welseriella	Martin Corley	Morphology	DNA/Tissue Vouchered Only	Leg	Martin Corley, Sonia Ferreira, Pedro Lopes	Adult		26/05/2019	38.086	-8.772		Portugal	Setubal	Santiago do Cacem	Foros da Quinta
IBILP1690-20	INV08646	11375063	INV08646	INV08646	Research Center in Biodiversity and Genetic Resources	BOLD:ADR7943	20	Arthropoda	82	Insecta	113	Lepidoptera	545	Gelechiidae	6353	Anacampsinae	362440	Pseudosophronia	805204	Pseudosophronia cosmella	Martin Corley	Morphology	DNA/Tissue Vouchered Only	Leg	Martin Corley, Sonia Ferreira, Pedro Lopes	Adult		26/05/2019	38.08	-8.81		Portugal	Setubal	Santiago do Cacem	Monte Velho
IBILP1691-20	INV08649	11375064	INV08649	INV08649	Research Center in Biodiversity and Genetic Resources	BOLD:AAD7906	20	Arthropoda	82	Insecta	113	Lepidoptera	525	Geometridae	5509	Ennominae	110195	Ekboarmia	123797	Ekboarmia atlanticaria	Martin Corley	Morphology	Vouchered:Registered Collection	Leg	Martin Corley, Sonia Ferreira, Pedro Lopes	Adult		26/05/2019	38.08	-8.81		Portugal	Setubal	Santiago do Cacem	Monte Velho
IBILP169-17	INV01327	7842320	INV01327	INV01327	Research Center in Biodiversity and Genetic Resources	BOLD:AAC4781	20	Arthropoda	82	Insecta	113	Lepidoptera	33532	Erebidae	4265	Arctiinae	86462	Miltochrista	86463	Miltochrista miniata	Martin Corley	morphology	Vouchered:Registered Collection	leg	Martin Corley, Sonia Ferreira	adult		22/06/2015	42.0028	-8.1691	811	Portugal	Viana do Castelo	Melgaco	Podre - Assureira
IBILP1692-20	INV08659	11375065	INV08659	INV08659	Research Center in Biodiversity and Genetic Resources	BOLD:AAB2861	20	Arthropoda	82	Insecta	113	Lepidoptera	551	Sphingidae	6414	Macroglossinae	23153	Deilephila	53757	Deilephila elpenor	Martin Corley	Morphology	DNA/Tissue Vouchered Only	Leg	Martin Corley, Sonia Ferreira	Adult		27/05/2019	37.612	-8.713		Portugal	Beja	Odemira	Near Algoceira
IBILP1693-20	INV08664	11375066	INV08664	INV08664	Research Center in Biodiversity and Genetic Resources	BOLD:AAD8930	20	Arthropoda	82	Insecta	113	Lepidoptera	551	Sphingidae	2035	Smerinthinae	51213	Marumba	92413	Marumba quercus	Martin Corley	Morphology	DNA/Tissue Vouchered Only	Leg	Martin Corley, Sonia Ferreira	Adult		27/05/2019	37.612	-8.713		Portugal	Beja	Odemira	Near Algoceira
IBILP1694-20	INV08668	11375067	INV08668	INV08668	Research Center in Biodiversity and Genetic Resources	BOLD:AAD8315	20	Arthropoda	82	Insecta	113	Lepidoptera	349799	Nolidae	364319	Nolinae	7332	Meganola	86461	Meganola albula	Martin Corley	Morphology	Vouchered:Registered Collection	Leg	Martin Corley, Sonia Ferreira	Adult		27/05/2019	37.612	-8.713		Portugal	Beja	Odemira	Near Algoceira
IBILP1695-20	INV08670	11375068	INV08670	INV08670	Research Center in Biodiversity and Genetic Resources	BOLD:AAF5809	20	Arthropoda	82	Insecta	113	Lepidoptera	689	Pyralidae	2033	Pyralinae	7548	Pyralis	286015	Pyralis lienigialis	Martin Corley	Morphology	Vouchered:Registered Collection	Leg	Martin Corley, Sonia Ferreira	Adult		27/05/2019	37.612	-8.713		Portugal	Beja	Odemira	Near Algoceira
IBILP1696-20	INV08672	11375069	INV08672	INV08672	Research Center in Biodiversity and Genetic Resources	BOLD:AAD2457	20	Arthropoda	82	Insecta	113	Lepidoptera	545	Gelechiidae	6368	Dichomeridinae	198103	Brachmia	198104	Brachmia blandella	Martin Corley	Morphology	Vouchered:Registered Collection	Leg	Martin Corley, Sonia Ferreira	Adult		27/05/2019	37.612	-8.713		Portugal	Beja	Odemira	Near Algoceira
IBILP1697-20	INV08673	11375070	INV08673	INV08673	Research Center in Biodiversity and Genetic Resources	BOLD:AAH4351	20	Arthropoda	82	Insecta	113	Lepidoptera	419	Tineidae	93263	Hieroxestinae	102571	Opogona	326745	Opogona omoscopa	Martin Corley	Morphology	Vouchered:Registered Collection	Leg	Martin Corley, Sonia Ferreira	Adult		27/05/2019	37.724	-8.789		Portugal	Beja	Odemira	Vila Nova de Milfontes
IBILP1698-20	INV08674	11375071	INV08674	INV08674	Research Center in Biodiversity and Genetic Resources	BOLD:ACE8354	20	Arthropoda	82	Insecta	113	Lepidoptera	561	Noctuidae	4476	Noctuinae	4857	Euxoa	451319	Euxoa oranaria	Martin Corley	Morphology	DNA/Tissue Vouchered Only	Leg	Martin Corley, Sonia Ferreira	Adult		27/05/2019	37.724	-8.789		Portugal	Beja	Odemira	Vila Nova de Milfontes
IBILP1699-20	INV08677	11375072	INV08677	INV08677	Research Center in Biodiversity and Genetic Resources	BOLD:ACD9590	20	Arthropoda	82	Insecta	113	Lepidoptera	637	Pterophoridae	86503	Agdistinae	86504	Agdistis	508712	Agdistis heydeni	Martin Corley	Morphology	DNA/Tissue Vouchered Only	Leg	Martin Corley, Sonia Ferreira	Adult		27/05/2019	37.612	-8.713		Portugal	Beja	Odemira	Near Algoceira
IBILP1701-20	INV08686	11375074	INV08686	INV08686	Research Center in Biodiversity and Genetic Resources	BOLD:AAB6409	20	Arthropoda	82	Insecta	113	Lepidoptera	545	Gelechiidae	6368	Dichomeridinae	7417	Dichomeris	102433	Dichomeris acuminatus	Martin Corley	Morphology	Vouchered:Registered Collection	Leg	Martin Corley, Sonia Ferreira	Adult		28/05/2019	37.968	-8.872		Portugal	Setubal	Sines	Canto Mosqueiro
IBILP170-17	INV01328	7842321	INV01328	INV01328	Research Center in Biodiversity and Genetic Resources	BOLD:AAB6833	20	Arthropoda	82	Insecta	113	Lepidoptera	33532	Erebidae	4265	Arctiinae	7981	Eilema	183474	Eilema lurideola	Martin Corley	morphology	Vouchered:Registered Collection	leg	Martin Corley, Sonia Ferreira	adult		22/06/2015	42.0028	-8.1691	811	Portugal	Viana do Castelo	Melgaco	Podre - Assureira
IBILP1702-20	INV08694	11375075	INV08694	INV08694	Research Center in Biodiversity and Genetic Resources	BOLD:AAD3062	20	Arthropoda	82	Insecta	113	Lepidoptera	551	Sphingidae	6414	Macroglossinae	6529	Macroglossum	75919	Macroglossum stellatarum	Martin Corley	Morphology	DNA/Tissue Vouchered Only	Leg	Martin Corley, Sonia Ferreira	Adult		28/05/2019	37.968	-8.872		Portugal	Setubal	Sines	Canto Mosqueiro
IBILP1703-20	INV08721	11375076	INV08721	INV08721	Research Center in Biodiversity and Genetic Resources	BOLD:AAA8256	20	Arthropoda	82	Insecta	113	Lepidoptera	525	Geometridae	5182	Sterrhinae	7665	Idaea	98672	Idaea aversata	Martin Corley	Morphology	Vouchered:Registered Collection	Leg	Martin Corley, Sonia Ferreira, Pedro Lopes	Adult		23/05/2019	39.514	-8.917		Portugal	Leiria	Alcobaca	Rua do Furo
IBILP1704-20	INV08724	11375077	INV08724	INV08724	Research Center in Biodiversity and Genetic Resources	BOLD:AAB4833	20	Arthropoda	82	Insecta	113	Lepidoptera	561	Noctuidae	4476	Noctuinae	4820	Oligia	86434	Oligia strigilis	Martin Corley	Morphology	Vouchered:Registered Collection	Leg	Martin Corley, Sonia Ferreira, Pedro Lopes	Adult		23/05/2019	39.514	-8.917		Portugal	Leiria	Alcobaca	Rua do Furo
IBILP1705-20	INV08725	11375078	INV08725	INV08725	Research Center in Biodiversity and Genetic Resources	BOLD:AAC7986	20	Arthropoda	82	Insecta	113	Lepidoptera	525	Geometridae	5509	Ennominae	914296	Gerinia	914297	Gerinia honoraria	Martin Corley	Morphology	Vouchered:Registered Collection	Leg	Martin Corley, Sonia Ferreira, Pedro Lopes	Adult		23/05/2019	39.514	-8.917		Portugal	Leiria	Alcobaca	Rua do Furo
IBILP1706-20	INV08729	11375079	INV08729	INV08729	Research Center in Biodiversity and Genetic Resources	BOLD:AAC3677	20	Arthropoda	82	Insecta	113	Lepidoptera	525	Geometridae	5569	Geometrinae	77024	Comibaena	110181	Comibaena bajularia	Martin Corley	Morphology	Vouchered:Registered Collection	Leg	Martin Corley, Sonia Ferreira, Pedro Lopes	Adult		23/05/2019	39.514	-8.917		Portugal	Leiria	Alcobaca	Rua do Furo
IBILP1707-20	INV08730	11375080	INV08730	INV08730	Research Center in Biodiversity and Genetic Resources	BOLD:AAC3168	20	Arthropoda	82	Insecta	113	Lepidoptera	561	Noctuidae	4476	Noctuinae	7163	Hadena	22841	Hadena bicruris	Martin Corley	Morphology	Vouchered:Registered Collection	Leg	Martin Corley, Sonia Ferreira, Pedro Lopes	Adult		23/05/2019	39.514	-8.917		Portugal	Leiria	Alcobaca	Rua do Furo
IBILP1708-20	INV08731	11375081	INV08731	INV08731	Research Center in Biodiversity and Genetic Resources	BOLD:AAB7343	20	Arthropoda	82	Insecta	113	Lepidoptera	525	Geometridae	5509	Ennominae	7759	Selenia	110089	Selenia dentaria	Martin Corley	Morphology	Vouchered:Registered Collection	Leg	Martin Corley, Sonia Ferreira, Pedro Lopes	Adult		23/05/2019	39.514	-8.917		Portugal	Leiria	Alcobaca	Rua do Furo
IBILP1709-20	INV08732	11375082	INV08732	INV08732	Research Center in Biodiversity and Genetic Resources	BOLD:AAD1119	20	Arthropoda	82	Insecta	113	Lepidoptera	623	Lasiocampidae	370680	Malacosomatinae	4212	Malacosoma	197727	Malacosoma neustria	Martin Corley	Morphology	Vouchered:Registered Collection	Leg	Martin Corley, Sonia Ferreira, Pedro Lopes	Adult		23/05/2019	39.428	-8.9		Portugal	Santarem	Rio Maior	Outeiro (Moinhos)
IBILP1710-20	INV08737	11375083	INV08737	INV08737	Research Center in Biodiversity and Genetic Resources	BOLD:AAB8808	20	Arthropoda	82	Insecta	113	Lepidoptera	349799	Nolidae	59796	Chloephorinae	86421	Bena	86422	Bena bicolorana	Martin Corley	Morphology	Vouchered:Registered Collection	Leg	Martin Corley, Sonia Ferreira, Pedro Lopes	Adult		23/05/2019	39.514	-8.917		Portugal	Leiria	Alcobaca	Rua do Furo
IBILP1711-20	INV08739	11375084	INV08739	INV08739	Research Center in Biodiversity and Genetic Resources	BOLD:AAD0839	20	Arthropoda	82	Insecta	113	Lepidoptera	623	Lasiocampidae	47907	Lasiocampinae	102848	Macrothylacia	749421	Macrothylacia digramma	Martin Corley	Morphology	Vouchered:Registered Collection	Leg	Martin Corley, Sonia Ferreira, Pedro Lopes	Adult		24/05/2019	39.469	-8.851		Portugal	Santarem	Santarem	Alcanede
IBILP171-17	INV01330	7842322	INV01330	INV01330	Research Center in Biodiversity and Genetic Resources	BOLD:AAD5865	20	Arthropoda	82	Insecta	113	Lepidoptera	561	Noctuidae	4464	Plusiinae	196757	Macdunnoughia	196758	Macdunnoughia confusa	Martin Corley	morphology	Vouchered:Registered Collection	leg	Martin Corley, Sonia Ferreira	adult		22/06/2015	42.0028	-8.1691	811	Portugal	Viana do Castelo	Melgaco	Podre - Assureira
IBILP1712-20	INV08741	11375085	INV08741	INV08741	Research Center in Biodiversity and Genetic Resources	BOLD:AAN0893	20	Arthropoda	82	Insecta	113	Lepidoptera	33532	Erebidae	286008	Erebinae	5013	Grammodes	262882	Grammodes bifasciata	Martin Corley	Morphology	Vouchered:Registered Collection	Leg	Martin Corley, Sonia Ferreira	Adult		26/05/2019	38.08	-8.81		Portugal	Setubal	Santiago do Cacem	Monte Velho
IBILP1713-20	INV08747	11375086	INV08747	INV08747	Research Center in Biodiversity and Genetic Resources	BOLD:AAD2603	20	Arthropoda	82	Insecta	113	Lepidoptera	525	Geometridae	5509	Ennominae	92082	Tephronia	123827	Tephronia sepiaria	Martin Corley	Morphology	Vouchered:Registered Collection	Leg	Martin Corley, Sonia Ferreira	Adult		27/05/2019	37.612	-8.713		Portugal	Beja	Odemira	Near Algoceira
IBILP1714-20	INV08750	11375087	INV08750	INV08750	Research Center in Biodiversity and Genetic Resources	BOLD:AES6312	20	Arthropoda	82	Insecta	113	Lepidoptera	561	Noctuidae			979044	Synthimia	979045	Synthimia fixa	Martin Corley	Morphology	Vouchered:Registered Collection	Leg	Martin Corley, Sonia Ferreira	Adult		03/06/2019	41.838	-8.732		Portugal	Viana do Castelo	Caminha	Mosteiro de Sao Joao de Arga
IBILP1715-20	INV08756	11375088	INV08756	INV08756	Research Center in Biodiversity and Genetic Resources	BOLD:AAD0841	20	Arthropoda	82	Insecta	113	Lepidoptera	525	Geometridae	5182	Sterrhinae	7665	Idaea	391124	Idaea lutulentaria	Martin Corley	Morphology	Vouchered:Registered Collection	Leg	Martin Corley, Sonia Ferreira	Adult		29/05/2019	37.712	-8.753		Portugal	Beja	Odemira	Margin of Mira river
IBILP1716-20	INV08762	11375089	INV08762	INV08762	Research Center in Biodiversity and Genetic Resources	BOLD:ADT6396	20	Arthropoda	82	Insecta	113	Lepidoptera	521	Notodontidae	56010	Thaumetopoeinae	168690	Thaumetopoea	168971	Thaumetopoea pityocampa	Martin Corley	Morphology	Vouchered:Registered Collection	Leg	Martin Corley, Sonia Ferreira, Pedro Lopes	Adult		24/05/2019	39.469	-8.855		Portugal	Santarem	Santarem	Alcanede
IBILP1717-20	INV08768	11375090	INV08768	INV08768	Research Center in Biodiversity and Genetic Resources	BOLD:AAF3588	20	Arthropoda	82	Insecta	113	Lepidoptera	525	Geometridae	5509	Ennominae	98673	Itame	195481	Itame vincularia	Martin Corley	Morphology	Vouchered:Registered Collection	Leg	Martin Corley, Sonia Ferreira, Pedro Lopes	Adult		24/05/2019	39.469	-8.855		Portugal	Santarem	Santarem	Alcanede
IBILP1718-20	INV08773	11375091	INV08773	INV08773	Research Center in Biodiversity and Genetic Resources	BOLD:AAC3337	20	Arthropoda	82	Insecta	113	Lepidoptera	33532	Erebidae	4316	Herminiinae	86450	Herminia	183433	Herminia grisealis	Martin Corley	Morphology	Vouchered:Registered Collection	Leg	Martin Corley, Sonia Ferreira, Pedro Lopes	Adult		25/05/2019	38.773	-9.465		Portugal	Lisboa	Sintra	Near Estudante da Peninha
IBILP1719-20	INV08774	11375092	INV08774	INV08774	Research Center in Biodiversity and Genetic Resources	BOLD:AAB2239	20	Arthropoda	82	Insecta	113	Lepidoptera	525	Geometridae	5182	Sterrhinae	7665	Idaea	110088	Idaea biselata	Martin Corley	Morphology	Vouchered:Registered Collection	Leg	Martin Corley, Sonia Ferreira, Pedro Lopes	Adult		25/05/2019	38.773	-9.465		Portugal	Lisboa	Sintra	Near Estudante da Peninha
IBILP1720-20	INV08778	11375093	INV08778	INV08778	Research Center in Biodiversity and Genetic Resources	BOLD:AAC0134	20	Arthropoda	82	Insecta	113	Lepidoptera	33532	Erebidae	4265	Arctiinae	4336	Spilosoma	197744	Spilosoma lutea	Martin Corley	Morphology	Vouchered:Registered Collection	Leg	Martin Corley, Sonia Ferreira, Pedro Lopes	Adult		25/05/2019	38.773	-9.465		Portugal	Lisboa	Sintra	Near Estudante da Peninha
IBILP1721-20	INV08784	11375094	INV08784	INV08784	Research Center in Biodiversity and Genetic Resources	BOLD:AAC9826	20	Arthropoda	82	Insecta	113	Lepidoptera	561	Noctuidae	4476	Noctuinae	7171	Mythimna	197698	Mythimna straminea	Martin Corley	Morphology	Vouchered:Registered Collection	Leg	Martin Corley, Sonia Ferreira, Pedro Lopes	Adult		26/05/2019	38.109	-8.792		Portugal	Setubal	Santiago do Cacem	Lagoa de Santo Andre
IBILP172-17	INV01332	7842323	INV01332	INV01332	Research Center in Biodiversity and Genetic Resources	BOLD:AAB8723	20	Arthropoda	82	Insecta	113	Lepidoptera	33532	Erebidae	4265	Arctiinae	162459	Lithosia	162460	Lithosia quadra	Martin Corley	morphology	Vouchered:Registered Collection	leg	Martin Corley, Sonia Ferreira	adult		22/06/2015	42.0028	-8.1691	811	Portugal	Viana do Castelo	Melgaco	Podre - Assureira
IBILP1722-20	INV08785	11375095	INV08785	INV08785	Research Center in Biodiversity and Genetic Resources	BOLD:AAE6494	20	Arthropoda	82	Insecta	113	Lepidoptera	703	Cossidae	64079	Zeuzerinae	139810	Phragmataecia	197717	Phragmataecia castaneae	Martin Corley	Morphology	Vouchered:Registered Collection	Leg	Martin Corley, Sonia Ferreira, Pedro Lopes	Adult		26/05/2019	38.109	-8.792		Portugal	Setubal	Santiago do Cacem	Lagoa de Santo Andre
IBILP1723-20	INV08786	11375096	INV08786	INV08786	Research Center in Biodiversity and Genetic Resources	BOLD:AAD8444	20	Arthropoda	82	Insecta	113	Lepidoptera	703	Cossidae	64079	Zeuzerinae	86630	Zeuzera	179168	Zeuzera pyrina	Martin Corley	Morphology	Vouchered:Registered Collection	Leg	Martin Corley, Sonia Ferreira, Pedro Lopes	Adult		26/05/2019	38.109	-8.792		Portugal	Setubal	Santiago do Cacem	Lagoa de Santo Andre
IBILP1724-20	INV08789	11375097	INV08789	INV08789	Research Center in Biodiversity and Genetic Resources	BOLD:ACE6246	20	Arthropoda	82	Insecta	113	Lepidoptera	561	Noctuidae	4476	Noctuinae	7154	Leucania	327763	Leucania loreyi	Martin Corley	Morphology	Vouchered:Registered Collection	Leg	Martin Corley, Sonia Ferreira, Pedro Lopes	Adult		26/05/2019	38.109	-8.792		Portugal	Setubal	Santiago do Cacem	Lagoa de Santo Andre
IBILP1725-20	INV08790	11375098	INV08790	INV08790	Research Center in Biodiversity and Genetic Resources	BOLD:AAC3777	20	Arthropoda	82	Insecta	113	Lepidoptera	561	Noctuidae	4464	Plusiinae	55830	Thysanoplusia	55831	Thysanoplusia orichalcea	Martin Corley	Morphology	Vouchered:Registered Collection	Leg	Martin Corley, Sonia Ferreira, Pedro Lopes	Adult		26/05/2019	38.109	-8.792		Portugal	Setubal	Santiago do Cacem	Lagoa de Santo Andre
IBILP1726-20	INV08819	11375099	INV08819	INV08819	Research Center in Biodiversity and Genetic Resources	BOLD:AAD8749	20	Arthropoda	82	Insecta	113	Lepidoptera	545	Gelechiidae	472479	Apatetrinae	197955	Platyedra	197956	Platyedra subcinerea	Martin Corley	Morphology	Vouchered:Registered Collection	Leg	Martin Corley, Sonia Ferreira	Adult		28/05/2019	37.968	-8.872		Portugal	Setubal	Sines	Canto Mosqueiro
IBILP1727-20	INV08820	11375100	INV08820	INV08820	Research Center in Biodiversity and Genetic Resources	BOLD:ACA9561	20	Arthropoda	82	Insecta	113	Lepidoptera	689	Pyralidae	2215	Phycitinae	466784	Metallostichodes	466785	Metallostichodes nigrocyanella	Martin Corley	Morphology	Vouchered:Registered Collection	Leg	Martin Corley, Sonia Ferreira	Adult		28/05/2019	37.724	-8.789		Portugal	Beja	Odemira	Vila Nova de Milfontes
IBILP1728-20	INV08821	11375101	INV08821	INV08821	Research Center in Biodiversity and Genetic Resources	BOLD:ACD9590	20	Arthropoda	82	Insecta	113	Lepidoptera	637	Pterophoridae	86503	Agdistinae	86504	Agdistis	508712	Agdistis heydeni	Martin Corley	Morphology	Vouchered:Registered Collection	Leg	Martin Corley, Sonia Ferreira	Adult		28/05/2019	37.968	-8.872		Portugal	Setubal	Sines	Canto Mosqueiro
IBILP1729-20	INV08828	11375102	INV08828	INV08828	Research Center in Biodiversity and Genetic Resources	BOLD:AAA7614	20	Arthropoda	82	Insecta	113	Lepidoptera	425	Tortricidae	5833	Olethreutinae	7865	Cydia	179053	Cydia nigricana	Martin Corley	Morphology	DNA/Tissue Vouchered Only	Leg	Martin Corley, Sonia Ferreira	Adult		28/05/2019	37.968	-8.872		Portugal	Setubal	Sines	Canto Mosqueiro
IBILP1730-20	INV08829	11375103	INV08829	INV08829	Research Center in Biodiversity and Genetic Resources	BOLD:AAC8749	20	Arthropoda	82	Insecta	113	Lepidoptera	649	Coleophoridae	2330	Coleophorinae	6497	Coleophora	86702	Coleophora taeniipennella	Martin Corley	Morphology	DNA/Tissue Vouchered Only	Leg	Martin Corley, Sonia Ferreira	Adult		28/05/2019	37.968	-8.872		Portugal	Setubal	Sines	Canto Mosqueiro
IBILP1731-20	INV08833	11375104	INV08833	INV08833	Research Center in Biodiversity and Genetic Resources	BOLD:ABV3903	20	Arthropoda	82	Insecta	113	Lepidoptera	689	Pyralidae	2215	Phycitinae	246648	Ancylosis	978856	Ancylosis sareptalla	Martin Corley	Morphology	DNA/Tissue Vouchered Only	Leg	Martin Corley, Sonia Ferreira	Adult		28/05/2019	37.724	-8.789		Portugal	Beja	Odemira	Vila Nova de Milfontes
IBILP173-17	INV01336	7842324	INV01336	INV01336	Research Center in Biodiversity and Genetic Resources	BOLD:AAA3364	20	Arthropoda	82	Insecta	113	Lepidoptera	561	Noctuidae	4476	Noctuinae	7383	Agrotis	17088	Agrotis ipsilon	Martin Corley	morphology	Vouchered:Registered Collection	leg	Martin Corley, Sonia Ferreira	adult		22/06/2015	42.0028	-8.1691	811	Portugal	Viana do Castelo	Melgaco	Podre - Assureira
IBILP1736-20	INV08843	11375109	INV08843	INV08843	Research Center in Biodiversity and Genetic Resources	BOLD:AAU4299	20	Arthropoda	82	Insecta	113	Lepidoptera	546510	Depressariidae	595299	Depressariinae	271551	Exaeretia	363349	Exaeretia lutosella	Martin Corley	Morphology	Vouchered:Registered Collection	Leg	Martin Corley, Sonia Ferreira	Adult		29/05/2019	37.712	-8.753		Portugal	Beja	Odemira	Margin of Mira river
IBILP1737-20	INV08859	11375110	INV08859	INV08859	Research Center in Biodiversity and Genetic Resources	BOLD:AEC9653	20	Arthropoda	82	Insecta	113	Lepidoptera	525	Geometridae	5182	Sterrhinae	7665	Idaea	374404	Idaea circuitaria	Martin Corley	Morphology	Vouchered:Registered Collection	Leg	Martin Corley, Sonia Ferreira	Adult		29/05/2019	37.712	-8.753		Portugal	Beja	Odemira	Margin of Mira river
IBILP1738-20	INV08862	11375111	INV08862	INV08862	Research Center in Biodiversity and Genetic Resources	BOLD:ADS2361	20	Arthropoda	82	Insecta	113	Lepidoptera	33532	Erebidae	484894	Boletobiinae	385914	Odice	387858	Odice jucunda	Martin Corley	Morphology	Vouchered:Registered Collection	Leg	Martin Corley, Sonia Ferreira	Adult		29/05/2019	37.712	-8.753		Portugal	Beja	Odemira	Margin of Mira river
IBILP1739-20	INV08865	11375112	INV08865	INV08865	Research Center in Biodiversity and Genetic Resources	BOLD:ADT9398	20	Arthropoda	82	Insecta	113	Lepidoptera	545	Gelechiidae	6353	Anacampsinae	261788	Stomopteryx	261789	Stomopteryx remissella	Martin Corley	Morphology	Vouchered:Registered Collection	Leg	Martin Corley, Sonia Ferreira	Adult		29/05/2019	37.712	-8.753		Portugal	Beja	Odemira	Margin of Mira river
IBILP1740-20	INV08866	11375113	INV08866	INV08866	Research Center in Biodiversity and Genetic Resources	BOLD:AAC1045	20	Arthropoda	82	Insecta	113	Lepidoptera	24760	Crambidae	70753	Acentropinae	6766	Parapoynx	197857	Parapoynx stratiotata	Martin Corley	Morphology	Vouchered:Registered Collection	Leg	Martin Corley, Sonia Ferreira	Adult		29/05/2019	37.712	-8.753		Portugal	Beja	Odemira	Margin of Mira river
IBILP1741-20	INV08869	11375114	INV08869	INV08869	Research Center in Biodiversity and Genetic Resources	BOLD:AAF3935	20	Arthropoda	82	Insecta	113	Lepidoptera	24760	Crambidae	2163	Pyraustinae	7465	Anania	197926	Anania verbascalis	Martin Corley	Morphology	Vouchered:Registered Collection	Leg	Martin Corley, Sonia Ferreira	Adult		29/05/2019	37.712	-8.753		Portugal	Beja	Odemira	Margin of Mira river
IBILP174-17	INV01338	7842325	INV01338	INV01338	Research Center in Biodiversity and Genetic Resources	BOLD:AAJ8898	20	Arthropoda	82	Insecta	113	Lepidoptera	651	Psychidae	50177	Psychinae	155919	Apterona	158472	Apterona helicoidella	Martin Corley	morphology	Vouchered:Registered Collection	leg	Martin Corley, Sonia Ferreira	adult		22/06/2015	42.0028	-8.1691	811	Portugal	Viana do Castelo	Melgaco	Podre - Assureira
IBILP1742-20	INV08871	11375115	INV08871	INV08871	Research Center in Biodiversity and Genetic Resources	BOLD:AAF5809	20	Arthropoda	82	Insecta	113	Lepidoptera	689	Pyralidae	2033	Pyralinae	7548	Pyralis	286015	Pyralis lienigialis	Martin Corley	Morphology	DNA/Tissue Vouchered Only	Leg	Martin Corley, Sonia Ferreira	Adult		29/05/2019	37.712	-8.753		Portugal	Beja	Odemira	Margin of Mira river
IBILP1743-20	INV08872	11375116	INV08872	INV08872	Research Center in Biodiversity and Genetic Resources	BOLD:ACE8290	20	Arthropoda	82	Insecta	113	Lepidoptera	425	Tortricidae	5833	Olethreutinae	7834	Rhyacionia	198040	Rhyacionia buoliana	Martin Corley	Morphology	DNA/Tissue Vouchered Only	Leg	Martin Corley, Sonia Ferreira	Adult		29/05/2019	37.712	-8.753		Portugal	Beja	Odemira	Margin of Mira river
IBILP1744-20	INV08873	11375117	INV08873	INV08873	Research Center in Biodiversity and Genetic Resources	BOLD:AAJ7482	20	Arthropoda	82	Insecta	113	Lepidoptera	637	Pterophoridae	86503	Agdistinae	86504	Agdistis	205687	Agdistis meridionalis	Martin Corley	Morphology	DNA/Tissue Vouchered Only	Leg	Martin Corley, Sonia Ferreira	Adult		29/05/2019	37.712	-8.753		Portugal	Beja	Odemira	Margin of Mira river
IBILP1745-20	INV08876	11375118	INV08876	INV08876	Research Center in Biodiversity and Genetic Resources	BOLD:AAG9608	20	Arthropoda	82	Insecta	113	Lepidoptera	425	Tortricidae	5795	Tortricinae	7232	Acleris	161332	Acleris schalleriana	Martin Corley	Morphology	DNA/Tissue Vouchered Only	Leg	Martin Corley, Sonia Ferreira	Adult		29/05/2019	37.712	-8.753		Portugal	Beja	Odemira	Margin of Mira river
IBILP1746-20	INV08878	11375119	INV08878	INV08878	Research Center in Biodiversity and Genetic Resources	BOLD:AAF6900	20	Arthropoda	82	Insecta	113	Lepidoptera	689	Pyralidae	2215	Phycitinae	6673	Euzophera	246647	Euzophera fuliginosella	Martin Corley	Morphology	DNA/Tissue Vouchered Only	Leg	Martin Corley, Sonia Ferreira	Adult		29/05/2019	37.712	-8.753		Portugal	Beja	Odemira	Margin of Mira river
IBILP1747-20	INV08882	11375120	INV08882	INV08882	Research Center in Biodiversity and Genetic Resources	BOLD:ACV1943	20	Arthropoda	82	Insecta	113	Lepidoptera	419	Tineidae	74370	Nemapogoninae	354159	Triaxomasia	354160	Triaxomasia caprimulgella	Martin Corley	Morphology	DNA/Tissue Vouchered Only	Leg	Martin Corley, Sonia Ferreira	Adult		29/05/2019	37.712	-8.753		Portugal	Beja	Odemira	Margin of Mira river
IBILP1748-20	INV08893	11375121	INV08893	INV08893	Research Center in Biodiversity and Genetic Resources	BOLD:AAH9851	20	Arthropoda	82	Insecta	113	Lepidoptera	100107	Scythrididae	387222	Scythridinae	6576	Scythris	255699	Scythris scopolella	Martin Corley	Morphology	DNA/Tissue Vouchered Only	Leg	Martin Corley, Sonia Ferreira	Adult		29/05/2019	37.712	-8.753		Portugal	Beja	Odemira	Margin of Mira river
IBILP1749-20	INV08901	11375122	INV08901	INV08901	Research Center in Biodiversity and Genetic Resources	BOLD:ACE6941	20	Arthropoda	82	Insecta	113	Lepidoptera	561	Noctuidae	4476	Noctuinae	86417	Chilodes	86418	Chilodes maritima	Martin Corley	Morphology	DNA/Tissue Vouchered Only	Leg	Martin Corley, Sonia Ferreira	Adult		29/05/2019	37.712	-8.753		Portugal	Beja	Odemira	Margin of Mira river
IBILP1751-20	INV08907	11375124	INV08907	INV08907	Research Center in Biodiversity and Genetic Resources	BOLD:AAK3686	20	Arthropoda	82	Insecta	113	Lepidoptera	33532	Erebidae	4491	Hypeninae	5068	Hypena	197918	Hypena obsitalis	Martin Corley	Morphology	Vouchered:Registered Collection	Leg	Martin Corley, Sonia Ferreira	Adult		30/05/2019	38.475	-8.994		Portugal	Setubal	Setubal	Convento da Arrabida
IBILP175-17	INV01339	7842326	INV01339	INV01339	Research Center in Biodiversity and Genetic Resources	BOLD:AAA6432	20	Arthropoda	82	Insecta	113	Lepidoptera	33532	Erebidae	24218	Lymantriinae	6996	Orgyia	19542	Orgyia antiqua	Martin Corley	morphology	Vouchered:Registered Collection	leg	Martin Corley, Sonia Ferreira	adult		22/06/2015	42.0028	-8.1691	811	Portugal	Viana do Castelo	Melgaco	Podre - Assureira
IBILP1752-20	INV08908	11375125	INV08908	INV08908	Research Center in Biodiversity and Genetic Resources	BOLD:ADN5001	20	Arthropoda	82	Insecta	113	Lepidoptera	545	Gelechiidae	6278	Gelechiinae	212396	Mirificarma	886828	Mirificarma denotata	Martin Corley	Morphology	Vouchered:Registered Collection	Leg	Martin Corley, Sonia Ferreira	Adult		30/05/2019	38.475	-8.994		Portugal	Setubal	Setubal	Convento da Arrabida
IBILP1753-20	INV08932	11375126	INV08932	INV08932	Research Center in Biodiversity and Genetic Resources	BOLD:ADI5177	20	Arthropoda	82	Insecta	113	Lepidoptera	665	Yponomeutidae	2541	Yponomeutinae	2538	Zelleria	255701	Zelleria hepariella	Martin Corley	Morphology	Vouchered:Registered Collection	Leg	Martin Corley, Sonia Ferreira	Adult		30/05/2019	38.475	-8.994		Portugal	Setubal	Setubal	Convento da Arrabida
IBILP1754-20	INV08947	11375127	INV08947	INV08947	Research Center in Biodiversity and Genetic Resources	BOLD:AAE1121	20	Arthropoda	82	Insecta	113	Lepidoptera	33532	Erebidae	4491	Hypeninae	5068	Hypena	50281	Hypena lividalis	Martin Corley	Morphology	Vouchered:Registered Collection	Leg	Martin Corley, Sonia Ferreira	Adult		30/05/2019	38.475	-8.994		Portugal	Setubal	Setubal	Convento da Arrabida
IBILP1755-20	INV08952	11375128	INV08952	INV08952	Research Center in Biodiversity and Genetic Resources	BOLD:AAK2790	20	Arthropoda	82	Insecta	113	Lepidoptera	545	Gelechiidae	6278	Gelechiinae	8037	Carpatolechia	71800	Carpatolechia decorella	Martin Corley	Morphology	DNA/Tissue Vouchered Only	Leg	Martin Corley, Sonia Ferreira	Adult		30/05/2019	38.475	-8.994		Portugal	Setubal	Setubal	Convento da Arrabida
IBILP1756-20	INV08953	11375129	INV08953	INV08953	Research Center in Biodiversity and Genetic Resources	BOLD:ABX1726	20	Arthropoda	82	Insecta	113	Lepidoptera	545	Gelechiidae	6355	Anomologinae	8050	Metzneria	1136598	Metzneria neli	Martin Corley	Morphology	DNA/Tissue Vouchered Only	Leg	Martin Corley, Sonia Ferreira	Adult		30/05/2019	38.475	-8.994		Portugal	Setubal	Setubal	Convento da Arrabida
IBILP1757-20	INV08957	11375130	INV08957	INV08957	Research Center in Biodiversity and Genetic Resources	BOLD:ACT0606	20	Arthropoda	82	Insecta	113	Lepidoptera	425	Tortricidae	5833	Olethreutinae	266474	Pseudococcyx	677317	Pseudococcyx tessulatana	Martin Corley	Morphology	Vouchered:Registered Collection	Leg	Martin Corley, Sonia Ferreira	Adult		30/05/2019	38.475	-8.994		Portugal	Setubal	Setubal	Convento da Arrabida
IBILP1758-20	INV08959	11375131	INV08959	INV08959	Research Center in Biodiversity and Genetic Resources	BOLD:ACE6355	20	Arthropoda	82	Insecta	113	Lepidoptera	425	Tortricidae	5833	Olethreutinae	7823	Endothenia	197992	Endothenia gentianaeana	Martin Corley	Morphology	DNA/Tissue Vouchered Only	Leg	Martin Corley, Sonia Ferreira	Adult		30/05/2019	38.475	-8.994		Portugal	Setubal	Setubal	Convento da Arrabida
IBILP1759-20	INV08960	11375132	INV08960	INV08960	Research Center in Biodiversity and Genetic Resources	BOLD:ABV2118	20	Arthropoda	82	Insecta	113	Lepidoptera	546510	Depressariidae	595299	Depressariinae	6598	Agonopterix	525925	Agonopterix nodiflorella	Martin Corley	Morphology	DNA/Tissue Vouchered Only	Leg	Martin Corley, Sonia Ferreira	Adult		30/05/2019	38.475	-8.994		Portugal	Setubal	Setubal	Convento da Arrabida
IBILP1760-20	INV08961	11375133	INV08961	INV08961	Research Center in Biodiversity and Genetic Resources	BOLD:ABZ6022	20	Arthropoda	82	Insecta	113	Lepidoptera	546510	Depressariidae	595299	Depressariinae	6592	Depressaria	197927	Depressaria douglasella	Martin Corley	Morphology	DNA/Tissue Vouchered Only	Leg	Martin Corley, Sonia Ferreira	Adult		30/05/2019	38.475	-8.994		Portugal	Setubal	Setubal	Convento da Arrabida
IBILP1761-20	INV08965	11375134	INV08965	INV08965	Research Center in Biodiversity and Genetic Resources	BOLD:AEC9179	20	Arthropoda	82	Insecta	113	Lepidoptera	689	Pyralidae	2215	Phycitinae	126647	Ephestia	456605	Ephestia welseriella	Martin Corley	Morphology	DNA/Tissue Vouchered Only	Leg	Martin Corley, Sonia Ferreira	Adult		30/05/2019	38.475	-8.994		Portugal	Setubal	Setubal	Convento da Arrabida
IBILP176-17	INV01341	7842327	INV01341	INV01341	Research Center in Biodiversity and Genetic Resources	BOLD:AAC7660	20	Arthropoda	82	Insecta	113	Lepidoptera	525	Geometridae	5182	Sterrhinae	7665	Idaea	141760	Idaea moniliata	Martin Corley	morphology	Vouchered:Registered Collection	leg	Martin Corley, Sonia Ferreira	adult		22/06/2015	42.0028	-8.1691	811	Portugal	Viana do Castelo	Melgaco	Podre - Assureira
IBILP1762-20	INV08971	11375135	INV08971	INV08971	Research Center in Biodiversity and Genetic Resources	BOLD:AAB0831	20	Arthropoda	82	Insecta	113	Lepidoptera	433	Oecophoridae	4171	Oecophorinae	91847	Hofmannophila	91848	Hofmannophila pseudospretella	Martin Corley	Morphology	Vouchered:Registered Collection	Leg	Martin Corley, Sonia Ferreira	Adult		02/06/2019	41.399	-8.752		Portugal	Porto	Povoa de Varzim	Povoa de Varzim
IBILP1763-20	INV08972	11375136	INV08972	INV08972	Research Center in Biodiversity and Genetic Resources	BOLD:AAY5376	20	Arthropoda	82	Insecta	113	Lepidoptera	123173	Blastobasidae	403464	Blastobasinae	6496	Blastobasis	197878	Blastobasis decolorella	Martin Corley	Morphology	Vouchered:Registered Collection	Leg	Martin Corley, Sonia Ferreira	Adult		02/06/2019	41.399	-8.752		Portugal	Porto	Povoa de Varzim	Povoa de Varzim
IBILP1764-20	INV08973	11375137	INV08973	INV08973	Research Center in Biodiversity and Genetic Resources	BOLD:AAB0872	20	Arthropoda	82	Insecta	113	Lepidoptera	561	Noctuidae	4476	Noctuinae	88432	Lateroligia	88433	Lateroligia ophiogramma	Martin Corley	Morphology	Vouchered:Registered Collection	Leg	Martin Corley, Sonia Ferreira	Adult		02/06/2019	41.399	-8.752		Portugal	Porto	Povoa de Varzim	Povoa de Varzim
IBILP1765-20	INV08974	11375138	INV08974	INV08974	Research Center in Biodiversity and Genetic Resources	BOLD:AAD1079	20	Arthropoda	82	Insecta	113	Lepidoptera	525	Geometridae	5242	Larentiinae	23840	Costaconvexa	96855	Costaconvexa polygrammata	Martin Corley	Morphology	Vouchered:Registered Collection	Leg	Martin Corley, Sonia Ferreira	Adult		02/06/2019	41.399	-8.752		Portugal	Porto	Povoa de Varzim	Povoa de Varzim
IBILP1766-20	INV08975	11375139	INV08975	INV08975	Research Center in Biodiversity and Genetic Resources	BOLD:AAE1700	20	Arthropoda	82	Insecta	113	Lepidoptera	561	Noctuidae	5781	Amphipyrinae	7132	Sesamia	24759	Sesamia nonagrioides	Martin Corley	Morphology	DNA/Tissue Vouchered Only	Leg	Martin Corley, Sonia Ferreira	Adult		02/06/2019	41.399	-8.752		Portugal	Porto	Povoa de Varzim	Povoa de Varzim
IBILP1767-20	INV08977	11375140	INV08977	INV08977	Research Center in Biodiversity and Genetic Resources	BOLD:AAA4524	20	Arthropoda	82	Insecta	113	Lepidoptera	525	Geometridae	5569	Geometrinae	5572	Hemithea	100267	Hemithea aestivaria	Martin Corley	Morphology	DNA/Tissue Vouchered Only	Leg	Martin Corley, Jorge Rosete	Adult		01/06/2019	40.102	-8.808		Portugal	Coimbra	Figueira da Foz	Bizorreiro
IBILP1768-20	INV08978	11375141	INV08978	INV08978	Research Center in Biodiversity and Genetic Resources	BOLD:AAH9112	20	Arthropoda	82	Insecta	113	Lepidoptera	561	Noctuidae	4715	Acontiinae	23452	Acontia	261718	Acontia trabealis	Martin Corley	Morphology	DNA/Tissue Vouchered Only	Leg	Martin Corley, Jorge Rosete	Adult		01/06/2019	40.102	-8.808		Portugal	Coimbra	Figueira da Foz	Bizorreiro
IBILP1769-20	INV08979	11375142	INV08979	INV08979	Research Center in Biodiversity and Genetic Resources	BOLD:AAD5689	20	Arthropoda	82	Insecta	113	Lepidoptera	561	Noctuidae	4476	Noctuinae	7154	Leucania	255728	Leucania obsoleta	Martin Corley	Morphology	DNA/Tissue Vouchered Only	Leg	Martin Corley, Jorge Rosete	Adult		01/06/2019	40.102	-8.808		Portugal	Coimbra	Figueira da Foz	Bizorreiro
IBILP1770-20	INV08980	11375143	INV08980	INV08980	Research Center in Biodiversity and Genetic Resources	BOLD:AAB3595	20	Arthropoda	82	Insecta	113	Lepidoptera	525	Geometridae	5509	Ennominae	77313	Chiasmia	92124	Chiasmia aestimaria	Martin Corley	Morphology	DNA/Tissue Vouchered Only	Leg	Martin Corley, Jorge Rosete	Adult		01/06/2019	40.102	-8.808		Portugal	Coimbra	Figueira da Foz	Bizorreiro
IBILP1771-20	INV08984	11375144	INV08984	INV08984	Research Center in Biodiversity and Genetic Resources	BOLD:AAC1795	20	Arthropoda	82	Insecta	113	Lepidoptera	425	Tortricidae	5795	Tortricinae	7272	Clepsis	91890	Clepsis spectrana	Martin Corley	Morphology	DNA/Tissue Vouchered Only	Leg	Martin Corley, Jorge Rosete	Adult		01/06/2019	40.102	-8.808		Portugal	Coimbra	Figueira da Foz	Bizorreiro
IBILP177-17	INV01342	7842328	INV01342	INV01342	Research Center in Biodiversity and Genetic Resources	BOLD:AAC2483	20	Arthropoda	82	Insecta	113	Lepidoptera	525	Geometridae	5509	Ennominae	141401	Stegania	141402	Stegania trimaculata	Martin Corley	morphology	Vouchered:Registered Collection	leg	Martin Corley, Sonia Ferreira	adult		22/06/2015	42.0028	-8.1691	811	Portugal	Viana do Castelo	Melgaco	Podre - Assureira
IBILP1772-20	INV08986	11375145	INV08986	INV08986	Research Center in Biodiversity and Genetic Resources	BOLD:AAC1148	20	Arthropoda	82	Insecta	113	Lepidoptera	425	Tortricidae	5833	Olethreutinae	7848	Notocelia	183470	Notocelia uddmanniana	Martin Corley	Morphology	DNA/Tissue Vouchered Only	Leg	Martin Corley, Jorge Rosete	Adult		01/06/2019	40.102	-8.808		Portugal	Coimbra	Figueira da Foz	Bizorreiro
IBILP1773-20	INV08987	11375146	INV08987	INV08987	Research Center in Biodiversity and Genetic Resources	BOLD:AAK6885	20	Arthropoda	82	Insecta	113	Lepidoptera	545	Gelechiidae	6355	Anomologinae	7416	Monochroa	255616	Monochroa hornigi	Martin Corley	Morphology	DNA/Tissue Vouchered Only	Leg	Martin Corley, Jorge Rosete	Adult		01/06/2019	40.102	-8.808		Portugal	Coimbra	Figueira da Foz	Bizorreiro
IBILP1774-20	INV08991	11375147	INV08991	INV08991	Research Center in Biodiversity and Genetic Resources	BOLD:ABV4722	20	Arthropoda	82	Insecta	113	Lepidoptera	575	Elachistidae	2517	Elachistinae	6588	Elachista	344473	Elachista pigerella	Martin Corley	Morphology	DNA/Tissue Vouchered Only	Leg	Martin Corley, Jorge Rosete	Adult		31/05/2019	39.884	-8.539		Portugal	Leiria	Pombal	Abiul
IBILP1775-20	INV08994	11375148	INV08994	INV08994	Research Center in Biodiversity and Genetic Resources	BOLD:AAV7137	20	Arthropoda	82	Insecta	113	Lepidoptera	425	Tortricidae	5795	Tortricinae	7252	Phalonidia	258885	Phalonidia contractana	Martin Corley	Morphology	DNA/Tissue Vouchered Only	Leg	Martin Corley, Jorge Rosete	Adult		31/05/2019	39.884	-8.539		Portugal	Leiria	Pombal	Abiul
IBILP1776-20	INV08995	11375149	INV08995	INV08995	Research Center in Biodiversity and Genetic Resources	BOLD:AAK7524	20	Arthropoda	82	Insecta	113	Lepidoptera	545	Gelechiidae	6355	Anomologinae	8050	Metzneria	71873	Metzneria aestivella	Martin Corley	Morphology	DNA/Tissue Vouchered Only	Leg	Martin Corley, Jorge Rosete	Adult		31/05/2019	39.884	-8.539		Portugal	Leiria	Pombal	Abiul
IBILP1777-20	INV08996	11375150	INV08996	INV08996	Research Center in Biodiversity and Genetic Resources	BOLD:AAB2861	20	Arthropoda	82	Insecta	113	Lepidoptera	551	Sphingidae	6414	Macroglossinae	23153	Deilephila	53757	Deilephila elpenor	Martin Corley	Morphology	DNA/Tissue Vouchered Only	Leg	Martin Corley, Jorge Rosete	Adult		01/06/2019	40.102	-8.808		Portugal	Coimbra	Figueira da Foz	Bizorreiro
IBILP1778-20	INV08997	11375151	INV08997	INV08997	Research Center in Biodiversity and Genetic Resources	BOLD:AAB4777	20	Arthropoda	82	Insecta	113	Lepidoptera	33532	Erebidae	4794	Rivulinae	7528	Rivula	22850	Rivula sericealis	Martin Corley	Morphology	Vouchered:Registered Collection	Leg	Martin Corley, Jorge Rosete	Adult		01/06/2019	40.102	-8.808		Portugal	Coimbra	Figueira da Foz	Bizorreiro
IBILP1779-20	INV08999	11375152	INV08999	INV08999	Research Center in Biodiversity and Genetic Resources	BOLD:AAA4524	20	Arthropoda	82	Insecta	113	Lepidoptera	525	Geometridae	5569	Geometrinae	5572	Hemithea	100267	Hemithea aestivaria	Martin Corley	Morphology	Vouchered:Registered Collection	Leg	Martin Corley, Jorge Rosete	Adult		01/06/2019	40.102	-8.808		Portugal	Coimbra	Figueira da Foz	Bizorreiro
IBILP1780-20	INV09002	11375153	INV09002	INV09002	Research Center in Biodiversity and Genetic Resources	BOLD:AAE0188	20	Arthropoda	82	Insecta	113	Lepidoptera	561	Noctuidae	4476	Noctuinae	7140	Elaphria	196789	Elaphria venustula	Martin Corley	Morphology	Vouchered:Registered Collection	Leg	Martin Corley, Sonia Ferreira	Adult		03/06/2019	41.838	-8.732		Portugal	Viana do Castelo	Caminha	Mosteiro de Sao Joao de Arga
IBILP1781-20	INV09003	11375154	INV09003	INV09003	Research Center in Biodiversity and Genetic Resources	BOLD:ABV4290	20	Arthropoda	82	Insecta	113	Lepidoptera	525	Geometridae	5242	Larentiinae	7698	Eupithecia	391231	Eupithecia scopariata	Martin Corley	Morphology	Vouchered:Registered Collection	Leg	Martin Corley, Sonia Ferreira	Adult		03/06/2019	41.838	-8.732		Portugal	Viana do Castelo	Caminha	Mosteiro de Sao Joao de Arga
IBILP178-17	INV01386	7842329		INV01386	Private Collection of Jorge Rosete	BOLD:AAD2266	20	Arthropoda	82	Insecta	113	Lepidoptera	545	Gelechiidae	6353	Anacampsinae	102463	Aproaerema	197833	Aproaerema anthyllidella	Martin Corley	morphology (genitalia)	To Be Vouchered:Holdup/Private	leg	Jorge Rosete	adult	M	18/09/2015	39.566	-8.832	243	Portugal	Leiria	Porto do Mos	Fonte da Cabra
IBILP1782-20	INV09004	11375155	INV09004	INV09004	Research Center in Biodiversity and Genetic Resources	BOLD:AAB9793	20	Arthropoda	82	Insecta	113	Lepidoptera	561	Noctuidae	24226	Eustrotiinae	86444	Protodeltote	86445	Protodeltote pygarga	Martin Corley	Morphology	Vouchered:Registered Collection	Leg	Martin Corley, Sonia Ferreira	Adult		03/06/2019	41.838	-8.732		Portugal	Viana do Castelo	Caminha	Mosteiro de Sao Joao de Arga
IBILP1783-20	INV09007	11375156	INV09007	INV09007	Research Center in Biodiversity and Genetic Resources	BOLD:AAC7742	20	Arthropoda	82	Insecta	113	Lepidoptera	425	Tortricidae	5795	Tortricinae	50878	Cnephasia	56151	Cnephasia longana	Martin Corley	Morphology	DNA/Tissue Vouchered Only	Leg	Martin Corley, Sonia Ferreira	Adult	F	03/06/2019	41.834	-8.719		Portugal	Viana do Castelo	Caminha	Arga de Baixo
IBILP1784-20	INV09022	11375157	INV09022	INV09022	Research Center in Biodiversity and Genetic Resources	BOLD:AAD2603	20	Arthropoda	82	Insecta	113	Lepidoptera	525	Geometridae	5509	Ennominae	92082	Tephronia	123827	Tephronia sepiaria	Martin Corley	Morphology	Vouchered:Registered Collection	Leg	Martin Corley, Sonia Ferreira	Adult		29/05/2019	37.712	-8.753		Portugal	Beja	Odemira	Margin of Mira river
IBILP1785-20	INV09023	11375158	INV09023	INV09023	Research Center in Biodiversity and Genetic Resources	BOLD:AAJ2820	20	Arthropoda	82	Insecta	113	Lepidoptera	525	Geometridae	5509	Ennominae	92167	Abraxas	195508	Abraxas pantaria	Martin Corley	Morphology	Vouchered:Registered Collection	Leg	Martin Corley, Sonia Ferreira	Adult		29/05/2019	37.712	-8.753		Portugal	Beja	Odemira	Margin of Mira river
IBILP1786-20	INV09024	11375159	INV09024	INV09024	Research Center in Biodiversity and Genetic Resources	BOLD:AAC3967	20	Arthropoda	82	Insecta	113	Lepidoptera	525	Geometridae	5182	Sterrhinae	90704	Rhodostrophia	141790	Rhodostrophia calabra	Martin Corley	Morphology	Vouchered:Registered Collection	Leg	Martin Corley, Sonia Ferreira	Adult		29/05/2019	37.712	-8.753		Portugal	Beja	Odemira	Margin of Mira river
IBILP1787-20	INV09025	11375160	INV09025	INV09025	Research Center in Biodiversity and Genetic Resources	BOLD:AAC3677	20	Arthropoda	82	Insecta	113	Lepidoptera	525	Geometridae	5569	Geometrinae	77024	Comibaena	110181	Comibaena bajularia	Martin Corley	Morphology	Vouchered:Registered Collection	Leg	Martin Corley, Sonia Ferreira	Adult		29/05/2019	37.712	-8.753		Portugal	Beja	Odemira	Margin of Mira river
IBILP1788-20	INV09026	11375161	INV09026	INV09026	Research Center in Biodiversity and Genetic Resources	BOLD:AAC2506	20	Arthropoda	82	Insecta	113	Lepidoptera	425	Tortricidae	5795	Tortricinae	27047	Tortrix	27048	Tortrix viridana	Martin Corley	Morphology	Vouchered:Registered Collection	Leg	Martin Corley, Sonia Ferreira	Adult		29/05/2019	37.712	-8.753		Portugal	Beja	Odemira	Margin of Mira river
IBILP1789-20	INV09058	11375162	INV09058	INV09058	Research Center in Biodiversity and Genetic Resources	BOLD:AAB7343	20	Arthropoda	82	Insecta	113	Lepidoptera	525	Geometridae	5509	Ennominae	7759	Selenia	110089	Selenia dentaria	Martin Corley	Morphology	Vouchered:Registered Collection	Leg	Martin Corley, Sonia Ferreira	Adult		02/06/2019	41.399	-8.752		Portugal	Porto	Povoa de Varzim	Povoa de Varzim
IBILP1790-20	INV09060	11375163	INV09060	INV09060	Research Center in Biodiversity and Genetic Resources	BOLD:AAI7349	20	Arthropoda	82	Insecta	113	Lepidoptera	24760	Crambidae	2143	Spilomelinae	50556	Cydalima	349823	Cydalima perspectalis	Martin Corley	Morphology	Vouchered:Registered Collection	Leg	Martin Corley, Sonia Ferreira	Adult		02/06/2019	41.399	-8.752		Portugal	Porto	Povoa de Varzim	Povoa de Varzim
IBILP1791-20	INV09061	11375164	INV09061	INV09061	Research Center in Biodiversity and Genetic Resources	BOLD:AAA8482	20	Arthropoda	82	Insecta	113	Lepidoptera	525	Geometridae	5509	Ennominae	92155	Alcis	98680	Alcis repandata	Martin Corley	Morphology	Vouchered:Registered Collection	Leg	Martin Corley, Sonia Ferreira	Adult		03/06/2019	41.838	-8.732		Portugal	Viana do Castelo	Caminha	Mosteiro de Sao Joao de Arga
IBILP179-17	INV01395	7842330		INV01395	Private Collection of Jorge Rosete	BOLD:AAD7590	20	Arthropoda	82	Insecta	113	Lepidoptera	649	Coleophoridae	2330	Coleophorinae	6497	Coleophora	158692	Coleophora albicosta	Martin Corley	morphology (genitalia)	To Be Vouchered:Holdup/Private	leg	Jorge Rosete	adult	F	05/04/2016	40.202	-8.858	127	Portugal	Coimbra	Figueira da Foz	Serra de Bom Viagem
IBILP1792-20	INV09062	11375165	INV09062	INV09062	Research Center in Biodiversity and Genetic Resources	BOLD:AAA4522	20	Arthropoda	82	Insecta	113	Lepidoptera	525	Geometridae	5569	Geometrinae	5572	Hemithea	100267	Hemithea aestivaria	Martin Corley	Morphology	Vouchered:Registered Collection	Leg	Martin Corley, Sonia Ferreira	Adult		03/06/2019	41.838	-8.732		Portugal	Viana do Castelo	Caminha	Mosteiro de Sao Joao de Arga
IBILP1793-20	INV09063	11375166	INV09063	INV09063	Research Center in Biodiversity and Genetic Resources	BOLD:AAB2233	20	Arthropoda	82	Insecta	113	Lepidoptera	33532	Erebidae	4265	Arctiinae	4336	Spilosoma	197696	Spilosoma lubricipeda	Martin Corley	Morphology	Vouchered:Registered Collection	Leg	Martin Corley, Sonia Ferreira	Adult		03/06/2019	41.838	-8.732		Portugal	Viana do Castelo	Caminha	Mosteiro de Sao Joao de Arga
IBILP1794-20	INV09066	11375167	INV09066	INV09066	Research Center in Biodiversity and Genetic Resources	BOLD:AAC5196	20	Arthropoda	82	Insecta	113	Lepidoptera	561	Noctuidae	4476	Noctuinae	34866	Dypterygia	86402	Dypterygia scabriuscula	Martin Corley	Morphology	Vouchered:Registered Collection	Leg	Martin Corley, Sonia Ferreira	Adult		03/06/2019	41.838	-8.732		Portugal	Viana do Castelo	Caminha	Mosteiro de Sao Joao de Arga
IBILP1795-20	INV09093	11375168	INV09093	INV09093	Research Center in Biodiversity and Genetic Resources	BOLD:AAE1922	20	Arthropoda	82	Insecta	113	Lepidoptera	545	Gelechiidae	6355	Anomologinae	7416	Monochroa	179107	Monochroa cytisella	Martin Corley	Morphology	Vouchered:Registered Collection	Leg	Martin Corley, Sonia Ferreira	Adult		03/06/2019	41.838	-8.732		Portugal	Viana do Castelo	Caminha	Mosteiro de Sao Joao de Arga
IBILP1796-20	INV09095	11375169	INV09095	INV09095	Research Center in Biodiversity and Genetic Resources	BOLD:AAC1691	20	Arthropoda	82	Insecta	113	Lepidoptera	24760	Crambidae	5765	Crambinae	7793	Crambus	179021	Crambus lathoniellus	Martin Corley	Morphology	DNA/Tissue Vouchered Only	Leg	Martin Corley, Sonia Ferreira	Adult		03/06/2019	41.838	-8.732		Portugal	Viana do Castelo	Caminha	Mosteiro de Sao Joao de Arga
IBILP1797-20	INV09096	11375170	INV09096	INV09096	Research Center in Biodiversity and Genetic Resources	BOLD:AAB1555	20	Arthropoda	82	Insecta	113	Lepidoptera	24760	Crambidae	1989	Scopariinae	6774	Scoparia	183449	Scoparia ambigualis	Martin Corley	Morphology	DNA/Tissue Vouchered Only	Leg	Martin Corley, Sonia Ferreira	Adult		03/06/2019	41.838	-8.732		Portugal	Viana do Castelo	Caminha	Mosteiro de Sao Joao de Arga
IBILP1798-20	INV09097	11375171	INV09097	INV09097	Research Center in Biodiversity and Genetic Resources	BOLD:AAE1260	20	Arthropoda	82	Insecta	113	Lepidoptera	425	Tortricidae	5833	Olethreutinae	7953	Ancylis	198017	Ancylis obtusana	Martin Corley	Morphology	DNA/Tissue Vouchered Only	Leg	Martin Corley, Sonia Ferreira	Adult		03/06/2019	41.838	-8.732		Portugal	Viana do Castelo	Caminha	Mosteiro de Sao Joao de Arga
IBILP1799-20	INV09098	11375172	INV09098	INV09098	Research Center in Biodiversity and Genetic Resources	BOLD:ABZ1241	20	Arthropoda	82	Insecta	113	Lepidoptera	689	Pyralidae	2215	Phycitinae	6679	Homoeosoma	258063	Homoeosoma nimbella	Martin Corley	Morphology	DNA/Tissue Vouchered Only	Leg	Martin Corley, Sonia Ferreira	Adult		03/06/2019	41.838	-8.732		Portugal	Viana do Castelo	Caminha	Mosteiro de Sao Joao de Arga
IBILP1800-20	INV09099	11375173	INV09099	INV09099	Research Center in Biodiversity and Genetic Resources	BOLD:AAC1846	20	Arthropoda	82	Insecta	113	Lepidoptera	546510	Depressariidae	595299	Depressariinae	6598	Agonopterix	161382	Agonopterix nervosa	Martin Corley	Morphology	DNA/Tissue Vouchered Only	Leg	Martin Corley, Sonia Ferreira	Adult		03/06/2019	41.838	-8.732		Portugal	Viana do Castelo	Caminha	Mosteiro de Sao Joao de Arga
IBILP1801-20	INV09100	11375174	INV09100	INV09100	Research Center in Biodiversity and Genetic Resources	BOLD:ACW2397	20	Arthropoda	82	Insecta	113	Lepidoptera	433	Oecophoridae	710005	Pleurotinae	84669	Pleurota	730671	Pleurota ericella	Martin Corley	Morphology	DNA/Tissue Vouchered Only	Leg	Martin Corley, Sonia Ferreira	Adult		03/06/2019	41.838	-8.732		Portugal	Viana do Castelo	Caminha	Mosteiro de Sao Joao de Arga
IBILP180-17	INV01405	7842331	INV01405	P47_C_1P_006B	Research Center in Biodiversity and Genetic Resources	BOLD:ABY7572	20	Arthropoda	82	Insecta	113	Lepidoptera	487	Zygaenidae	33567	Procridinae	258125	Adscita	259333	Adscita jordani	Sasha Vasconcelos	morphology	Vouchered:Registered Collection	leg	Sasha Vasconcelos	adult		22/04/2014	37.626	-8.174	258	Portugal	Beja	Ourique	Ourique
IBILP1802-20	INV09101	11375175	INV09101	INV09101	Research Center in Biodiversity and Genetic Resources	BOLD:AAE1297	20	Arthropoda	82	Insecta	113	Lepidoptera	425	Tortricidae	5795	Tortricinae	979319	Brevicornutia	979320	Brevicornutia pallidana	Martin Corley	Morphology	DNA/Tissue Vouchered Only	Leg	Martin Corley, Sonia Ferreira	Adult		03/06/2019	41.834	-8.719		Portugal	Viana do Castelo	Caminha	Arga de Baixo
IBILP1803-20	INV09102	11375176	INV09102	INV09102	Research Center in Biodiversity and Genetic Resources	BOLD:AAC0728	20	Arthropoda	82	Insecta	113	Lepidoptera	521	Notodontidae	175320	Ptilodontinae	179031	Ptilodon	179032	Ptilodon capucina	Martin Corley	Morphology	DNA/Tissue Vouchered Only	Leg	Martin Corley, Sonia Ferreira	Adult		03/06/2019	41.838	-8.732		Portugal	Viana do Castelo	Caminha	Mosteiro de Sao Joao de Arga
IBILP1804-20	INV09103	11375177	INV09103	INV09103	Research Center in Biodiversity and Genetic Resources	BOLD:AAC1283	20	Arthropoda	82	Insecta	113	Lepidoptera	561	Noctuidae	282033	Aediinae	5106	Aedia	60100	Aedia leucomelas	Martin Corley	Morphology	DNA/Tissue Vouchered Only	Leg	Martin Corley, Sonia Ferreira	Adult		03/06/2019	41.838	-8.732		Portugal	Viana do Castelo	Caminha	Mosteiro de Sao Joao de Arga
IBILP1805-20	INV09104	11375178	INV09104	INV09104	Research Center in Biodiversity and Genetic Resources	BOLD:AAB4833	20	Arthropoda	82	Insecta	113	Lepidoptera	561	Noctuidae	4476	Noctuinae	4820	Oligia	86434	Oligia strigilis	Martin Corley	Morphology	DNA/Tissue Vouchered Only	Leg	Martin Corley, Sonia Ferreira	Adult		03/06/2019	41.838	-8.732		Portugal	Viana do Castelo	Caminha	Mosteiro de Sao Joao de Arga
IBILP1806-20	INV09106	11375179	INV09106	INV09106	Research Center in Biodiversity and Genetic Resources	BOLD:AAA4559	20	Arthropoda	82	Insecta	113	Lepidoptera	525	Geometridae	5242	Larentiinae	7613	Euphyia	20850	Euphyia unangulata	Martin Corley	Morphology	DNA/Tissue Vouchered Only	Leg	Martin Corley, Sonia Ferreira	Adult		03/06/2019	41.838	-8.732		Portugal	Viana do Castelo	Caminha	Mosteiro de Sao Joao de Arga
IBILP1807-20	INV09108	11375180	INV09108	INV09108	Research Center in Biodiversity and Genetic Resources	BOLD:AAC0743	20	Arthropoda	82	Insecta	113	Lepidoptera	525	Geometridae	5242	Larentiinae	7695	Perizoma	158310	Perizoma hydrata	Martin Corley	Morphology	DNA/Tissue Vouchered Only	Leg	Martin Corley, Sonia Ferreira	Adult		03/06/2019	41.838	-8.732		Portugal	Viana do Castelo	Caminha	Mosteiro de Sao Joao de Arga
IBILP1808-20	INV09109	11375181	INV09109	INV09109	Research Center in Biodiversity and Genetic Resources	BOLD:AAX5863	20	Arthropoda	82	Insecta	113	Lepidoptera	561	Noctuidae			978857	Violaphotia	978858	Violaphotia molothina	Martin Corley	Morphology	DNA/Tissue Vouchered Only	Leg	Martin Corley, Sonia Ferreira	Adult		03/06/2019	41.834	-8.719		Portugal	Viana do Castelo	Caminha	Arga de Baixo
IBILP1809-20	INV09029	11375182	INV09029	INV09029	Research Center in Biodiversity and Genetic Resources	BOLD:ABW9167	20	Arthropoda	82	Insecta	113	Lepidoptera	33532	Erebidae	24218	Lymantriinae	6996	Orgyia	288106	Orgyia trigotephras	Martin Corley	Morphology	DNA/Tissue Vouchered Only	Leg	Martin Corley, Sonia Ferreira	Adult		30/05/2019	38.475	-8.994		Portugal	Setubal	Setubal	Convento da Arrabida
IBILP1810-20	INV00577	11383548	INV00577	INV00577	Research Center in Biodiversity and Genetic Resources	BOLD:ADV4874	20	Arthropoda	82	Insecta	113	Lepidoptera	651	Psychidae	86183	Oiketicinae	187133	Eumasia	187134	Eumasia parietariella	Martin Corley	Morphology	DNA/Tissue Vouchered Only	Leg	Martin Corley	Adult	M	02/06/2016	41.344	-6.92		Portugal	Braganca	Alfandega da Fe	Quinta do Zacarias
IBILP1811-20	INV00578	11383549	INV00578	INV00578	Research Center in Biodiversity and Genetic Resources	BOLD:AAY5615	20	Arthropoda	82	Insecta	113	Lepidoptera	425	Tortricidae	5795	Tortricinae	50878	Cnephasia	379414	Cnephasia ecullyana	Martin Corley	Morphology	Vouchered:Registered Collection	Leg	Martin Corley	Adult	M	02/06/2016	41.344	-6.92		Portugal	Braganca	Alfandega da Fe	Quinta do Zacarias
IBILP181-17	INV01406	7842332	INV01406	P8_0_1P_007B	Research Center in Biodiversity and Genetic Resources	BOLD:AAA2632	20	Arthropoda	82	Insecta	113	Lepidoptera	561	Noctuidae	4476	Noctuinae	4719	Noctua	19326	Noctua pronuba	Sasha Vasconcelos	morphology	Vouchered:Registered Collection	leg	Sasha Vasconcelos	adult		22/04/2014	37.779	-7.994	187	Portugal	Beja	Castro Verde	Entradas
IBILP1812-20	INV00581	11383550	INV00581	INV00581	Research Center in Biodiversity and Genetic Resources	BOLD:AAZ9514	20	Arthropoda	82	Insecta	113	Lepidoptera	649	Coleophoridae	2330	Coleophorinae	6497	Coleophora	396257	Coleophora semicinerea	Martin Corley	Morphology	Vouchered:Registered Collection	Leg	Joao Nunes	Adult	M	24/04/2016	41.545	-6.902		Portugal	Braganca	Macedo de Cavaleiros	Vale da Porca
IBILP1813-20	INV00587	11383551	INV00587	INV00587	Research Center in Biodiversity and Genetic Resources	BOLD:AAZ0894	20	Arthropoda	82	Insecta	113	Lepidoptera	687	Douglasiidae	255618	Douglasiinae	2801	Tinagma	388658	Tinagma balteolella	Martin Corley	Morphology	Vouchered:Registered Collection	Leg	Joao Nunes	Adult	F	24/04/2016	41.545	-6.902		Portugal	Braganca	Macedo de Cavaleiros	Vale da Porca
IBILP1814-20	INV00588	11383552	INV00588	INV00588	Research Center in Biodiversity and Genetic Resources	BOLD:ADI5177	20	Arthropoda	82	Insecta	113	Lepidoptera	665	Yponomeutidae	2541	Yponomeutinae	2538	Zelleria	255701	Zelleria hepariella	Martin Corley	Morphology	Vouchered:Registered Collection	Leg	Martin Corley	Adult		21/06/2016	39.917	-8.413		Portugal	Leiria	Ansiao	2 km East of Ansiao
IBILP1815-20	INV00594	11383553	INV00594	INV00594	Research Center in Biodiversity and Genetic Resources	BOLD:ACP7671	20	Arthropoda	82	Insecta	113	Lepidoptera	665	Yponomeutidae	2541	Yponomeutinae	573471	Parahyponomeuta	573472	Parahyponomeuta egregiella	Martin Corley	Morphology	Vouchered:Registered Collection	Leg	Martin Corley	Adult		01/07/2016	41.979	-6.794		Portugal	Braganca	Braganca	Lama Grande
IBILP1816-20	INV00607	11383554	INV00607	INV00607	Research Center in Biodiversity and Genetic Resources	BOLD:AED0964	20	Arthropoda	82	Insecta	113	Lepidoptera	525	Geometridae	5509	Ennominae	92135	Menophra	413559	Menophra nycthemeraria	Martin Corley	Morphology	Vouchered:Registered Collection	Leg	Martin Corley, Sonia Ferreira	Adult		22/06/2015	42.003	-8.169	811	Portugal	Viana do Castelo	Melgaco	Podre - Assureira
IBILP1817-20	INV00679	11383555	INV00679	INV00679	Research Center in Biodiversity and Genetic Resources	BOLD:AAB8660	20	Arthropoda	82	Insecta	113	Lepidoptera	33532	Erebidae	4265	Arctiinae	51485	Diacrisia	51486	Diacrisia sannio	Martin Corley	Morphology	Vouchered:Registered Collection	Leg	Martin Corley, Sonia Ferreira	Adult		22/06/2015	42.003	-8.169	811	Portugal	Viana do Castelo	Melgaco	Podre - Assureira
IBILP1818-20	INV00684	11383556	INV00684	INV00684	Research Center in Biodiversity and Genetic Resources	BOLD:ACF2447	20	Arthropoda	82	Insecta	113	Lepidoptera	623	Lasiocampidae	47907	Lasiocampinae	7310	Phyllodesma	978855	Phyllodesma kermesifolia	Martin Corley	Morphology	Vouchered:Registered Collection	Leg	Martin Corley, Rui Andrade, J. M. Grosso-Silva	Adult		16/06/2015	41.455	-6.594	353	Portugal	Braganca	Vimioso	Margem direita do rio Angueira, a sudoeste do Cast
IBILP1819-20	INV00694	11383557	INV00694	INV00694	Research Center in Biodiversity and Genetic Resources	BOLD:AAB5913	20	Arthropoda	82	Insecta	113	Lepidoptera	521	Notodontidae	33497	Notodontinae	4013	Pheosia	179034	Pheosia tremula	Martin Corley	Morphology	Vouchered:Registered Collection	Leg	Martin Corley, Rui Andrade	Adult		21/06/2015	41.905	-6.776	850	Portugal	Braganca	Braganca	Franca
IBILP1820-20	INV00717	11383558	INV00717	INV00717	Research Center in Biodiversity and Genetic Resources	BOLD:ACL5676	20	Arthropoda	82	Insecta	113	Lepidoptera	33532	Erebidae	4265	Arctiinae	591684	Artimelia	591685	Artimelia latreillii	Martin Corley	Morphology	Vouchered:Registered Collection	Leg	Martin Corley	Adult		12/05/2016	40.407	-7.556	1010	Portugal	Guarda	Manteigas	Seixo Branco
IBILP1821-20	INV00720	11383559	INV00720	INV00720	Research Center in Biodiversity and Genetic Resources	BOLD:AAQ0242	20	Arthropoda	82	Insecta	113	Lepidoptera	429	Cosmopterigidae	5655	Cosmopteriginae	73650	Pyroderces	362496	Pyroderces argyrogrammos	Martin Corley	Morphology	Vouchered:Registered Collection	Leg	Martin Corley	Adult		17/05/2016	37.204	-8.005	140	Portugal	Faro	Loule	Querenca, Fonte da Benemola,
IBILP182-17	INV01407	7842333	INV01407	P13_C_1P_010B	Research Center in Biodiversity and Genetic Resources	BOLD:AAB4345	20	Arthropoda	82	Insecta	113	Lepidoptera	561	Noctuidae	4464	Plusiinae	7381	Autographa	22840	Autographa gamma	Sasha Vasconcelos	morphology	Vouchered:Registered Collection	leg	Sasha Vasconcelos	adult		25/04/2014	37.696	-7.864	179	Portugal	Beja	Mertola	Alcaria Ruiva
IBILP1822-20	INV00830	11383560	INV00830	INV00830	Research Center in Biodiversity and Genetic Resources	BOLD:AAF4169	20	Arthropoda	82	Insecta	113	Lepidoptera	24760	Crambidae	5765	Crambinae	205681	Platytes	205682	Platytes cerussella	Martin Corley	Morphology	Vouchered:Registered Collection	Leg	Martin Corley, Rui Andrade, J. M. Grosso-Silva	Adult		16/06/2015	41.455	-6.594	353	Portugal	Braganca	Vimioso	Margem direita do rio Angueira, a sudoeste do Cast
IBILP1823-20	INV00845	11383561	INV00845	INV00845	Research Center in Biodiversity and Genetic Resources	BOLD:AEC9855	20	Arthropoda	82	Insecta	113	Lepidoptera	433	Oecophoridae	710005	Pleurotinae	84669	Pleurota	710003	Pleurota honorella	Martin Corley	Morphology	Vouchered:Registered Collection	Leg	Martin Corley, Rui Andrade, J. M. Grosso-Silva	Adult		16/06/2015	41.455	-6.594	353	Portugal	Braganca	Vimioso	Margem direita do rio Angueira, a sudoeste do Cast
IBILP1824-20	INV00847	11383562	INV00847	INV00847	Research Center in Biodiversity and Genetic Resources	BOLD:AEC5068	20	Arthropoda	82	Insecta	113	Lepidoptera	545	Gelechiidae	6355	Anomologinae	64980	Isophrictis	804169	Isophrictis lineatella	Martin Corley	Morphology	Vouchered:Registered Collection	Leg	Martin Corley, Rui Andrade, J. M. Grosso-Silva	Adult		16/06/2015	41.455	-6.594	353	Portugal	Braganca	Vimioso	Margem direita do rio Angueira, a sudoeste do Cast
IBILP1825-20	INV00863	11383563	INV00863	INV00863	Research Center in Biodiversity and Genetic Resources	BOLD:ABW9317	20	Arthropoda	82	Insecta	113	Lepidoptera	561	Noctuidae	4476	Noctuinae	7123	Caradrina	387868	Caradrina proxima	Martin Corley	Morphology	Vouchered:Registered Collection	Leg	Martin Corley, Rui Andrade, J. M. Grosso-Silva	Adult		16/06/2015	41.455	-6.594	353	Portugal	Braganca	Vimioso	Margem direita do rio Angueira, a sudoeste do Cast
IBILP1826-20	INV00877	11383564	INV00877	INV00877	Research Center in Biodiversity and Genetic Resources	BOLD:AAD7910	20	Arthropoda	82	Insecta	113	Lepidoptera	525	Geometridae	5509	Ennominae	78630	Isturgia	155564	Isturgia murinaria	Martin Corley	Morphology	Vouchered:Registered Collection	Leg	Martin Corley, Rui Andrade, J. M. Grosso-Silva	Adult		16/06/2015	41.455	-6.594	353	Portugal	Braganca	Vimioso	Margem direita do rio Angueira, a sudoeste do Cast
IBILP1827-20	INV00883	11383565	INV00883	INV00883	Research Center in Biodiversity and Genetic Resources	BOLD:ABZ5171	20	Arthropoda	82	Insecta	113	Lepidoptera	525	Geometridae	5242	Larentiinae	100491	Cataclysme	257667	Cataclysme uniformata	Martin Corley	Morphology	Vouchered:Registered Collection	Leg	Martin Corley, Rui Andrade, J. M. Grosso-Silva	Adult		16/06/2015	41.455	-6.594	353	Portugal	Braganca	Vimioso	Margem direita do rio Angueira, a sudoeste do Cast
IBILP1828-20	INV00892	11383566	INV00892	INV00892	Research Center in Biodiversity and Genetic Resources	BOLD:ACA9807	20	Arthropoda	82	Insecta	113	Lepidoptera	689	Pyralidae	2215	Phycitinae	381380	Epischnia	383071	Epischnia illotella	Martin Corley	Morphology	Vouchered:Registered Collection	Leg	Martin Corley, Rui Andrade, J. M. Grosso-Silva	Adult		16/06/2015	41.455	-6.594	353	Portugal	Braganca	Vimioso	Margem direita do rio Angueira, a sudoeste do Cast
IBILP1829-20	INV00893	11383567	INV00893	INV00893	Research Center in Biodiversity and Genetic Resources	BOLD:ADR8390	20	Arthropoda	82	Insecta	113	Lepidoptera	425	Tortricidae	5833	Olethreutinae	7835	Epinotia	894274	Epinotia dalmatana	Martin Corley	Morphology	Vouchered:Registered Collection	Leg	Martin Corley, Rui Andrade, J. M. Grosso-Silva	Adult		16/06/2015	41.455	-6.594	353	Portugal	Braganca	Vimioso	Margem direita do rio Angueira, a sudoeste do Cast
IBILP1830-20	INV00904	11383568	INV00904	INV00904	Research Center in Biodiversity and Genetic Resources	BOLD:AAE6311	20	Arthropoda	82	Insecta	113	Lepidoptera	525	Geometridae	5509	Ennominae	90687	Peribatodes	155629	Peribatodes ilicaria	Martin Corley	Morphology	Vouchered:Registered Collection	Leg	Martin Corley, Rui Andrade, J. M. Grosso-Silva	Adult		16/06/2015	41.455	-6.594	353	Portugal	Braganca	Vimioso	Margem direita do rio Angueira, a sudoeste do Cast
IBILP1831-20	INV00907	11383569	INV00907	INV00907	Research Center in Biodiversity and Genetic Resources	BOLD:ACA9658	20	Arthropoda	82	Insecta	113	Lepidoptera	689	Pyralidae	2215	Phycitinae	466788	Oxybia	466789	Oxybia transversella	Martin Corley	Morphology	Vouchered:Registered Collection	Leg	Martin Corley, Rui Andrade, J. M. Grosso-Silva	Adult		16/06/2015	41.455	-6.594	353	Portugal	Braganca	Vimioso	Margem direita do rio Angueira, a sudoeste do Cast
IBILP183-17	INV01413	7842334	INV01413	P11_F_1P_021B	Research Center in Biodiversity and Genetic Resources	BOLD:AAF0734	20	Arthropoda	82	Insecta	113	Lepidoptera	525	Geometridae	5182	Sterrhinae	7684	Scopula	141367	Scopula ornata	Sasha Vasconcelos	morphology	Vouchered:Registered Collection	leg	Sasha Vasconcelos	adult		29/04/2014	37.787	-7.894	155	Portugal	Beja	Mertola	Alcaria Ruiva
IBILP1832-20	INV00924	11383570	INV00924	INV00924	Research Center in Biodiversity and Genetic Resources	BOLD:AAD2632	20	Arthropoda	82	Insecta	113	Lepidoptera	545	Gelechiidae	6278	Gelechiinae	8039	Teleiodes	198081	Teleiodes luculella	Martin Corley	Morphology	Vouchered:Registered Collection	Leg	Martin Corley, Rui Andrade, J. M. Grosso-Silva	Adult		16/06/2015	41.455	-6.594	353	Portugal	Braganca	Vimioso	Margem direita do rio Angueira, a sudoeste do Cast
IBILP1833-20	INV00928	11383571	INV00928	INV00928	Research Center in Biodiversity and Genetic Resources	BOLD:ABZ4147	20	Arthropoda	82	Insecta	113	Lepidoptera	561	Noctuidae	4476	Noctuinae	318597	Conisania	451317	Conisania andalusica	Martin Corley	Morphology	Vouchered:Registered Collection	Leg	Martin Corley, Rui Andrade, J. M. Grosso-Silva	Adult		16/06/2015	41.455	-6.594	353	Portugal	Braganca	Vimioso	Margem direita do rio Angueira, a sudoeste do Cast
[truncated: 1,378 more rows]
