# Supplementary material for: The InBIO Barcoding Initiative Database: DNA barcodes of Portuguese moths
Source: Biodivers Data J. 2024 May 16;12:e117169. doi: 10.3897/BDJ.12.e117169 (PMC11188589; doi:10.3897/BDJ.12.e117169)
Supplement: Supplementary material 3 — IBI - Lepidoptera 08 - Specimen details - Darwin Core Standard [file bdj-12-e117169-s003.txt]

id	occurrenceID	catalogNumber	fieldNumber	identificationRemarks	basisOfRecord	institutionCode	phylum	class	order	family	genus	scientificName	taxonRank	identifiedBy	habitat	samplingProtocol	eventDate	recordedBy	country	stateProvince	locality	decimalLatitude	decimalLongitude	geodeticDatum	coordinateUncertaintyInMeters	georeferenceSources	maximumElevationInMeters	minimumElevationInMeters	lifeStage	sex	preparations	rightsHolder	license	language
IBILP002-17	IBILP002-17	INV00519	INV00519	BOLD:AAA8017	PreservedSpecimen	Research Center in Biodiversity and Genetic Resources	Arthropoda	Insecta	Lepidoptera	Geometridae	Camptogramma	Camptogramma bilineata (Linnaeus, 1758)	species	Martin Corley		Light traps	16/06/2015	Jose Manuel Grosso-Silva	Portugal	Braganca	Vimioso, river Angueira rigth margin, a southwest of Castel	41.4551	-6.5921	WGS 84	30		353	353	Adult		leg removed as tissue sample for DNA extraction	Barcode of Life Datasystems	Creative Commons - Share Alike	en
IBILP003-17	IBILP003-17	INV00571	INV00571	BOLD:AAC5667	PreservedSpecimen	Research Center in Biodiversity and Genetic Resources	Arthropoda	Insecta	Lepidoptera	Geometridae	Eupithecia	Eupithecia schiefereri Bohatsch, 1893	species	Martin Corley		Light traps	03/06/2016	Martin Corley	Portugal	Braganca	Miranda do Douro, Freixiosa	41.4248	-6.3084	WGS 84	30		600	600	Adult	M	leg removed as tissue sample for DNA extraction	Barcode of Life Datasystems	Creative Commons - Share Alike	en
IBILP004-17	IBILP004-17	INV00591	INV00591	BOLD:AAK0920	PreservedSpecimen	Research Center in Biodiversity and Genetic Resources	Arthropoda	Insecta	Lepidoptera	Gelechiidae	Acompsia	Acompsia schmidtiellus (Heyden, 1848)	species	Martin Corley		Light traps	28/06/2016	Jorge Rosete	Portugal	Leiria	Ansiao, 2 km East of Ansiao	39.9204	-8.4138	WGS 84	30		250	250	Adult		leg removed as tissue sample for DNA extraction	Barcode of Life Datasystems	Creative Commons - Share Alike	en
IBILP006-17	IBILP006-17	INV00606	INV00606	BOLD:AAI8867	PreservedSpecimen	Research Center in Biodiversity and Genetic Resources	Arthropoda	Insecta	Lepidoptera	Erebidae	Dysgonia	Dysgonia algira Linnaeus, 1767	species	Martin Corley		Light traps	16/06/2015	Martin Corley | Rui Andrade | J. M. Grosso-Silva	Portugal	Braganca	Vimioso, river Angueira rigth margin, a southwest of Castel	41.4549	-6.5936	WGS 84	30		353	353	Adult		leg removed as tissue sample for DNA extraction	Barcode of Life Datasystems	Creative Commons - Share Alike	en
IBILP007-17	IBILP007-17	INV00615	INV00615	BOLD:AAB6107	PreservedSpecimen	Research Center in Biodiversity and Genetic Resources	Arthropoda	Insecta	Lepidoptera	Sphingidae	Sphinx	Sphinx ligustri Linnaeus, 1758	species	Martin Corley		Light traps	21/06/2015	Martin Corley | Rui Andrade	Portugal	Braganca	Braganca, Franca	41.9052	-6.7757	WGS 84	30		850	850	Adult		leg removed as tissue sample for DNA extraction	Barcode of Life Datasystems	Creative Commons - Share Alike	en
IBILP008-17	IBILP008-17	INV00621	INV00621	BOLD:AAC0945	PreservedSpecimen	Research Center in Biodiversity and Genetic Resources	Arthropoda	Insecta	Lepidoptera	Notodontidae	Phalera	Phalera bucephala Linnaeus, 1758	species	Martin Corley		Light traps	20/06/2015	Martin Corley | Rui Andrade	Portugal	Braganca	Braganca, Lama Grande	41.9792	-6.7938	WGS 84	30		1389.3	1389.3	Adult		leg removed as tissue sample for DNA extraction	Barcode of Life Datasystems	Creative Commons - Share Alike	en
IBILP009-17	IBILP009-17	INV00624	INV00624	BOLD:AAB1551	PreservedSpecimen	Research Center in Biodiversity and Genetic Resources	Arthropoda	Insecta	Lepidoptera	Noctuidae	Apamea	Apamea monoglypha (Hufnagel, 1766)	species	Martin Corley		Light traps	20/06/2015	Martin Corley | Rui Andrade	Portugal	Braganca	Braganca, Lama Grande	41.9792	-6.7938	WGS 84	30		1389.3	1389.3	Adult		leg removed as tissue sample for DNA extraction	Barcode of Life Datasystems	Creative Commons - Share Alike	en
IBILP010-17	IBILP010-17	INV00625	INV00625	BOLD:AAB9113	PreservedSpecimen	Research Center in Biodiversity and Genetic Resources	Arthropoda	Insecta	Lepidoptera	Noctuidae	Agrotis	Agrotis exclamationis (Linnaeus, 1758)	species	Martin Corley		Light traps	19/06/2015	Martin Corley | Rui Andrade	Portugal	Braganca	Braganca, Carrazedo	41.7664	-6.9023	WGS 84	30		890	890	Adult		leg removed as tissue sample for DNA extraction	Barcode of Life Datasystems	Creative Commons - Share Alike	en
IBILP011-17	IBILP011-17	INV00641	INV00641	BOLD:AAC0134	PreservedSpecimen	Research Center in Biodiversity and Genetic Resources	Arthropoda	Insecta	Lepidoptera	Erebidae	Spilosoma	Spilosoma lutea (Hufnagel, 1766)	species	Martin Corley		Light traps	22/06/2015	Martin Corley | Sonia Ferreira	Portugal	Viana do Castelo	Melgaco, Podre - Assureira	42.0028	-8.1691	WGS 84	30		811	811	Adult		leg removed as tissue sample for DNA extraction	Barcode of Life Datasystems	Creative Commons - Share Alike	en
IBILP012-17	IBILP012-17	INV00646	INV00646	BOLD:AAD8512	PreservedSpecimen	Research Center in Biodiversity and Genetic Resources	Arthropoda	Insecta	Lepidoptera	Noctuidae	Lacanobia	Lacanobia contigua (Denis & Schiffermüller), 1775	species	Martin Corley		Light traps	22/06/2015	Martin Corley | Sonia Ferreira	Portugal	Viana do Castelo	Melgaco, Podre - Assureira	42.0028	-8.1691	WGS 84	30		811	811	Adult		leg removed as tissue sample for DNA extraction	Barcode of Life Datasystems	Creative Commons - Share Alike	en
IBILP013-17	IBILP013-17	INV00648	INV00648	BOLD:AAC8418	PreservedSpecimen	Research Center in Biodiversity and Genetic Resources	Arthropoda	Insecta	Lepidoptera	Noctuidae	Sideridis	Sideridis rivularis Fabricius, 1775	species	Martin Corley		Light traps	22/06/2015	Martin Corley | Sonia Ferreira	Portugal	Viana do Castelo	Melgaco, Podre - Assureira	42.0028	-8.1691	WGS 84	30		811	811	Adult		leg removed as tissue sample for DNA extraction	Barcode of Life Datasystems	Creative Commons - Share Alike	en
IBILP014-17	IBILP014-17	INV00652	INV00652	BOLD:AAA2632	PreservedSpecimen	Research Center in Biodiversity and Genetic Resources	Arthropoda	Insecta	Lepidoptera	Noctuidae	Noctua	Noctua pronuba Linnaeus, 1758	species	Martin Corley		Light traps	18/06/2015	Martin Corley | Rui Andrade	Portugal	Braganca	Miranda do Douro, Freixiosa	41.4248	-6.3084	WGS 84	30		600	600	Adult		leg removed as tissue sample for DNA extraction	Barcode of Life Datasystems	Creative Commons - Share Alike	en
IBILP015-17	IBILP015-17	INV00653	INV00653	BOLD:ABY9367	PreservedSpecimen	Research Center in Biodiversity and Genetic Resources	Arthropoda	Insecta	Lepidoptera	Geometridae	Biston	Biston betularia (Linnaeus, 1758)	species	Martin Corley		Light traps	20/06/2015	Martin Corley | Rui Andrade	Portugal	Braganca	Braganca, Lama Grande	41.9792	-6.7938	WGS 84	30		1389.3	1389.3	Adult		leg removed as tissue sample for DNA extraction	Barcode of Life Datasystems	Creative Commons - Share Alike	en
IBILP016-17	IBILP016-17	INV00654	INV00654	BOLD:AAE9291	PreservedSpecimen	Research Center in Biodiversity and Genetic Resources	Arthropoda	Insecta	Lepidoptera	Erebidae	Catocala	Catocala nymphaea Esper, 1787	species	Martin Corley		Light traps	18/06/2015	Martin Corley | Rui Andrade	Portugal	Braganca	Miranda do Douro, Freixiosa	41.4248	-6.3084	WGS 84	30		600	600	Adult		leg removed as tissue sample for DNA extraction	Barcode of Life Datasystems	Creative Commons - Share Alike	en
IBILP017-17	IBILP017-17	INV00655	INV00655	BOLD:AAD7323	PreservedSpecimen	Research Center in Biodiversity and Genetic Resources	Arthropoda	Insecta	Lepidoptera	Noctuidae	Moma	Moma alpium (Osbeck, 1778)	species	Martin Corley		Light traps	22/06/2015	Martin Corley | Sonia Ferreira	Portugal	Viana do Castelo	Melgaco, Podre - Assureira	42.0028	-8.1691	WGS 84	30		811	811	Adult		leg removed as tissue sample for DNA extraction	Barcode of Life Datasystems	Creative Commons - Share Alike	en
IBILP018-17	IBILP018-17	INV00657	INV00657	BOLD:AAA8482	PreservedSpecimen	Research Center in Biodiversity and Genetic Resources	Arthropoda	Insecta	Lepidoptera	Geometridae	Alcis	Alcis repandata (Linnaeus, 1758)	species	Martin Corley		Light traps	21/06/2015	Martin Corley | Rui Andrade	Portugal	Braganca	Braganca, Franca	41.9052	-6.7757	WGS 84	30		850	850	Adult		leg removed as tissue sample for DNA extraction	Barcode of Life Datasystems	Creative Commons - Share Alike	en
IBILP019-17	IBILP019-17	INV00659	INV00659	BOLD:AAB7358	PreservedSpecimen	Research Center in Biodiversity and Genetic Resources	Arthropoda	Insecta	Lepidoptera	Noctuidae	Phlogophora	Phlogophora meticulosa (Linnaeus, 1758)	species	Martin Corley		Light traps	21/06/2015	Martin Corley | Rui Andrade	Portugal	Braganca	Braganca, Franca	41.9052	-6.7757	WGS 84	30		850	850	Adult		leg removed as tissue sample for DNA extraction	Barcode of Life Datasystems	Creative Commons - Share Alike	en
IBILP020-17	IBILP020-17	INV00662	INV00662	BOLD:AAB5204	PreservedSpecimen	Research Center in Biodiversity and Genetic Resources	Arthropoda	Insecta	Lepidoptera	Erebidae	Calliteara	Calliteara pudibunda Linnaeus, 1758	species	Martin Corley		Light traps	22/06/2015	Martin Corley | Sonia Ferreira	Portugal	Viana do Castelo	Melgaco, Podre - Assureira	42.0028	-8.1691	WGS 84	30		811	811	Adult		leg removed as tissue sample for DNA extraction	Barcode of Life Datasystems	Creative Commons - Share Alike	en
IBILP021-17	IBILP021-17	INV00666	INV00666	BOLD:AAB3599	PreservedSpecimen	Research Center in Biodiversity and Genetic Resources	Arthropoda	Insecta	Lepidoptera	Sphingidae	Laothoe	Laothoe populi Linnaeus, 1758	species	Martin Corley		Light traps	21/06/2015	Martin Corley | Rui Andrade	Portugal	Braganca	Braganca, Franca	41.9052	-6.7757	WGS 84	30		850	850	Adult		leg removed as tissue sample for DNA extraction	Barcode of Life Datasystems	Creative Commons - Share Alike	en
IBILP022-17	IBILP022-17	INV00668	INV00668	BOLD:AAC3712	PreservedSpecimen	Research Center in Biodiversity and Genetic Resources	Arthropoda	Insecta	Lepidoptera	Erebidae	Sphrageidus	Sphrageidus similis Füssly, 1775	species	Martin Corley		Light traps	22/06/2015	Martin Corley | Sonia Ferreira	Portugal	Viana do Castelo	Melgaco, Podre - Assureira	42.0028	-8.1691	WGS 84	30		811	811	Adult		leg removed as tissue sample for DNA extraction	Barcode of Life Datasystems	Creative Commons - Share Alike	en
IBILP023-17	IBILP023-17	INV00672	INV00672	BOLD:AAB6626	PreservedSpecimen	Research Center in Biodiversity and Genetic Resources	Arthropoda	Insecta	Lepidoptera	Noctuidae	Axylia	Axylia putris Linnaeus, 1761	species	Martin Corley		Light traps	22/06/2015	Martin Corley | Sonia Ferreira	Portugal	Viana do Castelo	Melgaco, Podre - Assureira	42.0028	-8.1691	WGS 84	30		811	811	Adult		leg removed as tissue sample for DNA extraction	Barcode of Life Datasystems	Creative Commons - Share Alike	en
IBILP024-17	IBILP024-17	INV00673	INV00673	BOLD:AAD1366	PreservedSpecimen	Research Center in Biodiversity and Genetic Resources	Arthropoda	Insecta	Lepidoptera	Erebidae	Hypena	Hypena crassalis (Fabricius, 1787)	species	Martin Corley		Light traps	22/06/2015	Martin Corley | Sonia Ferreira	Portugal	Viana do Castelo	Melgaco, Podre - Assureira	42.0028	-8.1691	WGS 84	30		811	811	Adult		leg removed as tissue sample for DNA extraction	Barcode of Life Datasystems	Creative Commons - Share Alike	en
IBILP025-17	IBILP025-17	INV00678	INV00678	BOLD:AAO0894	PreservedSpecimen	Research Center in Biodiversity and Genetic Resources	Arthropoda	Insecta	Lepidoptera	Erebidae	Autophila	Autophila cataphanes Hübner	species	Martin Corley		Light traps	16/06/2015	Martin Corley | Rui Andrade | J. M. Grosso-Silva	Portugal	Braganca	Vimioso, river Angueira rigth margin, a southwest of Castel	41.4549	-6.5936	WGS 84	30		353	353	Adult		leg removed as tissue sample for DNA extraction	Barcode of Life Datasystems	Creative Commons - Share Alike	en
IBILP026-17	IBILP026-17	INV00691	INV00691	BOLD:AAD6686	PreservedSpecimen	Research Center in Biodiversity and Genetic Resources	Arthropoda	Insecta	Lepidoptera	Noctuidae	Diarsia	Diarsia brunnea (Denis & Schiffermüller), 1775	species	Martin Corley		Light traps	22/06/2015	Martin Corley | Sonia Ferreira	Portugal	Viana do Castelo	Melgaco, Podre - Assureira	42.0028	-8.1691	WGS 84	30		811	811	Adult		leg removed as tissue sample for DNA extraction	Barcode of Life Datasystems	Creative Commons - Share Alike	en
IBILP027-17	IBILP027-17	INV00695	INV00695	BOLD:AAB8023	PreservedSpecimen	Research Center in Biodiversity and Genetic Resources	Arthropoda	Insecta	Lepidoptera	Geometridae	Plagodis	Plagodis dolabraria (Linnaeus, 1767)	species	Martin Corley		Light traps	22/06/2015	Martin Corley | Sonia Ferreira	Portugal	Viana do Castelo	Melgaco, Podre - Assureira	42.0028	-8.1691	WGS 84	30		811	811	Adult		leg removed as tissue sample for DNA extraction	Barcode of Life Datasystems	Creative Commons - Share Alike	en
IBILP028-17	IBILP028-17	INV00702	INV00702	BOLD:AAC4671	PreservedSpecimen	Research Center in Biodiversity and Genetic Resources	Arthropoda	Insecta	Lepidoptera	Drepanidae	Thyatira	Thyatira batis (Linnaeus, 1758)	species	Martin Corley		Light traps	17/08/2015	Carla Gomes	Portugal	Aveiro	Santa Maria da Feira, Pereira - Argoncilhe	41.0267	-8.5322	WGS 84	30		138	138	Adult		leg removed as tissue sample for DNA extraction	Barcode of Life Datasystems	Creative Commons - Share Alike	en
IBILP029-17	IBILP029-17	INV00703	INV00703	BOLD:ACF1608	PreservedSpecimen	Research Center in Biodiversity and Genetic Resources	Arthropoda	Insecta	Lepidoptera	Depressariidae	Agonopterix	Agonopterix heracliana Linnaeus, 1758	species	Martin Corley		Light traps	04/07/2016	Martin Corley	Portugal	Braganca	Miranda do Douro, Palancar	41.5323	-6.2885	WGS 84	30		682	682	Adult		leg removed as tissue sample for DNA extraction	Barcode of Life Datasystems	Creative Commons - Share Alike	en
IBILP030-17	IBILP030-17	INV00704	INV00704	BOLD:AEX3810	PreservedSpecimen	Research Center in Biodiversity and Genetic Resources	Arthropoda	Insecta	Lepidoptera	Depressariidae	Agonopterix	Agonopterix alstromeriana (Clerck, 1759)	species	Martin Corley		Light traps	08/07/2016	Martin Corley	Portugal	Braganca	Alfandega da Fe, Quinta do Zacarias	41.3441	-6.9204	WGS 84	30		256	256	Adult		leg removed as tissue sample for DNA extraction	Barcode of Life Datasystems	Creative Commons - Share Alike	en
IBILP031-17	IBILP031-17	INV00707	INV00707	BOLD:ABZ8307	PreservedSpecimen	Private Collection of Jorge Rosete	Arthropoda	Insecta	Lepidoptera	Tortricidae	Bactra	Bactra venosana (Zeller, 1847)	species	Martin Corley		Light traps	03/10/2015	Jorge Rosete	Portugal	Leiria	Pombal, Casais do Porto, Lourical	40.0123	-8.7263	WGS 84	30		22	22	Adult	M	leg removed as tissue sample for DNA extraction	Barcode of Life Datasystems	Creative Commons - Share Alike	en
IBILP032-17	IBILP032-17	INV00715	INV00715	BOLD:AAZ9000	PreservedSpecimen	Research Center in Biodiversity and Genetic Resources	Arthropoda	Insecta	Lepidoptera	Depressariidae	Agonopterix	Agonopterix subpropinquella Stainton, 1849	species	Martin Corley		Light traps	06/05/2016	Martin Corley	Portugal	Faro	Aljezur, Carrapateira	37.1974	-8.9065	WGS 84	30		15	15	Adult		leg removed as tissue sample for DNA extraction	Barcode of Life Datasystems	Creative Commons - Share Alike	en
IBILP033-17	IBILP033-17	INV00718	INV00718	BOLD:AAB6211	PreservedSpecimen	Research Center in Biodiversity and Genetic Resources	Arthropoda	Insecta	Lepidoptera	Noctuidae	Orthosia	Orthosia gothica Linnaeus, 1758	species	Martin Corley		Light traps	01/04/2016	Martin Corley	Portugal	Braganca	Braganca, Santo Amaro, E. of Paramio	41.8929	-6.8397	WGS 84	30		770	770	Adult		leg removed as tissue sample for DNA extraction	Barcode of Life Datasystems	Creative Commons - Share Alike	en
IBILP034-17	IBILP034-17	INV00750	INV00750	BOLD:ACE8861	PreservedSpecimen	Research Center in Biodiversity and Genetic Resources	Arthropoda	Insecta	Lepidoptera	Sphingidae	Hyles	Hyles euphorbiae Linnaeus, 1758	species	Martin Corley		Light traps	16/06/2015	Martin Corley | Rui Andrade | J. M. Grosso-Silva	Portugal	Braganca	Vimioso, river Angueira rigth margin, a southwest of Castel	41.4549	-6.5936	WGS 84	30		353	353	Adult		leg removed as tissue sample for DNA extraction	Barcode of Life Datasystems	Creative Commons - Share Alike	en
IBILP035-17	IBILP035-17	INV00751	INV00751	BOLD:ABY8586	PreservedSpecimen	Research Center in Biodiversity and Genetic Resources	Arthropoda	Insecta	Lepidoptera	Sphingidae	Hyles	Hyles livornica Esper, 1780	species	Martin Corley		Light traps	16/06/2015	Martin Corley | Rui Andrade | J. M. Grosso-Silva	Portugal	Braganca	Vimioso, river Angueira rigth margin, a southwest of Castel	41.4549	-6.5936	WGS 84	30		353	353	Adult		leg removed as tissue sample for DNA extraction	Barcode of Life Datasystems	Creative Commons - Share Alike	en
IBILP036-17	IBILP036-17	INV00752	INV00752	BOLD:AAB4472	PreservedSpecimen	Research Center in Biodiversity and Genetic Resources	Arthropoda	Insecta	Lepidoptera	Geometridae	Ourapteryx	Ourapteryx sambucaria (Linnaeus, 1758)	species	Martin Corley		Light traps	22/06/2015	Martin Corley | Sonia Ferreira	Portugal	Viana do Castelo	Melgaco, Podre - Assureira	42.0028	-8.1691	WGS 84	30		811	811	Adult		leg removed as tissue sample for DNA extraction	Barcode of Life Datasystems	Creative Commons - Share Alike	en
IBILP037-17	IBILP037-17	INV00753	INV00753	BOLD:AAB1058	PreservedSpecimen	Research Center in Biodiversity and Genetic Resources	Arthropoda	Insecta	Lepidoptera	Geometridae	Hypomecis	Hypomecis punctinalis (Scopoli, 1763)	species	Martin Corley		Light traps	22/06/2015	Martin Corley | Sonia Ferreira	Portugal	Viana do Castelo	Melgaco, Podre - Assureira	42.0028	-8.1691	WGS 84	30		811	811	Adult		leg removed as tissue sample for DNA extraction	Barcode of Life Datasystems	Creative Commons - Share Alike	en
IBILP038-17	IBILP038-17	INV00754	INV00754	BOLD:AAB2012	PreservedSpecimen	Research Center in Biodiversity and Genetic Resources	Arthropoda	Insecta	Lepidoptera	Geometridae	Geometra	Geometra papilionaria (Linnaeus, 1758)	species	Martin Corley		Light traps	22/06/2015	Martin Corley | Sonia Ferreira	Portugal	Viana do Castelo	Melgaco, Podre - Assureira	42.0028	-8.1691	WGS 84	30		811	811	Adult		leg removed as tissue sample for DNA extraction	Barcode of Life Datasystems	Creative Commons - Share Alike	en
IBILP039-17	IBILP039-17	INV00755	INV00755	BOLD:AAD0839	PreservedSpecimen	Research Center in Biodiversity and Genetic Resources	Arthropoda	Insecta	Lepidoptera	Lasiocampidae	Macrothylacia	Macrothylacia rubi (Linnaeus, 1758)	species	Martin Corley		Light traps	22/06/2015	Martin Corley | Sonia Ferreira	Portugal	Viana do Castelo	Melgaco, Podre - Assureira	42.0028	-8.1691	WGS 84	30		811	811	Adult		leg removed as tissue sample for DNA extraction	Barcode of Life Datasystems	Creative Commons - Share Alike	en
IBILP040-17	IBILP040-17	INV00756	INV00756	BOLD:AAD0646	PreservedSpecimen	Research Center in Biodiversity and Genetic Resources	Arthropoda	Insecta	Lepidoptera	Notodontidae	Stauropus	Stauropus fagi (Linnaeus, 1758)	species	Martin Corley		Light traps	22/06/2015	Martin Corley | Sonia Ferreira	Portugal	Viana do Castelo	Melgaco, Podre - Assureira	42.0028	-8.1691	WGS 84	30		811	811	Adult		leg removed as tissue sample for DNA extraction	Barcode of Life Datasystems	Creative Commons - Share Alike	en
IBILP041-17	IBILP041-17	INV00758	INV00758	BOLD:AAC1168	PreservedSpecimen	Research Center in Biodiversity and Genetic Resources	Arthropoda	Insecta	Lepidoptera	Noctuidae	Acronicta	Acronicta aceris (Linnaeus, 1758)	species	Martin Corley		Light traps	22/06/2015	Martin Corley | Sonia Ferreira	Portugal	Viana do Castelo	Melgaco, Podre - Assureira	42.0028	-8.1691	WGS 84	30		811	811	Adult		leg removed as tissue sample for DNA extraction	Barcode of Life Datasystems	Creative Commons - Share Alike	en
IBILP042-17	IBILP042-17	INV00761	INV00761	BOLD:AAD6782	PreservedSpecimen	Research Center in Biodiversity and Genetic Resources	Arthropoda	Insecta	Lepidoptera	Erebidae	Catocala	Catocala promissa (Denis & Schiffermüller), 1775	species	Martin Corley		Light traps	22/06/2015	Martin Corley | Sonia Ferreira	Portugal	Viana do Castelo	Melgaco, Podre - Assureira	42.0028	-8.1691	WGS 84	30		811	811	Adult		leg removed as tissue sample for DNA extraction	Barcode of Life Datasystems	Creative Commons - Share Alike	en
IBILP043-17	IBILP043-17	INV00789	INV00789	BOLD:ACF5481	PreservedSpecimen	Research Collection of Martin Corley	Arthropoda	Insecta	Lepidoptera	Noctuidae	Apamea	Apamea lateritia (Hufnagel, 1766)	species	Martin Corley		Light traps	04/07/2014	Martin Corley	Portugal	Braganca	Braganca, Porto do Sabor	41.9649	-6.807	WGS 84	30		1265	1265	Adult		leg removed as tissue sample for DNA extraction	Barcode of Life Datasystems	Creative Commons - Share Alike	en
IBILP044-17	IBILP044-17	INV00790	INV00790	BOLD:AAY7719	PreservedSpecimen	Research Collection of Martin Corley	Arthropoda	Insecta	Lepidoptera	Erebidae	Lygephila	Lygephila lusoria glyzirrhizae	subspecies	Martin Corley		Light traps	05/07/2014	Martin Corley	Portugal	Braganca	Braganca, Carrazedo	41.7664	-6.9023	WGS 84	30		890	890	Adult		leg removed as tissue sample for DNA extraction	Barcode of Life Datasystems	Creative Commons - Share Alike	en
IBILP045-17	IBILP045-17	INV00795	INV00795	BOLD:AAD4803	PreservedSpecimen	Research Collection of Martin Corley	Arthropoda	Insecta	Lepidoptera	Noctuidae	Noctua	Noctua interposita Hübner	species	Martin Corley		Light traps	20/06/2015	Martin Corley	Portugal	Braganca	Braganca, Lama Grande	41.9792	-6.7938	WGS 84	30		1390	1390	Adult		leg removed as tissue sample for DNA extraction	Barcode of Life Datasystems	Creative Commons - Share Alike	en
IBILP046-17	IBILP046-17	INV00804	INV00804	BOLD:AAD7434	PreservedSpecimen	Research Center in Biodiversity and Genetic Resources	Arthropoda	Insecta	Lepidoptera	Gracillariidae	Euspilapteryx	Euspilapteryx auroguttella Stephens, 1835	species	Martin Corley		Light traps	16/06/2015	Martin Corley | Rui Andrade | J. M. Grosso-Silva	Portugal	Braganca	Vimioso, river Angueira rigth margin, a southwest of Castel	41.4549	-6.5936	WGS 84	30		353	353	Adult		leg removed as tissue sample for DNA extraction	Barcode of Life Datasystems	Creative Commons - Share Alike	en
IBILP047-17	IBILP047-17	INV00811	INV00811	BOLD:AAD0296	PreservedSpecimen	Research Center in Biodiversity and Genetic Resources	Arthropoda	Insecta	Lepidoptera	Crambidae	Diasemiopsis	Diasemiopsis ramburialis (Duponchel, 1834)	species	Martin Corley		Light traps	16/06/2015	Martin Corley | Rui Andrade | J. M. Grosso-Silva	Portugal	Braganca	Vimioso, river Angueira rigth margin, a southwest of Castel	41.4549	-6.5936	WGS 84	30		353	353	Adult		leg removed as tissue sample for DNA extraction	Barcode of Life Datasystems	Creative Commons - Share Alike	en
IBILP048-17	IBILP048-17	INV00816	INV00816	BOLD:AAB2013	PreservedSpecimen	Research Center in Biodiversity and Genetic Resources	Arthropoda	Insecta	Lepidoptera	Geometridae	Idaea	Idaea ostrinaria (Hübner)	species	Martin Corley		Light traps	16/06/2015	Martin Corley | Rui Andrade | J. M. Grosso-Silva	Portugal	Braganca	Vimioso, river Angueira rigth margin, a southwest of Castel	41.4549	-6.5936	WGS 84	30		353	353	Adult		leg removed as tissue sample for DNA extraction	Barcode of Life Datasystems	Creative Commons - Share Alike	en
IBILP049-17	IBILP049-17	INV00821	INV00821	BOLD:AAC1043	PreservedSpecimen	Research Center in Biodiversity and Genetic Resources	Arthropoda	Insecta	Lepidoptera	Crambidae	Palpita	Palpita vitrealis Rossi, 1794	species	Martin Corley		Light traps	16/06/2015	Martin Corley | Rui Andrade | J. M. Grosso-Silva	Portugal	Braganca	Vimioso, river Angueira rigth margin, a southwest of Castel	41.4549	-6.5936	WGS 84	30		353	353	Adult		leg removed as tissue sample for DNA extraction	Barcode of Life Datasystems	Creative Commons - Share Alike	en
IBILP050-17	IBILP050-17	INV00834	INV00834	BOLD:AAC3729	PreservedSpecimen	Research Center in Biodiversity and Genetic Resources	Arthropoda	Insecta	Lepidoptera	Crambidae	Udea	Udea ferrugalis Hübner, 1796	species	Martin Corley		Light traps	16/06/2015	Martin Corley | Rui Andrade | J. M. Grosso-Silva	Portugal	Braganca	Vimioso, river Angueira rigth margin, a southwest of Castel	41.4549	-6.5936	WGS 84	30		353	353	Adult		leg removed as tissue sample for DNA extraction	Barcode of Life Datasystems	Creative Commons - Share Alike	en
IBILP051-17	IBILP051-17	INV00842	INV00842	BOLD:AAF3935	PreservedSpecimen	Research Center in Biodiversity and Genetic Resources	Arthropoda	Insecta	Lepidoptera	Crambidae	Anania	Anania verbascalis (Denis & Schiffermüller), 1775	species	Martin Corley		Light traps	16/06/2015	Martin Corley | Rui Andrade | J. M. Grosso-Silva	Portugal	Braganca	Vimioso, river Angueira rigth margin, a southwest of Castel	41.4549	-6.5936	WGS 84	30		353	353	Adult		leg removed as tissue sample for DNA extraction	Barcode of Life Datasystems	Creative Commons - Share Alike	en
IBILP052-17	IBILP052-17	INV00851	INV00851	BOLD:ACE3007	PreservedSpecimen	Research Center in Biodiversity and Genetic Resources	Arthropoda	Insecta	Lepidoptera	Tortricidae	Acleris	Acleris variegana (Denis & Schiffermüller), 1775	species	Martin Corley		Light traps	16/06/2015	Martin Corley | Rui Andrade | J. M. Grosso-Silva	Portugal	Braganca	Vimioso, river Angueira rigth margin, a southwest of Castel	41.4549	-6.5936	WGS 84	30		353	353	Adult		leg removed as tissue sample for DNA extraction	Barcode of Life Datasystems	Creative Commons - Share Alike	en
IBILP053-17	IBILP053-17	INV00857	INV00857	BOLD:AAD1923	PreservedSpecimen	Research Center in Biodiversity and Genetic Resources	Arthropoda	Insecta	Lepidoptera	Gracillariidae	Aspilapteryx	Aspilapteryx tringipennella (Zeller, 1839)	species	Martin Corley		Light traps	16/06/2015	Martin Corley | Rui Andrade | J. M. Grosso-Silva	Portugal	Braganca	Vimioso, river Angueira rigth margin, a southwest of Castel	41.4549	-6.5936	WGS 84	30		353	353	Adult		leg removed as tissue sample for DNA extraction	Barcode of Life Datasystems	Creative Commons - Share Alike	en
IBILP054-17	IBILP054-17	INV00858	INV00858	BOLD:AAA4448	PreservedSpecimen	Research Center in Biodiversity and Genetic Resources	Arthropoda	Insecta	Lepidoptera	Geometridae	Peribatodes	Peribatodes rhomboidaria (Denis & Schiffermüller), 1775	species	Martin Corley		Light traps	16/06/2015	Martin Corley | Rui Andrade | J. M. Grosso-Silva	Portugal	Braganca	Vimioso, river Angueira rigth margin, a southwest of Castel	41.4549	-6.5936	WGS 84	30		353	353	Adult		leg removed as tissue sample for DNA extraction	Barcode of Life Datasystems	Creative Commons - Share Alike	en
IBILP055-17	IBILP055-17	INV00868	INV00868	BOLD:AAD4758	PreservedSpecimen	Research Center in Biodiversity and Genetic Resources	Arthropoda	Insecta	Lepidoptera	Noctuidae	Chloantha	Chloantha hyperici (Denis & Schiffermüller), 1775	species	Martin Corley		Light traps	16/06/2015	Martin Corley | Rui Andrade | J. M. Grosso-Silva	Portugal	Braganca	Vimioso, river Angueira rigth margin, a southwest of Castel	41.4549	-6.5936	WGS 84	30		353	353	Adult		leg removed as tissue sample for DNA extraction	Barcode of Life Datasystems	Creative Commons - Share Alike	en
IBILP056-17	IBILP056-17	INV00871	INV00871	BOLD:AAL4751	PreservedSpecimen	Research Center in Biodiversity and Genetic Resources	Arthropoda	Insecta	Lepidoptera	Erebidae	Eublemma	Eublemma candidana (Fabricius, 1794)	species	Martin Corley		Light traps	16/06/2015	Martin Corley | Rui Andrade | J. M. Grosso-Silva	Portugal	Braganca	Vimioso, river Angueira rigth margin, a southwest of Castel	41.4549	-6.5936	WGS 84	30		353	353	Adult		leg removed as tissue sample for DNA extraction	Barcode of Life Datasystems	Creative Commons - Share Alike	en
IBILP057-17	IBILP057-17	INV00890	INV00890	BOLD:ACF3081	PreservedSpecimen	Research Center in Biodiversity and Genetic Resources	Arthropoda	Insecta	Lepidoptera	Geometridae	Scopula	Scopula marginepunctata (Göze, 1781)	species	Martin Corley		Light traps	16/06/2015	Martin Corley | Rui Andrade | J. M. Grosso-Silva	Portugal	Braganca	Vimioso, river Angueira rigth margin, a southwest of Castel	41.4549	-6.5936	WGS 84	30		353	353	Adult		leg removed as tissue sample for DNA extraction	Barcode of Life Datasystems	Creative Commons - Share Alike	en
IBILP058-17	IBILP058-17	INV00891	INV00891	BOLD:ABZ0431	PreservedSpecimen	Research Center in Biodiversity and Genetic Resources	Arthropoda	Insecta	Lepidoptera	Nolidae	Nola	Nola subchlamydula Staudinger, 1870	species	Martin Corley		Light traps	16/06/2015	Martin Corley | Rui Andrade | J. M. Grosso-Silva	Portugal	Braganca	Vimioso, river Angueira rigth margin, a southwest of Castel	41.4549	-6.5936	WGS 84	30		353	353	Adult		leg removed as tissue sample for DNA extraction	Barcode of Life Datasystems	Creative Commons - Share Alike	en
IBILP059-17	IBILP059-17	INV00901	INV00901	BOLD:AAA3532	PreservedSpecimen	Research Center in Biodiversity and Genetic Resources	Arthropoda	Insecta	Lepidoptera	Tortricidae	Cydia	Cydia pomonella (Linnaeus, 1758)	species	Martin Corley		Light traps	16/06/2015	Martin Corley | Rui Andrade | J. M. Grosso-Silva	Portugal	Braganca	Vimioso, river Angueira rigth margin, a southwest of Castel	41.4549	-6.5936	WGS 84	30		353	353	Adult		leg removed as tissue sample for DNA extraction	Barcode of Life Datasystems	Creative Commons - Share Alike	en
IBILP060-17	IBILP060-17	INV00903	INV00903	BOLD:AAE4545	PreservedSpecimen	Research Center in Biodiversity and Genetic Resources	Arthropoda	Insecta	Lepidoptera	Crambidae	Eudonia	Eudonia delunella Stainton, 1849	species	Martin Corley		Light traps	16/06/2015	Martin Corley | Rui Andrade | J. M. Grosso-Silva	Portugal	Braganca	Vimioso, river Angueira rigth margin, a southwest of Castel	41.4549	-6.5936	WGS 84	30		353	353	Adult		leg removed as tissue sample for DNA extraction	Barcode of Life Datasystems	Creative Commons - Share Alike	en
IBILP061-17	IBILP061-17	INV00906	INV00906	BOLD:AAA2633	PreservedSpecimen	Research Center in Biodiversity and Genetic Resources	Arthropoda	Insecta	Lepidoptera	Noctuidae	Noctua	Noctua comes Hübner	species	Martin Corley		Light traps	16/06/2015	Martin Corley | Rui Andrade | J. M. Grosso-Silva	Portugal	Braganca	Vimioso, river Angueira rigth margin, a southwest of Castel	41.4549	-6.5936	WGS 84	30		353	353	Adult		leg removed as tissue sample for DNA extraction	Barcode of Life Datasystems	Creative Commons - Share Alike	en
IBILP062-17	IBILP062-17	INV00914	INV00914	BOLD:AAC2556	PreservedSpecimen	Research Center in Biodiversity and Genetic Resources	Arthropoda	Insecta	Lepidoptera	Noctuidae	Acronicta	Acronicta rumicis Linnaeus, 1758	species	Martin Corley		Light traps	16/06/2015	Martin Corley | Rui Andrade | J. M. Grosso-Silva	Portugal	Braganca	Vimioso, river Angueira rigth margin, a southwest of Castel	41.4549	-6.5936	WGS 84	30		353	353	Adult		leg removed as tissue sample for DNA extraction	Barcode of Life Datasystems	Creative Commons - Share Alike	en
IBILP063-17	IBILP063-17	INV00916	INV00916	BOLD:ABA9642	PreservedSpecimen	Research Center in Biodiversity and Genetic Resources	Arthropoda	Insecta	Lepidoptera	Lasiocampidae	Phyllodesma	Phyllodesma suberifolia (Duponchel, 1842)	species	Martin Corley		Light traps	16/06/2015	Martin Corley | Rui Andrade | J. M. Grosso-Silva	Portugal	Braganca	Vimioso, river Angueira rigth margin, a southwest of Castel	41.4549	-6.5936	WGS 84	30		353	353	Adult		leg removed as tissue sample for DNA extraction	Barcode of Life Datasystems	Creative Commons - Share Alike	en
IBILP064-17	IBILP064-17	INV00920	INV00920	BOLD:AAA7574	PreservedSpecimen	Research Center in Biodiversity and Genetic Resources	Arthropoda	Insecta	Lepidoptera	Noctuidae	Noctua	Noctua janthe Borkhausen, 1792	species	Martin Corley		Light traps	16/06/2015	Martin Corley | Rui Andrade | J. M. Grosso-Silva	Portugal	Braganca	Vimioso, river Angueira rigth margin, a southwest of Castel	41.4549	-6.5936	WGS 84	30		353	353	Adult		leg removed as tissue sample for DNA extraction	Barcode of Life Datasystems	Creative Commons - Share Alike	en
IBILP065-17	IBILP065-17	INV00932	INV00932	BOLD:AAA8983	PreservedSpecimen	Research Center in Biodiversity and Genetic Resources	Arthropoda	Insecta	Lepidoptera	Geometridae	Rhodometra	Rhodometra sacraria (Linnaeus, 1767)	species	Martin Corley		Light traps	16/06/2015	Martin Corley | Rui Andrade | J. M. Grosso-Silva	Portugal	Braganca	Vimioso, river Angueira rigth margin, a southwest of Castel	41.4549	-6.5936	WGS 84	30		353	353	Adult		leg removed as tissue sample for DNA extraction	Barcode of Life Datasystems	Creative Commons - Share Alike	en
IBILP066-17	IBILP066-17	INV00938	INV00938	BOLD:AAC2483	PreservedSpecimen	Research Center in Biodiversity and Genetic Resources	Arthropoda	Insecta	Lepidoptera	Geometridae	Stegania	Stegania trimaculata (Villers, 1789)	species	Martin Corley		Light traps	16/06/2015	Martin Corley | Rui Andrade | J. M. Grosso-Silva	Portugal	Braganca	Vimioso, river Angueira rigth margin, a southwest of Castel	41.4549	-6.5936	WGS 84	30		353	353	Adult		leg removed as tissue sample for DNA extraction	Barcode of Life Datasystems	Creative Commons - Share Alike	en
IBILP067-17	IBILP067-17	INV00943	INV00943	BOLD:AAB9094	PreservedSpecimen	Research Center in Biodiversity and Genetic Resources	Arthropoda	Insecta	Lepidoptera	Geometridae	Pachycnemia	Pachycnemia hippocastanaria (Hübner, 1799)	species	Martin Corley		Light traps	16/06/2015	Martin Corley | Rui Andrade | J. M. Grosso-Silva	Portugal	Braganca	Vimioso, river Angueira rigth margin, a southwest of Castel	41.4549	-6.5936	WGS 84	30		353	353	Adult		leg removed as tissue sample for DNA extraction	Barcode of Life Datasystems	Creative Commons - Share Alike	en
IBILP068-17	IBILP068-17	INV00944	INV00944	BOLD:AAA6644	PreservedSpecimen	Research Center in Biodiversity and Genetic Resources	Arthropoda	Insecta	Lepidoptera	Noctuidae	Spodoptera	Spodoptera exigua (Hübner, 1808)	species	Martin Corley		Light traps	16/06/2015	Martin Corley | Rui Andrade | J. M. Grosso-Silva	Portugal	Braganca	Vimioso, river Angueira rigth margin, a southwest of Castel	41.4549	-6.5936	WGS 84	30		353	353	Adult		leg removed as tissue sample for DNA extraction	Barcode of Life Datasystems	Creative Commons - Share Alike	en
IBILP069-17	IBILP069-17	INV00949	INV00949	BOLD:AAU4299	PreservedSpecimen	Research Center in Biodiversity and Genetic Resources	Arthropoda	Insecta	Lepidoptera	Depressariidae	Exaeretia	Exaeretia lutosella Herrich-Schäffer, 1855	species	Martin Corley		Light traps	17/06/2015	Martin Corley | Rui Andrade | J. M. Grosso-Silva	Portugal	Braganca	Mogadouro, river Sabor left margin (Albufeira), east of the g	41.2873	-6.8739	WGS 84	30		193	193	Adult		leg removed as tissue sample for DNA extraction	Barcode of Life Datasystems	Creative Commons - Share Alike	en
IBILP070-17	IBILP070-17	INV00954	INV00954	BOLD:AAE7397	PreservedSpecimen	Research Center in Biodiversity and Genetic Resources	Arthropoda	Insecta	Lepidoptera	Depressariidae	Depressaria	Depressaria depressana Fabricius, 1775	species	Martin Corley		Light traps	17/06/2015	Martin Corley | Rui Andrade | J. M. Grosso-Silva	Portugal	Braganca	Mogadouro, river Sabor left margin (Albufeira), east of the g	41.2873	-6.8739	WGS 84	30		193	193	Adult		leg removed as tissue sample for DNA extraction	Barcode of Life Datasystems	Creative Commons - Share Alike	en
IBILP071-17	IBILP071-17	INV00957	INV00957	BOLD:AAA1513	PreservedSpecimen	Research Center in Biodiversity and Genetic Resources	Arthropoda	Insecta	Lepidoptera	Plutellidae	Plutella	Plutella xylostella (Linnaeus, 1767)	species	Martin Corley		Light traps	17/06/2015	Martin Corley | Rui Andrade | J. M. Grosso-Silva	Portugal	Braganca	Mogadouro, river Sabor left margin (Albufeira), east of the g	41.2873	-6.8739	WGS 84	30		193	193	Adult		leg removed as tissue sample for DNA extraction	Barcode of Life Datasystems	Creative Commons - Share Alike	en
IBILP072-17	IBILP072-17	INV00961	INV00961	BOLD:AAB4345	PreservedSpecimen	Research Center in Biodiversity and Genetic Resources	Arthropoda	Insecta	Lepidoptera	Noctuidae	Autographa	Autographa gamma (Linnaeus, 1758)	species	Martin Corley		Light traps	17/06/2015	Martin Corley | Rui Andrade | J. M. Grosso-Silva	Portugal	Braganca	Mogadouro, river Sabor left margin (Albufeira), east of the g	41.2873	-6.8739	WGS 84	30		193	193	Adult		leg removed as tissue sample for DNA extraction	Barcode of Life Datasystems	Creative Commons - Share Alike	en
IBILP073-17	IBILP073-17	INV00964	INV00964	BOLD:AAD7434	PreservedSpecimen	Research Center in Biodiversity and Genetic Resources	Arthropoda	Insecta	Lepidoptera	Gracillariidae	Euspilapteryx	Euspilapteryx auroguttella Stephens, 1835	species	Martin Corley		Light traps	17/06/2015	Martin Corley | Rui Andrade | J. M. Grosso-Silva	Portugal	Braganca	Mogadouro, river Sabor left margin (Albufeira), east of the g	41.2873	-6.8739	WGS 84	30		193	193	Adult		leg removed as tissue sample for DNA extraction	Barcode of Life Datasystems	Creative Commons - Share Alike	en
IBILP074-17	IBILP074-17	INV00966	INV00966	BOLD:AAJ1025	PreservedSpecimen	Research Center in Biodiversity and Genetic Resources	Arthropoda	Insecta	Lepidoptera	Tortricidae	Clepsis	Clepsis eatoniana (Ragonot, 1881)	species	Martin Corley		Light traps	17/06/2015	Martin Corley | Rui Andrade | J. M. Grosso-Silva	Portugal	Braganca	Mogadouro, river Sabor left margin (Albufeira), east of the g	41.2873	-6.8739	WGS 84	30		193	193	Adult		leg removed as tissue sample for DNA extraction	Barcode of Life Datasystems	Creative Commons - Share Alike	en
IBILP075-17	IBILP075-17	INV00969	INV00969	BOLD:AAH9855	PreservedSpecimen	Research Center in Biodiversity and Genetic Resources	Arthropoda	Insecta	Lepidoptera	Choreutidae	Tebenna	Tebenna micalis Mann, 1857	species	Martin Corley		Light traps	17/06/2015	Martin Corley | Rui Andrade | J. M. Grosso-Silva	Portugal	Braganca	Mogadouro, river Sabor left margin (Albufeira), east of the g	41.2873	-6.8739	WGS 84	30		193	193	Adult		leg removed as tissue sample for DNA extraction	Barcode of Life Datasystems	Creative Commons - Share Alike	en
IBILP076-17	IBILP076-17	INV00973	INV00973	BOLD:AAK7524	PreservedSpecimen	Research Center in Biodiversity and Genetic Resources	Arthropoda	Insecta	Lepidoptera	Gelechiidae	Metzneria	Metzneria aestivella (Zeller, 1839)	species	Martin Corley		Light traps	17/06/2015	Martin Corley | Rui Andrade | J. M. Grosso-Silva	Portugal	Braganca	Mogadouro, river Sabor left margin (Albufeira), east of the g	41.2873	-6.8739	WGS 84	30		193	193	Adult		leg removed as tissue sample for DNA extraction	Barcode of Life Datasystems	Creative Commons - Share Alike	en
IBILP077-17	IBILP077-17	INV00975	INV00975	BOLD:AAC8348	PreservedSpecimen	Research Center in Biodiversity and Genetic Resources	Arthropoda	Insecta	Lepidoptera	Tortricidae	Epinotia	Epinotia thapsiana (Zeller, 1847)	species	Martin Corley		Light traps	17/06/2015	Martin Corley | Rui Andrade | J. M. Grosso-Silva	Portugal	Braganca	Mogadouro, river Sabor left margin (Albufeira), east of the g	41.2873	-6.8739	WGS 84	30		193	193	Adult		leg removed as tissue sample for DNA extraction	Barcode of Life Datasystems	Creative Commons - Share Alike	en
IBILP078-17	IBILP078-17	INV00979	INV00979	BOLD:ACE4927	PreservedSpecimen	Research Center in Biodiversity and Genetic Resources	Arthropoda	Insecta	Lepidoptera	Gelechiidae	Teleiopsis	Teleiopsis diffinis (Haworth, 1828)	species	Martin Corley		Light traps	17/06/2015	Martin Corley | Rui Andrade | J. M. Grosso-Silva	Portugal	Braganca	Mogadouro, river Sabor left margin (Albufeira), east of the g	41.2873	-6.8739	WGS 84	30		193	193	Adult		leg removed as tissue sample for DNA extraction	Barcode of Life Datasystems	Creative Commons - Share Alike	en
IBILP079-17	IBILP079-17	INV00980	INV00980	BOLD:AAL3278	PreservedSpecimen	Research Center in Biodiversity and Genetic Resources	Arthropoda	Insecta	Lepidoptera	Gracillariidae	Dialectica	Dialectica scalariella (Zeller, 1850)	species	Martin Corley		Light traps	17/06/2015	Martin Corley | Rui Andrade | J. M. Grosso-Silva	Portugal	Braganca	Mogadouro, river Sabor left margin (Albufeira), east of the g	41.2873	-6.8739	WGS 84	30		193	193	Adult		leg removed as tissue sample for DNA extraction	Barcode of Life Datasystems	Creative Commons - Share Alike	en
IBILP080-17	IBILP080-17	INV00981	INV00981	BOLD:AAG1829	PreservedSpecimen	Research Center in Biodiversity and Genetic Resources	Arthropoda	Insecta	Lepidoptera	Erebidae	Eublemma	Eublemma ostrina (Hübner, 1808)	species	Martin Corley		Light traps	17/06/2015	Martin Corley | Rui Andrade | J. M. Grosso-Silva	Portugal	Braganca	Mogadouro, river Sabor left margin (Albufeira), east of the g	41.2873	-6.8739	WGS 84	30		193	193	Adult		leg removed as tissue sample for DNA extraction	Barcode of Life Datasystems	Creative Commons - Share Alike	en
IBILP081-17	IBILP081-17	INV00982	INV00982	BOLD:AAB7420	PreservedSpecimen	Research Center in Biodiversity and Genetic Resources	Arthropoda	Insecta	Lepidoptera	Pyralidae	Etiella	Etiella zinckenella (Treitschke, 1832)	species	Martin Corley		Light traps	17/06/2015	Martin Corley | Rui Andrade | J. M. Grosso-Silva	Portugal	Braganca	Mogadouro, river Sabor left margin (Albufeira), east of the g	41.2873	-6.8739	WGS 84	30		193	193	Adult		leg removed as tissue sample for DNA extraction	Barcode of Life Datasystems	Creative Commons - Share Alike	en
IBILP082-17	IBILP082-17	INV00987	INV00987	BOLD:ACE4009	PreservedSpecimen	Research Center in Biodiversity and Genetic Resources	Arthropoda	Insecta	Lepidoptera	Geometridae	Idaea	Idaea subsericeata (Haworth, 1809)	species	Martin Corley		Light traps	17/06/2015	Martin Corley | Rui Andrade | J. M. Grosso-Silva	Portugal	Braganca	Mogadouro, river Sabor left margin (Albufeira), east of the g	41.2873	-6.8739	WGS 84	30		193	193	Adult		leg removed as tissue sample for DNA extraction	Barcode of Life Datasystems	Creative Commons - Share Alike	en
IBILP083-17	IBILP083-17	INV00989	INV00989	BOLD:AAD4832	PreservedSpecimen	Research Center in Biodiversity and Genetic Resources	Arthropoda	Insecta	Lepidoptera	Geometridae	Aplocera	Aplocera efformata (Guenée)	species	Martin Corley		Light traps	17/06/2015	Martin Corley | Rui Andrade | J. M. Grosso-Silva	Portugal	Braganca	Mogadouro, river Sabor left margin (Albufeira), east of the g	41.2873	-6.8739	WGS 84	30		193	193	Adult		leg removed as tissue sample for DNA extraction	Barcode of Life Datasystems	Creative Commons - Share Alike	en
IBILP084-17	IBILP084-17	INV00990	INV00990	BOLD:AAL6537	PreservedSpecimen	Research Center in Biodiversity and Genetic Resources	Arthropoda	Insecta	Lepidoptera	Choreutidae	Choreutis	Choreutis nemorana (Hübner, 1799)	species	Martin Corley		Light traps	17/06/2015	Martin Corley | Rui Andrade | J. M. Grosso-Silva	Portugal	Braganca	Mogadouro, river Sabor left margin (Albufeira), east of the g	41.2873	-6.8739	WGS 84	30		193	193	Adult		leg removed as tissue sample for DNA extraction	Barcode of Life Datasystems	Creative Commons - Share Alike	en
IBILP085-17	IBILP085-17	INV00994	INV00994	BOLD:AAD0557	PreservedSpecimen	Research Center in Biodiversity and Genetic Resources	Arthropoda	Insecta	Lepidoptera	Noctuidae	Hecatera	Hecatera dysodea (Denis & Schiffermüller), 1775	species	Martin Corley		Light traps	17/06/2015	Martin Corley | Rui Andrade | J. M. Grosso-Silva	Portugal	Braganca	Mogadouro, river Sabor left margin (Albufeira), east of the g	41.2873	-6.8739	WGS 84	30		193	193	Adult		leg removed as tissue sample for DNA extraction	Barcode of Life Datasystems	Creative Commons - Share Alike	en
IBILP086-17	IBILP086-17	INV01003	INV01003	BOLD:AAC3136	PreservedSpecimen	Research Center in Biodiversity and Genetic Resources	Arthropoda	Insecta	Lepidoptera	Tortricidae	Aleimma	Aleimma loeflingiana (Linnaeus, 1758)	species	Martin Corley		Light traps	18/06/2015	Martin Corley | Rui Andrade	Portugal	Braganca	Miranda do Douro, Freixiosa	41.4248	-6.3084	WGS 84	30		600	600	Adult		leg removed as tissue sample for DNA extraction	Barcode of Life Datasystems	Creative Commons - Share Alike	en
IBILP087-17	IBILP087-17	INV01004	INV01004	BOLD:AAD4698	PreservedSpecimen	Research Center in Biodiversity and Genetic Resources	Arthropoda	Insecta	Lepidoptera	Autostichidae	Symmoca	Symmoca signatella Herrich-Schäffer, 1854	species	Martin Corley		Light traps	18/06/2015	Martin Corley | Rui Andrade	Portugal	Braganca	Miranda do Douro, Freixiosa	41.4248	-6.3084	WGS 84	30		600	600	Adult		leg removed as tissue sample for DNA extraction	Barcode of Life Datasystems	Creative Commons - Share Alike	en
IBILP088-17	IBILP088-17	INV01007	INV01007	BOLD:AAB2523	PreservedSpecimen	Research Center in Biodiversity and Genetic Resources	Arthropoda	Insecta	Lepidoptera	Geometridae	Cyclophora	Cyclophora puppillaria (Hübner)	species	Martin Corley		Light traps	18/06/2015	Martin Corley | Rui Andrade	Portugal	Braganca	Miranda do Douro, Freixiosa	41.4248	-6.3084	WGS 84	30		600	600	Adult		leg removed as tissue sample for DNA extraction	Barcode of Life Datasystems	Creative Commons - Share Alike	en
IBILP089-17	IBILP089-17	INV01015	INV01015	BOLD:AAL3278	PreservedSpecimen	Research Center in Biodiversity and Genetic Resources	Arthropoda	Insecta	Lepidoptera	Gracillariidae	Dialectica	Dialectica scalariella (Zeller, 1850)	species	Martin Corley		Light traps	18/06/2015	Martin Corley | Rui Andrade	Portugal	Braganca	Miranda do Douro, Freixiosa	41.4248	-6.3084	WGS 84	30		600	600	Adult		leg removed as tissue sample for DNA extraction	Barcode of Life Datasystems	Creative Commons - Share Alike	en
IBILP090-17	IBILP090-17	INV01021	INV01021	BOLD:AAP2182	PreservedSpecimen	Research Center in Biodiversity and Genetic Resources	Arthropoda	Insecta	Lepidoptera	Noctuidae	Callopistria	Callopistria latreillei (Duponchel, 1827)	species	Martin Corley		Light traps	18/06/2015	Martin Corley | Rui Andrade	Portugal	Braganca	Miranda do Douro, Freixiosa	41.4248	-6.3084	WGS 84	30		600	600	Adult		leg removed as tissue sample for DNA extraction	Barcode of Life Datasystems	Creative Commons - Share Alike	en
IBILP091-17	IBILP091-17	INV01023	INV01023	BOLD:AAA1513	PreservedSpecimen	Research Center in Biodiversity and Genetic Resources	Arthropoda	Insecta	Lepidoptera	Plutellidae	Plutella	Plutella xylostella (Linnaeus, 1767)	species	Martin Corley		Light traps	18/06/2015	Martin Corley | Rui Andrade	Portugal	Braganca	Miranda do Douro, Freixiosa	41.4248	-6.3084	WGS 84	30		600	600	Adult		leg removed as tissue sample for DNA extraction	Barcode of Life Datasystems	Creative Commons - Share Alike	en
IBILP092-17	IBILP092-17	INV01029	INV01029	BOLD:AAI0761	PreservedSpecimen	Research Center in Biodiversity and Genetic Resources	Arthropoda	Insecta	Lepidoptera	Geometridae	Tephronia	Tephronia oranaria Staudinger, 1892	species	Martin Corley		Light traps	18/06/2015	Martin Corley | Rui Andrade	Portugal	Braganca	Miranda do Douro, Freixiosa	41.4248	-6.3084	WGS 84	30		600	600	Adult		leg removed as tissue sample for DNA extraction	Barcode of Life Datasystems	Creative Commons - Share Alike	en
IBILP093-17	IBILP093-17	INV01036	INV01036	BOLD:AAN1463	PreservedSpecimen	Research Center in Biodiversity and Genetic Resources	Arthropoda	Insecta	Lepidoptera	Noctuidae	Dicycla	Dicycla oo (Linnaeus, 1758)	species	Martin Corley		Light traps	18/06/2015	Martin Corley | Rui Andrade	Portugal	Braganca	Miranda do Douro, Freixiosa	41.4248	-6.3084	WGS 84	30		600	600	Adult		leg removed as tissue sample for DNA extraction	Barcode of Life Datasystems	Creative Commons - Share Alike	en
IBILP094-17	IBILP094-17	INV01039	INV01039	BOLD:AAB2749	PreservedSpecimen	Research Center in Biodiversity and Genetic Resources	Arthropoda	Insecta	Lepidoptera	Noctuidae	Mesapamea	Mesapamea secalis (Linnaeus, 1758)	species	Martin Corley		Light traps	18/06/2015	Martin Corley | Rui Andrade	Portugal	Braganca	Miranda do Douro, Freixiosa	41.4248	-6.3084	WGS 84	30		600	600	Adult		leg removed as tissue sample for DNA extraction	Barcode of Life Datasystems	Creative Commons - Share Alike	en
IBILP095-17	IBILP095-17	INV01044	INV01044	BOLD:AAE0041	PreservedSpecimen	Research Center in Biodiversity and Genetic Resources	Arthropoda	Insecta	Lepidoptera	Noctuidae	Mythimna	Mythimna vitellina Hübner, 1808	species	Martin Corley		Light traps	18/06/2015	Martin Corley | Rui Andrade	Portugal	Braganca	Miranda do Douro, Freixiosa	41.4248	-6.3084	WGS 84	30		600	600	Adult		leg removed as tissue sample for DNA extraction	Barcode of Life Datasystems	Creative Commons - Share Alike	en
IBILP096-17	IBILP096-17	INV01047	INV01047	BOLD:AAD9538	PreservedSpecimen	Research Center in Biodiversity and Genetic Resources	Arthropoda	Insecta	Lepidoptera	Erebidae	Lygephila	Lygephila craccae (Denis & Schiffermüller), 1775	species	Martin Corley		Light traps	18/06/2015	Martin Corley | Rui Andrade	Portugal	Braganca	Miranda do Douro, Freixiosa	41.4248	-6.3084	WGS 84	30		600	600	Adult		leg removed as tissue sample for DNA extraction	Barcode of Life Datasystems	Creative Commons - Share Alike	en
IBILP097-17	IBILP097-17	INV01048	INV01048	BOLD:ABV0886	PreservedSpecimen	Research Center in Biodiversity and Genetic Resources	Arthropoda	Insecta	Lepidoptera	Geometridae	Eupithecia	Eupithecia laquaearia Herrich-Schäffer, 1848	species	Martin Corley		Light traps	18/06/2015	Martin Corley | Rui Andrade	Portugal	Braganca	Miranda do Douro, Freixiosa	41.4248	-6.3084	WGS 84	30		600	600	Adult		leg removed as tissue sample for DNA extraction	Barcode of Life Datasystems	Creative Commons - Share Alike	en
IBILP098-17	IBILP098-17	INV01052	INV01052	BOLD:AAB6706	PreservedSpecimen	Research Center in Biodiversity and Genetic Resources	Arthropoda	Insecta	Lepidoptera	Geometridae	Menophra	Menophra japygiaria (Costa)	species	Martin Corley		Light traps	18/06/2015	Martin Corley | Rui Andrade	Portugal	Braganca	Miranda do Douro, Freixiosa	41.4248	-6.3084	WGS 84	30		600	600	Adult		leg removed as tissue sample for DNA extraction	Barcode of Life Datasystems	Creative Commons - Share Alike	en
IBILP099-17	IBILP099-17	INV01063	INV01063	BOLD:AAE7870	PreservedSpecimen	Research Center in Biodiversity and Genetic Resources	Arthropoda	Insecta	Lepidoptera	Crambidae	Cynaeda	Cynaeda dentalis (Denis & Schiffermüller), 1775	species	Martin Corley		Light traps	19/06/2015	Martin Corley | Rui Andrade	Portugal	Braganca	Braganca, Carrazedo	41.7664	-6.9023	WGS 84	30		890	890	Adult		leg removed as tissue sample for DNA extraction	Barcode of Life Datasystems	Creative Commons - Share Alike	en
IBILP1000-19	IBILP1000-19	INV01129	INV01129	BOLD:ADV3659	PreservedSpecimen	Research Center in Biodiversity and Genetic Resources	Arthropoda	Insecta	Lepidoptera	Gelechiidae	Mirificarma	Mirificarma cytisella (Treitschke, 1833)	species	Martin Corley			20/06/2015	Martin Corley | Rui Andrade	Portugal	Braganca	Braganca, Lama Grande	41.9792	-6.7938	WGS 84	30		1389.3	1389.3	Adult		leg removed as tissue sample for DNA extraction	Barcode of Life Datasystems	Creative Commons - Share Alike	en
IBILP1001-19	IBILP1001-19	INV01131	INV01131	BOLD:ADS7877	PreservedSpecimen	Research Center in Biodiversity and Genetic Resources	Arthropoda	Insecta	Lepidoptera	Crambidae	Scoparia	Scoparia pyralella Hübner, 1796	species	Martin Corley			20/06/2015	Martin Corley | Rui Andrade	Portugal	Braganca	Braganca, Lama Grande	41.9792	-6.7938	WGS 84	30		1389.3	1389.3	Adult		leg removed as tissue sample for DNA extraction	Barcode of Life Datasystems	Creative Commons - Share Alike	en
IBILP100-17	IBILP100-17	INV01064	INV01064	BOLD:AAH9851	PreservedSpecimen	Research Center in Biodiversity and Genetic Resources	Arthropoda	Insecta	Lepidoptera	Scythrididae	Scythris	Scythris scopolella (Linnaeus, 1767)	species	Martin Corley		Light traps	19/06/2015	Martin Corley | Rui Andrade	Portugal	Braganca	Braganca, Carrazedo	41.7664	-6.9023	WGS 84	30		890	890	Adult		leg removed as tissue sample for DNA extraction	Barcode of Life Datasystems	Creative Commons - Share Alike	en
IBILP1002-19	IBILP1002-19	INV01133	INV01133	BOLD:ABU7960	PreservedSpecimen	Research Center in Biodiversity and Genetic Resources	Arthropoda	Insecta	Lepidoptera	Geometridae	Eupithecia	Eupithecia vulgata (Haworth, 1809)	species	Martin Corley			20/06/2015	Martin Corley | Rui Andrade	Portugal	Braganca	Braganca, Lama Grande	41.9792	-6.7938	WGS 84	30		1389.3	1389.3	Adult		leg removed as tissue sample for DNA extraction	Barcode of Life Datasystems	Creative Commons - Share Alike	en
IBILP1003-19	IBILP1003-19	INV01141	INV01141	BOLD:AAB1790	PreservedSpecimen	Research Center in Biodiversity and Genetic Resources	Arthropoda	Insecta	Lepidoptera	Noctuidae	Apamea	Apamea remissa (Hübner)	species	Martin Corley			20/06/2015	Martin Corley | Rui Andrade	Portugal	Braganca	Braganca, Lama Grande	41.9792	-6.7938	WGS 84	30		1389.3	1389.3	Adult		leg removed as tissue sample for DNA extraction	Barcode of Life Datasystems	Creative Commons - Share Alike	en
IBILP1004-19	IBILP1004-19	INV01142	INV01142	BOLD:AAA3150	PreservedSpecimen	Research Center in Biodiversity and Genetic Resources	Arthropoda	Insecta	Lepidoptera	Noctuidae	Leucania	Leucania comma Linnaeus, 1761	species	Martin Corley			20/06/2015	Martin Corley | Rui Andrade	Portugal	Braganca	Braganca, Lama Grande	41.9792	-6.7938	WGS 84	30		1389.3	1389.3	Adult		leg removed as tissue sample for DNA extraction	Barcode of Life Datasystems	Creative Commons - Share Alike	en
IBILP1005-19	IBILP1005-19	INV01147	INV01147	BOLD:AAB9591	PreservedSpecimen	Research Center in Biodiversity and Genetic Resources	Arthropoda	Insecta	Lepidoptera	Gelechiidae	Bryotropha	Bryotropha terrella (Denis & Schiffermüller), 1775	species	Martin Corley			20/06/2015	Martin Corley | Rui Andrade	Portugal	Braganca	Braganca, Lama Grande	41.9792	-6.7938	WGS 84	30		1389.3	1389.3	Adult		leg removed as tissue sample for DNA extraction	Barcode of Life Datasystems	Creative Commons - Share Alike	en
IBILP1006-19	IBILP1006-19	INV01148	INV01148	BOLD:ACA9738	PreservedSpecimen	Research Center in Biodiversity and Genetic Resources	Arthropoda	Insecta	Lepidoptera	Crambidae	Eudonia	Eudonia phaeoleuca Zeller, 1846	species	Martin Corley			20/06/2015	Martin Corley | Rui Andrade	Portugal	Braganca	Braganca, Lama Grande	41.9792	-6.7938	WGS 84	30		1389.3	1389.3	Adult		leg removed as tissue sample for DNA extraction	Barcode of Life Datasystems	Creative Commons - Share Alike	en
IBILP1007-19	IBILP1007-19	INV01149	INV01149	BOLD:AAE8821	PreservedSpecimen	Research Center in Biodiversity and Genetic Resources	Arthropoda	Insecta	Lepidoptera	Coleophoridae	Coleophora	Coleophora caespititiella Zeller, 1839	species	Martin Corley			20/06/2015	Martin Corley | Rui Andrade	Portugal	Braganca	Braganca, Lama Grande	41.9792	-6.7938	WGS 84	30		1389.3	1389.3	Adult		leg removed as tissue sample for DNA extraction	Barcode of Life Datasystems	Creative Commons - Share Alike	en
IBILP1008-19	IBILP1008-19	INV01150	INV01150	BOLD:ABY5998	PreservedSpecimen	Research Center in Biodiversity and Genetic Resources	Arthropoda	Insecta	Lepidoptera	Tortricidae	Thyraylia	Thyraylia nana (Haworth, 1811)	species	Martin Corley			20/06/2015	Martin Corley | Rui Andrade	Portugal	Braganca	Braganca, Lama Grande	41.9792	-6.7938	WGS 84	30		1389.3	1389.3	Adult		leg removed as tissue sample for DNA extraction	Barcode of Life Datasystems	Creative Commons - Share Alike	en
IBILP1009-19	IBILP1009-19	INV01151	INV01151	BOLD:ADV0251	PreservedSpecimen	Research Center in Biodiversity and Genetic Resources	Arthropoda	Insecta	Lepidoptera	Pterophoridae	Merrifieldia	Merrifieldia tridactyla (Linnaeus, 1758)	species	Martin Corley			21/06/2015	Martin Corley | Rui Andrade	Portugal	Braganca	Braganca, Paramio	41.8984	-6.85332	WGS 84	30		850	850	Adult		leg removed as tissue sample for DNA extraction	Barcode of Life Datasystems	Creative Commons - Share Alike	en
IBILP1010-19	IBILP1010-19	INV01156	INV01156	BOLD:AAB3829	PreservedSpecimen	Research Center in Biodiversity and Genetic Resources	Arthropoda	Insecta	Lepidoptera	Crambidae	Eudonia	Eudonia lacustrata Panzer, 1804	species	Martin Corley			21/06/2015	Martin Corley | Rui Andrade	Portugal	Braganca	Braganca, Franca	41.9052	-6.77572	WGS 84	30		850	850	Adult		leg removed as tissue sample for DNA extraction	Barcode of Life Datasystems	Creative Commons - Share Alike	en
IBILP1011-19	IBILP1011-19	INV01157	INV01157	BOLD:AAE1157	PreservedSpecimen	Research Center in Biodiversity and Genetic Resources	Arthropoda	Insecta	Lepidoptera	Tortricidae	Ancylis	Ancylis achatana (Denis & Schiffermüller), 1775	species	Martin Corley			21/06/2015	Martin Corley | Rui Andrade	Portugal	Braganca	Braganca, Franca	41.9052	-6.77572	WGS 84	30		850	850	Adult		leg removed as tissue sample for DNA extraction	Barcode of Life Datasystems	Creative Commons - Share Alike	en
IBILP101-17	IBILP101-17	INV01065	INV01065	BOLD:AAA1513	PreservedSpecimen	Research Center in Biodiversity and Genetic Resources	Arthropoda	Insecta	Lepidoptera	Plutellidae	Plutella	Plutella xylostella (Linnaeus, 1767)	species	Martin Corley		Light traps	19/06/2015	Martin Corley | Rui Andrade	Portugal	Braganca	Braganca, Carrazedo	41.7664	-6.9023	WGS 84	30		890	890	Adult		leg removed as tissue sample for DNA extraction	Barcode of Life Datasystems	Creative Commons - Share Alike	en
IBILP1012-19	IBILP1012-19	INV01159	INV01159	BOLD:ADT5404	PreservedSpecimen	Research Center in Biodiversity and Genetic Resources	Arthropoda	Insecta	Lepidoptera	Tineidae	Crassicornella	Crassicornella agenjoi (Petersen, 1957)	species	Martin Corley			21/06/2015	Martin Corley | Rui Andrade	Portugal	Braganca	Braganca, Franca	41.9052	-6.77572	WGS 84	30		850	850	Adult		leg removed as tissue sample for DNA extraction	Barcode of Life Datasystems	Creative Commons - Share Alike	en
IBILP1013-19	IBILP1013-19	INV01161	INV01161	BOLD:AAP6477	PreservedSpecimen	Research Center in Biodiversity and Genetic Resources	Arthropoda	Insecta	Lepidoptera	Oecophoridae	Goidanichiana	Goidanichiana jourdheuillella Ragonot, 1875	species	Martin Corley			21/06/2015	Martin Corley | Rui Andrade	Portugal	Braganca	Braganca, Franca	41.9052	-6.77572	WGS 84	30		850	850	Adult		leg removed as tissue sample for DNA extraction	Barcode of Life Datasystems	Creative Commons - Share Alike	en
IBILP1014-19	IBILP1014-19	INV01166	INV01166	BOLD:AAD1776	PreservedSpecimen	Research Center in Biodiversity and Genetic Resources	Arthropoda	Insecta	Lepidoptera	Tortricidae	Epinotia	Epinotia tenerana (Denis & Schiffermüller), 1775	species	Martin Corley			21/06/2015	Martin Corley | Rui Andrade	Portugal	Braganca	Braganca, Franca	41.9052	-6.77572	WGS 84	30		850	850	Adult		leg removed as tissue sample for DNA extraction	Barcode of Life Datasystems	Creative Commons - Share Alike	en
IBILP1015-19	IBILP1015-19	INV01174	INV01174	BOLD:AAD1501	PreservedSpecimen	Research Center in Biodiversity and Genetic Resources	Arthropoda	Insecta	Lepidoptera	Gelechiidae	Neofaculta	Neofaculta ericetella (Geyer, 1832)	species	Martin Corley			21/06/2015	Martin Corley | Rui Andrade	Portugal	Braganca	Braganca, Franca	41.9052	-6.77572	WGS 84	30		850	850	Adult		leg removed as tissue sample for DNA extraction	Barcode of Life Datasystems	Creative Commons - Share Alike	en
IBILP1016-19	IBILP1016-19	INV01175	INV01175	BOLD:ABA2603	PreservedSpecimen	Research Center in Biodiversity and Genetic Resources	Arthropoda	Insecta	Lepidoptera	Gelechiidae	Anarsia	Anarsia spartiella (Schrank, 1802)	species	Martin Corley			21/06/2015	Martin Corley | Rui Andrade	Portugal	Braganca	Braganca, Franca	41.9052	-6.77572	WGS 84	30		850	850	Adult		leg removed as tissue sample for DNA extraction	Barcode of Life Datasystems	Creative Commons - Share Alike	en
IBILP1017-19	IBILP1017-19	INV01176	INV01176	BOLD:AAD4227	PreservedSpecimen	Research Center in Biodiversity and Genetic Resources	Arthropoda	Insecta	Lepidoptera	Pyralidae	Homoeosoma	Homoeosoma sinuella Fabricius, 1794	species	Martin Corley			21/06/2015	Martin Corley | Rui Andrade	Portugal	Braganca	Braganca, Franca	41.9052	-6.77572	WGS 84	30		850	850	Adult		leg removed as tissue sample for DNA extraction	Barcode of Life Datasystems	Creative Commons - Share Alike	en
IBILP1018-19	IBILP1018-19	INV01178	INV01178	BOLD:AAE1810	PreservedSpecimen	Research Center in Biodiversity and Genetic Resources	Arthropoda	Insecta	Lepidoptera	Oecophoridae	Crassa	Crassa unitella (Hübner, 1796)	species	Martin Corley			21/06/2015	Martin Corley | Rui Andrade	Portugal	Braganca	Braganca, Franca	41.9052	-6.77572	WGS 84	30		850	850	Adult		leg removed as tissue sample for DNA extraction	Barcode of Life Datasystems	Creative Commons - Share Alike	en
IBILP1019-19	IBILP1019-19	INV01180	INV01180	BOLD:AAA3660	PreservedSpecimen	Research Center in Biodiversity and Genetic Resources	Arthropoda	Insecta	Lepidoptera	Tortricidae	Pandemis	Pandemis cerasana (Hübner, 1786)	species	Martin Corley			21/06/2015	Martin Corley | Rui Andrade	Portugal	Braganca	Braganca, Franca	41.9052	-6.77572	WGS 84	30		850	850	Adult		leg removed as tissue sample for DNA extraction	Barcode of Life Datasystems	Creative Commons - Share Alike	en
IBILP1020-19	IBILP1020-19	INV01182	INV01182	BOLD:AAC4210	PreservedSpecimen	Research Center in Biodiversity and Genetic Resources	Arthropoda	Insecta	Lepidoptera	Geometridae	Cleorodes	Cleorodes lichenaria (Hufnagel, 1767)	species	Martin Corley			21/06/2015	Martin Corley | Rui Andrade	Portugal	Braganca	Braganca, Franca	41.9052	-6.77572	WGS 84	30		850	850	Adult		leg removed as tissue sample for DNA extraction	Barcode of Life Datasystems	Creative Commons - Share Alike	en
IBILP1021-19	IBILP1021-19	INV01184	INV01184	BOLD:AAC1846	PreservedSpecimen	Research Center in Biodiversity and Genetic Resources	Arthropoda	Insecta	Lepidoptera	Depressariidae	Agonopterix	Agonopterix nervosa Haworth, 1812	species	Martin Corley			21/06/2015	Martin Corley | Rui Andrade	Portugal	Braganca	Braganca, Franca	41.9052	-6.77572	WGS 84	30		850	850	Adult		leg removed as tissue sample for DNA extraction	Barcode of Life Datasystems	Creative Commons - Share Alike	en
IBILP102-17	IBILP102-17	INV01066	INV01066	BOLD:AAD7434	PreservedSpecimen	Research Center in Biodiversity and Genetic Resources	Arthropoda	Insecta	Lepidoptera	Gracillariidae	Euspilapteryx	Euspilapteryx auroguttella Stephens, 1835	species	Martin Corley		Light traps	19/06/2015	Martin Corley | Rui Andrade	Portugal	Braganca	Braganca, Carrazedo	41.7664	-6.9023	WGS 84	30		890	890	Adult		leg removed as tissue sample for DNA extraction	Barcode of Life Datasystems	Creative Commons - Share Alike	en
IBILP1022-19	IBILP1022-19	INV01185	INV01185	BOLD:AAC4601	PreservedSpecimen	Research Center in Biodiversity and Genetic Resources	Arthropoda	Insecta	Lepidoptera	Tortricidae	Rhyacionia	Rhyacionia pinicolana (Doubleday, 1850)	species	Martin Corley			21/06/2015	Martin Corley | Rui Andrade	Portugal	Braganca	Braganca, Franca	41.9052	-6.77572	WGS 84	30		850	850	Adult		leg removed as tissue sample for DNA extraction	Barcode of Life Datasystems	Creative Commons - Share Alike	en
IBILP1023-19	IBILP1023-19	INV01191	INV01191	BOLD:AAC1136	PreservedSpecimen	Research Center in Biodiversity and Genetic Resources	Arthropoda	Insecta	Lepidoptera	Tortricidae	Notocelia	Notocelia trimaculana (Haworth, 1811)	species	Martin Corley			21/06/2015	Martin Corley | Rui Andrade	Portugal	Braganca	Braganca, Franca	41.9052	-6.77572	WGS 84	30		850	850	Adult		leg removed as tissue sample for DNA extraction	Barcode of Life Datasystems	Creative Commons - Share Alike	en
IBILP1024-19	IBILP1024-19	INV01198	INV01198	BOLD:AEM9389	PreservedSpecimen	Research Center in Biodiversity and Genetic Resources	Arthropoda	Insecta	Lepidoptera	Tineidae	Infurcitinea	Infurcitinea atrifasciella (Staudinger, 1871)	species	Martin Corley			21/06/2015	Martin Corley | Rui Andrade	Portugal	Braganca	Braganca, Franca	41.9052	-6.77572	WGS 84	30		850	850	Adult		leg removed as tissue sample for DNA extraction	Barcode of Life Datasystems	Creative Commons - Share Alike	en
IBILP1025-19	IBILP1025-19	INV01199	INV01199	BOLD:AAB7498	PreservedSpecimen	Research Center in Biodiversity and Genetic Resources	Arthropoda	Insecta	Lepidoptera	Geometridae	Rhoptria	Rhoptria asperaria (Hübner, 1817)	species	Martin Corley			21/06/2015	Martin Corley | Rui Andrade	Portugal	Braganca	Braganca, Franca	41.9052	-6.77572	WGS 84	30		850	850	Adult		leg removed as tissue sample for DNA extraction	Barcode of Life Datasystems	Creative Commons - Share Alike	en
IBILP1026-19	IBILP1026-19	INV01202	INV01202	BOLD:ADM8466	PreservedSpecimen	Research Center in Biodiversity and Genetic Resources	Arthropoda	Insecta	Lepidoptera	Gelechiidae	Stomopteryx	Stomopteryx flavipalpella Jaeckh, 1959	species	Martin Corley			21/06/2015	Martin Corley | Rui Andrade	Portugal	Braganca	Braganca, Franca	41.9052	-6.77572	WGS 84	30		850	850	Adult		leg removed as tissue sample for DNA extraction	Barcode of Life Datasystems	Creative Commons - Share Alike	en
IBILP1027-19	IBILP1027-19	INV01203	INV01203	BOLD:AAO3477	PreservedSpecimen	Research Center in Biodiversity and Genetic Resources	Arthropoda	Insecta	Lepidoptera	Coleophoridae	Coleophora	Coleophora pennella (Denis & Schiffermüller, 1775)	species	Martin Corley			21/06/2015	Martin Corley | Rui Andrade	Portugal	Braganca	Braganca, Franca	41.9052	-6.77572	WGS 84	30		850	850	Adult		leg removed as tissue sample for DNA extraction	Barcode of Life Datasystems	Creative Commons - Share Alike	en
IBILP1028-19	IBILP1028-19	INV01204	INV01204	BOLD:AAE4956	PreservedSpecimen	Research Center in Biodiversity and Genetic Resources	Arthropoda	Insecta	Lepidoptera	Opostegidae	Opostega	Opostega salaciella (Treitschke, 1833) Zeller, 1839	species	Martin Corley			21/06/2015	Martin Corley | Rui Andrade	Portugal	Braganca	Braganca, Franca	41.9052	-6.77572	WGS 84	30		850	850	Adult		leg removed as tissue sample for DNA extraction	Barcode of Life Datasystems	Creative Commons - Share Alike	en
IBILP1029-19	IBILP1029-19	INV01207	INV01207	BOLD:AAA6836	PreservedSpecimen	Research Center in Biodiversity and Genetic Resources	Arthropoda	Insecta	Lepidoptera	Geometridae	Xanthorhoe	Xanthorhoe fluctuata (Linnaeus, 1758)	species	Martin Corley			21/06/2015	Martin Corley | Rui Andrade	Portugal	Braganca	Braganca, Franca	41.9052	-6.77572	WGS 84	30		850	850	Adult		leg removed as tissue sample for DNA extraction	Barcode of Life Datasystems	Creative Commons - Share Alike	en
IBILP1030-19	IBILP1030-19	INV01208	INV01208	BOLD:AAD6395	PreservedSpecimen	Research Center in Biodiversity and Genetic Resources	Arthropoda	Insecta	Lepidoptera	Tortricidae	Epagoge	Epagoge grotiana (Fabricius, 1781)	species	Martin Corley			21/06/2015	Martin Corley | Rui Andrade	Portugal	Braganca	Braganca, Franca	41.9052	-6.77572	WGS 84	30		850	850	Adult		leg removed as tissue sample for DNA extraction	Barcode of Life Datasystems	Creative Commons - Share Alike	en
IBILP1031-19	IBILP1031-19	INV01209	INV01209	BOLD:AAC3531	PreservedSpecimen	Research Center in Biodiversity and Genetic Resources	Arthropoda	Insecta	Lepidoptera	Tortricidae	Celypha	Celypha lacunana (Denis & Schiffermüller, 1775)	species	Martin Corley			21/06/2015	Martin Corley | Rui Andrade	Portugal	Braganca	Braganca, Franca	41.9052	-6.77572	WGS 84	30		850	850	Adult		leg removed as tissue sample for DNA extraction	Barcode of Life Datasystems	Creative Commons - Share Alike	en
IBILP103-17	IBILP103-17	INV01072	INV01072	BOLD:AAB4250	PreservedSpecimen	Research Center in Biodiversity and Genetic Resources	Arthropoda	Insecta	Lepidoptera	Geometridae	Cosmorhoe	Cosmorhoe ocellata (Linnaeus, 1758)	species	Martin Corley		Light traps	19/06/2015	Martin Corley | Rui Andrade	Portugal	Braganca	Braganca, Carrazedo	41.7664	-6.9023	WGS 84	30		890	890	Adult		leg removed as tissue sample for DNA extraction	Barcode of Life Datasystems	Creative Commons - Share Alike	en
IBILP1032-19	IBILP1032-19	INV01211	INV01211	BOLD:AEY0986	PreservedSpecimen	Research Center in Biodiversity and Genetic Resources	Arthropoda	Insecta	Lepidoptera	Depressariidae	Agonopterix	Agonopterix scopariella Heinemann, 1870	species	Martin Corley			21/06/2015	Martin Corley | Rui Andrade	Portugal	Braganca	Braganca, Franca	41.9052	-6.77572	WGS 84	30		850	850	Adult		leg removed as tissue sample for DNA extraction	Barcode of Life Datasystems	Creative Commons - Share Alike	en
IBILP1033-19	IBILP1033-19	INV01213	INV01213	BOLD:AAE0195	PreservedSpecimen	Research Center in Biodiversity and Genetic Resources	Arthropoda	Insecta	Lepidoptera	Crambidae	Dolicharthria	Dolicharthria aetnealis	species	Martin Corley			21/06/2015	Martin Corley | Rui Andrade	Portugal	Braganca	Braganca, Franca	41.9052	-6.77572	WGS 84	30		850	850	Adult		leg removed as tissue sample for DNA extraction	Barcode of Life Datasystems	Creative Commons - Share Alike	en
IBILP1034-19	IBILP1034-19	INV01216	INV01216	BOLD:AAB4833	PreservedSpecimen	Research Center in Biodiversity and Genetic Resources	Arthropoda	Insecta	Lepidoptera	Noctuidae	Oligia	Oligia versicolor (Borkhausen, 1792)	species	Martin Corley			21/06/2015	Martin Corley | Rui Andrade	Portugal	Braganca	Braganca, Franca	41.9052	-6.77572	WGS 84	30		850	850	Adult		leg removed as tissue sample for DNA extraction	Barcode of Life Datasystems	Creative Commons - Share Alike	en
IBILP1035-19	IBILP1035-19	INV01217	INV01217	BOLD:AAF4369	PreservedSpecimen	Research Center in Biodiversity and Genetic Resources	Arthropoda	Insecta	Lepidoptera	Tortricidae	Cnephasia	Cnephasia heinemanni Obraztsov, 1957	species	Martin Corley			21/06/2015	Martin Corley | Rui Andrade	Portugal	Braganca	Braganca, Franca	41.9052	-6.77572	WGS 84	30		850	850	Adult		leg removed as tissue sample for DNA extraction	Barcode of Life Datasystems	Creative Commons - Share Alike	en
IBILP1036-19	IBILP1036-19	INV01219	INV01219	BOLD:ACL5537	PreservedSpecimen	Research Center in Biodiversity and Genetic Resources	Arthropoda	Insecta	Lepidoptera	Noctuidae	Acronicta	Acronicta auricoma (Denis & Schiffermüller), 1775	species	Martin Corley			21/06/2015	Martin Corley | Rui Andrade	Portugal	Braganca	Braganca, Franca	41.9052	-6.77572	WGS 84	30		850	850	Adult		leg removed as tissue sample for DNA extraction	Barcode of Life Datasystems	Creative Commons - Share Alike	en
IBILP1037-19	IBILP1037-19	INV01221	INV01221	BOLD:AAA9359	PreservedSpecimen	Research Center in Biodiversity and Genetic Resources	Arthropoda	Insecta	Lepidoptera	Geometridae	Idaea	Idaea deversaria (Herrich-Schäffer, 1847)	species	Martin Corley			21/06/2015	Martin Corley | Rui Andrade	Portugal	Braganca	Braganca, Franca	41.9052	-6.77572	WGS 84	30		850	850	Adult		leg removed as tissue sample for DNA extraction	Barcode of Life Datasystems	Creative Commons - Share Alike	en
IBILP1038-19	IBILP1038-19	INV01222	INV01222	BOLD:AAJ7526	PreservedSpecimen	Research Center in Biodiversity and Genetic Resources	Arthropoda	Insecta	Lepidoptera	Depressariidae	Agonopterix	Agonopterix assimilella Treitschke, 1832	species	Martin Corley			21/06/2015	Martin Corley | Rui Andrade	Portugal	Braganca	Braganca, Franca	41.9052	-6.77572	WGS 84	30		850	850	Adult		leg removed as tissue sample for DNA extraction	Barcode of Life Datasystems	Creative Commons - Share Alike	en
IBILP1039-19	IBILP1039-19	INV01223	INV01223	BOLD:AAC5440	PreservedSpecimen	Research Center in Biodiversity and Genetic Resources	Arthropoda	Insecta	Lepidoptera	Tortricidae	Piniphila	Piniphila bifasciana (Haworth, 1811)	species	Martin Corley			21/06/2015	Martin Corley | Rui Andrade	Portugal	Braganca	Braganca, Franca	41.9052	-6.77572	WGS 84	30		850	850	Adult		leg removed as tissue sample for DNA extraction	Barcode of Life Datasystems	Creative Commons - Share Alike	en
IBILP1040-19	IBILP1040-19	INV01226	INV01226	BOLD:ABW6601	PreservedSpecimen	Research Center in Biodiversity and Genetic Resources	Arthropoda	Insecta	Lepidoptera	Gelechiidae	Scrobipalpa	Scrobipalpa corleyi Huemer & Karsholt, 2010	species	Martin Corley			21/06/2015	Martin Corley | Rui Andrade	Portugal	Braganca	Braganca, Franca	41.9052	-6.77572	WGS 84	30		850	850	Adult		leg removed as tissue sample for DNA extraction	Barcode of Life Datasystems	Creative Commons - Share Alike	en
IBILP1041-19	IBILP1041-19	INV01231	INV01231	BOLD:ADS1090	PreservedSpecimen	Research Center in Biodiversity and Genetic Resources	Arthropoda	Insecta	Lepidoptera	Pyralidae	Pyralis	Pyralis sagarrai Leraut, 2005	species	Martin Corley			21/06/2015	Martin Corley | Rui Andrade	Portugal	Braganca	Braganca, Franca	41.9052	-6.77572	WGS 84	30		850	850	Adult		leg removed as tissue sample for DNA extraction	Barcode of Life Datasystems	Creative Commons - Share Alike	en
IBILP104-17	IBILP104-17	INV01074	INV01074	BOLD:AAE8113	PreservedSpecimen	Research Center in Biodiversity and Genetic Resources	Arthropoda	Insecta	Lepidoptera	Pyralidae	Acrobasis	Acrobasis marmorea (Haworth, 1811)	species	Martin Corley		Light traps	19/06/2015	Martin Corley | Rui Andrade	Portugal	Braganca	Braganca, Carrazedo	41.7664	-6.9023	WGS 84	30		890	890	Adult		leg removed as tissue sample for DNA extraction	Barcode of Life Datasystems	Creative Commons - Share Alike	en
IBILP1042-19	IBILP1042-19	INV01234	INV01234	BOLD:ADT2399	PreservedSpecimen	Research Center in Biodiversity and Genetic Resources	Arthropoda	Insecta	Lepidoptera	Tortricidae	Spilonota	Spilonota ocellana (Denis & Schiffermüller), 1775	species	Martin Corley			21/06/2015	Martin Corley | Rui Andrade	Portugal	Braganca	Braganca, Franca	41.9052	-6.77572	WGS 84	30		850	850	Adult		leg removed as tissue sample for DNA extraction	Barcode of Life Datasystems	Creative Commons - Share Alike	en
IBILP1043-19	IBILP1043-19	INV01235	INV01235	BOLD:ABZ6879	PreservedSpecimen	Research Center in Biodiversity and Genetic Resources	Arthropoda	Insecta	Lepidoptera	Noctuidae	Hadena	Hadena magnolii Boisduval, 1829	species	Martin Corley			21/06/2015	Martin Corley | Rui Andrade	Portugal	Braganca	Braganca, Franca	41.9052	-6.77572	WGS 84	30		850	850	Adult		leg removed as tissue sample for DNA extraction	Barcode of Life Datasystems	Creative Commons - Share Alike	en
IBILP1044-19	IBILP1044-19	INV01241	INV01241	BOLD:AAB1550	PreservedSpecimen	Research Center in Biodiversity and Genetic Resources	Arthropoda	Insecta	Lepidoptera	Geometridae	Scopula	Scopula ornata (Scopoli, 1763)	species	Martin Corley			21/06/2015	Martin Corley | Rui Andrade	Portugal	Braganca	Braganca, Franca	41.9052	-6.77572	WGS 84	30		850	850	Adult		leg removed as tissue sample for DNA extraction	Barcode of Life Datasystems	Creative Commons - Share Alike	en
IBILP1045-19	IBILP1045-19	INV01303	INV01303	BOLD:AEG8921	PreservedSpecimen	Research Center in Biodiversity and Genetic Resources	Arthropoda	Insecta	Lepidoptera	Tortricidae	Agapeta	Agapeta zoegana (Linnaeus, 1767)	species	Martin Corley			22/06/2015	Martin Corley | Sonia Ferreira	Portugal	Viana do Castelo	Melgaco, Podre - Assureira	42.0028	-8.16913	WGS 84	30		811	811	Adult		leg removed as tissue sample for DNA extraction	Barcode of Life Datasystems	Creative Commons - Share Alike	en
IBILP1046-19	IBILP1046-19	INV01305	INV01305	BOLD:AAC1077	PreservedSpecimen	Research Center in Biodiversity and Genetic Resources	Arthropoda	Insecta	Lepidoptera	Erebidae	Eilema	Eilema sororcula (Hufnagel, 1767)	species	Martin Corley			22/06/2015	Martin Corley | Sonia Ferreira	Portugal	Viana do Castelo	Melgaco, Podre - Assureira	42.0028	-8.16913	WGS 84	30		811	811	Adult		leg removed as tissue sample for DNA extraction	Barcode of Life Datasystems	Creative Commons - Share Alike	en
IBILP1047-19	IBILP1047-19	INV01307	INV01307	BOLD:AAC5196	PreservedSpecimen	Research Center in Biodiversity and Genetic Resources	Arthropoda	Insecta	Lepidoptera	Noctuidae	Dypterygia	Dypterygia scabriuscula (Linnaeus, 1758)	species	Martin Corley			22/06/2015	Martin Corley | Sonia Ferreira	Portugal	Viana do Castelo	Melgaco, Podre - Assureira	42.0028	-8.16913	WGS 84	30		811	811	Adult		leg removed as tissue sample for DNA extraction	Barcode of Life Datasystems	Creative Commons - Share Alike	en
IBILP1048-19	IBILP1048-19	INV01309	INV01309	BOLD:AAL6913	PreservedSpecimen	Research Center in Biodiversity and Genetic Resources	Arthropoda	Insecta	Lepidoptera	Tortricidae	Lozotaenia	Lozotaenia cupidinana (Staudinger, 1859)	species	Martin Corley			22/06/2015	Martin Corley | Sonia Ferreira	Portugal	Viana do Castelo	Melgaco, Podre - Assureira	42.0028	-8.16913	WGS 84	30		811	811	Adult		leg removed as tissue sample for DNA extraction	Barcode of Life Datasystems	Creative Commons - Share Alike	en
IBILP1049-19	IBILP1049-19	INV01311	INV01311	BOLD:AAF4938	PreservedSpecimen	Research Center in Biodiversity and Genetic Resources	Arthropoda	Insecta	Lepidoptera	Pyralidae	Elegia	Elegia similella Zincken, 1818	species	Martin Corley			22/06/2015	Martin Corley | Sonia Ferreira	Portugal	Viana do Castelo	Melgaco, Podre - Assureira	42.0028	-8.16913	WGS 84	30		811	811	Adult		leg removed as tissue sample for DNA extraction	Barcode of Life Datasystems	Creative Commons - Share Alike	en
IBILP1050-19	IBILP1050-19	INV01313	INV01313	BOLD:ABY5435	PreservedSpecimen	Research Center in Biodiversity and Genetic Resources	Arthropoda	Insecta	Lepidoptera	Erebidae	Euproctis	Euproctis chrysorrhoea Linnaeus, 1758	species	Martin Corley			22/06/2015	Martin Corley | Sonia Ferreira	Portugal	Viana do Castelo	Melgaco, Podre - Assureira	42.0028	-8.16913	WGS 84	30		811	811	Adult		leg removed as tissue sample for DNA extraction	Barcode of Life Datasystems	Creative Commons - Share Alike	en
IBILP1051-19	IBILP1051-19	INV01314	INV01314	BOLD:AAB5300	PreservedSpecimen	Research Center in Biodiversity and Genetic Resources	Arthropoda	Insecta	Lepidoptera	Geometridae	Lomaspilis	Lomaspilis marginata (Linnaeus, 1758)	species	Martin Corley			22/06/2015	Martin Corley | Sonia Ferreira	Portugal	Viana do Castelo	Melgaco, Podre - Assureira	42.0028	-8.16913	WGS 84	30		811	811	Adult		leg removed as tissue sample for DNA extraction	Barcode of Life Datasystems	Creative Commons - Share Alike	en
IBILP105-17	IBILP105-17	INV01076	INV01076	BOLD:ACE8007	PreservedSpecimen	Research Center in Biodiversity and Genetic Resources	Arthropoda	Insecta	Lepidoptera	Geometridae	Eupithecia	Eupithecia subfuscata (Haworth, 1809)	species	Martin Corley		Light traps	19/06/2015	Martin Corley | Rui Andrade	Portugal	Braganca	Braganca, Carrazedo	41.7664	-6.9023	WGS 84	30		890	890	Adult		leg removed as tissue sample for DNA extraction	Barcode of Life Datasystems	Creative Commons - Share Alike	en
IBILP1052-19	IBILP1052-19	INV01317	INV01317	BOLD:AAL6689	PreservedSpecimen	Research Center in Biodiversity and Genetic Resources	Arthropoda	Insecta	Lepidoptera	Noctuidae	Hadena	Hadena filograna Esper	species	Martin Corley			22/06/2015	Martin Corley | Sonia Ferreira	Portugal	Viana do Castelo	Melgaco, Podre - Assureira	42.0028	-8.16913	WGS 84	30		811	811	Adult		leg removed as tissue sample for DNA extraction	Barcode of Life Datasystems	Creative Commons - Share Alike	en
IBILP1053-19	IBILP1053-19	INV01322	INV01322	BOLD:AAC8982	PreservedSpecimen	Research Center in Biodiversity and Genetic Resources	Arthropoda	Insecta	Lepidoptera	Noctuidae	Lycophotia	Lycophotia porphyrea (Denis & Schiffermüller), 1775	species	Martin Corley			22/06/2015	Martin Corley | Sonia Ferreira	Portugal	Viana do Castelo	Melgaco, Podre - Assureira	42.0028	-8.16913	WGS 84	30		811	811	Adult		leg removed as tissue sample for DNA extraction	Barcode of Life Datasystems	Creative Commons - Share Alike	en
IBILP1054-19	IBILP1054-19	INV01331	INV01331	BOLD:AAB4763	PreservedSpecimen	Research Center in Biodiversity and Genetic Resources	Arthropoda	Insecta	Lepidoptera	Noctuidae	Hoplodrina	Hoplodrina octogenaria (Goeze, 1781)	species	Martin Corley			22/06/2015	Martin Corley | Sonia Ferreira	Portugal	Viana do Castelo	Melgaco, Podre - Assureira	42.0028	-8.16913	WGS 84	30		811	811	Adult		leg removed as tissue sample for DNA extraction	Barcode of Life Datasystems	Creative Commons - Share Alike	en
IBILP1055-19	IBILP1055-19	INV01334	INV01334	BOLD:ACA9489	PreservedSpecimen	Research Center in Biodiversity and Genetic Resources	Arthropoda	Insecta	Lepidoptera	Gelechiidae	Pseudotelphusa	Pseudotelphusa occidentella Huemer & Karsholt, 1999	species	Martin Corley			22/06/2015	Martin Corley | Sonia Ferreira	Portugal	Viana do Castelo	Melgaco, Podre - Assureira	42.0028	-8.16913	WGS 84	30		811	811	Adult		leg removed as tissue sample for DNA extraction	Barcode of Life Datasystems	Creative Commons - Share Alike	en
IBILP1056-19	IBILP1056-19	INV01337	INV01337	BOLD:AAA6653	PreservedSpecimen	Research Center in Biodiversity and Genetic Resources	Arthropoda	Insecta	Lepidoptera	Geometridae	Cabera	Cabera exanthemata (Scopoli, 1763)	species	Martin Corley			22/06/2015	Martin Corley | Sonia Ferreira	Portugal	Viana do Castelo	Melgaco, Podre - Assureira	42.0028	-8.16913	WGS 84	30		811	811	Adult		leg removed as tissue sample for DNA extraction	Barcode of Life Datasystems	Creative Commons - Share Alike	en
IBILP1057-19	IBILP1057-19	INV01340	INV01340	BOLD:ABZ3802	PreservedSpecimen	Research Center in Biodiversity and Genetic Resources	Arthropoda	Insecta	Lepidoptera	Tortricidae	Eudemis	Eudemis profundana (Denis & Schiffermüller), 1775	species	Martin Corley			22/06/2015	Martin Corley | Sonia Ferreira	Portugal	Viana do Castelo	Melgaco, Podre - Assureira	42.0028	-8.16913	WGS 84	30		811	811	Adult		leg removed as tissue sample for DNA extraction	Barcode of Life Datasystems	Creative Commons - Share Alike	en
IBILP1058-19	IBILP1058-19	INV01402	INV01402	BOLD:AAX6175	PreservedSpecimen	Research Center in Biodiversity and Genetic Resources	Arthropoda	Insecta	Lepidoptera	Geometridae	Lythria	Lythria sanguinaria (Duponchel, 1842)	species	Sasha Vasconcelos			17/04/2014	Sasha Vasconcelos	Portugal	Beja	Castro Verde, Santa Barbara dos Padroes	37.623	-7.97	WGS 84	30		234	234	Adult		leg removed as tissue sample for DNA extraction	Barcode of Life Datasystems	Creative Commons - Share Alike	en
IBILP1059-19	IBILP1059-19	INV01403	INV01403	BOLD:AAX6175	PreservedSpecimen	Research Center in Biodiversity and Genetic Resources	Arthropoda	Insecta	Lepidoptera	Geometridae	Lythria	Lythria sanguinaria (Duponchel, 1842)	species	Sasha Vasconcelos			18/04/2014	Sasha Vasconcelos	Portugal	Beja	Castro Verde, Santa Barbara dos Padroes	37.633	-7.986	WGS 84	30		241	241	Adult		leg removed as tissue sample for DNA extraction	Barcode of Life Datasystems	Creative Commons - Share Alike	en
IBILP1060-19	IBILP1060-19	INV01404	INV01404	BOLD:AAB7075	PreservedSpecimen	Research Center in Biodiversity and Genetic Resources	Arthropoda	Insecta	Lepidoptera	Geometridae	Aspitates	Aspitates ochrearia (Rossi, 1794)	species	Sasha Vasconcelos			22/04/2014	Sasha Vasconcelos	Portugal	Beja	Ourique, Ourique	37.626	-8.174	WGS 84	30		258	258	Adult		leg removed as tissue sample for DNA extraction	Barcode of Life Datasystems	Creative Commons - Share Alike	en
IBILP1061-19	IBILP1061-19	INV01408	INV01408	BOLD:ACT5059	PreservedSpecimen	Research Center in Biodiversity and Genetic Resources	Arthropoda	Insecta	Lepidoptera	Erebidae	Coscinia	Coscinia chrysocephala Hübner, 1804	species	Sasha Vasconcelos			25/04/2014	Sasha Vasconcelos	Portugal	Beja	Castro Verde, Sao Marcos da Ataboeira	37.641	-7.882	WGS 84	30		194	194	Adult		leg removed as tissue sample for DNA extraction	Barcode of Life Datasystems	Creative Commons - Share Alike	en
IBILP106-17	IBILP106-17	INV01078	INV01078	BOLD:AAC4210	PreservedSpecimen	Research Center in Biodiversity and Genetic Resources	Arthropoda	Insecta	Lepidoptera	Geometridae	Cleorodes	Cleorodes lichenaria (Hufnagel, 1767)	species	Martin Corley		Light traps	19/06/2015	Martin Corley | Rui Andrade	Portugal	Braganca	Braganca, Carrazedo	41.7664	-6.9023	WGS 84	30		890	890	Adult		leg removed as tissue sample for DNA extraction	Barcode of Life Datasystems	Creative Commons - Share Alike	en
IBILP1062-19	IBILP1062-19	INV01410	INV01410	BOLD:ACT5059	PreservedSpecimen	Research Center in Biodiversity and Genetic Resources	Arthropoda	Insecta	Lepidoptera	Erebidae	Coscinia	Coscinia chrysocephala Hübner, 1804	species	Sasha Vasconcelos			26/04/2014	Sasha Vasconcelos	Portugal	Beja	Castro Verde, Casevel	37.744	-8.201	WGS 84	30		189	189	Adult		leg removed as tissue sample for DNA extraction	Barcode of Life Datasystems	Creative Commons - Share Alike	en
IBILP1063-19	IBILP1063-19	INV01411	INV01411	BOLD:AAD5088	PreservedSpecimen	Research Center in Biodiversity and Genetic Resources	Arthropoda	Insecta	Lepidoptera	Noctuidae	Tyta	Tyta luctuosa (Denis & Schiffermüller), 1775	species	Sasha Vasconcelos			27/04/2014	Sasha Vasconcelos	Portugal	Beja	Ourique, Conceicao	37.757	-8.231	WGS 84	30		184	184	Adult		leg removed as tissue sample for DNA extraction	Barcode of Life Datasystems	Creative Commons - Share Alike	en
IBILP1064-19	IBILP1064-19	INV01419	INV01419	BOLD:AAM0605	PreservedSpecimen	Research Center in Biodiversity and Genetic Resources	Arthropoda	Insecta	Lepidoptera	Noctuidae	Calophasia	Calophasia platyptera Esper	species	Sasha Vasconcelos			29/05/2014	Sasha Vasconcelos	Portugal	Beja	Mertola, Alcaria Ruiva	37.786	-7.893	WGS 84	30		161	161	Adult		leg removed as tissue sample for DNA extraction	Barcode of Life Datasystems	Creative Commons - Share Alike	en
IBILP1065-19	IBILP1065-19	INV01421	INV01421	BOLD:AAD5088	PreservedSpecimen	Research Center in Biodiversity and Genetic Resources	Arthropoda	Insecta	Lepidoptera	Noctuidae	Tyta	Tyta luctuosa (Denis & Schiffermüller), 1775	species	Sasha Vasconcelos			31/05/2014	Sasha Vasconcelos	Portugal	Beja	Mertola, Alcaria Ruiva	37.705	-7.868	WGS 84	30		175	175	Adult		leg removed as tissue sample for DNA extraction	Barcode of Life Datasystems	Creative Commons - Share Alike	en
IBILP1066-19	IBILP1066-19	INV01434	INV01434	BOLD:ACE7590	PreservedSpecimen	Research Center in Biodiversity and Genetic Resources	Arthropoda	Insecta	Lepidoptera	Geometridae	Idaea	Idaea ochrata (Scopoli, 1763)	species	Martin Corley			19/05/2014	Sasha Vasconcelos	Portugal	Beja	Ourique, Ourique	37.621	-8.173	WGS 84	30		255	255	Adult		leg removed as tissue sample for DNA extraction	Barcode of Life Datasystems	Creative Commons - Share Alike	en
IBILP1067-19	IBILP1067-19	INV01435	INV01435	BOLD:ACE7590	PreservedSpecimen	Research Center in Biodiversity and Genetic Resources	Arthropoda	Insecta	Lepidoptera	Geometridae	Idaea	Idaea ochrata (Scopoli, 1763)	species	Martin Corley			01/06/2014	Sasha Vasconcelos	Portugal	Beja	Ourique, Panoias	37.829	-8.334	WGS 84	30		116	116	Adult		leg removed as tissue sample for DNA extraction	Barcode of Life Datasystems	Creative Commons - Share Alike	en
IBILP1068-19	IBILP1068-19	INV01436	INV01436	BOLD:ACE7590	PreservedSpecimen	Research Center in Biodiversity and Genetic Resources	Arthropoda	Insecta	Lepidoptera	Geometridae	Idaea	Idaea ochrata (Scopoli, 1763)	species	Martin Corley			16/05/2014	Sasha Vasconcelos	Portugal	Beja	Castro Verde, Santa Barbara dos Padroes	37.621	-7.966	WGS 84	30		230	230	Adult		leg removed as tissue sample for DNA extraction	Barcode of Life Datasystems	Creative Commons - Share Alike	en
IBILP1069-19	IBILP1069-19	INV01438	INV01438	BOLD:ACE7590	PreservedSpecimen	Research Center in Biodiversity and Genetic Resources	Arthropoda	Insecta	Lepidoptera	Geometridae	Idaea	Idaea ochrata (Scopoli, 1763)	species	Martin Corley			27/05/2014	Sasha Vasconcelos	Portugal	Beja	Ourique, Conceicao	37.784	-8.227	WGS 84	30		200	200	Adult		leg removed as tissue sample for DNA extraction	Barcode of Life Datasystems	Creative Commons - Share Alike	en
IBILP1070-19	IBILP1070-19	INV01441	INV01441	BOLD:ACE7590	PreservedSpecimen	Research Center in Biodiversity and Genetic Resources	Arthropoda	Insecta	Lepidoptera	Geometridae	Idaea	Idaea ochrata (Scopoli, 1763)	species	Martin Corley			02/06/2014	Sasha Vasconcelos	Portugal	Beja	Ourique, Ourique	37.623	-8.142	WGS 84	30		239	239	Adult		leg removed as tissue sample for DNA extraction	Barcode of Life Datasystems	Creative Commons - Share Alike	en
IBILP1071-19	IBILP1071-19	INV01444	INV01444	BOLD:ACE7590	PreservedSpecimen	Research Center in Biodiversity and Genetic Resources	Arthropoda	Insecta	Lepidoptera	Geometridae	Idaea	Idaea ochrata (Scopoli, 1763)	species	Martin Corley			01/06/2014	Sasha Vasconcelos	Portugal	Beja	Ourique, Panoias	37.827	-8.336	WGS 84	30		118	118	Adult		leg removed as tissue sample for DNA extraction	Barcode of Life Datasystems	Creative Commons - Share Alike	en
IBILP107-17	IBILP107-17	INV01079	INV01079	BOLD:AAD6620	PreservedSpecimen	Research Center in Biodiversity and Genetic Resources	Arthropoda	Insecta	Lepidoptera	Tortricidae	Archips	Archips crataegana (Hübner, 1796-1799)	species	Martin Corley		Light traps	19/06/2015	Martin Corley | Rui Andrade	Portugal	Braganca	Braganca, Carrazedo	41.7664	-6.9023	WGS 84	30		890	890	Adult		leg removed as tissue sample for DNA extraction	Barcode of Life Datasystems	Creative Commons - Share Alike	en
IBILP1072-19	IBILP1072-19	INV01446	INV01446	BOLD:ACE7590	PreservedSpecimen	Research Center in Biodiversity and Genetic Resources	Arthropoda	Insecta	Lepidoptera	Geometridae	Idaea	Idaea ochrata (Scopoli, 1763)	species	Martin Corley			29/05/2014	Sasha Vasconcelos	Portugal	Beja	Mertola, Alcaria Ruiva	37.788	-7.895	WGS 84	30		155	155	Adult		leg removed as tissue sample for DNA extraction	Barcode of Life Datasystems	Creative Commons - Share Alike	en
IBILP1073-19	IBILP1073-19	INV01447	INV01447	BOLD:ACE7590	PreservedSpecimen	Research Center in Biodiversity and Genetic Resources	Arthropoda	Insecta	Lepidoptera	Geometridae	Idaea	Idaea ochrata (Scopoli, 1763)	species	Martin Corley			04/06/2014	Sasha Vasconcelos	Portugal	Beja	Aljustrel, Messejana	37.837	-8.206	WGS 84	30		230	230	Adult		leg removed as tissue sample for DNA extraction	Barcode of Life Datasystems	Creative Commons - Share Alike	en
IBILP1074-19	IBILP1074-19	INV01449	INV01449	BOLD:ACE7590	PreservedSpecimen	Research Center in Biodiversity and Genetic Resources	Arthropoda	Insecta	Lepidoptera	Geometridae	Idaea	Idaea ochrata (Scopoli, 1763)	species	Martin Corley			29/05/2014	Sasha Vasconcelos	Portugal	Beja	Mertola, Alcaria Ruiva	37.787	-7.868	WGS 84	30		145	145	Adult		leg removed as tissue sample for DNA extraction	Barcode of Life Datasystems	Creative Commons - Share Alike	en
IBILP1075-19	IBILP1075-19	INV01452	INV01452	BOLD:ACE7590	PreservedSpecimen	Research Center in Biodiversity and Genetic Resources	Arthropoda	Insecta	Lepidoptera	Geometridae	Idaea	Idaea ochrata (Scopoli, 1763)	species	Martin Corley			02/06/2014	Sasha Vasconcelos	Portugal	Beja	Ourique, Ourique	37.623	-8.144	WGS 84	30		249	249	Adult		leg removed as tissue sample for DNA extraction	Barcode of Life Datasystems	Creative Commons - Share Alike	en
IBILP1076-19	IBILP1076-19	INV01453	INV01453	BOLD:ACE7590	PreservedSpecimen	Research Center in Biodiversity and Genetic Resources	Arthropoda	Insecta	Lepidoptera	Geometridae	Idaea	Idaea ochrata (Scopoli, 1763)	species	Martin Corley			30/05/2014	Sasha Vasconcelos	Portugal	Beja	Ourique, Conceicao	37.757	-8.232	WGS 84	30		188	188	Adult		leg removed as tissue sample for DNA extraction	Barcode of Life Datasystems	Creative Commons - Share Alike	en
IBILP1077-19	IBILP1077-19	INV01454	INV01454	BOLD:ACE7590	PreservedSpecimen	Research Center in Biodiversity and Genetic Resources	Arthropoda	Insecta	Lepidoptera	Geometridae	Idaea	Idaea ochrata (Scopoli, 1763)	species	Martin Corley			13/05/2014	Sasha Vasconcelos	Portugal	Beja	Castro Verde, Sao Marcos da Ataboeira	37.663	-7.875	WGS 84	30		184	184	Adult		leg removed as tissue sample for DNA extraction	Barcode of Life Datasystems	Creative Commons - Share Alike	en
IBILP1078-19	IBILP1078-19	INV01455	INV01455	BOLD:ACE7590	PreservedSpecimen	Research Center in Biodiversity and Genetic Resources	Arthropoda	Insecta	Lepidoptera	Geometridae	Idaea	Idaea ochrata (Scopoli, 1763)	species	Martin Corley			27/05/2014	Sasha Vasconcelos	Portugal	Beja	Ourique, Conceicao	37.787	-8.227	WGS 84	30		205	205	Adult		leg removed as tissue sample for DNA extraction	Barcode of Life Datasystems	Creative Commons - Share Alike	en
IBILP1079-19	IBILP1079-19	INV01457	INV01457	BOLD:ACE7590	PreservedSpecimen	Research Center in Biodiversity and Genetic Resources	Arthropoda	Insecta	Lepidoptera	Geometridae	Idaea	Idaea ochrata (Scopoli, 1763)	species	Martin Corley			17/05/2014	Sasha Vasconcelos	Portugal	Beja	Beja, Albernoa	37.813	-7.953	WGS 84	30		174	174	Adult		leg removed as tissue sample for DNA extraction	Barcode of Life Datasystems	Creative Commons - Share Alike	en
IBILP1080-19	IBILP1080-19	INV01458	INV01458	BOLD:ACE7590	PreservedSpecimen	Research Center in Biodiversity and Genetic Resources	Arthropoda	Insecta	Lepidoptera	Geometridae	Idaea	Idaea ochrata (Scopoli, 1763)	species	Martin Corley			02/06/2014	Sasha Vasconcelos	Portugal	Beja	Ourique, Ourique	37.625	-8.146	WGS 84	30		244	244	Adult		leg removed as tissue sample for DNA extraction	Barcode of Life Datasystems	Creative Commons - Share Alike	en
IBILP1081-19	IBILP1081-19	INV01460	INV01460	BOLD:ACT5059	PreservedSpecimen	Research Center in Biodiversity and Genetic Resources	Arthropoda	Insecta	Lepidoptera	Erebidae	Coscinia	Coscinia chrysocephala Hübner, 1804	species	Martin Corley			07/05/2014	Sasha Vasconcelos	Portugal	Beja	Ourique, Ourique	37.633	-8.17	WGS 84	30		246	246	Adult		leg removed as tissue sample for DNA extraction	Barcode of Life Datasystems	Creative Commons - Share Alike	en
IBILP108-17	IBILP108-17	INV01080	INV01080	BOLD:AAB5987	PreservedSpecimen	Research Center in Biodiversity and Genetic Resources	Arthropoda	Insecta	Lepidoptera	Oecophoridae	Batia	Batia lunaris Haworth, 1829	species	Martin Corley		Light traps	19/06/2015	Martin Corley | Rui Andrade	Portugal	Braganca	Braganca, Carrazedo	41.7664	-6.9023	WGS 84	30		890	890	Adult		leg removed as tissue sample for DNA extraction	Barcode of Life Datasystems	Creative Commons - Share Alike	en
IBILP1082-19	IBILP1082-19	INV01463	INV01463	BOLD:AAB7075	PreservedSpecimen	Research Center in Biodiversity and Genetic Resources	Arthropoda	Insecta	Lepidoptera	Geometridae	Aspitates	Aspitates ochrearia (Rossi, 1794)	species	Sasha Vasconcelos			19/04/2014	Sasha Vasconcelos	Portugal	Beja	Castro Verde, Santa Barbara dos Padroes	37.606	-7.994	WGS 84	30		254	254	Adult		leg removed as tissue sample for DNA extraction	Barcode of Life Datasystems	Creative Commons - Share Alike	en
IBILP1083-19	IBILP1083-19	INV00623	INV00623	BOLD:AAK2247	PreservedSpecimen	Research Center in Biodiversity and Genetic Resources	Arthropoda	Insecta	Lepidoptera	Erebidae	Catephia	Catephia alchymista (Denis & Schiffermüller), 1775	species	Martin Corley			19/06/2015	Martin Corley | Rui Andrade	Portugal	Braganca	Braganca, Carrazedo	41.7664	-6.90234	WGS 84	30		890	890	Adult		leg removed as tissue sample for DNA extraction	Barcode of Life Datasystems	Creative Commons - Share Alike	en
IBILP1084-19	IBILP1084-19	INV00667	INV00667	BOLD:AAB7884	PreservedSpecimen	Research Center in Biodiversity and Genetic Resources	Arthropoda	Insecta	Lepidoptera	Sphingidae	Deilephila	Deilephila porcellus Linnaeus, 1758	species	Martin Corley			20/06/2015	Martin Corley | Rui Andrade	Portugal	Braganca	Braganca, Lama Grande	41.9792	-6.7938	WGS 84	30		1389.3	1389.3	Adult		leg removed as tissue sample for DNA extraction	Barcode of Life Datasystems	Creative Commons - Share Alike	en
IBILP1085-19	IBILP1085-19	INV02359	INV02359	BOLD:AAB6530	PreservedSpecimen	Research Center in Biodiversity and Genetic Resources	Arthropoda	Insecta	Lepidoptera	Crambidae	Pyrausta	Pyrausta aurata Scopoli	species	Martin Corley			28/05/2016	Martin Corley | Sonia Ferreira | Jorge Rosete	Portugal	Leiria	Ansiao, 2 km East of Ansiao	39.9174	-8.41336	WGS 84	30		274	274	Adult		leg removed as tissue sample for DNA extraction	Barcode of Life Datasystems	Creative Commons - Share Alike	en
IBILP1086-19	IBILP1086-19	INV02364	INV02364	BOLD:AAV7971	PreservedSpecimen	Research Center in Biodiversity and Genetic Resources	Arthropoda	Insecta	Lepidoptera	Scythrididae	Scythris	Scythris tributella (Zeller, 1847)	species	Martin Corley			28/05/2016	Martin Corley | Sonia Ferreira | Jorge Rosete	Portugal	Leiria	Ansiao, 2 km East of Ansiao	39.9174	-8.41336	WGS 84	30		274	274	Adult		leg removed as tissue sample for DNA extraction	Barcode of Life Datasystems	Creative Commons - Share Alike	en
IBILP1088-19	IBILP1088-19	INV02370	INV02370	BOLD:ABY7128	PreservedSpecimen	Research Center in Biodiversity and Genetic Resources	Arthropoda	Insecta	Lepidoptera	Tortricidae	Syndemis	Syndemis musculana (Hübner, 1796-1799)	species	Martin Corley			29/05/2016	Martin Corley | Sonia Ferreira | Rui Andrade	Portugal	Viana do Castelo	Melgaco, Podre - Assureira	42.0028	-8.16913	WGS 84	30		811	811	Adult		leg removed as tissue sample for DNA extraction	Barcode of Life Datasystems	Creative Commons - Share Alike	en
IBILP1089-19	IBILP1089-19	INV02372	INV02372	BOLD:ABU7960	PreservedSpecimen	Research Center in Biodiversity and Genetic Resources	Arthropoda	Insecta	Lepidoptera	Geometridae	Eupithecia	Eupithecia vulgata (Haworth, 1809)	species	Martin Corley			29/05/2016	Martin Corley | Sonia Ferreira | Rui Andrade	Portugal	Viana do Castelo	Melgaco, Podre - Assureira	42.0028	-8.16913	WGS 84	30		811	811	Adult		leg removed as tissue sample for DNA extraction	Barcode of Life Datasystems	Creative Commons - Share Alike	en
IBILP1090-19	IBILP1090-19	INV02373	INV02373	BOLD:ABY9362	PreservedSpecimen	Research Center in Biodiversity and Genetic Resources	Arthropoda	Insecta	Lepidoptera	Noctuidae	Ochropleura	Ochropleura plecta Linnaeus, 1761	species	Martin Corley			29/05/2016	Martin Corley | Sonia Ferreira | Rui Andrade	Portugal	Viana do Castelo	Melgaco, Podre - Assureira	42.0028	-8.16913	WGS 84	30		811	811	Adult		leg removed as tissue sample for DNA extraction	Barcode of Life Datasystems	Creative Commons - Share Alike	en
IBILP1091-19	IBILP1091-19	INV02376	INV02376	BOLD:AAD1501	PreservedSpecimen	Research Center in Biodiversity and Genetic Resources	Arthropoda	Insecta	Lepidoptera	Gelechiidae	Neofaculta	Neofaculta ericetella (Geyer, 1832)	species	Martin Corley			29/05/2016	Martin Corley | Sonia Ferreira | Rui Andrade	Portugal	Viana do Castelo	Melgaco, Podre - Assureira	42.0028	-8.16913	WGS 84	30		811	811	Adult		leg removed as tissue sample for DNA extraction	Barcode of Life Datasystems	Creative Commons - Share Alike	en
IBILP109-17	IBILP109-17	INV01085	INV01085	BOLD:AAK1437	PreservedSpecimen	Research Center in Biodiversity and Genetic Resources	Arthropoda	Insecta	Lepidoptera	Depressariidae	Anchinia	Anchinia cristalis Scopoli, 1763	species	Martin Corley		Light traps	19/06/2015	Martin Corley | Rui Andrade	Portugal	Braganca	Braganca, Carrazedo	41.7664	-6.9023	WGS 84	30		890	890	Adult		leg removed as tissue sample for DNA extraction	Barcode of Life Datasystems	Creative Commons - Share Alike	en
IBILP1092-19	IBILP1092-19	INV02379	INV02379	BOLD:AAU3669	PreservedSpecimen	Research Center in Biodiversity and Genetic Resources	Arthropoda	Insecta	Lepidoptera	Gelechiidae	Mirificarma	Mirificarma interrupta (Curtis, 1827)	species	Martin Corley			29/05/2016	Martin Corley | Sonia Ferreira | Rui Andrade	Portugal	Viana do Castelo	Melgaco, Podre - Assureira	42.0028	-8.16913	WGS 84	30		811	811	Adult		leg removed as tissue sample for DNA extraction	Barcode of Life Datasystems	Creative Commons - Share Alike	en
IBILP1093-19	IBILP1093-19	INV02380	INV02380	BOLD:ACF3607	PreservedSpecimen	Research Center in Biodiversity and Genetic Resources	Arthropoda	Insecta	Lepidoptera	Geometridae	Cyclophora	Cyclophora albipunctata (Hufnagel, 1767)	species	Martin Corley			29/05/2016	Martin Corley | Sonia Ferreira | Rui Andrade	Portugal	Viana do Castelo	Melgaco, Podre - Assureira	42.0028	-8.16913	WGS 84	30		811	811	Adult		leg removed as tissue sample for DNA extraction	Barcode of Life Datasystems	Creative Commons - Share Alike	en
IBILP1094-19	IBILP1094-19	INV02381	INV02381	BOLD:AAC4786	PreservedSpecimen	Research Center in Biodiversity and Genetic Resources	Arthropoda	Insecta	Lepidoptera	Geometridae	Cleora	Cleora cinctaria (Denis & Schiffermüller), 1775	species	Martin Corley			29/05/2016	Martin Corley | Sonia Ferreira | Rui Andrade	Portugal	Viana do Castelo	Melgaco, Podre - Assureira	42.0028	-8.16913	WGS 84	30		811	811	Adult		leg removed as tissue sample for DNA extraction	Barcode of Life Datasystems	Creative Commons - Share Alike	en
IBILP1095-19	IBILP1095-19	INV02383	INV02383	BOLD:AAE0693	PreservedSpecimen	Research Center in Biodiversity and Genetic Resources	Arthropoda	Insecta	Lepidoptera	Glyphipterigidae	Glyphipterix	Glyphipterix fuscoviridella Haworth, 1812	species	Martin Corley			29/05/2016	Martin Corley | Sonia Ferreira | Rui Andrade	Portugal	Viana do Castelo	Melgaco, Podre - Assureira	42.0028	-8.16913	WGS 84	30		811	811	Adult		leg removed as tissue sample for DNA extraction	Barcode of Life Datasystems	Creative Commons - Share Alike	en
IBILP1096-19	IBILP1096-19	INV02384	INV02384	BOLD:ADU6145	PreservedSpecimen	Research Center in Biodiversity and Genetic Resources	Arthropoda	Insecta	Lepidoptera	Noctuidae	Hadena	Hadena perplexa (Denis & Schiffermüller), 1775	species	Martin Corley			29/05/2016	Martin Corley | Sonia Ferreira | Rui Andrade	Portugal	Viana do Castelo	Melgaco, Podre - Assureira	42.0028	-8.16913	WGS 84	30		811	811	Adult		leg removed as tissue sample for DNA extraction	Barcode of Life Datasystems	Creative Commons - Share Alike	en
IBILP1097-19	IBILP1097-19	INV02387	INV02387	BOLD:AAB9868	PreservedSpecimen	Research Center in Biodiversity and Genetic Resources	Arthropoda	Insecta	Lepidoptera	Erebidae	Diaphora	Diaphora mendica (Clerck, 1759)	species	Martin Corley			29/05/2016	Martin Corley | Sonia Ferreira | Rui Andrade	Portugal	Viana do Castelo	Melgaco, Podre - Assureira	42.0028	-8.16913	WGS 84	30		811	811	Adult		leg removed as tissue sample for DNA extraction	Barcode of Life Datasystems	Creative Commons - Share Alike	en
IBILP1098-19	IBILP1098-19	INV02389	INV02389	BOLD:AEC7190	PreservedSpecimen	Research Center in Biodiversity and Genetic Resources	Arthropoda	Insecta	Lepidoptera	Glyphipterigidae	Glyphipterix	Glyphipterix thrasonella Scopoli, 1763	species	Martin Corley			29/05/2016	Martin Corley | Sonia Ferreira | Rui Andrade	Portugal	Viana do Castelo	Melgaco, Podre - Assureira	42.0028	-8.16913	WGS 84	30		811	811	Adult		leg removed as tissue sample for DNA extraction	Barcode of Life Datasystems	Creative Commons - Share Alike	en
IBILP1099-19	IBILP1099-19	INV02391	INV02391	BOLD:AAB8686	PreservedSpecimen	Research Center in Biodiversity and Genetic Resources	Arthropoda	Insecta	Lepidoptera	Tortricidae	Bactra	Bactra lancealana (Hübner, 1796-1799)	species	Martin Corley			29/05/2016	Martin Corley | Sonia Ferreira | Rui Andrade	Portugal	Viana do Castelo	Melgaco, Podre - Assureira	42.0028	-8.16913	WGS 84	30		811	811	Adult	M	leg removed as tissue sample for DNA extraction	Barcode of Life Datasystems	Creative Commons - Share Alike	en
IBILP1100-19	IBILP1100-19	INV02394	INV02394	BOLD:AAD1737	PreservedSpecimen	Research Center in Biodiversity and Genetic Resources	Arthropoda	Insecta	Lepidoptera	Adelidae	Nematopogon	Nematopogon schwarziellus Zeller, 1839	species	Martin Corley			29/05/2016	Martin Corley | Sonia Ferreira | Rui Andrade	Portugal	Viana do Castelo	Melgaco, Podre - Assureira	42.0028	-8.16913	WGS 84	30		811	811	Adult	M	leg removed as tissue sample for DNA extraction	Barcode of Life Datasystems	Creative Commons - Share Alike	en
IBILP1101-19	IBILP1101-19	INV02397	INV02397	BOLD:AAD0566	PreservedSpecimen	Research Center in Biodiversity and Genetic Resources	Arthropoda	Insecta	Lepidoptera	Noctuidae	Panemeria	Panemeria tenebrata (Scopoli, 1763)	species	Martin Corley			30/05/2016	Martin Corley | Sonia Ferreira | Rui Andrade	Portugal	Viana do Castelo	Melgaco, Podre - Assureira	42.0028	-8.16913	WGS 84	30		811	811	Adult		leg removed as tissue sample for DNA extraction	Barcode of Life Datasystems	Creative Commons - Share Alike	en
IBILP110-17	IBILP110-17	INV01093	INV01093	BOLD:AAE8071	PreservedSpecimen	Research Center in Biodiversity and Genetic Resources	Arthropoda	Insecta	Lepidoptera	Drepanidae	Drepana	Drepana curvatula (Borkhausen, 1790)	species	Martin Corley		Light traps	19/06/2015	Martin Corley | Rui Andrade	Portugal	Braganca	Braganca, Carrazedo	41.7664	-6.9023	WGS 84	30		890	890	Adult		leg removed as tissue sample for DNA extraction	Barcode of Life Datasystems	Creative Commons - Share Alike	en
IBILP1102-19	IBILP1102-19	INV02398	INV02398	BOLD:AAB8490	PreservedSpecimen	Research Center in Biodiversity and Genetic Resources	Arthropoda	Insecta	Lepidoptera	Sphingidae	Smerinthus	Smerinthus ocellata Linnaeus, 1758	species	Martin Corley			29/05/2016	Martin Corley | Sonia Ferreira | Rui Andrade	Portugal	Viana do Castelo	Melgaco, Podre - Assureira	42.0028	-8.16913	WGS 84	30		811	811	Adult		leg removed as tissue sample for DNA extraction	Barcode of Life Datasystems	Creative Commons - Share Alike	en
IBILP1103-19	IBILP1103-19	INV02411	INV02411	BOLD:ACH4292	PreservedSpecimen	Research Center in Biodiversity and Genetic Resources	Arthropoda	Insecta	Lepidoptera	Geometridae	Isturgia	Isturgia famula (Esper, 1787)	species	Martin Corley			30/05/2016	Martin Corley | Sonia Ferreira | Rui Andrade	Portugal	Viana do Castelo	Melgaco, Costa da Cabrita, Castro Laboreiro	42.0416	-8.14531	WGS 84	30				Adult		leg removed as tissue sample for DNA extraction	Barcode of Life Datasystems	Creative Commons - Share Alike	en
IBILP1104-19	IBILP1104-19	INV02418	INV02418	BOLD:AAO3477	PreservedSpecimen	Research Center in Biodiversity and Genetic Resources	Arthropoda	Insecta	Lepidoptera	Coleophoridae	Coleophora	Coleophora pennella (Denis & Schiffermüller, 1775)	species	Martin Corley			31/05/2016	Martin Corley | Sonia Ferreira | Rui Andrade | Vanessa Mata	Portugal	Braganca	Alfandega da Fe, Sambade	41.4219	-7.00345	WGS 84	30				Adult		leg removed as tissue sample for DNA extraction	Barcode of Life Datasystems	Creative Commons - Share Alike	en
IBILP1105-19	IBILP1105-19	INV02420	INV02420	BOLD:AAD4227	PreservedSpecimen	Research Center in Biodiversity and Genetic Resources	Arthropoda	Insecta	Lepidoptera	Pyralidae	Homoeosoma	Homoeosoma sinuella Fabricius, 1794	species	Martin Corley			31/05/2016	Martin Corley | Sonia Ferreira | Rui Andrade | Vanessa Mata	Portugal	Braganca	Alfandega da Fe, Sambade	41.4219	-7.00345	WGS 84	30				Adult		leg removed as tissue sample for DNA extraction	Barcode of Life Datasystems	Creative Commons - Share Alike	en
IBILP1106-19	IBILP1106-19	INV02422	INV02422	BOLD:ACH4292	PreservedSpecimen	Research Center in Biodiversity and Genetic Resources	Arthropoda	Insecta	Lepidoptera	Geometridae	Isturgia	Isturgia famula (Esper, 1787)	species	Martin Corley			31/05/2016	Martin Corley | Sonia Ferreira | Rui Andrade | Vanessa Mata	Portugal	Braganca	Alfandega da Fe, Sambade	41.4219	-7.00345	WGS 84	30				Adult		leg removed as tissue sample for DNA extraction	Barcode of Life Datasystems	Creative Commons - Share Alike	en
IBILP1107-19	IBILP1107-19	INV02426	INV02426	BOLD:AAY0403	PreservedSpecimen	Research Center in Biodiversity and Genetic Resources	Arthropoda	Insecta	Lepidoptera	Noctuidae	Raphia	Raphia hybris Hübner, 1813	species	Martin Corley			31/05/2016	Martin Corley | Sonia Ferreira | Rui Andrade | Vanessa Mata	Portugal	Braganca	Alfandega da Fe, Sambade	41.4219	-7.00345	WGS 84	30				Adult		leg removed as tissue sample for DNA extraction	Barcode of Life Datasystems	Creative Commons - Share Alike	en
IBILP1108-19	IBILP1108-19	INV02429	INV02429	BOLD:AAB6049	PreservedSpecimen	Research Center in Biodiversity and Genetic Resources	Arthropoda	Insecta	Lepidoptera	Sphingidae	Mimas	Mimas tiliae Linnaeus, 1758	species	Martin Corley			31/05/2016	Martin Corley | Sonia Ferreira | Rui Andrade | Vanessa Mata	Portugal	Braganca	Alfandega da Fe, Sambade	41.4219	-7.00345	WGS 84	30				Adult		leg removed as tissue sample for DNA extraction	Barcode of Life Datasystems	Creative Commons - Share Alike	en
IBILP1109-19	IBILP1109-19	INV02430	INV02430	BOLD:AAI2734	PreservedSpecimen	Research Center in Biodiversity and Genetic Resources	Arthropoda	Insecta	Lepidoptera	Noctuidae	Noctua	Noctua orbona Hufnagel, 1766	species	Martin Corley			31/05/2016	Martin Corley | Sonia Ferreira | Rui Andrade | Vanessa Mata	Portugal	Braganca	Alfandega da Fe, Sambade	41.4219	-7.00345	WGS 84	30				Adult		leg removed as tissue sample for DNA extraction	Barcode of Life Datasystems	Creative Commons - Share Alike	en
IBILP1110-19	IBILP1110-19	INV02433	INV02433	BOLD:AAA6836	PreservedSpecimen	Research Center in Biodiversity and Genetic Resources	Arthropoda	Insecta	Lepidoptera	Geometridae	Xanthorhoe	Xanthorhoe fluctuata (Linnaeus, 1758)	species	Martin Corley			31/05/2016	Martin Corley | Sonia Ferreira | Rui Andrade | Vanessa Mata	Portugal	Braganca	Alfandega da Fe, Sambade	41.4219	-7.00345	WGS 84	30				Adult		leg removed as tissue sample for DNA extraction	Barcode of Life Datasystems	Creative Commons - Share Alike	en
IBILP1111-19	IBILP1111-19	INV02438	INV02438	BOLD:ADT7493	PreservedSpecimen	Research Center in Biodiversity and Genetic Resources	Arthropoda	Insecta	Lepidoptera	Notodontidae	Drymonia	Drymonia querna (Denis & Schiffermüller), 1775	species	Martin Corley			31/05/2016	Martin Corley | Sonia Ferreira | Rui Andrade | Vanessa Mata	Portugal	Braganca	Alfandega da Fe, Sambade	41.4219	-7.00345	WGS 84	30				Adult		leg removed as tissue sample for DNA extraction	Barcode of Life Datasystems	Creative Commons - Share Alike	en
IBILP111-17	IBILP111-17	INV01097	INV01097	BOLD:ACF0383	PreservedSpecimen	Research Center in Biodiversity and Genetic Resources	Arthropoda	Insecta	Lepidoptera	Geometridae	Macaria	Macaria liturata (Clerck, 1759)	species	Martin Corley		Light traps	19/06/2015	Martin Corley | Rui Andrade	Portugal	Braganca	Braganca, Carrazedo	41.7664	-6.9023	WGS 84	30		890	890	Adult		leg removed as tissue sample for DNA extraction	Barcode of Life Datasystems	Creative Commons - Share Alike	en
IBILP1112-19	IBILP1112-19	INV02439	INV02439	BOLD:AAJ5596	PreservedSpecimen	Research Center in Biodiversity and Genetic Resources	Arthropoda	Insecta	Lepidoptera	Geometridae	Adactylotis	Adactylotis gesticularia (Hübner, 1817)	species	Martin Corley			31/05/2016	Martin Corley | Sonia Ferreira | Rui Andrade | Vanessa Mata	Portugal	Braganca	Alfandega da Fe, Sambade	41.4219	-7.00345	WGS 84	30				Adult		leg removed as tissue sample for DNA extraction	Barcode of Life Datasystems	Creative Commons - Share Alike	en
IBILP1113-19	IBILP1113-19	INV02441	INV02441	BOLD:AAC5484	PreservedSpecimen	Research Center in Biodiversity and Genetic Resources	Arthropoda	Insecta	Lepidoptera	Crambidae	Eudonia	Eudonia angustea Curtis, 1827	species	Martin Corley			31/05/2016	Martin Corley | Sonia Ferreira | Rui Andrade | Vanessa Mata	Portugal	Braganca	Alfandega da Fe, Sambade	41.4219	-7.00345	WGS 84	30				Adult		leg removed as tissue sample for DNA extraction	Barcode of Life Datasystems	Creative Commons - Share Alike	en
IBILP1114-19	IBILP1114-19	INV02446	INV02446	BOLD:AAQ1139	PreservedSpecimen	Research Center in Biodiversity and Genetic Resources	Arthropoda	Insecta	Lepidoptera	Crambidae	Evergestis	Evergestis frumentalis Linnaeus, 1761	species	Martin Corley			31/05/2016	Martin Corley | Sonia Ferreira | Rui Andrade | Vanessa Mata	Portugal	Braganca	Alfandega da Fe, Sambade	41.4219	-7.00345	WGS 84	30				Adult		leg removed as tissue sample for DNA extraction	Barcode of Life Datasystems	Creative Commons - Share Alike	en
IBILP1115-19	IBILP1115-19	INV02449	INV02449	BOLD:AAA9865	PreservedSpecimen	Research Center in Biodiversity and Genetic Resources	Arthropoda	Insecta	Lepidoptera	Geometridae	Opisthograptis	Opisthograptis luteolata (Linnaeus, 1758)	species	Martin Corley			31/05/2016	Martin Corley | Sonia Ferreira | Rui Andrade | Vanessa Mata	Portugal	Braganca	Alfandega da Fe, Sambade	41.4219	-7.00345	WGS 84	30				Adult		leg removed as tissue sample for DNA extraction	Barcode of Life Datasystems	Creative Commons - Share Alike	en
IBILP1116-19	IBILP1116-19	INV02451	INV02451	BOLD:AAB8314	PreservedSpecimen	Research Center in Biodiversity and Genetic Resources	Arthropoda	Insecta	Lepidoptera	Geometridae	Eupithecia	Eupithecia pulchellata Stephens, 1831	species	Martin Corley			31/05/2016	Martin Corley | Sonia Ferreira | Rui Andrade | Vanessa Mata	Portugal	Braganca	Alfandega da Fe, Sambade	41.4219	-7.00345	WGS 84	30				Adult		leg removed as tissue sample for DNA extraction	Barcode of Life Datasystems	Creative Commons - Share Alike	en
IBILP1117-19	IBILP1117-19	INV02455	INV02455	BOLD:AAB2343	PreservedSpecimen	Research Center in Biodiversity and Genetic Resources	Arthropoda	Insecta	Lepidoptera	Depressariidae	Ethmia	Ethmia bipunctella Fabricius, 1775	species	Martin Corley			31/05/2016	Martin Corley | Sonia Ferreira | Rui Andrade | Vanessa Mata	Portugal	Braganca	Alfandega da Fe, Sambade	41.4219	-7.00345	WGS 84	30				Adult		leg removed as tissue sample for DNA extraction	Barcode of Life Datasystems	Creative Commons - Share Alike	en
IBILP1118-19	IBILP1118-19	INV02982	INV02982	BOLD:ACE4142	PreservedSpecimen	Research Center in Biodiversity and Genetic Resources	Arthropoda	Insecta	Lepidoptera	Geometridae	Epirrhoe	Epirrhoe alternata (Müller, 1764)	species	Martin Corley			31/05/2016	Martin Corley | Sonia Ferreira | Rui Andrade | Vanessa Mata	Portugal	Braganca	Alfandega da Fe, Sambade	41.4219	-7.00345	WGS 84	30				Adult		leg removed as tissue sample for DNA extraction	Barcode of Life Datasystems	Creative Commons - Share Alike	en
IBILP1119-19	IBILP1119-19	INV02984	INV02984	BOLD:ABY7097	PreservedSpecimen	Research Center in Biodiversity and Genetic Resources	Arthropoda	Insecta	Lepidoptera	Geometridae	Selenia	Selenia lunularia (Hübner)	species	Martin Corley			31/05/2016	Martin Corley | Sonia Ferreira | Rui Andrade | Vanessa Mata	Portugal	Braganca	Alfandega da Fe, Sambade	41.4219	-7.00345	WGS 84	30				Adult		leg removed as tissue sample for DNA extraction	Barcode of Life Datasystems	Creative Commons - Share Alike	en
IBILP1120-19	IBILP1120-19	INV02996	INV02996	BOLD:AAB8247	PreservedSpecimen	Research Center in Biodiversity and Genetic Resources	Arthropoda	Insecta	Lepidoptera	Saturniidae	Saturnia	Saturnia pyri (Denis & Schiffermüller), 1775	species	Martin Corley			31/05/2016	Martin Corley | Sonia Ferreira | Rui Andrade | Vanessa Mata	Portugal	Braganca	Alfandega da Fe, Sambade	41.4219	-7.00345	WGS 84	30				Adult		leg removed as tissue sample for DNA extraction	Barcode of Life Datasystems	Creative Commons - Share Alike	en
IBILP1121-19	IBILP1121-19	INV03004	INV03004	BOLD:AAJ3893	PreservedSpecimen	Research Center in Biodiversity and Genetic Resources	Arthropoda	Insecta	Lepidoptera	Notodontidae	Spatalia	Spatalia argentina (Denis & Schiffermüller), 1776	species	Martin Corley			31/05/2016	Martin Corley | Sonia Ferreira | Rui Andrade | Vanessa Mata	Portugal	Braganca	Alfandega da Fe, Sambade	41.4219	-7.00345	WGS 84	30				Adult		leg removed as tissue sample for DNA extraction	Barcode of Life Datasystems	Creative Commons - Share Alike	en
IBILP1122-19	IBILP1122-19	INV03005	INV03005	BOLD:ADL9374	PreservedSpecimen	Research Center in Biodiversity and Genetic Resources	Arthropoda	Insecta	Lepidoptera	Geometridae	Menophra	Menophra abruptaria (Thunberg, 1792)	species	Martin Corley			31/05/2016	Martin Corley | Sonia Ferreira | Rui Andrade | Vanessa Mata	Portugal	Braganca	Alfandega da Fe, Sambade	41.4219	-7.00345	WGS 84	30				Adult		leg removed as tissue sample for DNA extraction	Barcode of Life Datasystems	Creative Commons - Share Alike	en
IBILP1123-19	IBILP1123-19	INV03006	INV03006	BOLD:AAB9886	PreservedSpecimen	Research Center in Biodiversity and Genetic Resources	Arthropoda	Insecta	Lepidoptera	Geometridae	Pseudoterpna	Pseudoterpna coronillaria (Hübner)	species	Martin Corley			31/05/2016	Martin Corley | Sonia Ferreira | Rui Andrade | Vanessa Mata	Portugal	Braganca	Alfandega da Fe, Sambade	41.4219	-7.00345	WGS 84	30				Adult		leg removed as tissue sample for DNA extraction	Barcode of Life Datasystems	Creative Commons - Share Alike	en
IBILP1124-19	IBILP1124-19	INV03008	INV03008	BOLD:ADU6145	PreservedSpecimen	Research Center in Biodiversity and Genetic Resources	Arthropoda	Insecta	Lepidoptera	Noctuidae	Hadena	Hadena perplexa (Denis & Schiffermüller), 1775	species	Martin Corley			31/05/2016	Martin Corley | Sonia Ferreira | Rui Andrade | Vanessa Mata	Portugal	Braganca	Alfandega da Fe, Sambade	41.4219	-7.00345	WGS 84	30				Adult		leg removed as tissue sample for DNA extraction	Barcode of Life Datasystems	Creative Commons - Share Alike	en
IBILP1125-19	IBILP1125-19	INV03010	INV03010	BOLD:AAE0195	PreservedSpecimen	Research Center in Biodiversity and Genetic Resources	Arthropoda	Insecta	Lepidoptera	Crambidae	Dolicharthria	Dolicharthria aetnealis	species	Martin Corley			31/05/2016	Martin Corley | Sonia Ferreira | Rui Andrade | Vanessa Mata	Portugal	Braganca	Alfandega da Fe, Sambade	41.4219	-7.00345	WGS 84	30				Adult		leg removed as tissue sample for DNA extraction	Barcode of Life Datasystems	Creative Commons - Share Alike	en
IBILP1126-19	IBILP1126-19	INV03011	INV03011	BOLD:AAB2097	PreservedSpecimen	Research Center in Biodiversity and Genetic Resources	Arthropoda	Insecta	Lepidoptera	Geometridae	Epirrhoe	Epirrhoe galiata (Denis & Schiffermüller), 1775	species	Martin Corley			31/05/2016	Martin Corley | Sonia Ferreira | Rui Andrade | Vanessa Mata	Portugal	Braganca	Alfandega da Fe, Sambade	41.4219	-7.00345	WGS 84	30				Adult		leg removed as tissue sample for DNA extraction	Barcode of Life Datasystems	Creative Commons - Share Alike	en
IBILP1127-19	IBILP1127-19	INV03012	INV03012	BOLD:AAA8863	PreservedSpecimen	Research Center in Biodiversity and Genetic Resources	Arthropoda	Insecta	Lepidoptera	Sphingidae	Sphinx	Sphinx maurorum Jordan, 1931	species	Martin Corley			31/05/2016	Martin Corley | Sonia Ferreira | Rui Andrade | Vanessa Mata	Portugal	Braganca	Alfandega da Fe, Sambade	41.4219	-7.00345	WGS 84	30				Adult		leg removed as tissue sample for DNA extraction	Barcode of Life Datasystems	Creative Commons - Share Alike	en
IBILP1128-19	IBILP1128-19	INV03015	INV03015	BOLD:AAE2131	PreservedSpecimen	Research Center in Biodiversity and Genetic Resources	Arthropoda	Insecta	Lepidoptera	Notodontidae	Notodonta	Notodonta tritophus (Denis & Schiffermüller), 1775	species	Martin Corley			31/05/2016	Martin Corley | Sonia Ferreira | Rui Andrade | Vanessa Mata	Portugal	Braganca	Alfandega da Fe, Sambade	41.4219	-7.00345	WGS 84	30				Adult		leg removed as tissue sample for DNA extraction	Barcode of Life Datasystems	Creative Commons - Share Alike	en
IBILP1129-19	IBILP1129-19	INV03016	INV03016	BOLD:AAJ1926	PreservedSpecimen	Research Center in Biodiversity and Genetic Resources	Arthropoda	Insecta	Lepidoptera	Erebidae	Atlantarctia	Atlantarctia tigrina (Villers, 1789)	species	Martin Corley			31/05/2016	Martin Corley | Sonia Ferreira | Rui Andrade | Vanessa Mata	Portugal	Braganca	Alfandega da Fe, Sambade	41.4219	-7.00345	WGS 84	30				Adult		leg removed as tissue sample for DNA extraction	Barcode of Life Datasystems	Creative Commons - Share Alike	en
IBILP1130-19	IBILP1130-19	INV03020	INV03020	BOLD:AAB8490	PreservedSpecimen	Research Center in Biodiversity and Genetic Resources	Arthropoda	Insecta	Lepidoptera	Sphingidae	Smerinthus	Smerinthus ocellata Linnaeus, 1758	species	Martin Corley			31/05/2016	Martin Corley | Sonia Ferreira | Rui Andrade | Vanessa Mata	Portugal	Braganca	Alfandega da Fe, Sambade	41.4219	-7.00345	WGS 84	30				Adult		leg removed as tissue sample for DNA extraction	Barcode of Life Datasystems	Creative Commons - Share Alike	en
IBILP1131-19	IBILP1131-19	INV03021	INV03021	BOLD:AAC8415	PreservedSpecimen	Research Center in Biodiversity and Genetic Resources	Arthropoda	Insecta	Lepidoptera	Noctuidae	Hadena	Hadena confusa (Hufnagel, 1766)	species	Martin Corley			31/05/2016	Martin Corley | Sonia Ferreira | Rui Andrade | Vanessa Mata	Portugal	Braganca	Alfandega da Fe, Sambade	41.4219	-7.00345	WGS 84	30				Adult		leg removed as tissue sample for DNA extraction	Barcode of Life Datasystems	Creative Commons - Share Alike	en
IBILP113-17	IBILP113-17	INV01114	INV01114	BOLD:AAC5487	PreservedSpecimen	Research Center in Biodiversity and Genetic Resources	Arthropoda	Insecta	Lepidoptera	Noctuidae	Mythimna	Mythimna albipuncta Gaede, 1916	species	Martin Corley		Light traps	19/06/2015	Martin Corley | Rui Andrade	Portugal	Braganca	Braganca, Carrazedo	41.7664	-6.9023	WGS 84	30		890	890	Adult		leg removed as tissue sample for DNA extraction	Barcode of Life Datasystems	Creative Commons - Share Alike	en
IBILP1132-19	IBILP1132-19	INV03024	INV03024	BOLD:AAI4103	PreservedSpecimen	Research Center in Biodiversity and Genetic Resources	Arthropoda	Insecta	Lepidoptera	Tortricidae	Cnephasia	Cnephasia communana (Herrich-Schäffer, 1851)	species	Martin Corley			31/05/2016	Martin Corley | Sonia Ferreira | Rui Andrade | Vanessa Mata	Portugal	Braganca	Alfandega da Fe, Sambade	41.4219	-7.00345	WGS 84	30				Adult	M	leg removed as tissue sample for DNA extraction	Barcode of Life Datasystems	Creative Commons - Share Alike	en
IBILP1133-19	IBILP1133-19	INV03025	INV03025	BOLD:AAC5932	PreservedSpecimen	Research Center in Biodiversity and Genetic Resources	Arthropoda	Insecta	Lepidoptera	Drepanidae	Watsonalla	Watsonalla binaria (Hufnagel, 1769)	species	Martin Corley			31/05/2016	Martin Corley | Sonia Ferreira | Rui Andrade | Vanessa Mata	Portugal	Braganca	Alfandega da Fe, Sambade	41.4219	-7.00345	WGS 84	30				Adult		leg removed as tissue sample for DNA extraction	Barcode of Life Datasystems	Creative Commons - Share Alike	en
IBILP1134-19	IBILP1134-19	INV03035	INV03035	BOLD:ADT2294	PreservedSpecimen	Research Center in Biodiversity and Genetic Resources	Arthropoda	Insecta	Lepidoptera	Gelechiidae	Monochroa	Monochroa tenebrella (Hübner, 1817)	species	Martin Corley			31/05/2016	Martin Corley | Sonia Ferreira | Rui Andrade | Vanessa Mata	Portugal	Braganca	Alfandega da Fe, Sambade	41.4219	-7.00345	WGS 84	30				Adult	M	leg removed as tissue sample for DNA extraction	Barcode of Life Datasystems	Creative Commons - Share Alike	en
IBILP1135-19	IBILP1135-19	INV03040	INV03040	BOLD:AAX6175	PreservedSpecimen	Research Center in Biodiversity and Genetic Resources	Arthropoda	Insecta	Lepidoptera	Geometridae	Lythria	Lythria sanguinaria (Duponchel, 1842)	species	Martin Corley			01/06/2016	Sonia Ferreira | Martin Corley | Rui Andrade	Portugal	Braganca	Torre de Moncorvo, Estevais	41.2327	-7.07292	WGS 84	30				Adult		leg removed as tissue sample for DNA extraction	Barcode of Life Datasystems	Creative Commons - Share Alike	en
IBILP1136-19	IBILP1136-19	INV03046	INV03046	BOLD:AAC4213	PreservedSpecimen	Research Center in Biodiversity and Genetic Resources	Arthropoda	Insecta	Lepidoptera	Tortricidae	Clepsis	Clepsis siciliana (Ragonot, 1894)	species	Martin Corley			01/06/2016	Sonia Ferreira | Martin Corley | Rui Andrade	Portugal	Braganca	Torre de Moncorvo, Estevais	41.2327	-7.07292	WGS 84	30				Adult		leg removed as tissue sample for DNA extraction	Barcode of Life Datasystems	Creative Commons - Share Alike	en
IBILP1137-19	IBILP1137-19	INV03050	INV03050	BOLD:AAV6588	PreservedSpecimen	Research Center in Biodiversity and Genetic Resources	Arthropoda	Insecta	Lepidoptera	Scythrididae	Enolmis	Enolmis acanthella (Godart, 1824)	species	Martin Corley			01/06/2016	Sonia Ferreira | Martin Corley | Rui Andrade	Portugal	Braganca	Torre de Moncorvo, Estevais	41.2327	-7.07292	WGS 84	30				Adult		leg removed as tissue sample for DNA extraction	Barcode of Life Datasystems	Creative Commons - Share Alike	en
IBILP1138-19	IBILP1138-19	INV03051	INV03051	BOLD:AAB7420	PreservedSpecimen	Research Center in Biodiversity and Genetic Resources	Arthropoda	Insecta	Lepidoptera	Pyralidae	Etiella	Etiella zinckenella (Treitschke, 1832)	species	Martin Corley			01/06/2016	Sonia Ferreira | Martin Corley | Rui Andrade	Portugal	Braganca	Torre de Moncorvo, Estevais	41.2327	-7.07292	WGS 84	30				Adult		leg removed as tissue sample for DNA extraction	Barcode of Life Datasystems	Creative Commons - Share Alike	en
IBILP1139-19	IBILP1139-19	INV03053	INV03053	BOLD:AAC5077	PreservedSpecimen	Research Center in Biodiversity and Genetic Resources	Arthropoda	Insecta	Lepidoptera	Geometridae	Idaea	Idaea cervantaria (Millière, 1869)	species	Martin Corley			01/06/2016	Sonia Ferreira | Martin Corley | Rui Andrade	Portugal	Braganca	Torre de Moncorvo, Estevais	41.2327	-7.07292	WGS 84	30				Adult		leg removed as tissue sample for DNA extraction	Barcode of Life Datasystems	Creative Commons - Share Alike	en
IBILP1140-19	IBILP1140-19	INV03054	INV03054	BOLD:AAE4545	PreservedSpecimen	Research Center in Biodiversity and Genetic Resources	Arthropoda	Insecta	Lepidoptera	Crambidae	Eudonia	Eudonia delunella Stainton, 1849	species	Martin Corley			01/06/2016	Sonia Ferreira | Martin Corley | Rui Andrade	Portugal	Braganca	Torre de Moncorvo, Estevais	41.2327	-7.07292	WGS 84	30				Adult		leg removed as tissue sample for DNA extraction	Barcode of Life Datasystems	Creative Commons - Share Alike	en
IBILP1141-19	IBILP1141-19	INV03055	INV03055	BOLD:AAP7326	PreservedSpecimen	Research Center in Biodiversity and Genetic Resources	Arthropoda	Insecta	Lepidoptera	Erebidae	Parascotia	Parascotia nisseni Turati, 1905	species	Martin Corley			01/06/2016	Sonia Ferreira | Martin Corley | Rui Andrade	Portugal	Braganca	Torre de Moncorvo, Estevais	41.2327	-7.07292	WGS 84	30				Adult		leg removed as tissue sample for DNA extraction	Barcode of Life Datasystems	Creative Commons - Share Alike	en
IBILP114-17	IBILP114-17	INV01115	INV01115	BOLD:AAA8276	PreservedSpecimen	Research Center in Biodiversity and Genetic Resources	Arthropoda	Insecta	Lepidoptera	Geometridae	Aplocera	Aplocera plagiata (Linnaeus, 1758)	species	Martin Corley		Light traps	19/06/2015	Martin Corley | Rui Andrade	Portugal	Braganca	Braganca, Carrazedo	41.7664	-6.9023	WGS 84	30		890	890	Adult		leg removed as tissue sample for DNA extraction	Barcode of Life Datasystems	Creative Commons - Share Alike	en
IBILP1142-19	IBILP1142-19	INV03057	INV03057	BOLD:AAC3967	PreservedSpecimen	Research Center in Biodiversity and Genetic Resources	Arthropoda	Insecta	Lepidoptera	Geometridae	Rhodostrophia	Rhodostrophia calabra (Petagna, 1786)	species	Martin Corley			01/06/2016	Sonia Ferreira | Martin Corley | Rui Andrade	Portugal	Braganca	Torre de Moncorvo, Estevais	41.2327	-7.07292	WGS 84	30				Adult		leg removed as tissue sample for DNA extraction	Barcode of Life Datasystems	Creative Commons - Share Alike	en
IBILP1143-19	IBILP1143-19	INV03058	INV03058	BOLD:ADU9641	PreservedSpecimen	Research Center in Biodiversity and Genetic Resources	Arthropoda	Insecta	Lepidoptera	Gelechiidae	Mirificarma	Mirificarma eburnella (Denis & Schiffermüller), 1775	species	Martin Corley			01/06/2016	Sonia Ferreira | Martin Corley | Rui Andrade	Portugal	Braganca	Torre de Moncorvo, Estevais	41.2327	-7.07292	WGS 84	30				Adult		leg removed as tissue sample for DNA extraction	Barcode of Life Datasystems	Creative Commons - Share Alike	en
IBILP1144-19	IBILP1144-19	INV03062	INV03062	BOLD:AAB2523	PreservedSpecimen	Research Center in Biodiversity and Genetic Resources	Arthropoda	Insecta	Lepidoptera	Geometridae	Cyclophora	Cyclophora puppillaria (Hübner)	species	Martin Corley			01/06/2016	Martin Corley | Sonia Ferreira | Rui Andrade	Portugal	Braganca	Torre de Moncorvo, Estevais	41.2327	-7.07292	WGS 84	30				Adult		leg removed as tissue sample for DNA extraction	Barcode of Life Datasystems	Creative Commons - Share Alike	en
IBILP1145-19	IBILP1145-19	INV03063	INV03063	BOLD:ABW7084	PreservedSpecimen	Research Center in Biodiversity and Genetic Resources	Arthropoda	Insecta	Lepidoptera	Notodontidae	Harpyia	Harpyia milhauseri (Fabricius, 1775)	species	Martin Corley			01/06/2016	Sonia Ferreira | Martin Corley | Rui Andrade	Portugal	Braganca	Torre de Moncorvo, Estevais	41.2327	-7.07292	WGS 84	30				Adult		leg removed as tissue sample for DNA extraction	Barcode of Life Datasystems	Creative Commons - Share Alike	en
IBILP1146-19	IBILP1146-19	INV03064	INV03064	BOLD:AAC9535	PreservedSpecimen	Research Center in Biodiversity and Genetic Resources	Arthropoda	Insecta	Lepidoptera	Tortricidae	Endothenia	Endothenia marginana (Haworth, 1811)	species	Martin Corley			01/06/2016	Sonia Ferreira | Martin Corley | Rui Andrade	Portugal	Braganca	Torre de Moncorvo, Estevais	41.2327	-7.07292	WGS 84	30				Adult		leg removed as tissue sample for DNA extraction	Barcode of Life Datasystems	Creative Commons - Share Alike	en
IBILP1147-19	IBILP1147-19	INV03066	INV03066	BOLD:AAZ2849	PreservedSpecimen	Research Center in Biodiversity and Genetic Resources	Arthropoda	Insecta	Lepidoptera	Geometridae	Idaea	Idaea calunetaria (Staudinger, 1859)	species	Martin Corley			01/06/2016	Sonia Ferreira | Martin Corley | Rui Andrade	Portugal	Braganca	Torre de Moncorvo, Estevais	41.2327	-7.07292	WGS 84	30				Adult		leg removed as tissue sample for DNA extraction	Barcode of Life Datasystems	Creative Commons - Share Alike	en
IBILP1148-19	IBILP1148-19	INV03067	INV03067	BOLD:AAY3091	PreservedSpecimen	Research Center in Biodiversity and Genetic Resources	Arthropoda	Insecta	Lepidoptera	Geometridae	Eupithecia	Eupithecia pantellata Millière, 1875	species	Martin Corley			01/06/2016	Sonia Ferreira | Martin Corley | Rui Andrade	Portugal	Braganca	Torre de Moncorvo, Estevais	41.2327	-7.07292	WGS 84	30				Adult		leg removed as tissue sample for DNA extraction	Barcode of Life Datasystems	Creative Commons - Share Alike	en
IBILP1149-19	IBILP1149-19	INV03092	INV03092	BOLD:AAK4264	PreservedSpecimen	Research Center in Biodiversity and Genetic Resources	Arthropoda	Insecta	Lepidoptera	Geometridae	Idaea	Idaea litigiosaria (Boisduval, 1840)	species	Martin Corley			01/06/2016	Sonia Ferreira | Martin Corley | Rui Andrade	Portugal	Braganca	Torre de Moncorvo, Estevais	41.2327	-7.07292	WGS 84	30				Adult	F	leg removed as tissue sample for DNA extraction	Barcode of Life Datasystems	Creative Commons - Share Alike	en
IBILP1150-19	IBILP1150-19	INV03093	INV03093	BOLD:AAP5642	PreservedSpecimen	Research Center in Biodiversity and Genetic Resources	Arthropoda	Insecta	Lepidoptera	Geometridae	Idaea	Idaea contiguaria (Hübner)	species	Martin Corley			01/06/2016	Sonia Ferreira | Martin Corley | Rui Andrade	Portugal	Braganca	Torre de Moncorvo, Estevais	41.2327	-7.07292	WGS 84	30				Adult	F	leg removed as tissue sample for DNA extraction	Barcode of Life Datasystems	Creative Commons - Share Alike	en
IBILP1151-19	IBILP1151-19	INV03096	INV03096	BOLD:ADU6145	PreservedSpecimen	Research Center in Biodiversity and Genetic Resources	Arthropoda	Insecta	Lepidoptera	Noctuidae	Hadena	Hadena perplexa (Denis & Schiffermüller), 1775	species	Martin Corley			01/06/2016	Sonia Ferreira | Martin Corley | Rui Andrade	Portugal	Braganca	Torre de Moncorvo, Estevais	41.2327	-7.07292	WGS 84	30				Adult		leg removed as tissue sample for DNA extraction	Barcode of Life Datasystems	Creative Commons - Share Alike	en
IBILP115-17	IBILP115-17	INV01117	INV01117	BOLD:AAD2603	PreservedSpecimen	Research Center in Biodiversity and Genetic Resources	Arthropoda	Insecta	Lepidoptera	Geometridae	Tephronia	Tephronia sepiaria (Hufnagel, 1767)	species	Martin Corley		Light traps	19/06/2015	Martin Corley | Rui Andrade	Portugal	Braganca	Braganca, Carrazedo	41.7664	-6.9023	WGS 84	30		890	890	Adult		leg removed as tissue sample for DNA extraction	Barcode of Life Datasystems	Creative Commons - Share Alike	en
IBILP1152-19	IBILP1152-19	INV03100	INV03100	BOLD:AAC2506	PreservedSpecimen	Research Center in Biodiversity and Genetic Resources	Arthropoda	Insecta	Lepidoptera	Tortricidae	Tortrix	Tortrix viridana (Linnaeus, 1758)	species	Martin Corley			01/06/2016	Sonia Ferreira | Martin Corley | Rui Andrade	Portugal	Braganca	Torre de Moncorvo, Estevais	41.2327	-7.07292	WGS 84	30				Adult		leg removed as tissue sample for DNA extraction	Barcode of Life Datasystems	Creative Commons - Share Alike	en
IBILP1153-19	IBILP1153-19	INV03103	INV03103	BOLD:ACW6537	PreservedSpecimen	Research Center in Biodiversity and Genetic Resources	Arthropoda	Insecta	Lepidoptera	Geometridae	Phaiogramma	Phaiogramma etruscaria (Zeller, 1849)	species	Martin Corley			01/06/2016	Sonia Ferreira | Martin Corley | Rui Andrade	Portugal	Braganca	Torre de Moncorvo, Estevais	41.2327	-7.07292	WGS 84	30				Adult		leg removed as tissue sample for DNA extraction	Barcode of Life Datasystems	Creative Commons - Share Alike	en
IBILP1154-19	IBILP1154-19	INV03122	INV03122	BOLD:AAD5088	PreservedSpecimen	Research Center in Biodiversity and Genetic Resources	Arthropoda	Insecta	Lepidoptera	Noctuidae	Tyta	Tyta luctuosa (Denis & Schiffermüller), 1775	species	Martin Corley			02/06/2016	Sonia Ferreira | Martin Corley | Rui Andrade	Portugal	Braganca	Alfandega da Fe, Quinta do Zacarias	41.3441	-6.92036	WGS 84	30				Adult		leg removed as tissue sample for DNA extraction	Barcode of Life Datasystems	Creative Commons - Share Alike	en
IBILP1155-19	IBILP1155-19	INV03123	INV03123	BOLD:AAE4415	PreservedSpecimen	Research Center in Biodiversity and Genetic Resources	Arthropoda	Insecta	Lepidoptera	Crambidae	Agrotera	Agrotera nemoralis Scopoli, 1763	species	Martin Corley			02/06/2016	Sonia Ferreira | Martin Corley | Rui Andrade	Portugal	Braganca	Alfandega da Fe, Quinta do Zacarias	41.3441	-6.92036	WGS 84	30				Adult		leg removed as tissue sample for DNA extraction	Barcode of Life Datasystems	Creative Commons - Share Alike	en
IBILP1156-19	IBILP1156-19	INV03124	INV03124	BOLD:ADS5734	PreservedSpecimen	Research Center in Biodiversity and Genetic Resources	Arthropoda	Insecta	Lepidoptera	Gelechiidae	Sophronia	Sophronia humerella (Denis & Schiffermüller), 1775	species	Martin Corley			02/06/2016	Sonia Ferreira | Martin Corley | Rui Andrade	Portugal	Braganca	Alfandega da Fe, Quinta do Zacarias	41.3441	-6.92036	WGS 84	30				Adult		leg removed as tissue sample for DNA extraction	Barcode of Life Datasystems	Creative Commons - Share Alike	en
IBILP1157-19	IBILP1157-19	INV03125	INV03125	BOLD:ADV5890	PreservedSpecimen	Research Center in Biodiversity and Genetic Resources	Arthropoda	Insecta	Lepidoptera	Cossidae	Cossus	Cossus cossus Linnaeus, 1758	species	Martin Corley			02/06/2016	Sonia Ferreira | Martin Corley | Rui Andrade	Portugal	Braganca	Alfandega da Fe, Quinta do Zacarias	41.3441	-6.92036	WGS 84	30				Adult		leg removed as tissue sample for DNA extraction	Barcode of Life Datasystems	Creative Commons - Share Alike	en
IBILP1158-19	IBILP1158-19	INV03126	INV03126	BOLD:AAY7552	PreservedSpecimen	Research Center in Biodiversity and Genetic Resources	Arthropoda	Insecta	Lepidoptera	Noctuidae	Recoropha	Recoropha canteneri Duponchel, 1833	species	Martin Corley			02/06/2016	Sonia Ferreira | Martin Corley | Rui Andrade	Portugal	Braganca	Alfandega da Fe, Quinta do Zacarias	41.3441	-6.92036	WGS 84	30				Adult		leg removed as tissue sample for DNA extraction	Barcode of Life Datasystems	Creative Commons - Share Alike	en
IBILP1159-19	IBILP1159-19	INV03127	INV03127	BOLD:AAD6258	PreservedSpecimen	Research Center in Biodiversity and Genetic Resources	Arthropoda	Insecta	Lepidoptera	Noctuidae	Acontia	Acontia lucida Hufnagel, 1766	species	Martin Corley			02/06/2016	Sonia Ferreira | Martin Corley | Rui Andrade	Portugal	Braganca	Alfandega da Fe, Quinta do Zacarias	41.3441	-6.92036	WGS 84	30				Adult		leg removed as tissue sample for DNA extraction	Barcode of Life Datasystems	Creative Commons - Share Alike	en
IBILP1160-19	IBILP1160-19	INV03129	INV03129	BOLD:AAD4647	PreservedSpecimen	Research Center in Biodiversity and Genetic Resources	Arthropoda	Insecta	Lepidoptera	Geometridae	Eupithecia	Eupithecia breviculata (Donzel, 1837)	species	Martin Corley			02/06/2016	Sonia Ferreira | Martin Corley | Rui Andrade	Portugal	Braganca	Alfandega da Fe, Quinta do Zacarias	41.3441	-6.92036	WGS 84	30				Adult		leg removed as tissue sample for DNA extraction	Barcode of Life Datasystems	Creative Commons - Share Alike	en
IBILP1161-19	IBILP1161-19	INV03130	INV03130	BOLD:AAK8682	PreservedSpecimen	Research Center in Biodiversity and Genetic Resources	Arthropoda	Insecta	Lepidoptera	Noctuidae	Mythimna	Mythimna riparia (Rambur, 1829)	species	Martin Corley			02/06/2016	Sonia Ferreira | Martin Corley | Rui Andrade	Portugal	Braganca	Alfandega da Fe, Quinta do Zacarias	41.3441	-6.92036	WGS 84	30				Adult		leg removed as tissue sample for DNA extraction	Barcode of Life Datasystems	Creative Commons - Share Alike	en
IBILP116-17	IBILP116-17	INV01122	INV01122	BOLD:ABX6043	PreservedSpecimen	Research Center in Biodiversity and Genetic Resources	Arthropoda	Insecta	Lepidoptera	Geometridae	Eupithecia	Eupithecia nanata (Hübner)	species	Martin Corley		Light traps	20/06/2015	Martin Corley | Rui Andrade	Portugal	Braganca	Braganca, Lama Grande	41.9792	-6.7938	WGS 84	30		1389.3	1389.3	Adult		leg removed as tissue sample for DNA extraction	Barcode of Life Datasystems	Creative Commons - Share Alike	en
IBILP1162-19	IBILP1162-19	INV03133	INV03133	BOLD:AAG5813	PreservedSpecimen	Research Center in Biodiversity and Genetic Resources	Arthropoda	Insecta	Lepidoptera	Noctuidae	Proxenus	Proxenus hospes Freyer, 1831	species	Martin Corley			02/06/2016	Sonia Ferreira | Martin Corley | Rui Andrade	Portugal	Braganca	Alfandega da Fe, Quinta do Zacarias	41.3441	-6.92036	WGS 84	30				Adult		leg removed as tissue sample for DNA extraction	Barcode of Life Datasystems	Creative Commons - Share Alike	en
IBILP1163-19	IBILP1163-19	INV03134	INV03134	BOLD:AAU2210	PreservedSpecimen	Research Center in Biodiversity and Genetic Resources	Arthropoda	Insecta	Lepidoptera	Geometridae	Xenochlorodes	Xenochlorodes olympiaria (Herrich-Schäffer, 1852)	species	Martin Corley			02/06/2016	Sonia Ferreira | Martin Corley | Rui Andrade	Portugal	Braganca	Alfandega da Fe, Quinta do Zacarias	41.3441	-6.92036	WGS 84	30				Adult		leg removed as tissue sample for DNA extraction	Barcode of Life Datasystems	Creative Commons - Share Alike	en
IBILP1164-19	IBILP1164-19	INV00815	INV00815	BOLD:ACH2178	PreservedSpecimen	Research Center in Biodiversity and Genetic Resources	Arthropoda	Insecta	Lepidoptera	Tortricidae	Lobesia	Lobesia botrana (Denis & Schiffermüller), 1775	species	Martin Corley			16/06/2015	Martin Corley | Rui Andrade | J. M. Grosso-Silva	Portugal	Braganca	Vimioso, Margem direita do rio Angueira, a sudoeste do Cast	41.4549	-6.59362	WGS 84	30		353	353	Adult		leg removed as tissue sample for DNA extraction	Barcode of Life Datasystems	Creative Commons - Share Alike	en
IBILP1165-19	IBILP1165-19	INV00902	INV00902	BOLD:AAD5882	PreservedSpecimen	Research Center in Biodiversity and Genetic Resources	Arthropoda	Insecta	Lepidoptera	Noctuidae	Mythimna	Mythimna l-album Linnaeus, 1767	species	Martin Corley			16/06/2015	Martin Corley | Rui Andrade | J. M. Grosso-Silva	Portugal	Braganca	Vimioso, Margem direita do rio Angueira, a sudoeste do Cast	41.4549	-6.59362	WGS 84	30		353	353	Adult		leg removed as tissue sample for DNA extraction	Barcode of Life Datasystems	Creative Commons - Share Alike	en
IBILP1166-19	IBILP1166-19	INV00918	INV00918	BOLD:ADU6066	PreservedSpecimen	Research Center in Biodiversity and Genetic Resources	Arthropoda	Insecta	Lepidoptera	Momphidae	Mompha	Mompha miscella (Denis & Schiffermüller), 1775	species	Martin Corley			16/06/2015	Martin Corley | Rui Andrade | J. M. Grosso-Silva	Portugal	Braganca	Vimioso, Margem direita do rio Angueira, a sudoeste do Cast	41.4549	-6.59362	WGS 84	30		353	353	Adult		leg removed as tissue sample for DNA extraction	Barcode of Life Datasystems	Creative Commons - Share Alike	en
IBILP1167-19	IBILP1167-19	INV01145	INV01145	BOLD:AAC6463	PreservedSpecimen	Research Center in Biodiversity and Genetic Resources	Arthropoda	Insecta	Lepidoptera	Noctuidae	Lacanobia	Lacanobia w-latinum Hufnagel, 1766	species	Martin Corley			20/06/2015	Martin Corley | Rui Andrade	Portugal	Braganca	Braganca, Lama Grande	41.9792	-6.7938	WGS 84	30		1389	1389	Adult		leg removed as tissue sample for DNA extraction	Barcode of Life Datasystems	Creative Commons - Share Alike	en
IBILP1168-19	IBILP1168-19	INV03014	INV03014	BOLD:ABY7251	PreservedSpecimen	Research Center in Biodiversity and Genetic Resources	Arthropoda	Insecta	Lepidoptera	Noctuidae	Cucullia	Cucullia scrophulariphila Staudinger, 1859	species	Martin Corley			31/05/2016	Martin Corley | Sonia Ferreira | Rui Andrade | Vanessa Mata	Portugal	Braganca	Alfandega da Fe, Sambade	41.4219	-7.00345	WGS 84	30				Adult		leg removed as tissue sample for DNA extraction	Barcode of Life Datasystems	Creative Commons - Share Alike	en
IBILP1169-19	IBILP1169-19	INV03060	INV03060	BOLD:AAE6311	PreservedSpecimen	Research Center in Biodiversity and Genetic Resources	Arthropoda	Insecta	Lepidoptera	Geometridae	Peribatodes	Peribatodes ilicaria (Geyer)	species	Martin Corley			01/06/2016	Sonia Ferreira | Martin Corley | Rui Andrade	Portugal	Braganca	Torre de Moncorvo, Estevais	41.2327	-7.07292	WGS 84	30				Adult		leg removed as tissue sample for DNA extraction	Barcode of Life Datasystems	Creative Commons - Share Alike	en
IBILP1170-19	IBILP1170-19	INV03070	INV03070	BOLD:AAB0177	PreservedSpecimen	Research Center in Biodiversity and Genetic Resources	Arthropoda	Insecta	Lepidoptera	Depressariidae	Carcina	Carcina quercana Fabricius, 1775	species	Martin Corley			01/06/2016	Sonia Ferreira | Martin Corley | Rui Andrade	Portugal	Braganca	Torre de Moncorvo, Estevais	41.2327	-7.07292	WGS 84	30				Adult		leg removed as tissue sample for DNA extraction	Barcode of Life Datasystems	Creative Commons - Share Alike	en
IBILP1171-19	IBILP1171-19	INV03074	INV03074	BOLD:AAF4057	PreservedSpecimen	Research Center in Biodiversity and Genetic Resources	Arthropoda	Insecta	Lepidoptera	Pyralidae	Ancylosis	Ancylosis cinnamomella Duponchel, 1836	species	Martin Corley			01/06/2016	Sonia Ferreira | Martin Corley | Rui Andrade	Portugal	Braganca	Torre de Moncorvo, Estevais	41.2327	-7.07292	WGS 84	30				Adult		leg removed as tissue sample for DNA extraction	Barcode of Life Datasystems	Creative Commons - Share Alike	en
IBILP117-17	IBILP117-17	INV01125	INV01125	BOLD:ABY4614	PreservedSpecimen	Research Center in Biodiversity and Genetic Resources	Arthropoda	Insecta	Lepidoptera	Noctuidae	Lacanobia	Lacanobia oleracea Linnaeus, 1758	species	Martin Corley		Light traps	20/06/2015	Martin Corley | Rui Andrade	Portugal	Braganca	Braganca, Lama Grande	41.9792	-6.7938	WGS 84	30		1389.3	1389.3	Adult		leg removed as tissue sample for DNA extraction	Barcode of Life Datasystems	Creative Commons - Share Alike	en
IBILP1172-19	IBILP1172-19	INV03075	INV03075	BOLD:AAJ5941	PreservedSpecimen	Research Center in Biodiversity and Genetic Resources	Arthropoda	Insecta	Lepidoptera	Geometridae	Scopula	Scopula rufomixtaria (Graslin, 1863)	species	Martin Corley			01/06/2016	Sonia Ferreira | Martin Corley | Rui Andrade	Portugal	Braganca	Torre de Moncorvo, Estevais	41.2327	-7.07292	WGS 84	30				Adult		leg removed as tissue sample for DNA extraction	Barcode of Life Datasystems	Creative Commons - Share Alike	en
IBILP1173-19	IBILP1173-19	INV03076	INV03076	BOLD:AAJ1064	PreservedSpecimen	Research Center in Biodiversity and Genetic Resources	Arthropoda	Insecta	Lepidoptera	Cosmopterigidae	Eteobalea	Eteobalea intermediella (Riedl, 1966)	species	Martin Corley			01/06/2016	Sonia Ferreira | Martin Corley | Rui Andrade	Portugal	Braganca	Torre de Moncorvo, Estevais	41.2327	-7.07292	WGS 84	30				Adult		leg removed as tissue sample for DNA extraction	Barcode of Life Datasystems	Creative Commons - Share Alike	en
IBILP1174-19	IBILP1174-19	INV03077	INV03077	BOLD:AAB8994	PreservedSpecimen	Research Center in Biodiversity and Genetic Resources	Arthropoda	Insecta	Lepidoptera	Nolidae	Nycteola	Nycteola columbana (Turner, 1925)	species	Martin Corley			01/06/2016	Sonia Ferreira | Martin Corley | Rui Andrade	Portugal	Braganca	Torre de Moncorvo, Estevais	41.2327	-7.07292	WGS 84	30				Adult		leg removed as tissue sample for DNA extraction	Barcode of Life Datasystems	Creative Commons - Share Alike	en
IBILP1175-19	IBILP1175-19	INV03078	INV03078	BOLD:ADT5404	PreservedSpecimen	Research Center in Biodiversity and Genetic Resources	Arthropoda	Insecta	Lepidoptera	Tineidae	Crassicornella	Crassicornella agenjoi (Petersen, 1957)	species	Martin Corley			01/06/2016	Sonia Ferreira | Martin Corley | Rui Andrade	Portugal	Braganca	Torre de Moncorvo, Estevais	41.2327	-7.07292	WGS 84	30				Adult		leg removed as tissue sample for DNA extraction	Barcode of Life Datasystems	Creative Commons - Share Alike	en
IBILP1176-19	IBILP1176-19	INV03079	INV03079	BOLD:ACB0096	PreservedSpecimen	Research Center in Biodiversity and Genetic Resources	Arthropoda	Insecta	Lepidoptera	Cossidae	Dyspessa	Dyspessa ulula Borkhausen, 1790	species	Martin Corley			01/06/2016	Sonia Ferreira | Martin Corley | Rui Andrade	Portugal	Braganca	Torre de Moncorvo, Estevais	41.2327	-7.07292	WGS 84	30				Adult		leg removed as tissue sample for DNA extraction	Barcode of Life Datasystems	Creative Commons - Share Alike	en
IBILP1177-19	IBILP1177-19	INV03080	INV03080	BOLD:ADS3575	PreservedSpecimen	Research Center in Biodiversity and Genetic Resources	Arthropoda	Insecta	Lepidoptera	Geometridae	Ennomos	Ennomos fuscantaria (Haworth, 1809)	species	Martin Corley			01/06/2016	Sonia Ferreira | Martin Corley | Rui Andrade	Portugal	Braganca	Torre de Moncorvo, Estevais	41.2327	-7.07292	WGS 84	30				Adult		leg removed as tissue sample for DNA extraction	Barcode of Life Datasystems	Creative Commons - Share Alike	en
IBILP1178-19	IBILP1178-19	INV03085	INV03085	BOLD:ABX5662	PreservedSpecimen	Research Center in Biodiversity and Genetic Resources	Arthropoda	Insecta	Lepidoptera	Geometridae	Scopula	Scopula submutata (Treitschke, 1828)	species	Martin Corley			01/06/2016	Sonia Ferreira | Martin Corley | Rui Andrade	Portugal	Braganca	Torre de Moncorvo, Estevais	41.2327	-7.07292	WGS 84	30				Adult		leg removed as tissue sample for DNA extraction	Barcode of Life Datasystems	Creative Commons - Share Alike	en
IBILP1179-19	IBILP1179-19	INV03086	INV03086	BOLD:AAB7075	PreservedSpecimen	Research Center in Biodiversity and Genetic Resources	Arthropoda	Insecta	Lepidoptera	Geometridae	Aspitates	Aspitates ochrearia (Rossi, 1794)	species	Martin Corley			01/06/2016	Sonia Ferreira | Martin Corley | Rui Andrade	Portugal	Braganca	Alfandega da Fe, Small dam near Alfandega da Fe	41.3374	-6.94772	WGS 84	30				Adult		leg removed as tissue sample for DNA extraction	Barcode of Life Datasystems	Creative Commons - Share Alike	en
IBILP1180-19	IBILP1180-19	INV03089	INV03089	BOLD:AAF0664	PreservedSpecimen	Research Center in Biodiversity and Genetic Resources	Arthropoda	Insecta	Lepidoptera	Geometridae	Scopula	Scopula asellaria (Herrich-Schäffer, 1847)	species	Martin Corley			01/06/2016	Sonia Ferreira | Martin Corley | Rui Andrade	Portugal	Braganca	Torre de Moncorvo, Estevais	41.2327	-7.07292	WGS 84	30				Adult	F	leg removed as tissue sample for DNA extraction	Barcode of Life Datasystems	Creative Commons - Share Alike	en
IBILP1181-19	IBILP1181-19	INV03090	INV03090	BOLD:AAK4264	PreservedSpecimen	Research Center in Biodiversity and Genetic Resources	Arthropoda	Insecta	Lepidoptera	Geometridae	Idaea	Idaea litigiosaria (Boisduval, 1840)	species	Martin Corley			01/06/2016	Sonia Ferreira | Martin Corley | Rui Andrade	Portugal	Braganca	Torre de Moncorvo, Estevais	41.2327	-7.07292	WGS 84	30				Adult		leg removed as tissue sample for DNA extraction	Barcode of Life Datasystems	Creative Commons - Share Alike	en
IBILP118-17	IBILP118-17	INV01126	INV01126	BOLD:AAC0154	PreservedSpecimen	Research Center in Biodiversity and Genetic Resources	Arthropoda	Insecta	Lepidoptera	Noctuidae	Apamea	Apamea crenata (Hufnagel, 1766)	species	Martin Corley		Light traps	20/06/2015	Martin Corley | Rui Andrade	Portugal	Braganca	Braganca, Lama Grande	41.9792	-6.7938	WGS 84	30		1389.3	1389.3	Adult		leg removed as tissue sample for DNA extraction	Barcode of Life Datasystems	Creative Commons - Share Alike	en
IBILP1182-19	IBILP1182-19	INV00575	INV00575	BOLD:ABZ1241	PreservedSpecimen	Research Center in Biodiversity and Genetic Resources	Arthropoda	Insecta	Lepidoptera	Pyralidae	Homoeosoma	Homoeosoma nimbella Duponchel, 1836	species	Martin Corley			02/06/2016	Martin Corley	Portugal	Braganca	Alfandega da Fe, Quinta do Zacarias	41.3441	-6.92036	WGS 84	30				Adult	F	leg removed as tissue sample for DNA extraction	Barcode of Life Datasystems	Creative Commons - Share Alike	en
IBILP1183-19	IBILP1183-19	INV00580	INV00580	BOLD:ABY7572	PreservedSpecimen	Research Center in Biodiversity and Genetic Resources	Arthropoda	Insecta	Lepidoptera	Zygaenidae	Adscita	Adscita jordani (Naufock, 1921)	species	Martin Corley			24/04/2016	Joao Nunes	Portugal	Braganca	Macedo de Cavaleiros, Vale da Porca	41.5446	-6.90167	WGS 84	30				Adult		leg removed as tissue sample for DNA extraction	Barcode of Life Datasystems	Creative Commons - Share Alike	en
IBILP1184-19	IBILP1184-19	INV00583	INV00583	BOLD:AAU0537	PreservedSpecimen	Research Collection of Martin Corley	Arthropoda	Insecta	Lepidoptera	Pterophoridae	Merrifieldia	Merrifieldia malacodactylus (Zeller, 1847)	species	Martin Corley			24/04/2016	Joao Nunes	Portugal	Braganca	Macedo de Cavaleiros, Vale da Porca	41.5446	-6.90167	WGS 84	30				Adult	M	leg removed as tissue sample for DNA extraction	Barcode of Life Datasystems	Creative Commons - Share Alike	en
IBILP1185-19	IBILP1185-19	INV00586	INV00586	BOLD:AAI8202	PreservedSpecimen	Research Center in Biodiversity and Genetic Resources	Arthropoda	Insecta	Lepidoptera	Gelechiidae	Isophrictis	Isophrictis anthemidella (Wocke, 1871)	species	Martin Corley			24/04/2016	Martin Corley	Portugal	Braganca	Braganca, Carrazedo	41.7664	-6.90234	WGS 84	30		890	890	Adult	M	leg removed as tissue sample for DNA extraction	Barcode of Life Datasystems	Creative Commons - Share Alike	en
IBILP1186-19	IBILP1186-19	INV00593	INV00593	BOLD:AEY3114	PreservedSpecimen	Research Center in Biodiversity and Genetic Resources	Arthropoda	Insecta	Lepidoptera	Depressariidae	Agonopterix	Agonopterix kaekeritziana (Linnaeus, 1767)	species	Martin Corley			30/06/2016	Martin Corley	Portugal	Viana do Castelo	Melgaco, Podre - Assureira	42.0028	-8.16913	WGS 84	30		811	811	Adult		leg removed as tissue sample for DNA extraction	Barcode of Life Datasystems	Creative Commons - Share Alike	en
IBILP1187-19	IBILP1187-19	INV00597	INV00597	BOLD:ACF1608	PreservedSpecimen	Research Center in Biodiversity and Genetic Resources	Arthropoda	Insecta	Lepidoptera	Depressariidae	Agonopterix	Agonopterix heracliana Linnaeus, 1758	species	Martin Corley			03/07/2016	Martin Corley	Portugal	Braganca	Alfandega da Fe, Sambade	41.4219	-7.00345	WGS 84	30				Adult		leg removed as tissue sample for DNA extraction	Barcode of Life Datasystems	Creative Commons - Share Alike	en
IBILP1188-19	IBILP1188-19	INV00599	INV00599	BOLD:AAK4334	PreservedSpecimen	Research Center in Biodiversity and Genetic Resources	Arthropoda	Insecta	Lepidoptera	Gelechiidae	Nothris	Nothris congressariella (Bruand, 1858)	species	Martin Corley			09/07/2016	Martin Corley	Portugal	Braganca	Vinhais, Salgueiros	41.9056	-7.03042	WGS 84	30		920	920	Adult		leg removed as tissue sample for DNA extraction	Barcode of Life Datasystems	Creative Commons - Share Alike	en
IBILP1189-19	IBILP1189-19	INV00600	INV00600	BOLD:AAK1468	PreservedSpecimen	Research Center in Biodiversity and Genetic Resources	Arthropoda	Insecta	Lepidoptera	Gelechiidae	Aproaerema	Aproaerema larseniella (Gozmány, 1957)	species	Martin Corley			09/07/2016	Martin Corley	Portugal	Braganca	Braganca, Franca	41.9052	-6.77572	WGS 84	30		850	850	Adult		leg removed as tissue sample for DNA extraction	Barcode of Life Datasystems	Creative Commons - Share Alike	en
IBILP1190-19	IBILP1190-19	INV00716	INV00716	BOLD:AAV8993	PreservedSpecimen	Research Center in Biodiversity and Genetic Resources	Arthropoda	Insecta	Lepidoptera	Scythrididae	Scythris	Scythris inertella (Zeller, 1855)	species	Martin Corley			12/05/2016	Martin Corley	Portugal	Faro	Castro Marim, Castro Marim, 1 km NE of,	37.2274	-7.4384	WGS 84	30		4	4	Adult		leg removed as tissue sample for DNA extraction	Barcode of Life Datasystems	Creative Commons - Share Alike	en
IBILP1191-19	IBILP1191-19	INV00791	INV00791	BOLD:AAY8276	PreservedSpecimen	Research Collection of Martin Corley	Arthropoda	Insecta	Lepidoptera	Noctuidae	Lacanobia	Lacanobia blenna Hübner	species	Martin Corley			28/06/2014	Martin Corley	Portugal	Coimbra	Figueira da Foz, Ilha da Murraceira	40.1354	-8.83643	WGS 84	30		3	3	Adult	M	leg removed as tissue sample for DNA extraction	Barcode of Life Datasystems	Creative Commons - Share Alike	en
IBILP119-17	IBILP119-17	INV01130	INV01130	BOLD:AAA1496	PreservedSpecimen	Research Center in Biodiversity and Genetic Resources	Arthropoda	Insecta	Lepidoptera	Geometridae	Macaria	Macaria alternata (Denis & Schiffermüller), 1775	species	Martin Corley		Light traps	20/06/2015	Martin Corley | Rui Andrade	Portugal	Braganca	Braganca, Lama Grande	41.9792	-6.7938	WGS 84	30		1389.3	1389.3	Adult		leg removed as tissue sample for DNA extraction	Barcode of Life Datasystems	Creative Commons - Share Alike	en
IBILP1192-19	IBILP1192-19	INV00793	INV00793	BOLD:ABZ0894	PreservedSpecimen	Research Collection of Martin Corley	Arthropoda	Insecta	Lepidoptera	Geometridae	Xanthorhoe	Xanthorhoe designata (Hufnagel, 1767)	species	Martin Corley			22/06/2015	Martin Corley	Portugal	Viana do Castelo	Melgaco, Podre - Assureira	42.0028	-8.16913	WGS 84	30		811	811	Adult		leg removed as tissue sample for DNA extraction	Barcode of Life Datasystems	Creative Commons - Share Alike	en
IBILP1193-19	IBILP1193-19	INV00798	INV00798	BOLD:AAD3486	PreservedSpecimen	Research Collection of Martin Corley	Arthropoda	Insecta	Lepidoptera	Noctuidae	Lasionhada	Lasionhada proxima (Hübner, 1808)	species	Martin Corley			20/06/2015	Martin Corley	Portugal	Braganca	Braganca, Lama Grande	41.9792	-6.7938	WGS 84	30		1390	1390	Adult	M	leg removed as tissue sample for DNA extraction	Barcode of Life Datasystems	Creative Commons - Share Alike	en
IBILP1194-19	IBILP1194-19	INV00799	INV00799	BOLD:AAC1559	PreservedSpecimen	Research Collection of Martin Corley	Arthropoda	Insecta	Lepidoptera	Tortricidae	Celypha	Celypha striana (Denis & Schiffermüller), 1775	species	Martin Corley			18/06/2015	Martin Corley	Portugal	Braganca	Mirando do Douro, Freixiosa, Cabecica da Vinha	41.4248	-6.30841	WGS 84	30		600	600	Adult		leg removed as tissue sample for DNA extraction	Barcode of Life Datasystems	Creative Commons - Share Alike	en
IBILP1195-19	IBILP1195-19	INV01294	INV01294	BOLD:ABA8420	PreservedSpecimen	Research Center in Biodiversity and Genetic Resources	Arthropoda	Insecta	Lepidoptera	Geometridae	Selidosema	Selidosema taeniolaria (Hübner)	species	Martin Corley			25/08/2016	Sonia Ferreira | Martin Corley | Ana Rita Goncalves	Portugal	Castelo Branco	Covilha, near Penhas da Saude	40.3145	-7.55821	WGS 84	30				Adult		leg removed as tissue sample for DNA extraction	Barcode of Life Datasystems	Creative Commons - Share Alike	en
IBILP1196-19	IBILP1196-19	INV01295	INV01295	BOLD:ABW2358	PreservedSpecimen	Research Center in Biodiversity and Genetic Resources	Arthropoda	Insecta	Lepidoptera	Geometridae	Scotopteryx	Scotopteryx coelinaria (Graslin, 1863)	species	Martin Corley			25/08/2016	Sonia Ferreira | Martin Corley | Ana Rita Goncalves	Portugal	Castelo Branco	Covilha, near Penhas da Saude	40.3145	-7.55821	WGS 84	30				Adult		leg removed as tissue sample for DNA extraction	Barcode of Life Datasystems	Creative Commons - Share Alike	en
IBILP1197-19	IBILP1197-19	INV01296	INV01296	BOLD:AAF0005	PreservedSpecimen	Research Center in Biodiversity and Genetic Resources	Arthropoda	Insecta	Lepidoptera	Tortricidae	Lozotaeniodes	Lozotaeniodes formosana (Frölich, 1830)	species	Martin Corley			25/08/2016	Sonia Ferreira | Martin Corley | Ana Rita Goncalves	Portugal	Castelo Branco	Covilha, near Penhas da Saude	40.3145	-7.55821	WGS 84	30				Adult		leg removed as tissue sample for DNA extraction	Barcode of Life Datasystems	Creative Commons - Share Alike	en
IBILP1198-19	IBILP1198-19	INV01391	INV01391	BOLD:ADR1886	PreservedSpecimen	Private Collection of Jorge Rosete	Arthropoda	Insecta	Lepidoptera	Autostichidae	Oegoconia	Oegoconia caradjai Popescu-Gorj & Capuse, 1965	species	Martin Corley			18/09/2015	Jorge Rosete	Portugal	Leiria	Porto do Mos, Fonte da Cabra	39.566	-8.832	WGS 84	30		1	1	Adult		leg removed as tissue sample for DNA extraction	Barcode of Life Datasystems	Creative Commons - Share Alike	en
IBILP1199-19	IBILP1199-19	INV01396	INV01396	BOLD:ADV9057	PreservedSpecimen	Private Collection of Jorge Rosete	Arthropoda	Insecta	Lepidoptera	Tortricidae	Grapholita	Grapholita gemmiferana (Treitschke, 1835)	species	Martin Corley			06/04/2016	Jorge Rosete	Portugal	Leiria	Alvaiazere, Vale da Couda	39.838	-8.431	WGS 84	30				Adult		leg removed as tissue sample for DNA extraction	Barcode of Life Datasystems	Creative Commons - Share Alike	en
IBILP1200-19	IBILP1200-19	INV01399	INV01399	BOLD:AAC3321	PreservedSpecimen	Private Collection of Jorge Rosete	Arthropoda	Insecta	Lepidoptera	Tortricidae	Eucosma	Eucosma conterminana (Guenée, 1845)	species	Martin Corley			11/06/2015	Jorge Rosete	Portugal	Leiria	Marinha Grande, Praia do Samouco	39.819	-8.999	WGS 84	30		1	1	Adult		leg removed as tissue sample for DNA extraction	Barcode of Life Datasystems	Creative Commons - Share Alike	en
IBILP1201-19	IBILP1201-19	INV01470	INV01470	BOLD:AAF6900	PreservedSpecimen	Private Collection of Jorge Rosete	Arthropoda	Insecta	Lepidoptera	Pyralidae	Euzophera	Euzophera fuliginosella Heinemann, 1865	species	Martin Corley			17/09/2015	Jorge Rosete	Portugal	Coimbra	Cantanhede, Praia do Paleirao	40.097	-8.479	WGS 84	30				Adult		leg removed as tissue sample for DNA extraction	Barcode of Life Datasystems	Creative Commons - Share Alike	en
IBILP120-17	IBILP120-17	INV01132	INV01132	BOLD:AAA9589	PreservedSpecimen	Research Center in Biodiversity and Genetic Resources	Arthropoda	Insecta	Lepidoptera	Geometridae	Cabera	Cabera pusaria (Linnaeus, 1758)	species	Martin Corley		Light traps	20/06/2015	Martin Corley | Rui Andrade	Portugal	Braganca	Braganca, Lama Grande	41.9792	-6.7938	WGS 84	30		1389.3	1389.3	Adult		leg removed as tissue sample for DNA extraction	Barcode of Life Datasystems	Creative Commons - Share Alike	en
IBILP1202-19	IBILP1202-19	INV01471	INV01471	BOLD:AAL6586	PreservedSpecimen	Private Collection of Jorge Rosete	Arthropoda	Insecta	Lepidoptera	Noctuidae	Dryobotodes	Dryobotodes monochroma Esper, 1790	species	Martin Corley			17/09/2015	Jorge Rosete	Portugal	Coimbra	Condeixa-a-Nova, Condeixa-a-Nova	40.097	-8.479	WGS 84	30				Adult		leg removed as tissue sample for DNA extraction	Barcode of Life Datasystems	Creative Commons - Share Alike	en
IBILP1203-19	IBILP1203-19	INV01479	INV01479	BOLD:ADU3105	PreservedSpecimen	Private Collection of Jorge Rosete	Arthropoda	Insecta	Lepidoptera	Tortricidae	Grapholita	Grapholita lunulana (Denis & Schiffermüller), 1775	species	Martin Corley			03/05/2016	Jorge Rosete	Portugal	Coimbra	Penela, Serra de Janeanes	40.053	-8.468	WGS 84	30				Adult		leg removed as tissue sample for DNA extraction	Barcode of Life Datasystems	Creative Commons - Share Alike	en
IBILP1204-19	IBILP1204-19	INV01482	INV01482	BOLD:AAF1106	PreservedSpecimen	Research Collection of Martin Corley	Arthropoda	Insecta	Lepidoptera	Gelechiidae	Scrobipalpula	Scrobipalpula psilella (Herrich-Schäffer, 1854)	species	Martin Corley			07/06/2016	Martin Corley	Portugal	Porto	Vila do Conde, Mindelo	41.316	-8.738	WGS 84	30				Adult		leg removed as tissue sample for DNA extraction	Barcode of Life Datasystems	Creative Commons - Share Alike	en
IBILP1205-19	IBILP1205-19	INV01486	INV01486	BOLD:ACY6522	PreservedSpecimen	Research Collection of Martin Corley	Arthropoda	Insecta	Lepidoptera	Coleophoridae	Coleophora	Coleophora scabrida Toll, 1959	species	Martin Corley			07/06/2016	Martin Corley	Portugal	Porto	Vila do Conde, Mindelo	41.316	-8.738	WGS 84	30		1	1	Adult		leg removed as tissue sample for DNA extraction	Barcode of Life Datasystems	Creative Commons - Share Alike	en
IBILP1206-19	IBILP1206-19	INV01489	INV01489	BOLD:AAC4535	PreservedSpecimen	Research Collection of Martin Corley	Arthropoda	Insecta	Lepidoptera	Tortricidae	Cnephasia	Cnephasia incertana (Treitschke, 1835)	species	Martin Corley			04/06/2016	Martin Corley	Portugal	Braganca	Braganca, Moinho do Canico	41.839	-6.89	WGS 84	30		1	1	Adult		leg removed as tissue sample for DNA extraction	Barcode of Life Datasystems	Creative Commons - Share Alike	en
IBILP1207-19	IBILP1207-19	INV03287	INV03287	BOLD:AAD6396	PreservedSpecimen	Research Center in Biodiversity and Genetic Resources	Arthropoda	Insecta	Lepidoptera	Tortricidae	Paramesia	Paramesia gnomana (Clerck, 1759)	species	Martin Corley			25/08/2016	Sonia Ferreira | Martin Corley | Ana Rita Goncalves	Portugal	Castelo Branco	Covilha, near Penhas da Saude	40.3145	-7.55821	WGS 84	30				Adult		leg removed as tissue sample for DNA extraction	Barcode of Life Datasystems	Creative Commons - Share Alike	en
IBILP1208-19	IBILP1208-19	INV03290	INV03290	BOLD:ADM4599	PreservedSpecimen	Research Center in Biodiversity and Genetic Resources	Arthropoda	Insecta	Lepidoptera	Gelechiidae	Aristotelia	Aristotelia ericinella (Zeller, 1839)	species	Martin Corley			25/08/2016	Sonia Ferreira | Martin Corley | Ana Rita Goncalves	Portugal	Castelo Branco	Covilha, near Penhas da Saude	40.3145	-7.55821	WGS 84	30				Adult		leg removed as tissue sample for DNA extraction	Barcode of Life Datasystems	Creative Commons - Share Alike	en
IBILP1209-19	IBILP1209-19	INV03291	INV03291	BOLD:AAC2820	PreservedSpecimen	Research Center in Biodiversity and Genetic Resources	Arthropoda	Insecta	Lepidoptera	Noctuidae	Mesoligia	Mesoligia furuncula (Denis & Schiffermüller), 1775	species	Martin Corley			25/08/2016	Sonia Ferreira | Martin Corley | Ana Rita Goncalves	Portugal	Castelo Branco	Covilha, near Penhas da Saude	40.3145	-7.55821	WGS 84	30				Adult		leg removed as tissue sample for DNA extraction	Barcode of Life Datasystems	Creative Commons - Share Alike	en
IBILP1210-19	IBILP1210-19	INV03292	INV03292	BOLD:AAA8888	PreservedSpecimen	Research Center in Biodiversity and Genetic Resources	Arthropoda	Insecta	Lepidoptera	Argyresthiidae	Argyresthia	Argyresthia goedartella (Linnaeus, 1758)	species	Martin Corley			25/08/2016	Sonia Ferreira | Martin Corley | Ana Rita Goncalves	Portugal	Castelo Branco	Covilha, near Penhas da Saude	40.3145	-7.55821	WGS 84	30				Adult		leg removed as tissue sample for DNA extraction	Barcode of Life Datasystems	Creative Commons - Share Alike	en
IBILP1211-19	IBILP1211-19	INV03294	INV03294	BOLD:AAD2421	PreservedSpecimen	Research Center in Biodiversity and Genetic Resources	Arthropoda	Insecta	Lepidoptera	Crambidae	Agriphila	Agriphila inquinatella (Denis & Schiffermüller), 1775	species	Martin Corley			25/08/2016	Sonia Ferreira | Martin Corley | Ana Rita Goncalves	Portugal	Castelo Branco	Covilha, near Penhas da Saude	40.3145	-7.55821	WGS 84	30				Adult		leg removed as tissue sample for DNA extraction	Barcode of Life Datasystems	Creative Commons - Share Alike	en
IBILP121-17	IBILP121-17	INV01135	INV01135	BOLD:AAJ5576	PreservedSpecimen	Research Center in Biodiversity and Genetic Resources	Arthropoda	Insecta	Lepidoptera	Erebidae	Coscinia	Coscinia striata Linnaeus, 1758	species	Martin Corley		Light traps	20/06/2015	Martin Corley | Rui Andrade	Portugal	Braganca	Braganca, Lama Grande	41.9792	-6.7938	WGS 84	30		1389.3	1389.3	Adult		leg removed as tissue sample for DNA extraction	Barcode of Life Datasystems	Creative Commons - Share Alike	en
IBILP1212-19	IBILP1212-19	INV03298	INV03298	BOLD:ABZ3718	PreservedSpecimen	Research Center in Biodiversity and Genetic Resources	Arthropoda	Insecta	Lepidoptera	Geometridae	Selidosema	Selidosema pyrenaearia (Boisduval, 1840)	species	Martin Corley			25/08/2016	Sonia Ferreira | Martin Corley | Ana Rita Goncalves	Portugal	Castelo Branco	Covilha, near Penhas da Saude	40.3145	-7.55821	WGS 84	30				Adult		leg removed as tissue sample for DNA extraction	Barcode of Life Datasystems	Creative Commons - Share Alike	en
IBILP1213-19	IBILP1213-19	INV03303	INV03303	BOLD:AAC4781	PreservedSpecimen	Research Center in Biodiversity and Genetic Resources	Arthropoda	Insecta	Lepidoptera	Erebidae	Miltochrista	Miltochrista miniata (Forster, 1771)	species	Martin Corley			26/08/2016	Sonia Ferreira | Martin Corley | Ana Rita Goncalves	Portugal	Guarda	Seia, Central Hidroelectrica da Ponte de Jugais	40.3846	-7.7049	WGS 84	30				Adult		leg removed as tissue sample for DNA extraction	Barcode of Life Datasystems	Creative Commons - Share Alike	en
IBILP1214-19	IBILP1214-19	INV03304	INV03304	BOLD:ADU6066	PreservedSpecimen	Research Center in Biodiversity and Genetic Resources	Arthropoda	Insecta	Lepidoptera	Momphidae	Mompha	Mompha miscella (Denis & Schiffermüller), 1775	species	Martin Corley			26/08/2016	Sonia Ferreira | Martin Corley | Ana Rita Goncalves	Portugal	Guarda	Seia, Central Hidroelectrica da Ponte de Jugais	40.3846	-7.7049	WGS 84	30				Adult		leg removed as tissue sample for DNA extraction	Barcode of Life Datasystems	Creative Commons - Share Alike	en
IBILP1215-19	IBILP1215-19	INV03305	INV03305	BOLD:AAB0177	PreservedSpecimen	Research Center in Biodiversity and Genetic Resources	Arthropoda	Insecta	Lepidoptera	Depressariidae	Carcina	Carcina quercana Fabricius, 1775	species	Martin Corley			26/08/2016	Sonia Ferreira | Martin Corley | Ana Rita Goncalves	Portugal	Guarda	Seia, Central Hidroelectrica da Ponte de Jugais	40.3846	-7.7049	WGS 84	30				Adult		leg removed as tissue sample for DNA extraction	Barcode of Life Datasystems	Creative Commons - Share Alike	en
IBILP1216-19	IBILP1216-19	INV03307	INV03307	BOLD:ABZ5765	PreservedSpecimen	Research Center in Biodiversity and Genetic Resources	Arthropoda	Insecta	Lepidoptera	Oecophoridae	Epicallima	Epicallima formosella (Denis & Schiffermüller, 1775)	species	Martin Corley			26/08/2016	Sonia Ferreira | Martin Corley | Ana Rita Goncalves	Portugal	Guarda	Seia, Central Hidroelectrica da Ponte de Jugais	40.3846	-7.7049	WGS 84	30				Adult		leg removed as tissue sample for DNA extraction	Barcode of Life Datasystems	Creative Commons - Share Alike	en
IBILP1217-19	IBILP1217-19	INV03309	INV03309	BOLD:AAB6846	PreservedSpecimen	Research Center in Biodiversity and Genetic Resources	Arthropoda	Insecta	Lepidoptera	Erebidae	Eilema	Eilema complana (Linnaeus, 1758)	species	Martin Corley			26/08/2016	Sonia Ferreira | Martin Corley | Ana Rita Goncalves	Portugal	Guarda	Seia, Central Hidroelectrica da Ponte de Jugais	40.3846	-7.7049	WGS 84	30				Adult		leg removed as tissue sample for DNA extraction	Barcode of Life Datasystems	Creative Commons - Share Alike	en
IBILP1218-19	IBILP1218-19	INV03311	INV03311	BOLD:AAF6450	PreservedSpecimen	Research Center in Biodiversity and Genetic Resources	Arthropoda	Insecta	Lepidoptera	Crambidae	Ecpyrrhorrhoe	Ecpyrrhorrhoe rubiginalis (Hübner, 1796)	species	Martin Corley			26/08/2016	Sonia Ferreira | Martin Corley | Ana Rita Goncalves	Portugal	Guarda	Seia, Central Hidroelectrica da Ponte de Jugais	40.3846	-7.7049	WGS 84	30				Adult		leg removed as tissue sample for DNA extraction	Barcode of Life Datasystems	Creative Commons - Share Alike	en
IBILP1219-19	IBILP1219-19	INV03316	INV03316	BOLD:ADS8408	PreservedSpecimen	Research Center in Biodiversity and Genetic Resources	Arthropoda	Insecta	Lepidoptera	Tortricidae	Eana	Eana nervana (Joannis, 1908)	species	Martin Corley			26/08/2016	Sonia Ferreira | Martin Corley | Ana Rita Goncalves	Portugal	Guarda	Seia, Central Hidroelectrica da Ponte de Jugais	40.3846	-7.7049	WGS 84	30				Adult		leg removed as tissue sample for DNA extraction	Barcode of Life Datasystems	Creative Commons - Share Alike	en
IBILP1220-19	IBILP1220-19	INV03327	INV03327	BOLD:AAV4122	PreservedSpecimen	Research Center in Biodiversity and Genetic Resources	Arthropoda	Insecta	Lepidoptera	Crambidae	Aporodes	Aporodes floralis (Hübner, 1809)	species	Martin Corley			28/08/2016	Sonia Ferreira | Martin Corley | Ana Rita Goncalves	Portugal	Braganca	Alfandega da Fe, Quinta do Zacarias	41.3441	-6.92036	WGS 84	30				Adult		leg removed as tissue sample for DNA extraction	Barcode of Life Datasystems	Creative Commons - Share Alike	en
IBILP1221-19	IBILP1221-19	INV03330	INV03330	BOLD:AAC5660	PreservedSpecimen	Research Center in Biodiversity and Genetic Resources	Arthropoda	Insecta	Lepidoptera	Lasiocampidae	Lasiocampa	Lasiocampa quercus Linnaeus, 1758	species	Martin Corley			28/08/2016	Sonia Ferreira | Martin Corley | Ana Rita Goncalves	Portugal	Braganca	Alfandega da Fe, Quinta do Zacarias	41.3441	-6.92036	WGS 84	30				Adult		leg removed as tissue sample for DNA extraction	Barcode of Life Datasystems	Creative Commons - Share Alike	en
IBILP122-17	IBILP122-17	INV01138	INV01138	BOLD:AAB9094	PreservedSpecimen	Research Center in Biodiversity and Genetic Resources	Arthropoda	Insecta	Lepidoptera	Geometridae	Pachycnemia	Pachycnemia hippocastanaria (Hübner, 1799)	species	Martin Corley		Light traps	20/06/2015	Martin Corley | Rui Andrade	Portugal	Braganca	Braganca, Lama Grande	41.9792	-6.7938	WGS 84	30		1389.3	1389.3	Adult		leg removed as tissue sample for DNA extraction	Barcode of Life Datasystems	Creative Commons - Share Alike	en
IBILP1222-19	IBILP1222-19	INV03334	INV03334	BOLD:AEC2690	PreservedSpecimen	Research Center in Biodiversity and Genetic Resources	Arthropoda	Insecta	Lepidoptera	Geometridae	Microloxia	Microloxia herbaria (Hübner, 1813)	species	Martin Corley			28/08/2016	Sonia Ferreira | Martin Corley | Ana Rita Goncalves	Portugal	Braganca	Alfandega da Fe, Quinta do Zacarias	41.3441	-6.92036	WGS 84	30				Adult		leg removed as tissue sample for DNA extraction	Barcode of Life Datasystems	Creative Commons - Share Alike	en
IBILP1223-19	IBILP1223-19	INV03336	INV03336	BOLD:AAA6644	PreservedSpecimen	Research Center in Biodiversity and Genetic Resources	Arthropoda	Insecta	Lepidoptera	Noctuidae	Spodoptera	Spodoptera exigua (Hübner, 1808)	species	Martin Corley			29/08/2016	Sonia Ferreira | Martin Corley | Ana Rita Goncalves	Portugal	Braganca	Torre de Moncorvo, Estevais	41.2327	-7.07292	WGS 84	30				Adult		leg removed as tissue sample for DNA extraction	Barcode of Life Datasystems	Creative Commons - Share Alike	en
IBILP1224-19	IBILP1224-19	INV03338	INV03338	BOLD:AAV2188	PreservedSpecimen	Research Center in Biodiversity and Genetic Resources	Arthropoda	Insecta	Lepidoptera	Gelechiidae	Ptocheuusa	Ptocheuusa paupella (Zeller, 1847)	species	Martin Corley			29/08/2016	Sonia Ferreira | Martin Corley | Ana Rita Goncalves	Portugal	Braganca	Torre de Moncorvo, Estevais	41.2327	-7.07292	WGS 84	30				Adult		leg removed as tissue sample for DNA extraction	Barcode of Life Datasystems	Creative Commons - Share Alike	en
IBILP1225-19	IBILP1225-19	INV03340	INV03340	BOLD:AAV7137	PreservedSpecimen	Research Center in Biodiversity and Genetic Resources	Arthropoda	Insecta	Lepidoptera	Tortricidae	Phalonidia	Phalonidia contractana (Zeller, 1847)	species	Martin Corley			29/08/2016	Sonia Ferreira | Martin Corley | Ana Rita Goncalves	Portugal	Braganca	Torre de Moncorvo, Estevais	41.2327	-7.07292	WGS 84	30				Adult		leg removed as tissue sample for DNA extraction	Barcode of Life Datasystems	Creative Commons - Share Alike	en
IBILP1226-19	IBILP1226-19	INV03344	INV03344	BOLD:AAE6976	PreservedSpecimen	Research Center in Biodiversity and Genetic Resources	Arthropoda	Insecta	Lepidoptera	Crambidae	Antigastra	Antigastra catalaunalis (Duponchel, 1833)	species	Martin Corley			29/08/2016	Sonia Ferreira | Martin Corley | Ana Rita Goncalves	Portugal	Braganca	Torre de Moncorvo, Estevais	41.2327	-7.07292	WGS 84	30				Adult		leg removed as tissue sample for DNA extraction	Barcode of Life Datasystems	Creative Commons - Share Alike	en
IBILP1227-19	IBILP1227-19	INV03347	INV03347	BOLD:AAB5913	PreservedSpecimen	Research Center in Biodiversity and Genetic Resources	Arthropoda	Insecta	Lepidoptera	Notodontidae	Pheosia	Pheosia tremula (Clerck, 1759)	species	Martin Corley			29/08/2016	Sonia Ferreira | Martin Corley | Ana Rita Goncalves	Portugal	Braganca	Torre de Moncorvo, Estevais	41.2327	-7.07292	WGS 84	30				Adult		leg removed as tissue sample for DNA extraction	Barcode of Life Datasystems	Creative Commons - Share Alike	en
IBILP1228-19	IBILP1228-19	INV03351	INV03351	BOLD:AAU1854	PreservedSpecimen	Research Center in Biodiversity and Genetic Resources	Arthropoda	Insecta	Lepidoptera	Gelechiidae	Caryocolum	Caryocolum dianthella (Chrétien, 1925)	species	Martin Corley			29/08/2016	Sonia Ferreira | Martin Corley | Ana Rita Goncalves	Portugal	Braganca	Torre de Moncorvo, Estevais	41.2327	-7.07292	WGS 84	30				Adult		leg removed as tissue sample for DNA extraction	Barcode of Life Datasystems	Creative Commons - Share Alike	en
IBILP1229-19	IBILP1229-19	INV03353	INV03353	BOLD:AAE0463	PreservedSpecimen	Research Center in Biodiversity and Genetic Resources	Arthropoda	Insecta	Lepidoptera	Pyralidae	Acrobasis	Acrobasis tumidana (Denis & Schiffermüller), 1775	species	Martin Corley			29/08/2016	Sonia Ferreira | Martin Corley | Ana Rita Goncalves	Portugal	Braganca	Torre de Moncorvo, Estevais	41.2327	-7.07292	WGS 84	30				Adult		leg removed as tissue sample for DNA extraction	Barcode of Life Datasystems	Creative Commons - Share Alike	en
IBILP1230-19	IBILP1230-19	INV03355	INV03355	BOLD:AAI0560	PreservedSpecimen	Research Center in Biodiversity and Genetic Resources	Arthropoda	Insecta	Lepidoptera	Crambidae	Pyrausta	Pyrausta sanguinalis Linnaeus, 1767	species	Martin Corley			29/08/2016	Sonia Ferreira | Martin Corley | Ana Rita Goncalves	Portugal	Braganca	Torre de Moncorvo, Estevais	41.2327	-7.07292	WGS 84	30				Adult		leg removed as tissue sample for DNA extraction	Barcode of Life Datasystems	Creative Commons - Share Alike	en
IBILP1231-19	IBILP1231-19	INV03361	INV03361	BOLD:AAJ5941	PreservedSpecimen	Research Center in Biodiversity and Genetic Resources	Arthropoda	Insecta	Lepidoptera	Geometridae	Scopula	Scopula rufomixtaria (Graslin, 1863)	species	Martin Corley			29/08/2016	Sonia Ferreira | Martin Corley | Ana Rita Goncalves	Portugal	Braganca	Torre de Moncorvo, Estevais	41.2327	-7.07292	WGS 84	30				Adult		leg removed as tissue sample for DNA extraction	Barcode of Life Datasystems	Creative Commons - Share Alike	en
IBILP123-17	IBILP123-17	INV01140	INV01140	BOLD:AAC2435	PreservedSpecimen	Research Center in Biodiversity and Genetic Resources	Arthropoda	Insecta	Lepidoptera	Noctuidae	Hada	Hada plebeja Linnaeus, 1761	species	Martin Corley		Light traps	20/06/2015	Martin Corley | Rui Andrade	Portugal	Braganca	Braganca, Lama Grande	41.9792	-6.7938	WGS 84	30		1389.3	1389.3	Adult		leg removed as tissue sample for DNA extraction	Barcode of Life Datasystems	Creative Commons - Share Alike	en
IBILP1232-19	IBILP1232-19	INV03362	INV03362	BOLD:AAM0692	PreservedSpecimen	Research Center in Biodiversity and Genetic Resources	Arthropoda	Insecta	Lepidoptera	Nolidae	Meganola	Meganola togatulalis Hübner	species	Martin Corley			29/08/2016	Sonia Ferreira | Martin Corley | Ana Rita Goncalves	Portugal	Braganca	Torre de Moncorvo, Estevais	41.2327	-7.07292	WGS 84	30				Adult		leg removed as tissue sample for DNA extraction	Barcode of Life Datasystems	Creative Commons - Share Alike	en
IBILP1233-19	IBILP1233-19	INV03364	INV03364	BOLD:AAB6066	PreservedSpecimen	Research Center in Biodiversity and Genetic Resources	Arthropoda	Insecta	Lepidoptera	Noctuidae	Abrostola	Abrostola tripartita (Hufnagel, 1766)	species	Martin Corley			28/08/2016	Sonia Ferreira | Martin Corley | Ana Rita Goncalves	Portugal	Braganca	Alfandega da Fe, Quinta do Zacarias	41.3441	-6.92036	WGS 84	30				Adult		leg removed as tissue sample for DNA extraction	Barcode of Life Datasystems	Creative Commons - Share Alike	en
IBILP1234-19	IBILP1234-19	INV03367	INV03367	BOLD:AAD7910	PreservedSpecimen	Research Center in Biodiversity and Genetic Resources	Arthropoda	Insecta	Lepidoptera	Geometridae	Isturgia	Isturgia murinaria (Denis & Schiffermüller, 1775)	species	Martin Corley			29/08/2016	Sonia Ferreira | Martin Corley | Ana Rita Goncalves	Portugal	Braganca	Torre de Moncorvo, Estevais	41.2327	-7.07292	WGS 84	30				Adult		leg removed as tissue sample for DNA extraction	Barcode of Life Datasystems	Creative Commons - Share Alike	en
IBILP1235-19	IBILP1235-19	INV03370	INV03370	BOLD:AAP4082	PreservedSpecimen	Research Center in Biodiversity and Genetic Resources	Arthropoda	Insecta	Lepidoptera	Geometridae	Idaea	Idaea exilaria (Guenée, 1858)	species	Martin Corley			30/08/2016	Sonia Ferreira | Martin Corley | Ana Rita Goncalves	Portugal	Braganca	Vimioso, Vimioso	41.591	-6.56119	WGS 84	30				Adult		leg removed as tissue sample for DNA extraction	Barcode of Life Datasystems	Creative Commons - Share Alike	en
IBILP1236-19	IBILP1236-19	INV03372	INV03372	BOLD:AAB8490	PreservedSpecimen	Research Center in Biodiversity and Genetic Resources	Arthropoda	Insecta	Lepidoptera	Sphingidae	Smerinthus	Smerinthus ocellata Linnaeus, 1758	species	Martin Corley			30/08/2016	Sonia Ferreira | Martin Corley | Ana Rita Goncalves	Portugal	Braganca	Vimioso, Vimioso	41.591	-6.56119	WGS 84	30				Adult		leg removed as tissue sample for DNA extraction	Barcode of Life Datasystems	Creative Commons - Share Alike	en
IBILP1237-19	IBILP1237-19	INV03380	INV03380	BOLD:AAZ6026	PreservedSpecimen	Research Center in Biodiversity and Genetic Resources	Arthropoda	Insecta	Lepidoptera	Noctuidae	Trigonophora	Trigonophora haasi Staudinger, 1892	species	Martin Corley			25/08/2016	Sonia Ferreira | Martin Corley | Ana Rita Goncalves	Portugal	Castelo Branco	Covilha, near Penhas da Saude	40.3145	-7.55821	WGS 84	30				Adult		leg removed as tissue sample for DNA extraction	Barcode of Life Datasystems	Creative Commons - Share Alike	en
IBILP1238-19	IBILP1238-19	INV03383	INV03383	BOLD:AAY8159	PreservedSpecimen	Research Center in Biodiversity and Genetic Resources	Arthropoda	Insecta	Lepidoptera	Noctuidae	Diarsia	Diarsia guadarramensis Boursin, 1928	species	Martin Corley			25/08/2016	Sonia Ferreira | Martin Corley | Ana Rita Goncalves	Portugal	Guarda	Manteigas, Sao Pedro	40.3252	-7.57228	WGS 84	30				Adult		leg removed as tissue sample for DNA extraction	Barcode of Life Datasystems	Creative Commons - Share Alike	en
IBILP1239-19	IBILP1239-19	INV03386	INV03386	BOLD:AAK9298	PreservedSpecimen	Research Center in Biodiversity and Genetic Resources	Arthropoda	Insecta	Lepidoptera	Noctuidae	Leucania	Leucania putrescens Hübner	species	Martin Corley			26/08/2016	Sonia Ferreira | Martin Corley | Ana Rita Goncalves	Portugal	Guarda	Seia, Central Hidroelectrica da Ponte de Jugais	40.3846	-7.7049	WGS 84	30				Adult		leg removed as tissue sample for DNA extraction	Barcode of Life Datasystems	Creative Commons - Share Alike	en
IBILP1240-19	IBILP1240-19	INV03613	INV03613	BOLD:AAA8888	PreservedSpecimen	Research Center in Biodiversity and Genetic Resources	Arthropoda	Insecta	Lepidoptera	Argyresthiidae	Argyresthia	Argyresthia goedartella (Linnaeus, 1758)	species	Martin Corley			31/08/2016	Sonia Ferreira | Martin Corley | Ana Rita Goncalves	Portugal	Braganca	Braganca, Franca	41.9052	-6.77572	WGS 84	30		850	850	Adult		leg removed as tissue sample for DNA extraction	Barcode of Life Datasystems	Creative Commons - Share Alike	en
IBILP1241-19	IBILP1241-19	INV03632	INV03632	BOLD:AAB6528	PreservedSpecimen	Research Center in Biodiversity and Genetic Resources	Arthropoda	Insecta	Lepidoptera	Geometridae	Eupithecia	Eupithecia icterata (de Villiers, 1789)	species	Martin Corley			31/08/2016	Sonia Ferreira | Martin Corley | Ana Rita Goncalves	Portugal	Braganca	Braganca, Franca	41.9052	-6.77572	WGS 84	30		850	850	Adult		leg removed as tissue sample for DNA extraction	Barcode of Life Datasystems	Creative Commons - Share Alike	en
IBILP124-17	IBILP124-17	INV01144	INV01144	BOLD:AAE6800	PreservedSpecimen	Research Center in Biodiversity and Genetic Resources	Arthropoda	Insecta	Lepidoptera	Erebidae	Paracolax	Paracolax tristalis (Fabricius, 1794)	species	Martin Corley		Light traps	19/06/2015	Martin Corley | Rui Andrade	Portugal	Braganca	Braganca, Carrazedo	41.7664	-6.9023	WGS 84	30		890	890	Adult		leg removed as tissue sample for DNA extraction	Barcode of Life Datasystems	Creative Commons - Share Alike	en
IBILP1243-19	IBILP1243-19	INV03641	INV03641	BOLD:ADS8408	PreservedSpecimen	Research Center in Biodiversity and Genetic Resources	Arthropoda	Insecta	Lepidoptera	Tortricidae	Eana	Eana nervana (Joannis, 1908)	species	Martin Corley			31/08/2016	Sonia Ferreira | Martin Corley | Ana Rita Goncalves	Portugal	Braganca	Braganca, Franca	41.9052	-6.77572	WGS 84	30		850	850	Adult		leg removed as tissue sample for DNA extraction	Barcode of Life Datasystems	Creative Commons - Share Alike	en
IBILP1244-19	IBILP1244-19	INV03643	INV03643	BOLD:AED7056	PreservedSpecimen	Research Center in Biodiversity and Genetic Resources	Arthropoda	Insecta	Lepidoptera	Tortricidae	Eana	Eana canescana (Guenée, 1845)	species	Martin Corley			31/08/2016	Sonia Ferreira | Martin Corley | Ana Rita Goncalves	Portugal	Braganca	Braganca, Franca	41.9052	-6.77572	WGS 84	30		850	850	Adult		leg removed as tissue sample for DNA extraction	Barcode of Life Datasystems	Creative Commons - Share Alike	en
IBILP1245-19	IBILP1245-19	INV03644	INV03644	BOLD:ABZ3802	PreservedSpecimen	Research Center in Biodiversity and Genetic Resources	Arthropoda	Insecta	Lepidoptera	Tortricidae	Eudemis	Eudemis profundana (Denis & Schiffermüller), 1775	species	Martin Corley			31/08/2016	Sonia Ferreira | Martin Corley | Ana Rita Goncalves	Portugal	Braganca	Braganca, Franca	41.9052	-6.77572	WGS 84	30		850	850	Adult		leg removed as tissue sample for DNA extraction	Barcode of Life Datasystems	Creative Commons - Share Alike	en
IBILP1246-19	IBILP1246-19	INV03647	INV03647	BOLD:AAC6082	PreservedSpecimen	Research Center in Biodiversity and Genetic Resources	Arthropoda	Insecta	Lepidoptera	Tortricidae	Epinotia	Epinotia ramella (Linnaeus, 1758)	species	Martin Corley			01/09/2016	Sonia Ferreira | Martin Corley | Ana Rita Goncalves	Portugal	Braganca	Braganca, Lama Grande	41.9792	-6.7938	WGS 84	30				Adult		leg removed as tissue sample for DNA extraction	Barcode of Life Datasystems	Creative Commons - Share Alike	en
IBILP1247-19	IBILP1247-19	INV03657	INV03657	BOLD:AAF2115	PreservedSpecimen	Research Center in Biodiversity and Genetic Resources	Arthropoda	Insecta	Lepidoptera	Crambidae	Catoptria	Catoptria fulgidella Hübner	species	Martin Corley			01/09/2016	Sonia Ferreira | Martin Corley | Ana Rita Goncalves	Portugal	Braganca	Braganca, Lama Grande	41.9792	-6.7938	WGS 84	30				Adult		leg removed as tissue sample for DNA extraction	Barcode of Life Datasystems	Creative Commons - Share Alike	en
IBILP1248-19	IBILP1248-19	INV03668	INV03668	BOLD:AAD7406	PreservedSpecimen	Research Center in Biodiversity and Genetic Resources	Arthropoda	Insecta	Lepidoptera	Geometridae	Charissa	Charissa predotae (Schawerda, 1929)	species	Martin Corley			01/09/2016	Sonia Ferreira | Martin Corley | Ana Rita Goncalves	Portugal	Braganca	Vimioso, Ribeira das Macas (ponte)	41.4971	-6.59192	WGS 84	30				Adult		leg removed as tissue sample for DNA extraction	Barcode of Life Datasystems	Creative Commons - Share Alike	en
IBILP1249-19	IBILP1249-19	INV03669	INV03669	BOLD:AAB3277	PreservedSpecimen	Research Center in Biodiversity and Genetic Resources	Arthropoda	Insecta	Lepidoptera	Noctuidae	Amphipyra	Amphipyra tragopoginis (Clerck, 1759)	species	Martin Corley			01/09/2016	Sonia Ferreira | Martin Corley | Ana Rita Goncalves	Portugal	Braganca	Vimioso, Ribeira das Macas (ponte)	41.4971	-6.59192	WGS 84	30				Adult		leg removed as tissue sample for DNA extraction	Barcode of Life Datasystems	Creative Commons - Share Alike	en
IBILP1250-19	IBILP1250-19	INV03675	INV03675	BOLD:AAD9653	PreservedSpecimen	Research Center in Biodiversity and Genetic Resources	Arthropoda	Insecta	Lepidoptera	Argyresthiidae	Argyresthia	Argyresthia albistria Haworth, 1828	species	Martin Corley			02/09/2016	Sonia Ferreira | Martin Corley | Ana Rita Goncalves	Portugal	Braganca	Vinhais, Dine	41.9093	-6.93305	WGS 84	30				Adult		leg removed as tissue sample for DNA extraction	Barcode of Life Datasystems	Creative Commons - Share Alike	en
IBILP1251-19	IBILP1251-19	INV03676	INV03676	BOLD:AAN0464	PreservedSpecimen	Research Center in Biodiversity and Genetic Resources	Arthropoda	Insecta	Lepidoptera	Tortricidae	Acleris	Acleris literana (Linnaeus, 1758)	species	Martin Corley			02/09/2016	Sonia Ferreira | Martin Corley | Ana Rita Goncalves	Portugal	Braganca	Vinhais, Dine	41.9093	-6.93305	WGS 84	30				Adult		leg removed as tissue sample for DNA extraction	Barcode of Life Datasystems	Creative Commons - Share Alike	en
IBILP125-17	IBILP125-17	INV01152	INV01152	BOLD:AAD1936	PreservedSpecimen	Research Center in Biodiversity and Genetic Resources	Arthropoda	Insecta	Lepidoptera	Tortricidae	Zeiraphera	Zeiraphera isertana (Fabricius, 1794)	species	Martin Corley		Light traps	21/06/2015	Martin Corley | Rui Andrade	Portugal	Braganca	Braganca, Zido	41.8704	-7.0362	WGS 84	30		850	850	Adult		leg removed as tissue sample for DNA extraction	Barcode of Life Datasystems	Creative Commons - Share Alike	en
IBILP1252-19	IBILP1252-19	INV03699	INV03699	BOLD:ADS2361	PreservedSpecimen	Research Center in Biodiversity and Genetic Resources	Arthropoda	Insecta	Lepidoptera	Erebidae	Odice	Odice jucunda (Hübner)	species	Martin Corley			03/09/2016	Martin Corley	Portugal	Leiria	Ansiao, Chao de Couce	39.9202	-8.38894	WGS 84	30		300	300	Adult		leg removed as tissue sample for DNA extraction	Barcode of Life Datasystems	Creative Commons - Share Alike	en
IBILP1253-19	IBILP1253-19	INV03700	INV03700	BOLD:ABW6652	PreservedSpecimen	Research Center in Biodiversity and Genetic Resources	Arthropoda	Insecta	Lepidoptera	Geometridae	Eupithecia	Eupithecia weissi Prout, 1938	species	Martin Corley			03/09/2016	Martin Corley	Portugal	Leiria	Ansiao, Chao de Couce	39.9202	-8.38894	WGS 84	30		300	300	Adult		leg removed as tissue sample for DNA extraction	Barcode of Life Datasystems	Creative Commons - Share Alike	en
IBILP1254-19	IBILP1254-19	INV03702	INV03702	BOLD:AAD3244	PreservedSpecimen	Research Center in Biodiversity and Genetic Resources	Arthropoda	Insecta	Lepidoptera	Geometridae	Synopsia	Synopsia sociaria (Hübner, 1799)	species	Martin Corley			03/09/2016	Martin Corley	Portugal	Leiria	Ansiao, Chao de Couce	39.9202	-8.38894	WGS 84	30		300	300	Adult		leg removed as tissue sample for DNA extraction	Barcode of Life Datasystems	Creative Commons - Share Alike	en
IBILP1255-19	IBILP1255-19	INV03707	INV03707	BOLD:AAY8163	PreservedSpecimen	Private Collection of Jorge Rosete	Arthropoda	Insecta	Lepidoptera	Noctuidae	Anarta	Anarta sodae Boisduval, 1829	species	Martin Corley			04/09/2016	Martin Corley	Portugal	Coimbra	Figueira da Foz, Ilha da Murraceira	40.1354	-8.83643	WGS 84	30				Adult		leg removed as tissue sample for DNA extraction	Barcode of Life Datasystems	Creative Commons - Share Alike	en
IBILP1256-19	IBILP1256-19	INV03776	INV03776	BOLD:AAC7812	PreservedSpecimen	Research Center in Biodiversity and Genetic Resources	Arthropoda	Insecta	Lepidoptera	Gelechiidae	Neofriseria	Neofriseria peliella (Treitschke, 1835)	species	Martin Corley			26/08/2016	Martin Corley	Portugal	Guarda	Seia, Central Hidroelectrica da Ponte de Jugais	40.3846	-7.7049	WGS 84	30				Adult	M	leg removed as tissue sample for DNA extraction	Barcode of Life Datasystems	Creative Commons - Share Alike	en
IBILP1257-19	IBILP1257-19	INV03777	INV03777	BOLD:AAI8491	PreservedSpecimen	Research Center in Biodiversity and Genetic Resources	Arthropoda	Insecta	Lepidoptera	Bucculatricidae	Bucculatrix	Bucculatrix frangutella (Goeze, 1783)	species	Martin Corley			26/08/2016	Martin Corley	Portugal	Guarda	Seia, Central Hidroelectrica da Ponte de Jugais	40.3846	-7.7049	WGS 84	30				Adult	M	leg removed as tissue sample for DNA extraction	Barcode of Life Datasystems	Creative Commons - Share Alike	en
IBILP1258-19	IBILP1258-19	INV03788	INV03788	BOLD:AAU2689	PreservedSpecimen	Research Center in Biodiversity and Genetic Resources	Arthropoda	Insecta	Lepidoptera	Coleophoridae	Coleophora	Coleophora helianthemella Millière, 1870	species	Martin Corley			29/08/2016	Martin Corley	Portugal	Braganca	Torre de Moncorvo, Estevais	41.2327	-7.07292	WGS 84	30				Adult	M	leg removed as tissue sample for DNA extraction	Barcode of Life Datasystems	Creative Commons - Share Alike	en
IBILP1259-19	IBILP1259-19	INV03791	INV03791	BOLD:ABW6542	PreservedSpecimen	Research Center in Biodiversity and Genetic Resources	Arthropoda	Insecta	Lepidoptera	Gelechiidae	Caryocolum	Caryocolum jaspidella (Chrétien, 1908)	species	Martin Corley			29/08/2016	Martin Corley	Portugal	Braganca	Torre de Moncorvo, Estevais	41.2327	-7.07292	WGS 84	30				Adult	F	leg removed as tissue sample for DNA extraction	Barcode of Life Datasystems	Creative Commons - Share Alike	en
IBILP1260-19	IBILP1260-19	INV03793	INV03793	BOLD:ADV4874	PreservedSpecimen	Research Center in Biodiversity and Genetic Resources	Arthropoda	Insecta	Lepidoptera	Psychidae	Eumasia	Eumasia parietariella (Heydenreich, 1851)	species	Martin Corley			29/08/2016	Martin Corley	Portugal	Braganca	Torre de Moncorvo, Estevais	41.2327	-7.07292	WGS 84	30				Adult		leg removed as tissue sample for DNA extraction	Barcode of Life Datasystems	Creative Commons - Share Alike	en
IBILP1261-19	IBILP1261-19	INV03797	INV03797	BOLD:AAU3076	PreservedSpecimen	Research Center in Biodiversity and Genetic Resources	Arthropoda	Insecta	Lepidoptera	Gelechiidae	Caryocolum	Caryocolum fibigerium Huemer, 1988	species	Martin Corley			31/08/2016	Martin Corley	Portugal	Braganca	Braganca, Franca	41.9052	-6.77572	WGS 84	30		850	850	Adult	M	leg removed as tissue sample for DNA extraction	Barcode of Life Datasystems	Creative Commons - Share Alike	en
IBILP126-17	IBILP126-17	INV01155	INV01155	BOLD:AAD6088	PreservedSpecimen	Research Center in Biodiversity and Genetic Resources	Arthropoda	Insecta	Lepidoptera	Gelechiidae	Recurvaria	Recurvaria leucatella (Clerck, 1759)	species	Martin Corley		Light traps	21/06/2015	Martin Corley | Rui Andrade	Portugal	Braganca	Braganca, Franca	41.9052	-6.7757	WGS 84	30		850	850	Adult		leg removed as tissue sample for DNA extraction	Barcode of Life Datasystems	Creative Commons - Share Alike	en
IBILP1262-19	IBILP1262-19	INV03799	INV03799	BOLD:AAB8710	PreservedSpecimen	Research Center in Biodiversity and Genetic Resources	Arthropoda	Insecta	Lepidoptera	Pyralidae	Phycita	Phycita roborella (Denis & Schiffermüller), 1775	species	Martin Corley			02/09/2016	Martin Corley	Portugal	Braganca	Vinhais, Dine	41.9093	-6.93305	WGS 84	30				Adult	M	leg removed as tissue sample for DNA extraction	Barcode of Life Datasystems	Creative Commons - Share Alike	en
IBILP1263-19	IBILP1263-19	INV03802	INV03802	BOLD:ADR1886	PreservedSpecimen	Research Center in Biodiversity and Genetic Resources	Arthropoda	Insecta	Lepidoptera	Autostichidae	Oegoconia	Oegoconia caradjai Popescu-Gorj & Capuse, 1965	species	Martin Corley			04/09/2016	Martin Corley	Portugal	Coimbra	Figueira da Foz, Ilha da Murraceira	40.1354	-8.83643	WGS 84	30				Adult	M	leg removed as tissue sample for DNA extraction	Barcode of Life Datasystems	Creative Commons - Share Alike	en
IBILP1264-19	IBILP1264-19	INV03805	INV03805	BOLD:AAD3945	PreservedSpecimen	Research Center in Biodiversity and Genetic Resources	Arthropoda	Insecta	Lepidoptera	Coleophoridae	Coleophora	Coleophora saxicolella (Duponchel, 1843)	species	Martin Corley			04/09/2016	Martin Corley	Portugal	Coimbra	Figueira da Foz, Ilha da Murraceira	40.1354	-8.83643	WGS 84	30				Adult	M	leg removed as tissue sample for DNA extraction	Barcode of Life Datasystems	Creative Commons - Share Alike	en
IBILP1265-19	IBILP1265-19	INV03814	INV03814	BOLD:AAD0277	PreservedSpecimen	Research Center in Biodiversity and Genetic Resources	Arthropoda	Insecta	Lepidoptera	Pyralidae	Dioryctria	Dioryctria sylvestrella (Ratzeburg, 1840)	species	Martin Corley			01/07/2016	Joao Nunes	Portugal	Porto	Vila do Conde, Mindelo	41.3158	-8.73847	WGS 84	30				Adult	F	leg removed as tissue sample for DNA extraction	Barcode of Life Datasystems	Creative Commons - Share Alike	en
IBILP1266-19	IBILP1266-19	INV03826	INV03826	BOLD:AAD0702	PreservedSpecimen	Research Center in Biodiversity and Genetic Resources	Arthropoda	Insecta	Lepidoptera	Momphidae	Mompha	Mompha subbistrigella Haworth, 1828	species	Martin Corley			06/08/2016	Jorge Rosete	Portugal	Leiria	Ansiao, 2 km East of Ansiao	39.9174	-8.41336	WGS 84	30		274	274	Adult	F	leg removed as tissue sample for DNA extraction	Barcode of Life Datasystems	Creative Commons - Share Alike	en
IBILP1267-19	IBILP1267-19	INV03839	INV03839	BOLD:AAC4532	PreservedSpecimen	Research Center in Biodiversity and Genetic Resources	Arthropoda	Insecta	Lepidoptera	Pterophoridae	Stenoptilia	Stenoptilia zophodactylus (Duponchel, 1840)	species	Martin Corley			29/06/2016	Jorge Rosete	Portugal	Coimbra	Soure, Madriz	40.1297	-8.63177	WGS 84	30				Adult	F	leg removed as tissue sample for DNA extraction	Barcode of Life Datasystems	Creative Commons - Share Alike	en
IBILP1268-19	IBILP1268-19	INV03943	INV03943	BOLD:AAY8385	PreservedSpecimen	Research Center in Biodiversity and Genetic Resources	Arthropoda	Insecta	Lepidoptera	Noctuidae	Paucgraphia	Paucgraphia erythrina (Herrich-Schäffer, 1852)	species	Martin Corley			27/08/2016	Sonia Ferreira | Martin Corley | Ana Rita Goncalves	Portugal	Guarda	Gouveia, Vale do Rossim	40.3932	-7.60087	WGS 84	30				Adult		leg removed as tissue sample for DNA extraction	Barcode of Life Datasystems	Creative Commons - Share Alike	en
IBILP1269-19	IBILP1269-19	INV03945	INV03945	BOLD:AAB5231	PreservedSpecimen	Research Center in Biodiversity and Genetic Resources	Arthropoda	Insecta	Lepidoptera	Geometridae	Charissa	Charissa obscurata (Denis & Schiffermüller), 1775	species	Martin Corley			27/08/2016	Sonia Ferreira | Martin Corley | Ana Rita Goncalves	Portugal	Guarda	Gouveia, Vale do Rossim	40.3932	-7.60087	WGS 84	30				Adult		leg removed as tissue sample for DNA extraction	Barcode of Life Datasystems	Creative Commons - Share Alike	en
IBILP1270-19	IBILP1270-19	INV03950	INV03950	BOLD:AAB5417	PreservedSpecimen	Research Center in Biodiversity and Genetic Resources	Arthropoda	Insecta	Lepidoptera	Notodontidae	Pterostoma	Pterostoma palpina (Clerck, 1759)	species	Martin Corley			26/08/2016	Sonia Ferreira | Martin Corley | Ana Rita Goncalves	Portugal	Guarda	Seia, Central Hidroelectrica da Ponte de Jugais	40.3846	-7.7049	WGS 84	30				Adult		leg removed as tissue sample for DNA extraction	Barcode of Life Datasystems	Creative Commons - Share Alike	en
IBILP1271-19	IBILP1271-19	INV03956	INV03956	BOLD:AAJ2820	PreservedSpecimen	Research Center in Biodiversity and Genetic Resources	Arthropoda	Insecta	Lepidoptera	Geometridae	Abraxas	Abraxas pantaria (Linnaeus, 1767)	species	Martin Corley			26/08/2016	Sonia Ferreira | Martin Corley | Ana Rita Goncalves	Portugal	Guarda	Seia, Central Hidroelectrica da Ponte de Jugais	40.3846	-7.7049	WGS 84	30				Adult		leg removed as tissue sample for DNA extraction	Barcode of Life Datasystems	Creative Commons - Share Alike	en
IBILP127-17	IBILP127-17	INV01160	INV01160	BOLD:AAB9094	PreservedSpecimen	Research Center in Biodiversity and Genetic Resources	Arthropoda	Insecta	Lepidoptera	Geometridae	Pachycnemia	Pachycnemia hippocastanaria (Hübner, 1799)	species	Martin Corley		Light traps	21/06/2015	Martin Corley | Rui Andrade	Portugal	Braganca	Braganca, Franca	41.9052	-6.7757	WGS 84	30		850	850	Adult		leg removed as tissue sample for DNA extraction	Barcode of Life Datasystems	Creative Commons - Share Alike	en
IBILP1272-19	IBILP1272-19	INV03958	INV03958	BOLD:AAB2097	PreservedSpecimen	Research Center in Biodiversity and Genetic Resources	Arthropoda	Insecta	Lepidoptera	Geometridae	Epirrhoe	Epirrhoe galiata (Denis & Schiffermüller), 1775	species	Martin Corley			26/08/2016	Sonia Ferreira | Martin Corley | Ana Rita Goncalves	Portugal	Guarda	Seia, Central Hidroelectrica da Ponte de Jugais	40.3846	-7.7049	WGS 84	30				Adult		leg removed as tissue sample for DNA extraction	Barcode of Life Datasystems	Creative Commons - Share Alike	en
IBILP1273-19	IBILP1273-19	INV03960	INV03960	BOLD:ABW7021	PreservedSpecimen	Research Center in Biodiversity and Genetic Resources	Arthropoda	Insecta	Lepidoptera	Noctuidae	Mythimna	Mythimna ferrago Fabricius, 1787	species	Martin Corley			26/08/2016	Sonia Ferreira | Martin Corley | Ana Rita Goncalves	Portugal	Guarda	Seia, Central Hidroelectrica da Ponte de Jugais	40.3846	-7.7049	WGS 84	30				Adult		leg removed as tissue sample for DNA extraction	Barcode of Life Datasystems	Creative Commons - Share Alike	en
IBILP1274-19	IBILP1274-19	INV03965	INV03965	BOLD:AAF1445	PreservedSpecimen	Research Center in Biodiversity and Genetic Resources	Arthropoda	Insecta	Lepidoptera	Noctuidae	Nyctobrya	Nyctobrya muralis (Forster, 1771)	species	Martin Corley			26/08/2016	Sonia Ferreira | Martin Corley | Ana Rita Goncalves	Portugal	Guarda	Seia, Central Hidroelectrica da Ponte de Jugais	40.3846	-7.7049	WGS 84	30				Adult		leg removed as tissue sample for DNA extraction	Barcode of Life Datasystems	Creative Commons - Share Alike	en
IBILP1275-19	IBILP1275-19	INV03971	INV03971	BOLD:AAB1058	PreservedSpecimen	Research Center in Biodiversity and Genetic Resources	Arthropoda	Insecta	Lepidoptera	Geometridae	Hypomecis	Hypomecis punctinalis (Scopoli, 1763)	species	Martin Corley			26/08/2016	Sonia Ferreira | Martin Corley | Ana Rita Goncalves	Portugal	Guarda	Seia, Central Hidroelectrica da Ponte de Jugais	40.3846	-7.7049	WGS 84	30				Adult		leg removed as tissue sample for DNA extraction	Barcode of Life Datasystems	Creative Commons - Share Alike	en
IBILP1276-19	IBILP1276-19	INV03972	INV03972	BOLD:AAY5052	PreservedSpecimen	Research Center in Biodiversity and Genetic Resources	Arthropoda	Insecta	Lepidoptera	Noctuidae	Epilecta	Epilecta linogrisea (Denis & Schiffermüller), 1775	species	Martin Corley			26/08/2016	Sonia Ferreira | Martin Corley | Ana Rita Goncalves	Portugal	Guarda	Seia, Central Hidroelectrica da Ponte de Jugais	40.3846	-7.7049	WGS 84	30				Adult		leg removed as tissue sample for DNA extraction	Barcode of Life Datasystems	Creative Commons - Share Alike	en
IBILP1277-19	IBILP1277-19	INV03976	INV03976	BOLD:AAA7574	PreservedSpecimen	Research Center in Biodiversity and Genetic Resources	Arthropoda	Insecta	Lepidoptera	Noctuidae	Noctua	Noctua janthe Borkhausen, 1792	species	Martin Corley			26/08/2016	Sonia Ferreira | Martin Corley | Ana Rita Goncalves	Portugal	Guarda	Seia, Central Hidroelectrica da Ponte de Jugais	40.3846	-7.7049	WGS 84	30				Adult		leg removed as tissue sample for DNA extraction	Barcode of Life Datasystems	Creative Commons - Share Alike	en
IBILP1278-19	IBILP1278-19	INV03979	INV03979	BOLD:AAC3168	PreservedSpecimen	Research Center in Biodiversity and Genetic Resources	Arthropoda	Insecta	Lepidoptera	Noctuidae	Hadena	Hadena bicruris Hufnagel, 1766	species	Martin Corley			26/08/2016	Sonia Ferreira | Martin Corley | Ana Rita Goncalves	Portugal	Guarda	Seia, Central Hidroelectrica da Ponte de Jugais	40.3846	-7.7049	WGS 84	30				Adult		leg removed as tissue sample for DNA extraction	Barcode of Life Datasystems	Creative Commons - Share Alike	en
IBILP1279-19	IBILP1279-19	INV03980	INV03980	BOLD:AAN3208	PreservedSpecimen	Research Center in Biodiversity and Genetic Resources	Arthropoda	Insecta	Lepidoptera	Noctuidae	Acronicta	Acronicta psi (Linnaeus, 1758)	species	Martin Corley			26/08/2016	Sonia Ferreira | Martin Corley | Ana Rita Goncalves	Portugal	Guarda	Seia, Central Hidroelectrica da Ponte de Jugais	40.3846	-7.7049	WGS 84	30				Adult		leg removed as tissue sample for DNA extraction	Barcode of Life Datasystems	Creative Commons - Share Alike	en
IBILP1280-19	IBILP1280-19	INV03984	INV03984	BOLD:AAY5540	PreservedSpecimen	Research Center in Biodiversity and Genetic Resources	Arthropoda	Insecta	Lepidoptera	Noctuidae	Leucochlaena	Leucochlaena oditis Hübner	species	Martin Corley			27/08/2016	Sonia Ferreira | Martin Corley | Ana Rita Goncalves	Portugal	Guarda	Gouveia, Vale do Rossim	40.3932	-7.60087	WGS 84	30				Adult		leg removed as tissue sample for DNA extraction	Barcode of Life Datasystems	Creative Commons - Share Alike	en
IBILP1281-19	IBILP1281-19	INV03987	INV03987	BOLD:AAA6806	PreservedSpecimen	Research Center in Biodiversity and Genetic Resources	Arthropoda	Insecta	Lepidoptera	Noctuidae	Xestia	Xestia xanthographa (Denis & Schiffermüller, 1775)	species	Martin Corley			27/08/2016	Sonia Ferreira | Martin Corley | Ana Rita Goncalves	Portugal	Guarda	Gouveia, Vale do Rossim	40.3932	-7.60087	WGS 84	30				Adult		leg removed as tissue sample for DNA extraction	Barcode of Life Datasystems	Creative Commons - Share Alike	en
IBILP128-17	IBILP128-17	INV01162	INV01162	BOLD:AAD0296	PreservedSpecimen	Research Center in Biodiversity and Genetic Resources	Arthropoda	Insecta	Lepidoptera	Crambidae	Diasemiopsis	Diasemiopsis ramburialis (Duponchel, 1834)	species	Martin Corley		Light traps	21/06/2015	Martin Corley | Rui Andrade	Portugal	Braganca	Braganca, Franca	41.9052	-6.7757	WGS 84	30		850	850	Adult		leg removed as tissue sample for DNA extraction	Barcode of Life Datasystems	Creative Commons - Share Alike	en
IBILP1282-19	IBILP1282-19	INV03989	INV03989	BOLD:AAM0539	PreservedSpecimen	Research Center in Biodiversity and Genetic Resources	Arthropoda	Insecta	Lepidoptera	Noctuidae	Agrotis	Agrotis trux Hübner	species	Martin Corley			27/08/2016	Sonia Ferreira | Martin Corley | Ana Rita Goncalves	Portugal	Guarda	Gouveia, Vale do Rossim	40.3932	-7.60087	WGS 84	30				Adult		leg removed as tissue sample for DNA extraction	Barcode of Life Datasystems	Creative Commons - Share Alike	en
IBILP1283-19	IBILP1283-19	INV03991	INV03991	BOLD:AAA5223	PreservedSpecimen	Research Center in Biodiversity and Genetic Resources	Arthropoda	Insecta	Lepidoptera	Noctuidae	Helicoverpa	Helicoverpa armigera (Hübner, 1808)	species	Martin Corley			27/08/2016	Sonia Ferreira | Martin Corley | Ana Rita Goncalves	Portugal	Guarda	Gouveia, Vale do Rossim	40.3932	-7.60087	WGS 84	30				Adult		leg removed as tissue sample for DNA extraction	Barcode of Life Datasystems	Creative Commons - Share Alike	en
IBILP1284-19	IBILP1284-19	INV03992	INV03992	BOLD:AAE3950	PreservedSpecimen	Research Center in Biodiversity and Genetic Resources	Arthropoda	Insecta	Lepidoptera	Geometridae	Mesotype	Mesotype didymata (Linnaeus, 1758)	species	Martin Corley			27/08/2016	Sonia Ferreira | Martin Corley | Ana Rita Goncalves	Portugal	Guarda	Gouveia, Vale do Rossim	40.3932	-7.60087	WGS 84	30				Adult		leg removed as tissue sample for DNA extraction	Barcode of Life Datasystems	Creative Commons - Share Alike	en
IBILP1285-19	IBILP1285-19	INV03996	INV03996	BOLD:AAB3277	PreservedSpecimen	Research Center in Biodiversity and Genetic Resources	Arthropoda	Insecta	Lepidoptera	Noctuidae	Amphipyra	Amphipyra tragopoginis (Clerck, 1759)	species	Martin Corley			27/08/2016	Sonia Ferreira | Martin Corley | Ana Rita Goncalves	Portugal	Guarda	Manteigas, Carvalheira	40.419	-7.52194	WGS 84	30				Adult		leg removed as tissue sample for DNA extraction	Barcode of Life Datasystems	Creative Commons - Share Alike	en
IBILP1286-19	IBILP1286-19	INV04007	INV04007	BOLD:AAB3384	PreservedSpecimen	Research Center in Biodiversity and Genetic Resources	Arthropoda	Insecta	Lepidoptera	Noctuidae	Chrysodeixis	Chrysodeixis chalcites (Esper, 1789)	species	Martin Corley			02/09/2016	Sonia Ferreira | Martin Corley | Ana Rita Goncalves	Portugal	Braganca	Vinhais, Dine	41.9093	-6.93305	WGS 84	30				Adult		leg removed as tissue sample for DNA extraction	Barcode of Life Datasystems	Creative Commons - Share Alike	en
IBILP1287-19	IBILP1287-19	INV04011	INV04011	BOLD:ACF5648	PreservedSpecimen	Research Center in Biodiversity and Genetic Resources	Arthropoda	Insecta	Lepidoptera	Noctuidae	Acronicta	Acronicta megacephala (Denis & Schiffermüller), 1775	species	Martin Corley			02/09/2016	Sonia Ferreira | Martin Corley | Ana Rita Goncalves	Portugal	Braganca	Vinhais, Dine	41.9093	-6.93305	WGS 84	30				Adult		leg removed as tissue sample for DNA extraction	Barcode of Life Datasystems	Creative Commons - Share Alike	en
IBILP1288-19	IBILP1288-19	INV04022	INV04022	BOLD:AAB5230	PreservedSpecimen	Research Center in Biodiversity and Genetic Resources	Arthropoda	Insecta	Lepidoptera	Geometridae	Charissa	Charissa mucidaria (Hübner)	species	Martin Corley			02/09/2016	Sonia Ferreira | Martin Corley | Ana Rita Goncalves	Portugal	Braganca	Vinhais, Dine	41.9093	-6.93305	WGS 84	30				Adult		leg removed as tissue sample for DNA extraction	Barcode of Life Datasystems	Creative Commons - Share Alike	en
IBILP1289-19	IBILP1289-19	INV04029	INV04029	BOLD:AAI0052	PreservedSpecimen	Research Center in Biodiversity and Genetic Resources	Arthropoda	Insecta	Lepidoptera	Geometridae	Pachycnemia	Pachycnemia tibiaria (Rambur, 1829)	species	Martin Corley			31/08/2016	Sonia Ferreira | Martin Corley | Ana Rita Goncalves	Portugal	Braganca	Braganca, Franca	41.9052	-6.77572	WGS 84	30		850	850	Adult		leg removed as tissue sample for DNA extraction	Barcode of Life Datasystems	Creative Commons - Share Alike	en
IBILP1290-19	IBILP1290-19	INV04032	INV04032	BOLD:AAA6178	PreservedSpecimen	Research Center in Biodiversity and Genetic Resources	Arthropoda	Insecta	Lepidoptera	Erebidae	Phragmatobia	Phragmatobia fuliginosa (Linnaeus, 1758)	species	Martin Corley			31/08/2016	Sonia Ferreira | Martin Corley | Ana Rita Goncalves	Portugal	Braganca	Braganca, Franca	41.9052	-6.77572	WGS 84	30		850	850	Adult		leg removed as tissue sample for DNA extraction	Barcode of Life Datasystems	Creative Commons - Share Alike	en
IBILP1291-19	IBILP1291-19	INV04037	INV04037	BOLD:AAB6255	PreservedSpecimen	Research Center in Biodiversity and Genetic Resources	Arthropoda	Insecta	Lepidoptera	Crambidae	Patania	Patania ruralis (Scopoli, 1763)	species	Martin Corley			31/08/2016	Sonia Ferreira | Martin Corley | Ana Rita Goncalves	Portugal	Braganca	Braganca, Franca	41.9052	-6.77572	WGS 84	30		850	850	Adult		leg removed as tissue sample for DNA extraction	Barcode of Life Datasystems	Creative Commons - Share Alike	en
IBILP129-17	IBILP129-17	INV01164	INV01164	BOLD:AAA1496	PreservedSpecimen	Research Center in Biodiversity and Genetic Resources	Arthropoda	Insecta	Lepidoptera	Geometridae	Macaria	Macaria alternata (Denis & Schiffermüller), 1775	species	Martin Corley		Light traps	21/06/2015	Martin Corley | Rui Andrade	Portugal	Braganca	Braganca, Franca	41.9052	-6.7757	WGS 84	30		850	850	Adult		leg removed as tissue sample for DNA extraction	Barcode of Life Datasystems	Creative Commons - Share Alike	en
IBILP1292-19	IBILP1292-19	INV04039	INV04039	BOLD:AAE1854	PreservedSpecimen	Research Center in Biodiversity and Genetic Resources	Arthropoda	Insecta	Lepidoptera	Noctuidae	Xestia	Xestia castanea Esper, 1798	species	Martin Corley			31/08/2016	Sonia Ferreira | Martin Corley | Ana Rita Goncalves	Portugal	Braganca	Braganca, Franca	41.9052	-6.77572	WGS 84	30		850	850	Adult		leg removed as tissue sample for DNA extraction	Barcode of Life Datasystems	Creative Commons - Share Alike	en
IBILP1293-19	IBILP1293-19	INV04049	INV04049	BOLD:AAD1130	PreservedSpecimen	Research Center in Biodiversity and Genetic Resources	Arthropoda	Insecta	Lepidoptera	Geometridae	Euphyia	Euphyia biangulata (Haworth, 1809)	species	Martin Corley			02/09/2016	Sonia Ferreira | Martin Corley | Ana Rita Goncalves	Portugal	Braganca	Vinhais, Dine	41.9093	-6.93305	WGS 84	30				Adult		leg removed as tissue sample for DNA extraction	Barcode of Life Datasystems	Creative Commons - Share Alike	en
IBILP1294-19	IBILP1294-19	INV04051	INV04051	BOLD:AAC5645	PreservedSpecimen	Research Center in Biodiversity and Genetic Resources	Arthropoda	Insecta	Lepidoptera	Geometridae	Ennomos	Ennomos quercaria (Hübner)	species	Martin Corley			02/09/2016	Sonia Ferreira | Martin Corley | Ana Rita Goncalves	Portugal	Braganca	Vinhais, Dine	41.9093	-6.93305	WGS 84	30				Adult		leg removed as tissue sample for DNA extraction	Barcode of Life Datasystems	Creative Commons - Share Alike	en
IBILP1295-19	IBILP1295-19	INV04052	INV04052	BOLD:AAD0500	PreservedSpecimen	Research Center in Biodiversity and Genetic Resources	Arthropoda	Insecta	Lepidoptera	Hepialidae	Triodia	Triodia sylvina (Linnaeus, 1761)	species	Martin Corley			02/09/2016	Sonia Ferreira | Martin Corley | Ana Rita Goncalves	Portugal	Braganca	Vinhais, Dine	41.9093	-6.93305	WGS 84	30				Adult		leg removed as tissue sample for DNA extraction	Barcode of Life Datasystems	Creative Commons - Share Alike	en
IBILP1296-19	IBILP1296-19	INV04054	INV04054	BOLD:AAE5816	PreservedSpecimen	Research Center in Biodiversity and Genetic Resources	Arthropoda	Insecta	Lepidoptera	Geometridae	Isturgia	Isturgia miniosaria (Duponchel, 1829)	species	Martin Corley			01/09/2016	Sonia Ferreira | Martin Corley | Ana Rita Goncalves	Portugal	Braganca	Braganca, Lama Grande	41.9792	-6.7938	WGS 84	30				Adult		leg removed as tissue sample for DNA extraction	Barcode of Life Datasystems	Creative Commons - Share Alike	en
IBILP1297-19	IBILP1297-19	INV04057	INV04057	BOLD:AAY7558	PreservedSpecimen	Research Center in Biodiversity and Genetic Resources	Arthropoda	Insecta	Lepidoptera	Noctuidae	Polymixis	Polymixis dubia Duponchel, 1836	species	Martin Corley			01/09/2016	Sonia Ferreira | Martin Corley | Ana Rita Goncalves	Portugal	Braganca	Braganca, Lama Grande	41.9792	-6.7938	WGS 84	30				Adult		leg removed as tissue sample for DNA extraction	Barcode of Life Datasystems	Creative Commons - Share Alike	en
IBILP1298-19	IBILP1298-19	INV04058	INV04058	BOLD:AAI0052	PreservedSpecimen	Research Center in Biodiversity and Genetic Resources	Arthropoda	Insecta	Lepidoptera	Geometridae	Pachycnemia	Pachycnemia tibiaria (Rambur, 1829)	species	Martin Corley			01/09/2016	Sonia Ferreira | Martin Corley | Ana Rita Goncalves	Portugal	Braganca	Braganca, Lama Grande	41.9792	-6.7938	WGS 84	30				Adult		leg removed as tissue sample for DNA extraction	Barcode of Life Datasystems	Creative Commons - Share Alike	en
IBILP1299-19	IBILP1299-19	INV04059	INV04059	BOLD:AAB3965	PreservedSpecimen	Research Center in Biodiversity and Genetic Resources	Arthropoda	Insecta	Lepidoptera	Noctuidae	Luperina	Luperina testacea (Denis & Schiffermüller), 1775	species	Martin Corley			01/09/2016	Sonia Ferreira | Martin Corley | Ana Rita Goncalves	Portugal	Braganca	Braganca, Lama Grande	41.9792	-6.7938	WGS 84	30				Adult		leg removed as tissue sample for DNA extraction	Barcode of Life Datasystems	Creative Commons - Share Alike	en
IBILP1300-19	IBILP1300-19	INV04060	INV04060	BOLD:AAY2828	PreservedSpecimen	Research Center in Biodiversity and Genetic Resources	Arthropoda	Insecta	Lepidoptera	Noctuidae	Polymixis	Polymixis xanthomista Hübner, 1819	species	Martin Corley			01/09/2016	Sonia Ferreira | Martin Corley | Ana Rita Goncalves	Portugal	Braganca	Braganca, Lama Grande	41.9792	-6.7938	WGS 84	30				Adult		leg removed as tissue sample for DNA extraction	Barcode of Life Datasystems	Creative Commons - Share Alike	en
IBILP1301-19	IBILP1301-19	INV04061	INV04061	BOLD:AAC9682	PreservedSpecimen	Research Center in Biodiversity and Genetic Resources	Arthropoda	Insecta	Lepidoptera	Noctuidae	Tholera	Tholera decimalis Poda, 1761	species	Martin Corley			01/09/2016	Sonia Ferreira | Martin Corley | Ana Rita Goncalves	Portugal	Braganca	Braganca, Lama Grande	41.9792	-6.7938	WGS 84	30				Adult		leg removed as tissue sample for DNA extraction	Barcode of Life Datasystems	Creative Commons - Share Alike	en
IBILP130-17	IBILP130-17	INV01165	INV01165	BOLD:ABZ7109	PreservedSpecimen	Research Center in Biodiversity and Genetic Resources	Arthropoda	Insecta	Lepidoptera	Noctuidae	Caradrina	Caradrina selini Boisduval, 1840	species	Martin Corley		Light traps	21/06/2015	Martin Corley | Rui Andrade	Portugal	Braganca	Braganca, Franca	41.9052	-6.7757	WGS 84	30		850	850	Adult		leg removed as tissue sample for DNA extraction	Barcode of Life Datasystems	Creative Commons - Share Alike	en
IBILP1302-19	IBILP1302-19	INV04063	INV04063	BOLD:AAE8428	PreservedSpecimen	Research Center in Biodiversity and Genetic Resources	Arthropoda	Insecta	Lepidoptera	Noctuidae	Calamia	Calamia tridens Hufnagel, 1766	species	Martin Corley			01/09/2016	Sonia Ferreira | Martin Corley | Ana Rita Goncalves	Portugal	Braganca	Braganca, Lama Grande	41.9792	-6.7938	WGS 84	30				Adult		leg removed as tissue sample for DNA extraction	Barcode of Life Datasystems	Creative Commons - Share Alike	en
IBILP1303-19	IBILP1303-19	INV04065	INV04065	BOLD:ABZ3718	PreservedSpecimen	Research Center in Biodiversity and Genetic Resources	Arthropoda	Insecta	Lepidoptera	Geometridae	Selidosema	Selidosema pyrenaearia (Boisduval, 1840)	species	Martin Corley			01/09/2016	Sonia Ferreira | Martin Corley | Ana Rita Goncalves	Portugal	Braganca	Braganca, Lama Grande	41.9792	-6.7938	WGS 84	30				Adult		leg removed as tissue sample for DNA extraction	Barcode of Life Datasystems	Creative Commons - Share Alike	en
IBILP1304-19	IBILP1304-19	INV04066	INV04066	BOLD:AAJ0523	PreservedSpecimen	Research Center in Biodiversity and Genetic Resources	Arthropoda	Insecta	Lepidoptera	Noctuidae	Chersotis	Chersotis oreina Dufay, 1984	species	Martin Corley			01/09/2016	Sonia Ferreira | Martin Corley | Ana Rita Goncalves	Portugal	Braganca	Braganca, Lama Grande	41.9792	-6.7938	WGS 84	30				Adult		leg removed as tissue sample for DNA extraction	Barcode of Life Datasystems	Creative Commons - Share Alike	en
IBILP1305-19	IBILP1305-19	INV04067	INV04067	BOLD:AAD1907	PreservedSpecimen	Research Center in Biodiversity and Genetic Resources	Arthropoda	Insecta	Lepidoptera	Geometridae	Aspitates	Aspitates gilvaria (Denis & Schiffermüller), 1775	species	Martin Corley			01/09/2016	Sonia Ferreira | Martin Corley | Ana Rita Goncalves	Portugal	Braganca	Braganca, Lama Grande	41.9792	-6.7938	WGS 84	30				Adult		leg removed as tissue sample for DNA extraction	Barcode of Life Datasystems	Creative Commons - Share Alike	en
IBILP1306-19	IBILP1306-19	INV04078	INV04078	BOLD:AAG6227	PreservedSpecimen	Research Center in Biodiversity and Genetic Resources	Arthropoda	Insecta	Lepidoptera	Erebidae	Cymbalophora	Cymbalophora pudica (Esper, 1784)	species	Martin Corley			02/09/2016	Sonia Ferreira | Martin Corley | Ana Rita Goncalves	Portugal	Braganca	Vinhais, Dine	41.9093	-6.93305	WGS 84	30				Adult		leg removed as tissue sample for DNA extraction	Barcode of Life Datasystems	Creative Commons - Share Alike	en
IBILP1307-19	IBILP1307-19	INV04079	INV04079	BOLD:AAD5882	PreservedSpecimen	Research Center in Biodiversity and Genetic Resources	Arthropoda	Insecta	Lepidoptera	Noctuidae	Mythimna	Mythimna l-album Linnaeus, 1767	species	Martin Corley			02/09/2016	Sonia Ferreira | Martin Corley | Ana Rita Goncalves	Portugal	Braganca	Vinhais, Dine	41.9093	-6.93305	WGS 84	30				Adult		leg removed as tissue sample for DNA extraction	Barcode of Life Datasystems	Creative Commons - Share Alike	en
IBILP1308-19	IBILP1308-19	INV04081	INV04081	BOLD:ADT6396	PreservedSpecimen	Research Center in Biodiversity and Genetic Resources	Arthropoda	Insecta	Lepidoptera	Notodontidae	Thaumetopoea	Thaumetopoea pityocampa (Denis & Schiffermüller), 1776	species	Martin Corley			02/09/2016	Sonia Ferreira | Martin Corley | Ana Rita Goncalves	Portugal	Braganca	Vinhais, Dine	41.9093	-6.93305	WGS 84	30				Adult		leg removed as tissue sample for DNA extraction	Barcode of Life Datasystems	Creative Commons - Share Alike	en
IBILP1309-19	IBILP1309-19	INV04085	INV04085	BOLD:AAD5088	PreservedSpecimen	Research Center in Biodiversity and Genetic Resources	Arthropoda	Insecta	Lepidoptera	Noctuidae	Tyta	Tyta luctuosa (Denis & Schiffermüller), 1775	species	Martin Corley			02/09/2016	Sonia Ferreira | Martin Corley | Ana Rita Goncalves	Portugal	Braganca	Vinhais, Dine	41.9093	-6.93305	WGS 84	30				Adult		leg removed as tissue sample for DNA extraction	Barcode of Life Datasystems	Creative Commons - Share Alike	en
IBILP1311-19	IBILP1311-19	INV04178	INV04178	BOLD:AAC0362	PreservedSpecimen	Research Center in Biodiversity and Genetic Resources	Arthropoda	Insecta	Lepidoptera	Noctuidae	Hoplodrina	Hoplodrina blanda (Denis & Schiffermüller), 1775	species	Martin Corley			27/08/2016	Sonia Ferreira | Martin Corley | Ana Rita Goncalves	Portugal	Guarda	Gouveia, Vale do Rossim	40.3932	-7.60087	WGS 84	30				Adult		leg removed as tissue sample for DNA extraction	Barcode of Life Datasystems	Creative Commons - Share Alike	en
IBILP131-17	IBILP131-17	INV01167	INV01167	BOLD:AAB4250	PreservedSpecimen	Research Center in Biodiversity and Genetic Resources	Arthropoda	Insecta	Lepidoptera	Geometridae	Cosmorhoe	Cosmorhoe ocellata (Linnaeus, 1758)	species	Martin Corley		Light traps	21/06/2015	Martin Corley | Rui Andrade	Portugal	Braganca	Braganca, Franca	41.9052	-6.7757	WGS 84	30		850	850	Adult		leg removed as tissue sample for DNA extraction	Barcode of Life Datasystems	Creative Commons - Share Alike	en
IBILP1313-19	IBILP1313-19	INV04181	INV04181	BOLD:AEJ8875	PreservedSpecimen	Research Center in Biodiversity and Genetic Resources	Arthropoda	Insecta	Lepidoptera	Crambidae	Ostrinia	Ostrinia nubilalis Hübner, 1796	species	Martin Corley			28/08/2016	Sonia Ferreira | Martin Corley | Ana Rita Goncalves	Portugal	Braganca	Alfandega da Fe, Quinta do Zacarias	41.3441	-6.92036	WGS 84	30				Adult		leg removed as tissue sample for DNA extraction	Barcode of Life Datasystems	Creative Commons - Share Alike	en
IBILP1314-19	IBILP1314-19	INV04190	INV04190	BOLD:AAF0120	PreservedSpecimen	Research Center in Biodiversity and Genetic Resources	Arthropoda	Insecta	Lepidoptera	Momphidae	Mompha	Mompha propinquella Stainton	species	Martin Corley			01/09/2016	Sonia Ferreira | Martin Corley | Ana Rita Goncalves	Portugal	Braganca	Braganca, Lama Grande	41.9792	-6.7938	WGS 84	30				Adult	M	leg removed as tissue sample for DNA extraction	Barcode of Life Datasystems	Creative Commons - Share Alike	en
IBILP1316-19	IBILP1316-19	INV03823	INV03823	BOLD:AAK9355	PreservedSpecimen	Research Center in Biodiversity and Genetic Resources	Arthropoda	Insecta	Lepidoptera	Gelechiidae	Prolita	Prolita solutella (Zeller, 1839)	species	Martin Corley			25/07/2016	Jorge Rosete	Portugal	Guarda	Seia, Cabeco do Talao, Torre	40.3423	-7.6236	WGS 84	30				Adult		leg removed as tissue sample for DNA extraction	Barcode of Life Datasystems	Creative Commons - Share Alike	en
IBILP132-17	IBILP132-17	INV01170	INV01170	BOLD:AAA8276	PreservedSpecimen	Research Center in Biodiversity and Genetic Resources	Arthropoda	Insecta	Lepidoptera	Geometridae	Aplocera	Aplocera plagiata (Linnaeus, 1758)	species	Martin Corley		Light traps	21/06/2015	Martin Corley | Rui Andrade	Portugal	Braganca	Braganca, Franca	41.9052	-6.7757	WGS 84	30		850	850	Adult		leg removed as tissue sample for DNA extraction	Barcode of Life Datasystems	Creative Commons - Share Alike	en
IBILP1331-19	IBILP1331-19	INV01105	INV01105	BOLD:AAF0414	PreservedSpecimen	Research Center in Biodiversity and Genetic Resources	Arthropoda	Insecta	Lepidoptera	Blastobasidae	Blastobasis	Blastobasis phycidella Zeller, 1839	species	Martin Corley			19/06/2015	Martin Corley | Rui Andrade	Portugal	Braganca	Carrazedo	41.7664	-6.90234	WGS 84	30		890	890	Adult		leg removed as tissue sample for DNA extraction	Barcode of Life Datasystems	Creative Commons - Share Alike	en
IBILP133-17	IBILP133-17	INV01177	INV01177	BOLD:AAC0267	PreservedSpecimen	Research Center in Biodiversity and Genetic Resources	Arthropoda	Insecta	Lepidoptera	Crambidae	Agriphila	Agriphila straminella (Denis & Schiffermüller), 1775	species	Martin Corley		Light traps	21/06/2015	Martin Corley | Rui Andrade	Portugal	Braganca	Braganca, Franca	41.9052	-6.7757	WGS 84	30		850	850	Adult		leg removed as tissue sample for DNA extraction	Barcode of Life Datasystems	Creative Commons - Share Alike	en
IBILP1332-19	IBILP1332-19	INV05846	INV05846	BOLD:AAF2574	PreservedSpecimen	Research Center in Biodiversity and Genetic Resources	Arthropoda	Insecta	Lepidoptera	Geometridae	Chesias	Chesias legatella (Denis & Schiffermüller), 1775	species	Martin Corley			24/03/2017	Sonia Ferreira	Portugal	Porto	Valongo, Vale de Couce	41.1569	-8.48392	WGS 84	30				Adult		leg removed as tissue sample for DNA extraction	Barcode of Life Datasystems	Creative Commons - Share Alike	en
IBILP1333-19	IBILP1333-19	INV05896	INV05896	BOLD:ABA0996	PreservedSpecimen	Research Center in Biodiversity and Genetic Resources	Arthropoda	Insecta	Lepidoptera	Depressariidae	Agonopterix	Agonopterix rutana (Fabricius, 1794)	species	Martin Corley			16/06/2018	Martin Corley | Sonia Ferreira | Luis Silva | Vanessa Mata | Joana Verissimo | Rebeca Mateus	Portugal	Braganca	Braganca, Capela de Santo Amaro	41.8929	-6.83974	WGS 84	30		770	770	Adult		leg removed as tissue sample for DNA extraction	Barcode of Life Datasystems	Creative Commons - Share Alike	en
IBILP1334-19	IBILP1334-19	INV05899	INV05899	BOLD:AAE5665	PreservedSpecimen	Research Center in Biodiversity and Genetic Resources	Arthropoda	Insecta	Lepidoptera	Zygaenidae	Jordanita	Jordanita notata (Zeller, 1847)	species	Martin Corley			13/05/2018	Martin Corley | Sonia Ferreira | Luis Silva | Vanessa Mata | Joana Verissimo | Rebeca Mateus	Portugal	Castelo Branco	Idanha-a-Nova, Segura	39.8212	-6.97375	WGS 84	30				Adult		leg removed as tissue sample for DNA extraction	Barcode of Life Datasystems	Creative Commons - Share Alike	en
IBILP1335-19	IBILP1335-19	INV05900	INV05900	BOLD:AAJ0094	PreservedSpecimen	Research Center in Biodiversity and Genetic Resources	Arthropoda	Insecta	Lepidoptera	Geometridae	Eupithecia	Eupithecia cocciferata Millière, 1864	species	Martin Corley			10/05/2018	Martin Corley | Sonia Ferreira | Vanessa Mata	Portugal	Porto	Vila do Conde, Vilarinho	41.3411	-8.69227	WGS 84	30				Adult		leg removed as tissue sample for DNA extraction	Barcode of Life Datasystems	Creative Commons - Share Alike	en
IBILP1336-19	IBILP1336-19	INV05901	INV05901	BOLD:AAJ0346	PreservedSpecimen	Research Center in Biodiversity and Genetic Resources	Arthropoda	Insecta	Lepidoptera	Crambidae	Evergestis	Evergestis dumerlei Leraut, 2003	species	Martin Corley			16/05/2018	Martin Corley | Sonia Ferreira | Luis Silva | Daniel Oliveira	Portugal	Guarda	Figueira de Castelo Rodrigo, Quinta do Chegao, Rio Agueda	41.018	-6.93365	WGS 84	30				Adult		leg removed as tissue sample for DNA extraction	Barcode of Life Datasystems	Creative Commons - Share Alike	en
IBILP1337-19	IBILP1337-19	INV05902	INV05902	BOLD:ADZ7387	PreservedSpecimen	Research Center in Biodiversity and Genetic Resources	Arthropoda	Insecta	Lepidoptera	Pterophoridae	Merrifieldia	Merrifieldia leucodactyla (Denis & Schiffermüller, 1775)	species	Martin Corley			16/05/2018	Martin Corley | Sonia Ferreira | Luis Silva | Daniel Oliveira	Portugal	Guarda	Figueira de Castelo Rodrigo, Quinta do Chegao, Rio Agueda	41.018	-6.93365	WGS 84	30				Adult		leg removed as tissue sample for DNA extraction	Barcode of Life Datasystems	Creative Commons - Share Alike	en
IBILP1338-19	IBILP1338-19	INV05906	INV05906	BOLD:AAF1871	PreservedSpecimen	Research Center in Biodiversity and Genetic Resources	Arthropoda	Insecta	Lepidoptera	Tortricidae	Pammene	Pammene albuginana (Guenée, 1845)	species	Martin Corley			20/05/2018	Martin Corley | Sonia Ferreira	Portugal	Vila Real	Alijo, Carvalho, W. of Ribalonga	41.3408	-7.49256	WGS 84	30				Adult		leg removed as tissue sample for DNA extraction	Barcode of Life Datasystems	Creative Commons - Share Alike	en
IBILP1339-19	IBILP1339-19	INV05908	INV05908	BOLD:ADE1551	PreservedSpecimen	Research Center in Biodiversity and Genetic Resources	Arthropoda	Insecta	Lepidoptera	Geometridae	Tephronia	Tephronia espaniola (Schawerda, 1931)	species	Martin Corley			19/07/2017	Martin Corley | Sonia Ferreira	Portugal	Braganca	Vinhais, Dine	41.9093	-6.93305	WGS 84	30				Adult		leg removed as tissue sample for DNA extraction	Barcode of Life Datasystems	Creative Commons - Share Alike	en
IBILP1340-19	IBILP1340-19	INV05918	INV05918	BOLD:AAD0630	PreservedSpecimen	Research Center in Biodiversity and Genetic Resources	Arthropoda	Insecta	Lepidoptera	Momphidae	Mompha	Mompha epilobiella Römer, 1794	species	Martin Corley			05/07/2017	Jorge Rosete	Portugal	Coimbra	Figueira da Foz, Bizorreiro	40.1025	-8.8083	WGS 84	30				Adult		leg removed as tissue sample for DNA extraction	Barcode of Life Datasystems	Creative Commons - Share Alike	en
IBILP1341-19	IBILP1341-19	INV05924	INV05924	BOLD:ABY4645	PreservedSpecimen	Research Center in Biodiversity and Genetic Resources	Arthropoda	Insecta	Lepidoptera	Tortricidae	Gynnidomorpha	Gynnidomorpha alismana (Ragonot, 1883)	species	Martin Corley			19/08/2017	Jorge Rosete	Portugal	Coimbra	Figueira da Foz, Ilha da Murraceira	40.1354	-8.83643	WGS 84	30				Adult		leg removed as tissue sample for DNA extraction	Barcode of Life Datasystems	Creative Commons - Share Alike	en
IBILP134-17	IBILP134-17	INV01179	INV01179	BOLD:AAA4552	PreservedSpecimen	Research Center in Biodiversity and Genetic Resources	Arthropoda	Insecta	Lepidoptera	Tortricidae	Hedya	Hedya nubiferana (Haworth, 1811)	species	Martin Corley		Light traps	21/06/2015	Martin Corley | Rui Andrade	Portugal	Braganca	Braganca, Franca	41.9052	-6.7757	WGS 84	30		850	850	Adult		leg removed as tissue sample for DNA extraction	Barcode of Life Datasystems	Creative Commons - Share Alike	en
IBILP1342-19	IBILP1342-19	INV05926	INV05926	BOLD:AAK6885	PreservedSpecimen	Research Center in Biodiversity and Genetic Resources	Arthropoda	Insecta	Lepidoptera	Gelechiidae	Monochroa	Monochroa hornigi (Staudinger, 1883)	species	Martin Corley			19/08/2017	Jorge Rosete	Portugal	Coimbra	Figueira da Foz, Ilha da Murraceira	40.1354	-8.83643	WGS 84	30				Adult		leg removed as tissue sample for DNA extraction	Barcode of Life Datasystems	Creative Commons - Share Alike	en
IBILP1343-19	IBILP1343-19	INV05930	INV05930	BOLD:AAD6231	PreservedSpecimen	Research Center in Biodiversity and Genetic Resources	Arthropoda	Insecta	Lepidoptera	Pyralidae	Cryptoblabes	Cryptoblabes bistriga Haworth, 1811	species	Martin Corley			05/08/2017	Joao Nunes	Portugal	Porto	Vila do Conde, Mindelo	41.3158	-8.73847	WGS 84	30				Adult		leg removed as tissue sample for DNA extraction	Barcode of Life Datasystems	Creative Commons - Share Alike	en
IBILP1344-19	IBILP1344-19	INV05934	INV05934	BOLD:AAF1200	PreservedSpecimen	Research Center in Biodiversity and Genetic Resources	Arthropoda	Insecta	Lepidoptera	Gelechiidae	Scrobipalpa	Scrobipalpa obsoletella (Fischer von Röslerstamm, 1841)	species	Martin Corley			05/08/2017	Joao Nunes	Portugal	Porto	Vila do Conde, Mindelo	41.3158	-8.73847	WGS 84	30				Adult		leg removed as tissue sample for DNA extraction	Barcode of Life Datasystems	Creative Commons - Share Alike	en
IBILP1345-19	IBILP1345-19	INV05935	INV05935	BOLD:AAL0665	PreservedSpecimen	Research Center in Biodiversity and Genetic Resources	Arthropoda	Insecta	Lepidoptera	Epermeniidae	Epermenia	Epermenia aequidentellus (Hofmann, 1867)	species	Martin Corley			03/08/2017	Martin Corley | Sonia Ferreira | Luis Silva | Daniel Oliveira | Rebecca Mateus	Portugal	Castelo Branco	Covilha, Cantaro Raso	40.3204	-7.59302	WGS 84	30				Adult		leg removed as tissue sample for DNA extraction	Barcode of Life Datasystems	Creative Commons - Share Alike	en
IBILP1346-19	IBILP1346-19	INV06037	INV06037	BOLD:ADZ7387	PreservedSpecimen	Research Center in Biodiversity and Genetic Resources	Arthropoda	Insecta	Lepidoptera	Pterophoridae	Merrifieldia	Merrifieldia leucodactyla (Denis & Schiffermüller, 1775)	species	Martin Corley			14/05/2018	Martin Corley | Sonia Ferreira | Luis Silva | Rebeca Mateus	Portugal	Castelo Branco	Idanha-a-Nova, Herdade da Poupa	39.6804	-7.09763	WGS 84	30				Adult		leg removed as tissue sample for DNA extraction	Barcode of Life Datasystems	Creative Commons - Share Alike	en
IBILP1347-19	IBILP1347-19	INV06039	INV06039	BOLD:AAD0839	PreservedSpecimen	Research Center in Biodiversity and Genetic Resources	Arthropoda	Insecta	Lepidoptera	Lasiocampidae	Macrothylacia	Macrothylacia rubi (Linnaeus, 1758)	species	Martin Corley			15/05/2018	Martin Corley | Sonia Ferreira | Luis Silva | Rebeca Mateus	Portugal	Guarda	Seia, Central Hidroelectrica da Ponte de Jugais	40.3846	-7.7049	WGS 84	30				Adult		leg removed as tissue sample for DNA extraction	Barcode of Life Datasystems	Creative Commons - Share Alike	en
IBILP1348-19	IBILP1348-19	INV06041	INV06041	BOLD:AAC5542	PreservedSpecimen	Research Center in Biodiversity and Genetic Resources	Arthropoda	Insecta	Lepidoptera	Geometridae	Perizoma	Perizoma flavofasciata (Thunberg, 1792)	species	Martin Corley			15/05/2018	Martin Corley | Sonia Ferreira | Luis Silva | Rebeca Mateus	Portugal	Guarda	Seia, Central Hidroelectrica da Ponte de Jugais	40.3846	-7.7049	WGS 84	30				Adult		leg removed as tissue sample for DNA extraction	Barcode of Life Datasystems	Creative Commons - Share Alike	en
IBILP1349-19	IBILP1349-19	INV06042	INV06042	BOLD:AAB6529	PreservedSpecimen	Research Center in Biodiversity and Genetic Resources	Arthropoda	Insecta	Lepidoptera	Geometridae	Eupithecia	Eupithecia abbreviata Stephens, 1831	species	Martin Corley			15/05/2018	Martin Corley | Sonia Ferreira | Luis Silva | Rebeca Mateus	Portugal	Guarda	Seia, Central Hidroelectrica da Ponte de Jugais	40.3846	-7.7049	WGS 84	30				Adult		leg removed as tissue sample for DNA extraction	Barcode of Life Datasystems	Creative Commons - Share Alike	en
IBILP1350-19	IBILP1350-19	INV06198	INV06198	BOLD:AAB9793	PreservedSpecimen	Research Center in Biodiversity and Genetic Resources	Arthropoda	Insecta	Lepidoptera	Noctuidae	Protodeltote	Protodeltote pygarga (Hufnagel, 1766)	species	Martin Corley			10/05/2018	Martin Corley | Sonia Ferreira | Vanessa Mata	Portugal	Porto	Vila do Conde, Vilarinho	41.3411	-8.69227	WGS 84	30				Adult		leg removed as tissue sample for DNA extraction	Barcode of Life Datasystems	Creative Commons - Share Alike	en
IBILP1351-19	IBILP1351-19	INV06203	INV06203	BOLD:AAB4777	PreservedSpecimen	Research Center in Biodiversity and Genetic Resources	Arthropoda	Insecta	Lepidoptera	Erebidae	Rivula	Rivula sericealis (Scopoli, 1763)	species	Martin Corley			10/05/2018	Martin Corley | Sonia Ferreira | Vanessa Mata	Portugal	Porto	Vila do Conde, Vilarinho	41.3411	-8.69227	WGS 84	30				Adult		leg removed as tissue sample for DNA extraction	Barcode of Life Datasystems	Creative Commons - Share Alike	en
IBILP135-17	IBILP135-17	INV01181	INV01181	BOLD:AAB2013	PreservedSpecimen	Research Center in Biodiversity and Genetic Resources	Arthropoda	Insecta	Lepidoptera	Geometridae	Idaea	Idaea ostrinaria (Hübner)	species	Martin Corley		Light traps	21/06/2015	Martin Corley | Rui Andrade	Portugal	Braganca	Braganca, Franca	41.9052	-6.7757	WGS 84	30		850	850	Adult		leg removed as tissue sample for DNA extraction	Barcode of Life Datasystems	Creative Commons - Share Alike	en
IBILP1352-19	IBILP1352-19	INV06206	INV06206	BOLD:ACF1131	PreservedSpecimen	Research Center in Biodiversity and Genetic Resources	Arthropoda	Insecta	Lepidoptera	Crambidae	Crambus	Crambus pascuella Linnaeus, 1758	species	Martin Corley			10/05/2018	Martin Corley | Sonia Ferreira | Vanessa Mata	Portugal	Porto	Vila do Conde, Vilarinho	41.3411	-8.69227	WGS 84	30				Adult		leg removed as tissue sample for DNA extraction	Barcode of Life Datasystems	Creative Commons - Share Alike	en
IBILP1353-19	IBILP1353-19	INV06223	INV06223	BOLD:AAL9528	PreservedSpecimen	Research Center in Biodiversity and Genetic Resources	Arthropoda	Insecta	Lepidoptera	Geometridae	Idaea	Idaea bigladiata Herbulot, 1975	species	Martin Corley			13/05/2018	Martin Corley | Sonia Ferreira | Luis Silva | Daniel Oliveira | Rebecca Mateus	Portugal	Castelo Branco	Idanha-a-Nova, Segura	39.8212	-6.97375	WGS 84	30				Adult		leg removed as tissue sample for DNA extraction	Barcode of Life Datasystems	Creative Commons - Share Alike	en
IBILP1354-19	IBILP1354-19	INV06227	INV06227	BOLD:ABA2603	PreservedSpecimen	Research Center in Biodiversity and Genetic Resources	Arthropoda	Insecta	Lepidoptera	Gelechiidae	Anarsia	Anarsia spartiella (Schrank, 1802)	species	Martin Corley			13/05/2018	Martin Corley | Sonia Ferreira | Luis Silva | Daniel Oliveira | Rebecca Mateus	Portugal	Castelo Branco	Idanha-a-Nova, Segura	39.8212	-6.97375	WGS 84	30				Adult		leg removed as tissue sample for DNA extraction	Barcode of Life Datasystems	Creative Commons - Share Alike	en
IBILP1355-19	IBILP1355-19	INV06230	INV06230	BOLD:AAJ9181	PreservedSpecimen	Research Center in Biodiversity and Genetic Resources	Arthropoda	Insecta	Lepidoptera	Erebidae	Zebeeba	Zebeeba falsalis (Herrich-Schäffer, 1839)	species	Martin Corley			13/05/2018	Martin Corley | Sonia Ferreira | Luis Silva | Daniel Oliveira | Rebecca Mateus	Portugal	Castelo Branco	Idanha-a-Nova, Segura	39.8212	-6.97375	WGS 84	30				Adult		leg removed as tissue sample for DNA extraction	Barcode of Life Datasystems	Creative Commons - Share Alike	en
IBILP1356-19	IBILP1356-19	INV06250	INV06250	BOLD:ACY6192	PreservedSpecimen	Research Center in Biodiversity and Genetic Resources	Arthropoda	Insecta	Lepidoptera	Oecophoridae	Pleurota	Pleurota gallicella Huemer & Luquet, 1995	species	Martin Corley			14/05/2018	Martin Corley | Sonia Ferreira | Luis Silva | Rebeca Mateus	Portugal	Castelo Branco	Idanha-a-Nova, Herdade da Poupa	39.6804	-7.09763	WGS 84	30				Adult		leg removed as tissue sample for DNA extraction	Barcode of Life Datasystems	Creative Commons - Share Alike	en
IBILP1357-19	IBILP1357-19	INV06254	INV06254	BOLD:AAJ0094	PreservedSpecimen	Research Center in Biodiversity and Genetic Resources	Arthropoda	Insecta	Lepidoptera	Geometridae	Eupithecia	Eupithecia cocciferata Millière, 1864	species	Martin Corley			14/05/2018	Martin Corley | Sonia Ferreira | Luis Silva | Rebeca Mateus	Portugal	Castelo Branco	Idanha-a-Nova, Herdade da Poupa	39.6804	-7.09763	WGS 84	30				Adult		leg removed as tissue sample for DNA extraction	Barcode of Life Datasystems	Creative Commons - Share Alike	en
IBILP1358-19	IBILP1358-19	INV06256	INV06256	BOLD:AAV6422	PreservedSpecimen	Research Center in Biodiversity and Genetic Resources	Arthropoda	Insecta	Lepidoptera	Plutellidae	Eidophasia	Eidophasia syenitella Herrich-Schäffer, 1855	species	Martin Corley			14/05/2018	Martin Corley | Sonia Ferreira | Luis Silva | Rebeca Mateus	Portugal	Castelo Branco	Idanha-a-Nova, Herdade da Poupa	39.6804	-7.09763	WGS 84	30				Adult		leg removed as tissue sample for DNA extraction	Barcode of Life Datasystems	Creative Commons - Share Alike	en
IBILP1360-19	IBILP1360-19	INV06258	INV06258	BOLD:AAL0665	PreservedSpecimen	Research Center in Biodiversity and Genetic Resources	Arthropoda	Insecta	Lepidoptera	Epermeniidae	Epermenia	Epermenia aequidentellus (Hofmann, 1867)	species	Martin Corley			14/05/2018	Martin Corley | Sonia Ferreira | Luis Silva | Rebeca Mateus	Portugal	Castelo Branco	Idanha-a-Nova, Herdade da Poupa	39.6804	-7.09763	WGS 84	30				Adult		leg removed as tissue sample for DNA extraction	Barcode of Life Datasystems	Creative Commons - Share Alike	en
IBILP1361-19	IBILP1361-19	INV06259	INV06259	BOLD:ADO2170	PreservedSpecimen	Research Center in Biodiversity and Genetic Resources	Arthropoda	Insecta	Lepidoptera	Gelechiidae	Schistophila	Schistophila laurocistella Chrétien, 1899	species	Martin Corley			14/05/2018	Martin Corley | Sonia Ferreira | Luis Silva | Rebeca Mateus	Portugal	Castelo Branco	Idanha-a-Nova, Herdade da Poupa	39.6804	-7.09763	WGS 84	30				Adult		leg removed as tissue sample for DNA extraction	Barcode of Life Datasystems	Creative Commons - Share Alike	en
IBILP136-17	IBILP136-17	INV01186	INV01186	BOLD:AAE1452	PreservedSpecimen	Research Center in Biodiversity and Genetic Resources	Arthropoda	Insecta	Lepidoptera	Noctuidae	Anarta	Anarta myrtilli Linnaeus, 1761	species	Martin Corley		Light traps	21/06/2015	Martin Corley | Rui Andrade	Portugal	Braganca	Braganca, Franca	41.9052	-6.7757	WGS 84	30		850	850	Adult		leg removed as tissue sample for DNA extraction	Barcode of Life Datasystems	Creative Commons - Share Alike	en
IBILP1362-19	IBILP1362-19	INV06260	INV06260	BOLD:ACW2397	PreservedSpecimen	Research Center in Biodiversity and Genetic Resources	Arthropoda	Insecta	Lepidoptera	Oecophoridae	Pleurota	Pleurota ericella Duponchel, 1838	species	Martin Corley			14/05/2018	Martin Corley | Sonia Ferreira | Luis Silva | Rebeca Mateus	Portugal	Castelo Branco	Idanha-a-Nova, Herdade da Poupa	39.6804	-7.09763	WGS 84	30				Adult		leg removed as tissue sample for DNA extraction	Barcode of Life Datasystems	Creative Commons - Share Alike	en
IBILP1363-19	IBILP1363-19	INV06262	INV06262	BOLD:AEC6722	PreservedSpecimen	Research Center in Biodiversity and Genetic Resources	Arthropoda	Insecta	Lepidoptera	Autostichidae	Symmoca	Symmoca uniformella Rebel, 1901	species	Martin Corley			14/05/2018	Martin Corley | Sonia Ferreira | Luis Silva | Rebeca Mateus	Portugal	Castelo Branco	Idanha-a-Nova, Herdade da Poupa	39.6804	-7.09763	WGS 84	30				Adult		leg removed as tissue sample for DNA extraction	Barcode of Life Datasystems	Creative Commons - Share Alike	en
IBILP1364-19	IBILP1364-19	INV06264	INV06264	BOLD:ADM8851	PreservedSpecimen	Research Center in Biodiversity and Genetic Resources	Arthropoda	Insecta	Lepidoptera	Gelechiidae	Bryotropha	Bryotropha sattleri Nel, 2003	species	Martin Corley			13/05/2018	Martin Corley | Sonia Ferreira | Luis Silva | Daniel Oliveira | Rebecca Mateus	Portugal	Castelo Branco	Idanha-a-Nova, Segura	39.8212	-6.97375	WGS 84	30				Adult		leg removed as tissue sample for DNA extraction	Barcode of Life Datasystems	Creative Commons - Share Alike	en
IBILP1365-19	IBILP1365-19	INV06265	INV06265	BOLD:AAU4004	PreservedSpecimen	Research Center in Biodiversity and Genetic Resources	Arthropoda	Insecta	Lepidoptera	Autostichidae	Dysspastus	Dysspastus fallax (Gozmány, 1961)	species	Martin Corley			14/05/2018	Martin Corley | Sonia Ferreira | Luis Silva | Rebeca Mateus	Portugal	Castelo Branco	Idanha-a-Nova, Herdade da Poupa	39.6804	-7.09763	WGS 84	30				Adult		leg removed as tissue sample for DNA extraction	Barcode of Life Datasystems	Creative Commons - Share Alike	en
IBILP1366-19	IBILP1366-19	INV06268	INV06268	BOLD:AAE1297	PreservedSpecimen	Research Center in Biodiversity and Genetic Resources	Arthropoda	Insecta	Lepidoptera	Tortricidae	Brevicornutia	Brevicornutia pallidana (Zeller, 1847)	species	Martin Corley			14/05/2018	Martin Corley | Sonia Ferreira | Luis Silva | Rebeca Mateus	Portugal	Castelo Branco	Idanha-a-Nova, Herdade da Poupa	39.6804	-7.09763	WGS 84	30				Adult		leg removed as tissue sample for DNA extraction	Barcode of Life Datasystems	Creative Commons - Share Alike	en
IBILP1367-19	IBILP1367-19	INV06296	INV06296	BOLD:AEC6951	PreservedSpecimen	Research Center in Biodiversity and Genetic Resources	Arthropoda	Insecta	Lepidoptera	Geometridae	Idaea	Idaea figuraria (Bang-Haas, 1907)	species	Martin Corley			16/05/2018	Martin Corley | Sonia Ferreira | Luis Silva | Daniel Oliveira	Portugal	Guarda	Figueira de Castelo Rodrigo, Quinta do Chegao, Rio Agueda	41.018	-6.93365	WGS 84	30				Adult		leg removed as tissue sample for DNA extraction	Barcode of Life Datasystems	Creative Commons - Share Alike	en
IBILP1368-19	IBILP1368-19	INV06301	INV06301	BOLD:AAA3532	PreservedSpecimen	Research Center in Biodiversity and Genetic Resources	Arthropoda	Insecta	Lepidoptera	Tortricidae	Cydia	Cydia pomonella (Linnaeus, 1758)	species	Martin Corley			16/05/2018	Martin Corley | Sonia Ferreira | Luis Silva | Daniel Oliveira	Portugal	Guarda	Figueira de Castelo Rodrigo, Quinta do Chegao, Rio Agueda	41.018	-6.93365	WGS 84	30				Adult		leg removed as tissue sample for DNA extraction	Barcode of Life Datasystems	Creative Commons - Share Alike	en
IBILP1369-19	IBILP1369-19	INV06302	INV06302	BOLD:ACT0042	PreservedSpecimen	Research Center in Biodiversity and Genetic Resources	Arthropoda	Insecta	Lepidoptera	Tortricidae	Eucosma	Eucosma subvittana (Staudinger, 1892)	species	Martin Corley			16/05/2018	Martin Corley | Sonia Ferreira | Luis Silva | Daniel Oliveira	Portugal	Guarda	Figueira de Castelo Rodrigo, Quinta do Chegao, Rio Agueda	41.018	-6.93365	WGS 84	30				Adult		leg removed as tissue sample for DNA extraction	Barcode of Life Datasystems	Creative Commons - Share Alike	en
IBILP1370-19	IBILP1370-19	INV06312	INV06312	BOLD:AAB4293	PreservedSpecimen	Research Center in Biodiversity and Genetic Resources	Arthropoda	Insecta	Lepidoptera	Geometridae	Eupithecia	Eupithecia oxycedrata (Rambur, 1833)	species	Martin Corley			16/05/2018	Martin Corley | Sonia Ferreira | Luis Silva | Daniel Oliveira	Portugal	Guarda	Figueira de Castelo Rodrigo, Quinta do Chegao, Rio Agueda	41.018	-6.93365	WGS 84	30				Adult		leg removed as tissue sample for DNA extraction	Barcode of Life Datasystems	Creative Commons - Share Alike	en
IBILP1371-19	IBILP1371-19	INV06316	INV06316	BOLD:AAC0332	PreservedSpecimen	Research Center in Biodiversity and Genetic Resources	Arthropoda	Insecta	Lepidoptera	Pyralidae	Euzophera	Euzophera pinguis Haworth, 1811	species	Martin Corley			16/05/2018	Martin Corley | Sonia Ferreira | Luis Silva | Daniel Oliveira	Portugal	Guarda	Figueira de Castelo Rodrigo, Quinta do Chegao, Rio Agueda	41.018	-6.93365	WGS 84	30				Adult		leg removed as tissue sample for DNA extraction	Barcode of Life Datasystems	Creative Commons - Share Alike	en
IBILP137-17	IBILP137-17	INV01188	INV01188	BOLD:AAA6511	PreservedSpecimen	Research Center in Biodiversity and Genetic Resources	Arthropoda	Insecta	Lepidoptera	Noctuidae	Diachrysia	Diachrysia chrysitis (Linnaeus, 1758)	species	Martin Corley		Light traps	21/06/2015	Martin Corley | Rui Andrade	Portugal	Braganca	Braganca, Franca	41.9052	-6.7757	WGS 84	30		850	850	Adult		leg removed as tissue sample for DNA extraction	Barcode of Life Datasystems	Creative Commons - Share Alike	en
IBILP1372-19	IBILP1372-19	INV06372	INV06372	BOLD:ACE9476	PreservedSpecimen	Research Center in Biodiversity and Genetic Resources	Arthropoda	Insecta	Lepidoptera	Geometridae	Eupithecia	Eupithecia irriguata (Hübner)	species	Martin Corley			19/05/2018	Martin Corley | Sonia Ferreira | Joana Verissimo | Rebecca Mateus	Portugal	Braganca	Braganca, Franca	41.9052	-6.77572	WGS 84	30		850	850	Adult		leg removed as tissue sample for DNA extraction	Barcode of Life Datasystems	Creative Commons - Share Alike	en
IBILP1373-19	IBILP1373-19	INV06377	INV06377	BOLD:ABY7128	PreservedSpecimen	Research Center in Biodiversity and Genetic Resources	Arthropoda	Insecta	Lepidoptera	Tortricidae	Syndemis	Syndemis musculana (Hübner, 1796-1799)	species	Martin Corley			19/05/2018	Martin Corley | Sonia Ferreira | Joana Verissimo | Rebecca Mateus	Portugal	Braganca	Braganca, Franca	41.9052	-6.77572	WGS 84	30		850	850	Adult		leg removed as tissue sample for DNA extraction	Barcode of Life Datasystems	Creative Commons - Share Alike	en
IBILP1374-19	IBILP1374-19	INV06378	INV06378	BOLD:ACW2397	PreservedSpecimen	Research Center in Biodiversity and Genetic Resources	Arthropoda	Insecta	Lepidoptera	Oecophoridae	Pleurota	Pleurota ericella Duponchel, 1838	species	Martin Corley			19/05/2018	Martin Corley | Sonia Ferreira | Joana Verissimo | Rebecca Mateus	Portugal	Braganca	Braganca, Franca	41.9052	-6.77572	WGS 84	30		850	850	Adult		leg removed as tissue sample for DNA extraction	Barcode of Life Datasystems	Creative Commons - Share Alike	en
IBILP1375-19	IBILP1375-19	INV06384	INV06384	BOLD:AAL5376	PreservedSpecimen	Research Center in Biodiversity and Genetic Resources	Arthropoda	Insecta	Lepidoptera	Tortricidae	Phtheochroa	Phtheochroa rugosana (Hübner, 1796-1799)	species	Martin Corley			17/05/2018	Martin Corley | Sonia Ferreira | Luis Silva | Rebeca Mateus	Portugal	Braganca	Braganca, Moinho do Canico	41.8393	-6.88971	WGS 84	30				Adult		leg removed as tissue sample for DNA extraction	Barcode of Life Datasystems	Creative Commons - Share Alike	en
IBILP1376-19	IBILP1376-19	INV06385	INV06385	BOLD:ABW6669	PreservedSpecimen	Research Center in Biodiversity and Genetic Resources	Arthropoda	Insecta	Lepidoptera	Geometridae	Eupithecia	Eupithecia massiliata Dardoin & Millière, 1865	species	Martin Corley			17/05/2018	Martin Corley | Sonia Ferreira | Luis Silva | Vanessa Mata | Joana Verissimo | Rebeca Mateus	Portugal	Braganca	Braganca, Paramio	41.8918	-6.86535	WGS 84	30				Adult		leg removed as tissue sample for DNA extraction	Barcode of Life Datasystems	Creative Commons - Share Alike	en
IBILP1377-19	IBILP1377-19	INV06406	INV06406	BOLD:AAH8500	PreservedSpecimen	Research Center in Biodiversity and Genetic Resources	Arthropoda	Insecta	Lepidoptera	Gracillariidae	Phyllonorycter	Phyllonorycter endryella (Mann, 1855)	species	Martin Corley			19/05/2018	Martin Corley | Sonia Ferreira | Joana Verissimo | Rebecca Mateus	Portugal	Braganca	Braganca, Franca	41.9052	-6.77572	WGS 84	30		850	850	Adult		leg removed as tissue sample for DNA extraction	Barcode of Life Datasystems	Creative Commons - Share Alike	en
IBILP1378-19	IBILP1378-19	INV06407	INV06407	BOLD:AAO2401	PreservedSpecimen	Research Center in Biodiversity and Genetic Resources	Arthropoda	Insecta	Lepidoptera	Coleophoridae	Coleophora	Coleophora brunneosignata Toll, 1944	species	Martin Corley			19/05/2018	Martin Corley | Sonia Ferreira | Joana Verissimo | Rebecca Mateus	Portugal	Braganca	Braganca, Franca	41.9052	-6.77572	WGS 84	30		850	850	Adult		leg removed as tissue sample for DNA extraction	Barcode of Life Datasystems	Creative Commons - Share Alike	en
IBILP1379-19	IBILP1379-19	INV06408	INV06408	BOLD:AAF5585	PreservedSpecimen	Research Center in Biodiversity and Genetic Resources	Arthropoda	Insecta	Lepidoptera	Tischeriidae	Coptotriche	Coptotriche marginea (Haworth, 1828)	species	Martin Corley			19/05/2018	Martin Corley | Sonia Ferreira | Joana Verissimo | Rebecca Mateus	Portugal	Braganca	Braganca, Franca	41.9052	-6.77572	WGS 84	30		850	850	Adult		leg removed as tissue sample for DNA extraction	Barcode of Life Datasystems	Creative Commons - Share Alike	en
IBILP1380-19	IBILP1380-19	INV06426	INV06426	BOLD:AAF5585	PreservedSpecimen	Research Center in Biodiversity and Genetic Resources	Arthropoda	Insecta	Lepidoptera	Tischeriidae	Coptotriche	Coptotriche marginea (Haworth, 1828)	species	Martin Corley			20/05/2018	Martin Corley | Sonia Ferreira | Luis Silva | Rebeca Mateus	Portugal	Vila Real	Alijo, Carvalho, W. of Ribalonga	41.3408	-7.49256	WGS 84	30				Adult		leg removed as tissue sample for DNA extraction	Barcode of Life Datasystems	Creative Commons - Share Alike	en
IBILP1381-19	IBILP1381-19	INV06472	INV06472	BOLD:AAC5831	PreservedSpecimen	Research Center in Biodiversity and Genetic Resources	Arthropoda	Insecta	Lepidoptera	Drepanidae	Habrosyne	Habrosyne pyritoides Hufnagel, 1767	species	Martin Corley			10/05/2018	Martin Corley | Sonia Ferreira | Vanessa Mata	Portugal	Porto	Vila do Conde, Vilarinho	41.3411	-8.69227	WGS 84	30				Adult		leg removed as tissue sample for DNA extraction	Barcode of Life Datasystems	Creative Commons - Share Alike	en
IBILP138-17	IBILP138-17	INV01193	INV01193	BOLD:AAB6675	PreservedSpecimen	Research Center in Biodiversity and Genetic Resources	Arthropoda	Insecta	Lepidoptera	Geometridae	Hylaea	Hylaea fasciaria (Linnaeus, 1758)	species	Martin Corley		Light traps	21/06/2015	Martin Corley | Rui Andrade	Portugal	Braganca	Braganca, Franca	41.9052	-6.7757	WGS 84	30		850	850	Adult		leg removed as tissue sample for DNA extraction	Barcode of Life Datasystems	Creative Commons - Share Alike	en
IBILP1382-19	IBILP1382-19	INV06476	INV06476	BOLD:AAB4885	PreservedSpecimen	Research Center in Biodiversity and Genetic Resources	Arthropoda	Insecta	Lepidoptera	Geometridae	Colostygia	Colostygia pectinataria (Knoch, 1781)	species	Martin Corley			10/05/2018	Martin Corley | Sonia Ferreira | Vanessa Mata	Portugal	Porto	Vila do Conde, Vilarinho	41.3411	-8.69227	WGS 84	30				Adult		leg removed as tissue sample for DNA extraction	Barcode of Life Datasystems	Creative Commons - Share Alike	en
IBILP1383-19	IBILP1383-19	INV06618	INV06618	BOLD:AAC8417	PreservedSpecimen	Research Center in Biodiversity and Genetic Resources	Arthropoda	Insecta	Lepidoptera	Noctuidae	Hadena	Hadena compta (Denis & Schiffermüller), 1775	species	Martin Corley			21/05/2018	Martin Corley | Sonia Ferreira | Luis Silva | Vanessa Mata | Joana Verissimo | Rebeca Mateus	Portugal	Braganca	Vila Flor, Vilarinho das Azenhas	41.3877	-7.18361	WGS 84	30				Adult		leg removed as tissue sample for DNA extraction	Barcode of Life Datasystems	Creative Commons - Share Alike	en
IBILP1384-19	IBILP1384-19	INV06627	INV06627	BOLD:AAI8372	PreservedSpecimen	Research Center in Biodiversity and Genetic Resources	Arthropoda	Insecta	Lepidoptera	Geometridae	Horisme	Horisme scorteata (Staudinger, 1901)	species	Martin Corley			21/05/2018	Martin Corley | Sonia Ferreira | Luis Silva | Vanessa Mata | Joana Verissimo | Rebeca Mateus	Portugal	Braganca	Vila Flor, Vilarinho das Azenhas	41.3877	-7.18361	WGS 84	30				Adult		leg removed as tissue sample for DNA extraction	Barcode of Life Datasystems	Creative Commons - Share Alike	en
IBILP1385-19	IBILP1385-19	INV06693	INV06693	BOLD:AAD6933	PreservedSpecimen	Research Center in Biodiversity and Genetic Resources	Arthropoda	Insecta	Lepidoptera	Drepanidae	Tethea	Tethea ocularis Linnaeus, 1767	species	Martin Corley			21/05/2018	Martin Corley | Sonia Ferreira | Luis Silva | Vanessa Mata | Joana Verissimo | Rebeca Mateus	Portugal	Braganca	Vila Flor, Vilarinho das Azenhas	41.3877	-7.18361	WGS 84	30				Adult		leg removed as tissue sample for DNA extraction	Barcode of Life Datasystems	Creative Commons - Share Alike	en
IBILP1386-19	IBILP1386-19	INV06695	INV06695	BOLD:ABV4113	PreservedSpecimen	Research Center in Biodiversity and Genetic Resources	Arthropoda	Insecta	Lepidoptera	Noctuidae	Cleonymia	Cleonymia yvanii Duponchel, 1833	species	Martin Corley			21/05/2018	Martin Corley | Sonia Ferreira | Luis Silva | Vanessa Mata | Joana Verissimo | Rebeca Mateus	Portugal	Braganca	Vila Flor, Vilarinho das Azenhas	41.3877	-7.18361	WGS 84	30				Adult		leg removed as tissue sample for DNA extraction	Barcode of Life Datasystems	Creative Commons - Share Alike	en
IBILP1387-19	IBILP1387-19	INV06701	INV06701	BOLD:AAC2384	PreservedSpecimen	Research Center in Biodiversity and Genetic Resources	Arthropoda	Insecta	Lepidoptera	Noctuidae	Acronicta	Acronicta leporina (Linnaeus, 1758)	species	Martin Corley			21/05/2018	Martin Corley | Sonia Ferreira | Luis Silva | Vanessa Mata | Joana Verissimo | Rebeca Mateus	Portugal	Braganca	Vila Flor, Vilarinho das Azenhas	41.3877	-7.18361	WGS 84	30				Adult		leg removed as tissue sample for DNA extraction	Barcode of Life Datasystems	Creative Commons - Share Alike	en
IBILP1388-19	IBILP1388-19	INV06865	INV06865	BOLD:AAL6586	PreservedSpecimen	Research Center in Biodiversity and Genetic Resources	Arthropoda	Insecta	Lepidoptera	Noctuidae	Dryobotodes	Dryobotodes monochroma Esper, 1790	species	Martin Corley			27/09/2018	Martin Corley | Sonia Ferreira	Portugal	Braganca	Vila Flor, Freixiel	41.3154	-7.21985	WGS 84	30				Adult		leg removed as tissue sample for DNA extraction	Barcode of Life Datasystems	Creative Commons - Share Alike	en
IBILP1389-19	IBILP1389-19	INV06867	INV06867	BOLD:AAY7842	PreservedSpecimen	Research Center in Biodiversity and Genetic Resources	Arthropoda	Insecta	Lepidoptera	Noctuidae	Caradrina	Caradrina germainii (Duponchel, 1835)	species	Martin Corley			27/09/2018	Martin Corley | Sonia Ferreira	Portugal	Braganca	Vila Flor, Freixiel	41.3154	-7.21985	WGS 84	30				Adult		leg removed as tissue sample for DNA extraction	Barcode of Life Datasystems	Creative Commons - Share Alike	en
IBILP1390-19	IBILP1390-19	INV06869	INV06869	BOLD:AAL9516	PreservedSpecimen	Research Center in Biodiversity and Genetic Resources	Arthropoda	Insecta	Lepidoptera	Geometridae	Scotopteryx	Scotopteryx peribolata (Hübner, 1817)	species	Martin Corley			27/09/2018	Martin Corley | Sonia Ferreira	Portugal	Braganca	Vila Flor, Freixiel	41.3154	-7.21985	WGS 84	30				Adult		leg removed as tissue sample for DNA extraction	Barcode of Life Datasystems	Creative Commons - Share Alike	en
IBILP1391-19	IBILP1391-19	INV06874	INV06874	BOLD:ADT7549	PreservedSpecimen	Research Center in Biodiversity and Genetic Resources	Arthropoda	Insecta	Lepidoptera	Noctuidae	Luperina	Luperina dumerilii Duponchel, 1826	species	Martin Corley			28/09/2018	Martin Corley | Sonia Ferreira	Portugal	Vila Real	Alijo, Carvalho, W. of Ribalonga	41.3408	-7.49256	WGS 84	30				Adult		leg removed as tissue sample for DNA extraction	Barcode of Life Datasystems	Creative Commons - Share Alike	en
IBILP139-17	IBILP139-17	INV01197	INV01197	BOLD:ACE4142	PreservedSpecimen	Research Center in Biodiversity and Genetic Resources	Arthropoda	Insecta	Lepidoptera	Geometridae	Epirrhoe	Epirrhoe alternata (Müller, 1764)	species	Martin Corley		Light traps	21/06/2015	Martin Corley | Rui Andrade	Portugal	Braganca	Braganca, Franca	41.9052	-6.7757	WGS 84	30		850	850	Adult		leg removed as tissue sample for DNA extraction	Barcode of Life Datasystems	Creative Commons - Share Alike	en
IBILP1392-19	IBILP1392-19	INV06875	INV06875	BOLD:AAY7833	PreservedSpecimen	Research Center in Biodiversity and Genetic Resources	Arthropoda	Insecta	Lepidoptera	Noctuidae	Dryobotodes	Dryobotodes roboris Boisduval	species	Martin Corley			28/09/2018	Martin Corley | Sonia Ferreira	Portugal	Vila Real	Alijo, Carvalho, W. of Ribalonga	41.3408	-7.49256	WGS 84	30				Adult		leg removed as tissue sample for DNA extraction	Barcode of Life Datasystems	Creative Commons - Share Alike	en
IBILP1393-19	IBILP1393-19	INV06876	INV06876	BOLD:AAC6249	PreservedSpecimen	Research Center in Biodiversity and Genetic Resources	Arthropoda	Insecta	Lepidoptera	Noctuidae	Aporophyla	Aporophyla nigra Haworth, 1809	species	Martin Corley			28/09/2018	Martin Corley | Sonia Ferreira	Portugal	Vila Real	Alijo, Carvalho, W. of Ribalonga	41.3408	-7.49256	WGS 84	30				Adult		leg removed as tissue sample for DNA extraction	Barcode of Life Datasystems	Creative Commons - Share Alike	en
IBILP1394-19	IBILP1394-19	INV06877	INV06877	BOLD:AAY5256	PreservedSpecimen	Research Center in Biodiversity and Genetic Resources	Arthropoda	Insecta	Lepidoptera	Noctuidae	Xestia	Xestia kermesina Mabille, 1869	species	Martin Corley			28/09/2018	Martin Corley | Sonia Ferreira	Portugal	Vila Real	Alijo, Carvalho, W. of Ribalonga	41.3408	-7.49256	WGS 84	30				Adult		leg removed as tissue sample for DNA extraction	Barcode of Life Datasystems	Creative Commons - Share Alike	en
IBILP1395-19	IBILP1395-19	INV06878	INV06878	BOLD:AAH7735	PreservedSpecimen	Research Center in Biodiversity and Genetic Resources	Arthropoda	Insecta	Lepidoptera	Noctuidae	Polymixis	Polymixis lichenea Hübner, 1813	species	Martin Corley			28/09/2018	Martin Corley | Sonia Ferreira	Portugal	Vila Real	Alijo, Carvalho, W. of Ribalonga	41.3408	-7.49256	WGS 84	30				Adult		leg removed as tissue sample for DNA extraction	Barcode of Life Datasystems	Creative Commons - Share Alike	en
IBILP1396-19	IBILP1396-19	INV06891	INV06891	BOLD:AAD1402	PreservedSpecimen	Research Center in Biodiversity and Genetic Resources	Arthropoda	Insecta	Lepidoptera	Noctuidae	Agrochola	Agrochola lunosa Haworth, 1809	species	Martin Corley			28/09/2018	Martin Corley | Sonia Ferreira	Portugal	Vila Real	Alijo, Carvalho, W. of Ribalonga	41.3408	-7.49256	WGS 84	30				Adult		leg removed as tissue sample for DNA extraction	Barcode of Life Datasystems	Creative Commons - Share Alike	en
IBILP1397-19	IBILP1397-19	INV06894	INV06894	BOLD:ABW8812	PreservedSpecimen	Research Center in Biodiversity and Genetic Resources	Arthropoda	Insecta	Lepidoptera	Noctuidae	Pseudenargia	Pseudenargia ulicis (Staudinger, 1859)	species	Martin Corley			28/09/2018	Martin Corley | Sonia Ferreira	Portugal	Vila Real	Alijo, Carvalho, W. of Ribalonga	41.3408	-7.49256	WGS 84	30				Adult		leg removed as tissue sample for DNA extraction	Barcode of Life Datasystems	Creative Commons - Share Alike	en
IBILP1398-19	IBILP1398-19	INV06897	INV06897	BOLD:AAC9311	PreservedSpecimen	Research Center in Biodiversity and Genetic Resources	Arthropoda	Insecta	Lepidoptera	Noctuidae	Cirrhia	Cirrhia icteritia (Hufnagel, 1766)	species	Martin Corley			28/09/2018	Martin Corley | Sonia Ferreira	Portugal	Vila Real	Alijo, Carvalho, W. of Ribalonga	41.3408	-7.49256	WGS 84	30				Adult		leg removed as tissue sample for DNA extraction	Barcode of Life Datasystems	Creative Commons - Share Alike	en
IBILP1399-19	IBILP1399-19	INV06898	INV06898	BOLD:AAI9446	PreservedSpecimen	Research Center in Biodiversity and Genetic Resources	Arthropoda	Insecta	Lepidoptera	Drepanidae	Cymatophorina	Cymatophorina diluta (Denis & Schiffermüller), 1776	species	Martin Corley			28/09/2018	Martin Corley | Sonia Ferreira	Portugal	Vila Real	Alijo, Carvalho, W. of Ribalonga	41.3408	-7.49256	WGS 84	30				Adult		leg removed as tissue sample for DNA extraction	Barcode of Life Datasystems	Creative Commons - Share Alike	en
IBILP1400-19	IBILP1400-19	INV06900	INV06900	BOLD:AAI4196	PreservedSpecimen	Research Center in Biodiversity and Genetic Resources	Arthropoda	Insecta	Lepidoptera	Erebidae	Polypogon	Polypogon plumigeralis (Hübner, 1825)	species	Martin Corley			28/09/2018	Martin Corley | Sonia Ferreira	Portugal	Vila Real	Alijo, Carvalho, W. of Ribalonga	41.3408	-7.49256	WGS 84	30				Adult		leg removed as tissue sample for DNA extraction	Barcode of Life Datasystems	Creative Commons - Share Alike	en
IBILP1401-19	IBILP1401-19	INV06905	INV06905	BOLD:AAC3712	PreservedSpecimen	Research Center in Biodiversity and Genetic Resources	Arthropoda	Insecta	Lepidoptera	Erebidae	Sphrageidus	Sphrageidus similis Füssly, 1775	species	Martin Corley			29/09/2018	Martin Corley | Sonia Ferreira | Jorge Rosete	Portugal	Leiria	Pombal, Lagoa de S. Jose - Carrico	40.0134	-8.87109	WGS 84	30				Adult		leg removed as tissue sample for DNA extraction	Barcode of Life Datasystems	Creative Commons - Share Alike	en
IBILP140-17	IBILP140-17	INV01200	INV01200	BOLD:AAA9589	PreservedSpecimen	Research Center in Biodiversity and Genetic Resources	Arthropoda	Insecta	Lepidoptera	Geometridae	Cabera	Cabera pusaria (Linnaeus, 1758)	species	Martin Corley		Light traps	21/06/2015	Martin Corley | Rui Andrade	Portugal	Braganca	Braganca, Franca	41.9052	-6.7757	WGS 84	30		850	850	Adult		leg removed as tissue sample for DNA extraction	Barcode of Life Datasystems	Creative Commons - Share Alike	en
IBILP1402-19	IBILP1402-19	INV06907	INV06907	BOLD:AAD7406	PreservedSpecimen	Research Center in Biodiversity and Genetic Resources	Arthropoda	Insecta	Lepidoptera	Geometridae	Charissa	Charissa predotae (Schawerda, 1929)	species	Martin Corley			29/09/2018	Martin Corley | Sonia Ferreira | Jorge Rosete	Portugal	Leiria	Pombal, Lagoa de S. Jose - Carrico	40.0134	-8.87109	WGS 84	30				Adult		leg removed as tissue sample for DNA extraction	Barcode of Life Datasystems	Creative Commons - Share Alike	en
IBILP1403-19	IBILP1403-19	INV06908	INV06908	BOLD:AAB8723	PreservedSpecimen	Research Center in Biodiversity and Genetic Resources	Arthropoda	Insecta	Lepidoptera	Erebidae	Lithosia	Lithosia quadra (Linnaeus, 1758)	species	Martin Corley			29/09/2018	Martin Corley | Sonia Ferreira | Jorge Rosete	Portugal	Leiria	Pombal, Lagoa de S. Jose - Carrico	40.0134	-8.87109	WGS 84	30				Adult		leg removed as tissue sample for DNA extraction	Barcode of Life Datasystems	Creative Commons - Share Alike	en
IBILP1404-19	IBILP1404-19	INV06909	INV06909	BOLD:ABZ7648	PreservedSpecimen	Research Center in Biodiversity and Genetic Resources	Arthropoda	Insecta	Lepidoptera	Erebidae	Ophiusa	Ophiusa tirhaca Cramer, 1773	species	Martin Corley			30/09/2018	Martin Corley | Sonia Ferreira	Portugal	Castelo Branco	Idanha-a-Nova, Segura	39.8215	-6.97337	WGS 84	30				Adult		leg removed as tissue sample for DNA extraction	Barcode of Life Datasystems	Creative Commons - Share Alike	en
IBILP1405-19	IBILP1405-19	INV06910	INV06910	BOLD:AAB4914	PreservedSpecimen	Research Center in Biodiversity and Genetic Resources	Arthropoda	Insecta	Lepidoptera	Geometridae	Phaiogramma	Phaiogramma faustinata (Millière, 1868)	species	Martin Corley			30/09/2018	Martin Corley | Sonia Ferreira	Portugal	Castelo Branco	Idanha-a-Nova, Segura	39.8215	-6.97337	WGS 84	30				Adult		leg removed as tissue sample for DNA extraction	Barcode of Life Datasystems	Creative Commons - Share Alike	en
IBILP1406-19	IBILP1406-19	INV06911	INV06911	BOLD:AAK9298	PreservedSpecimen	Research Center in Biodiversity and Genetic Resources	Arthropoda	Insecta	Lepidoptera	Noctuidae	Leucania	Leucania putrescens Hübner	species	Martin Corley			30/09/2018	Martin Corley | Sonia Ferreira	Portugal	Castelo Branco	Idanha-a-Nova, Segura	39.8215	-6.97337	WGS 84	30				Adult		leg removed as tissue sample for DNA extraction	Barcode of Life Datasystems	Creative Commons - Share Alike	en
IBILP1407-19	IBILP1407-19	INV06912	INV06912	BOLD:AEC3710	PreservedSpecimen	Research Center in Biodiversity and Genetic Resources	Arthropoda	Insecta	Lepidoptera	Geometridae	Microloxia	Microloxia herbaria (Hübner, 1813)	species	Martin Corley			30/09/2018	Martin Corley | Sonia Ferreira	Portugal	Castelo Branco	Idanha-a-Nova, Segura	39.8215	-6.97337	WGS 84	30				Adult		leg removed as tissue sample for DNA extraction	Barcode of Life Datasystems	Creative Commons - Share Alike	en
IBILP1408-19	IBILP1408-19	INV06915	INV06915	BOLD:ABY5163	PreservedSpecimen	Research Center in Biodiversity and Genetic Resources	Arthropoda	Insecta	Lepidoptera	Erebidae	Grammodes	Grammodes bifasciata Petagna, 1787	species	Martin Corley			30/09/2018	Martin Corley | Sonia Ferreira	Portugal	Castelo Branco	Idanha-a-Nova, Segura	39.8215	-6.97337	WGS 84	30				Adult		leg removed as tissue sample for DNA extraction	Barcode of Life Datasystems	Creative Commons - Share Alike	en
IBILP1409-19	IBILP1409-19	INV06919	INV06919	BOLD:ACL5792	PreservedSpecimen	Research Center in Biodiversity and Genetic Resources	Arthropoda	Insecta	Lepidoptera	Euteliidae	Eutelia	Eutelia adulatrix (Hübner, 1813)	species	Martin Corley			30/09/2018	Martin Corley | Sonia Ferreira	Portugal	Castelo Branco	Idanha-a-Nova, Segura	39.8215	-6.97337	WGS 84	30				Adult		leg removed as tissue sample for DNA extraction	Barcode of Life Datasystems	Creative Commons - Share Alike	en
IBILP1410-19	IBILP1410-19	INV06932	INV06932	BOLD:ABA9342	PreservedSpecimen	Research Center in Biodiversity and Genetic Resources	Arthropoda	Insecta	Lepidoptera	Geometridae	Ecleora	Ecleora solieraria (Rambur, 1834)	species	Martin Corley			01/10/2018	Martin Corley | Sonia Ferreira	Portugal	Beja	Mertola, Bombeira do Guadiana	37.6529	-7.64379	WGS 84	30				Adult		leg removed as tissue sample for DNA extraction	Barcode of Life Datasystems	Creative Commons - Share Alike	en
IBILP1411-19	IBILP1411-19	INV06934	INV06934	BOLD:ACD0937	PreservedSpecimen	Research Center in Biodiversity and Genetic Resources	Arthropoda	Insecta	Lepidoptera	Erebidae	Odice	Odice pergrata (Rambur, 1858)	species	Martin Corley			01/10/2018	Martin Corley | Sonia Ferreira	Portugal	Beja	Mertola, Bombeira do Guadiana	37.6529	-7.64379	WGS 84	30				Adult		leg removed as tissue sample for DNA extraction	Barcode of Life Datasystems	Creative Commons - Share Alike	en
IBILP141-17	IBILP141-17	INV01205	INV01205	BOLD:AAB6485	PreservedSpecimen	Research Center in Biodiversity and Genetic Resources	Arthropoda	Insecta	Lepidoptera	Erebidae	Hypena	Hypena proboscidalis (Linnaeus, 1758)	species	Martin Corley		Light traps	21/06/2015	Martin Corley | Rui Andrade	Portugal	Braganca	Braganca, Franca	41.9052	-6.7757	WGS 84	30		850	850	Adult		leg removed as tissue sample for DNA extraction	Barcode of Life Datasystems	Creative Commons - Share Alike	en
IBILP1412-19	IBILP1412-19	INV06936	INV06936	BOLD:AAK9301	PreservedSpecimen	Research Center in Biodiversity and Genetic Resources	Arthropoda	Insecta	Lepidoptera	Noctuidae	Leucania	Leucania punctosa Treitschke, 1825	species	Martin Corley			01/10/2018	Martin Corley | Sonia Ferreira	Portugal	Beja	Mertola, Bombeira do Guadiana	37.6529	-7.64379	WGS 84	30				Adult		leg removed as tissue sample for DNA extraction	Barcode of Life Datasystems	Creative Commons - Share Alike	en
IBILP1413-19	IBILP1413-19	INV06937	INV06937	BOLD:AAF3588	PreservedSpecimen	Research Center in Biodiversity and Genetic Resources	Arthropoda	Insecta	Lepidoptera	Geometridae	Itame	Itame vincularia (Hübner, 1813)	species	Martin Corley			01/10/2018	Martin Corley | Sonia Ferreira	Portugal	Beja	Mertola, Bombeira do Guadiana	37.6529	-7.64379	WGS 84	30				Adult		leg removed as tissue sample for DNA extraction	Barcode of Life Datasystems	Creative Commons - Share Alike	en
IBILP1414-19	IBILP1414-19	INV06942	INV06942	BOLD:AAD3818	PreservedSpecimen	Research Center in Biodiversity and Genetic Resources	Arthropoda	Insecta	Lepidoptera	Geometridae	Afriberina	Afriberina tenietaria (Staudinger, 1900)	species	Martin Corley			01/10/2018	Martin Corley | Sonia Ferreira	Portugal	Beja	Mertola, Bombeira do Guadiana	37.6529	-7.64379	WGS 84	30				Adult		leg removed as tissue sample for DNA extraction	Barcode of Life Datasystems	Creative Commons - Share Alike	en
IBILP1415-19	IBILP1415-19	INV06955	INV06955	BOLD:AAN1812	PreservedSpecimen	Research Center in Biodiversity and Genetic Resources	Arthropoda	Insecta	Lepidoptera	Noctuidae	Condica	Condica viscosa (Freyer, 1831)	species	Martin Corley			03/10/2018	Martin Corley | Sonia Ferreira	Portugal	Faro	Castro Marim, Praia Verde	37.1759	-7.4776	WGS 84	30				Adult		leg removed as tissue sample for DNA extraction	Barcode of Life Datasystems	Creative Commons - Share Alike	en
IBILP1416-19	IBILP1416-19	INV06957	INV06957	BOLD:AAD1898	PreservedSpecimen	Research Center in Biodiversity and Genetic Resources	Arthropoda	Insecta	Lepidoptera	Noctuidae	Agrotis	Agrotis sabulosa Rambur, 1839	species	Martin Corley			03/10/2018	Martin Corley | Sonia Ferreira	Portugal	Faro	Castro Marim, Praia Verde	37.1759	-7.4776	WGS 84	30				Adult		leg removed as tissue sample for DNA extraction	Barcode of Life Datasystems	Creative Commons - Share Alike	en
IBILP1417-19	IBILP1417-19	INV06958	INV06958	BOLD:AAC2402	PreservedSpecimen	Research Center in Biodiversity and Genetic Resources	Arthropoda	Insecta	Lepidoptera	Geometridae	Dyscia	Dyscia penulataria (Hübner, 1813)	species	Martin Corley			03/10/2018	Martin Corley | Sonia Ferreira	Portugal	Faro	Castro Marim, Praia Verde	37.1759	-7.4776	WGS 84	30				Adult		leg removed as tissue sample for DNA extraction	Barcode of Life Datasystems	Creative Commons - Share Alike	en
IBILP1418-19	IBILP1418-19	INV06960	INV06960	BOLD:AAB3384	PreservedSpecimen	Research Center in Biodiversity and Genetic Resources	Arthropoda	Insecta	Lepidoptera	Noctuidae	Chrysodeixis	Chrysodeixis chalcites (Esper, 1789)	species	Martin Corley			03/10/2018	Martin Corley | Sonia Ferreira	Portugal	Faro	Castro Marim, Praia Verde	37.1759	-7.4776	WGS 84	30				Adult		leg removed as tissue sample for DNA extraction	Barcode of Life Datasystems	Creative Commons - Share Alike	en
IBILP1419-19	IBILP1419-19	INV06961	INV06961	BOLD:ACD0937	PreservedSpecimen	Research Center in Biodiversity and Genetic Resources	Arthropoda	Insecta	Lepidoptera	Erebidae	Odice	Odice pergrata (Rambur, 1858)	species	Martin Corley			03/10/2018	Martin Corley | Sonia Ferreira	Portugal	Faro	Castro Marim, Praia Verde	37.1759	-7.4776	WGS 84	30				Adult		leg removed as tissue sample for DNA extraction	Barcode of Life Datasystems	Creative Commons - Share Alike	en
IBILP1420-19	IBILP1420-19	INV06974	INV06974	BOLD:AAX2523	PreservedSpecimen	Research Center in Biodiversity and Genetic Resources	Arthropoda	Insecta	Lepidoptera	Geometridae	Hospitalia	Hospitalia flavolineata (Staudinger, 1883)	species	Martin Corley			27/09/2018	Martin Corley | Sonia Ferreira	Portugal	Braganca	Vila Flor, Freixiel	41.3154	-7.21985	WGS 84	30				Adult		leg removed as tissue sample for DNA extraction	Barcode of Life Datasystems	Creative Commons - Share Alike	en
IBILP1421-19	IBILP1421-19	INV06975	INV06975	BOLD:AAE3741	PreservedSpecimen	Research Center in Biodiversity and Genetic Resources	Arthropoda	Insecta	Lepidoptera	Tortricidae	Acleris	Acleris rhombana (Denis & Schiffermüller), 1775	species	Martin Corley			27/09/2018	Martin Corley | Sonia Ferreira	Portugal	Braganca	Vila Flor, Freixiel	41.3154	-7.21985	WGS 84	30				Adult		leg removed as tissue sample for DNA extraction	Barcode of Life Datasystems	Creative Commons - Share Alike	en
IBILP142-17	IBILP142-17	INV01206	INV01206	BOLD:AAA4448	PreservedSpecimen	Research Center in Biodiversity and Genetic Resources	Arthropoda	Insecta	Lepidoptera	Geometridae	Peribatodes	Peribatodes rhomboidaria (Denis & Schiffermüller), 1775	species	Martin Corley		Light traps	21/06/2015	Martin Corley | Rui Andrade	Portugal	Braganca	Braganca, Franca	41.9052	-6.7757	WGS 84	30		850	850	Adult		leg removed as tissue sample for DNA extraction	Barcode of Life Datasystems	Creative Commons - Share Alike	en
IBILP1422-19	IBILP1422-19	INV06976	INV06976	BOLD:AAY8762	PreservedSpecimen	Research Center in Biodiversity and Genetic Resources	Arthropoda	Insecta	Lepidoptera	Tortricidae	Notocelia	Notocelia mediterranea (Obraztsov, 1952)	species	Martin Corley			27/09/2018	Martin Corley | Sonia Ferreira	Portugal	Braganca	Vila Flor, Freixiel	41.3154	-7.21985	WGS 84	30				Adult		leg removed as tissue sample for DNA extraction	Barcode of Life Datasystems	Creative Commons - Share Alike	en
IBILP1423-19	IBILP1423-19	INV06983	INV06983	BOLD:AAK6246	PreservedSpecimen	Research Center in Biodiversity and Genetic Resources	Arthropoda	Insecta	Lepidoptera	Gelechiidae	Mirificarma	Mirificarma mulinella (Zeller, 1839)	species	Martin Corley			28/09/2018	Martin Corley | Sonia Ferreira	Portugal	Vila Real	Alijo, Carvalho, W. of Ribalonga	41.3408	-7.49256	WGS 84	30				Adult		leg removed as tissue sample for DNA extraction	Barcode of Life Datasystems	Creative Commons - Share Alike	en
IBILP1424-19	IBILP1424-19	INV06984	INV06984	BOLD:ADM0327	PreservedSpecimen	Research Center in Biodiversity and Genetic Resources	Arthropoda	Insecta	Lepidoptera	Gelechiidae	Mirificarma	Mirificarma cabezella (Chrétien, 1925)	species	Martin Corley			28/09/2018	Martin Corley | Sonia Ferreira	Portugal	Vila Real	Alijo, Carvalho, W. of Ribalonga	41.3408	-7.49256	WGS 84	30				Adult		leg removed as tissue sample for DNA extraction	Barcode of Life Datasystems	Creative Commons - Share Alike	en
IBILP1425-19	IBILP1425-19	INV06988	INV06988	BOLD:ABW9299	PreservedSpecimen	Research Center in Biodiversity and Genetic Resources	Arthropoda	Insecta	Lepidoptera	Erebidae	Eilema	Eilema uniola (Rambur, 1866)	species	Martin Corley			28/09/2018	Martin Corley | Sonia Ferreira	Portugal	Vila Real	Alijo, Carvalho, W. of Ribalonga	41.3408	-7.49256	WGS 84	30				Adult		leg removed as tissue sample for DNA extraction	Barcode of Life Datasystems	Creative Commons - Share Alike	en
IBILP1426-19	IBILP1426-19	INV06989	INV06989	BOLD:AAK4334	PreservedSpecimen	Research Center in Biodiversity and Genetic Resources	Arthropoda	Insecta	Lepidoptera	Gelechiidae	Nothris	Nothris congressariella (Bruand, 1858)	species	Martin Corley			28/09/2018	Martin Corley | Sonia Ferreira	Portugal	Vila Real	Alijo, Carvalho, W. of Ribalonga	41.3408	-7.49256	WGS 84	30				Adult		leg removed as tissue sample for DNA extraction	Barcode of Life Datasystems	Creative Commons - Share Alike	en
IBILP1427-19	IBILP1427-19	INV06991	INV06991	BOLD:AAE6869	PreservedSpecimen	Research Center in Biodiversity and Genetic Resources	Arthropoda	Insecta	Lepidoptera	Crambidae	Agriphila	Agriphila geniculea (Haworth, 1811)	species	Martin Corley			28/09/2018	Martin Corley | Sonia Ferreira	Portugal	Vila Real	Alijo, Carvalho, W. of Ribalonga	41.3408	-7.49256	WGS 84	30				Adult		leg removed as tissue sample for DNA extraction	Barcode of Life Datasystems	Creative Commons - Share Alike	en
IBILP1428-19	IBILP1428-19	INV06994	INV06994	BOLD:ACR6646	PreservedSpecimen	Research Center in Biodiversity and Genetic Resources	Arthropoda	Insecta	Lepidoptera	Gelechiidae	Ephysteris	Ephysteris promptella (Staudinger, 1859)	species	Martin Corley			29/09/2018	Martin Corley | Sonia Ferreira | Jorge Rosete	Portugal	Leiria	Pombal, Lagoa de S. Jose - Carrico	40.0134	-8.87109	WGS 84	30				Adult		leg removed as tissue sample for DNA extraction	Barcode of Life Datasystems	Creative Commons - Share Alike	en
IBILP1429-19	IBILP1429-19	INV06995	INV06995	BOLD:AAB6834	PreservedSpecimen	Research Center in Biodiversity and Genetic Resources	Arthropoda	Insecta	Lepidoptera	Erebidae	Eilema	Eilema depressa (Esper, 1786)	species	Martin Corley			29/09/2018	Martin Corley | Sonia Ferreira | Jorge Rosete	Portugal	Leiria	Pombal, Lagoa de S. Jose - Carrico	40.0134	-8.87109	WGS 84	30				Adult		leg removed as tissue sample for DNA extraction	Barcode of Life Datasystems	Creative Commons - Share Alike	en
IBILP1430-19	IBILP1430-19	INV06998	INV06998	BOLD:AAC5906	PreservedSpecimen	Research Center in Biodiversity and Genetic Resources	Arthropoda	Insecta	Lepidoptera	Pyralidae	Endotricha	Endotricha flammealis (Denis & Schiffermüller), 1775	species	Martin Corley			29/09/2018	Martin Corley | Sonia Ferreira | Jorge Rosete	Portugal	Leiria	Pombal, Lagoa de S. Jose - Carrico	40.0134	-8.87109	WGS 84	30				Adult		leg removed as tissue sample for DNA extraction	Barcode of Life Datasystems	Creative Commons - Share Alike	en
IBILP1431-19	IBILP1431-19	INV06999	INV06999	BOLD:ACX0424	PreservedSpecimen	Research Center in Biodiversity and Genetic Resources	Arthropoda	Insecta	Lepidoptera	Gelechiidae	Helcystogramma	Helcystogramma triannulella (Herrich-Schäffer, 1854)	species	Martin Corley			29/09/2018	Martin Corley | Sonia Ferreira | Jorge Rosete	Portugal	Leiria	Pombal, Lagoa de S. Jose - Carrico	40.0134	-8.87109	WGS 84	30				Adult		leg removed as tissue sample for DNA extraction	Barcode of Life Datasystems	Creative Commons - Share Alike	en
IBILP143-17	IBILP143-17	INV01215	INV01215	BOLD:AAB9886	PreservedSpecimen	Research Center in Biodiversity and Genetic Resources	Arthropoda	Insecta	Lepidoptera	Geometridae	Pseudoterpna	Pseudoterpna coronillaria (Hübner)	species	Martin Corley		Light traps	21/06/2015	Martin Corley | Rui Andrade	Portugal	Braganca	Braganca, Franca	41.9052	-6.7757	WGS 84	30		850	850	Adult		leg removed as tissue sample for DNA extraction	Barcode of Life Datasystems	Creative Commons - Share Alike	en
IBILP1432-19	IBILP1432-19	INV07000	INV07000	BOLD:AAC5484	PreservedSpecimen	Research Center in Biodiversity and Genetic Resources	Arthropoda	Insecta	Lepidoptera	Crambidae	Eudonia	Eudonia angustea Curtis, 1827	species	Martin Corley			29/09/2018	Martin Corley | Sonia Ferreira | Jorge Rosete	Portugal	Leiria	Pombal, Lagoa de S. Jose - Carrico	40.0134	-8.87109	WGS 84	30				Adult		leg removed as tissue sample for DNA extraction	Barcode of Life Datasystems	Creative Commons - Share Alike	en
IBILP1433-19	IBILP1433-19	INV07004	INV07004	BOLD:AAP7326	PreservedSpecimen	Research Center in Biodiversity and Genetic Resources	Arthropoda	Insecta	Lepidoptera	Erebidae	Parascotia	Parascotia nisseni Turati, 1905	species	Martin Corley			29/09/2018	Martin Corley | Sonia Ferreira | Jorge Rosete	Portugal	Leiria	Pombal, Lagoa de S. Jose - Carrico	40.0134	-8.87109	WGS 84	30				Adult		leg removed as tissue sample for DNA extraction	Barcode of Life Datasystems	Creative Commons - Share Alike	en
IBILP1434-19	IBILP1434-19	INV07005	INV07005	BOLD:AAD9727	PreservedSpecimen	Research Center in Biodiversity and Genetic Resources	Arthropoda	Insecta	Lepidoptera	Crambidae	Duponchelia	Duponchelia fovealis Zeller, 1847	species	Martin Corley			30/09/2018	Martin Corley | Sonia Ferreira	Portugal	Castelo Branco	Idanha-a-Nova, Segura	39.8215	-6.97337	WGS 84	30				Adult		leg removed as tissue sample for DNA extraction	Barcode of Life Datasystems	Creative Commons - Share Alike	en
IBILP1435-19	IBILP1435-19	INV07006	INV07006	BOLD:AAM5884	PreservedSpecimen	Research Center in Biodiversity and Genetic Resources	Arthropoda	Insecta	Lepidoptera	Erebidae	Eublemma	Eublemma parva (Hübner)	species	Martin Corley			30/09/2018	Martin Corley | Sonia Ferreira	Portugal	Castelo Branco	Idanha-a-Nova, Segura	39.8215	-6.97337	WGS 84	30				Adult		leg removed as tissue sample for DNA extraction	Barcode of Life Datasystems	Creative Commons - Share Alike	en
IBILP1436-19	IBILP1436-19	INV07014	INV07014	BOLD:AAI7625	PreservedSpecimen	Research Center in Biodiversity and Genetic Resources	Arthropoda	Insecta	Lepidoptera	Geometridae	Idaea	Idaea attenuaria (Rambur, 1833)	species	Martin Corley			30/09/2018	Martin Corley | Sonia Ferreira	Portugal	Castelo Branco	Idanha-a-Nova, Segura	39.8215	-6.97337	WGS 84	30				Adult		leg removed as tissue sample for DNA extraction	Barcode of Life Datasystems	Creative Commons - Share Alike	en
IBILP1437-19	IBILP1437-19	INV07015	INV07015	BOLD:AAC8519	PreservedSpecimen	Research Center in Biodiversity and Genetic Resources	Arthropoda	Insecta	Lepidoptera	Crambidae	Hellula	Hellula undalis (Fabricius, 1781)	species	Martin Corley			30/09/2018	Martin Corley | Sonia Ferreira	Portugal	Castelo Branco	Idanha-a-Nova, Segura	39.8215	-6.97337	WGS 84	30				Adult		leg removed as tissue sample for DNA extraction	Barcode of Life Datasystems	Creative Commons - Share Alike	en
IBILP1438-19	IBILP1438-19	INV07017	INV07017	BOLD:AAG0525	PreservedSpecimen	Research Center in Biodiversity and Genetic Resources	Arthropoda	Insecta	Lepidoptera	Pyralidae	Ancylosis	Ancylosis oblitella Zeller, 1848	species	Martin Corley			30/09/2018	Martin Corley | Sonia Ferreira	Portugal	Castelo Branco	Idanha-a-Nova, Segura	39.8215	-6.97337	WGS 84	30				Adult		leg removed as tissue sample for DNA extraction	Barcode of Life Datasystems	Creative Commons - Share Alike	en
IBILP1439-19	IBILP1439-19	INV07018	INV07018	BOLD:AAE6976	PreservedSpecimen	Research Center in Biodiversity and Genetic Resources	Arthropoda	Insecta	Lepidoptera	Crambidae	Antigastra	Antigastra catalaunalis (Duponchel, 1833)	species	Martin Corley			30/09/2018	Martin Corley | Sonia Ferreira	Portugal	Castelo Branco	Idanha-a-Nova, Segura	39.8215	-6.97337	WGS 84	30				Adult		leg removed as tissue sample for DNA extraction	Barcode of Life Datasystems	Creative Commons - Share Alike	en
IBILP1440-19	IBILP1440-19	INV07019	INV07019	BOLD:AAI0560	PreservedSpecimen	Research Center in Biodiversity and Genetic Resources	Arthropoda	Insecta	Lepidoptera	Crambidae	Pyrausta	Pyrausta sanguinalis Linnaeus, 1767	species	Martin Corley			30/09/2018	Martin Corley | Sonia Ferreira	Portugal	Castelo Branco	Idanha-a-Nova, Segura	39.8215	-6.97337	WGS 84	30				Adult		leg removed as tissue sample for DNA extraction	Barcode of Life Datasystems	Creative Commons - Share Alike	en
IBILP1441-19	IBILP1441-19	INV07021	INV07021	BOLD:ACE9795	PreservedSpecimen	Research Center in Biodiversity and Genetic Resources	Arthropoda	Insecta	Lepidoptera	Tortricidae	Crocidosema	Crocidosema plebejana Zeller, 1847	species	Martin Corley			30/09/2018	Martin Corley | Sonia Ferreira	Portugal	Castelo Branco	Idanha-a-Nova, Segura	39.8215	-6.97337	WGS 84	30				Adult		leg removed as tissue sample for DNA extraction	Barcode of Life Datasystems	Creative Commons - Share Alike	en
IBILP144-17	IBILP144-17	INV01218	INV01218	BOLD:AAC1866	PreservedSpecimen	Research Center in Biodiversity and Genetic Resources	Arthropoda	Insecta	Lepidoptera	Tortricidae	Lathronympha	Lathronympha strigana (Fabricius, 1775)	species	Martin Corley		Light traps	21/06/2015	Martin Corley | Rui Andrade	Portugal	Braganca	Braganca, Franca	41.9052	-6.7757	WGS 84	30		850	850	Adult		leg removed as tissue sample for DNA extraction	Barcode of Life Datasystems	Creative Commons - Share Alike	en
IBILP1442-19	IBILP1442-19	INV07023	INV07023	BOLD:AAC1045	PreservedSpecimen	Research Center in Biodiversity and Genetic Resources	Arthropoda	Insecta	Lepidoptera	Crambidae	Parapoynx	Parapoynx stratiotata Linnaeus, 1758	species	Martin Corley			30/09/2018	Martin Corley | Sonia Ferreira	Portugal	Castelo Branco	Idanha-a-Nova, Segura	39.8215	-6.97337	WGS 84	30				Adult		leg removed as tissue sample for DNA extraction	Barcode of Life Datasystems	Creative Commons - Share Alike	en
IBILP1443-19	IBILP1443-19	INV07025	INV07025	BOLD:AAE4331	PreservedSpecimen	Research Center in Biodiversity and Genetic Resources	Arthropoda	Insecta	Lepidoptera	Noctuidae	Pseudozarba	Pseudozarba bipartita (Herrich-Schäffer)	species	Martin Corley			30/09/2018	Martin Corley | Sonia Ferreira	Portugal	Castelo Branco	Idanha-a-Nova, Segura	39.8215	-6.97337	WGS 84	30				Adult		leg removed as tissue sample for DNA extraction	Barcode of Life Datasystems	Creative Commons - Share Alike	en
IBILP1444-19	IBILP1444-19	INV07032	INV07032	BOLD:AAD8730	PreservedSpecimen	Research Center in Biodiversity and Genetic Resources	Arthropoda	Insecta	Lepidoptera	Noctuidae	Mormo	Mormo maura (Linnaeus, 1758)	species	Martin Corley			30/09/2018	Martin Corley | Sonia Ferreira	Portugal	Castelo Branco	Idanha-a-Nova, Segura	39.8215	-6.97337	WGS 84	30				Adult		leg removed as tissue sample for DNA extraction	Barcode of Life Datasystems	Creative Commons - Share Alike	en
IBILP1445-19	IBILP1445-19	INV07038	INV07038	BOLD:AAA9616	PreservedSpecimen	Research Center in Biodiversity and Genetic Resources	Arthropoda	Insecta	Lepidoptera	Pyralidae	Hypsopygia	Hypsopygia costalis Fabricius, 1775	species	Martin Corley			30/09/2018	Martin Corley | Sonia Ferreira	Portugal	Castelo Branco	Idanha-a-Nova, Segura	39.8215	-6.97337	WGS 84	30				Adult		leg removed as tissue sample for DNA extraction	Barcode of Life Datasystems	Creative Commons - Share Alike	en
IBILP1446-19	IBILP1446-19	INV07040	INV07040	BOLD:AEC9178	PreservedSpecimen	Research Center in Biodiversity and Genetic Resources	Arthropoda	Insecta	Lepidoptera	Pyralidae	Ephestia	Ephestia welseriella Zeller, 1848	species	Martin Corley			30/09/2018	Martin Corley | Sonia Ferreira	Portugal	Castelo Branco	Idanha-a-Nova, Segura	39.8215	-6.97337	WGS 84	30				Adult		leg removed as tissue sample for DNA extraction	Barcode of Life Datasystems	Creative Commons - Share Alike	en
IBILP1447-19	IBILP1447-19	INV07045	INV07045	BOLD:ABW2550	PreservedSpecimen	Research Center in Biodiversity and Genetic Resources	Arthropoda	Insecta	Lepidoptera	Tortricidae	Cydia	Cydia amplana (Hübner, 1796-1799)	species	Martin Corley			30/09/2018	Martin Corley | Sonia Ferreira	Portugal	Castelo Branco	Idanha-a-Nova, Segura	39.8215	-6.97337	WGS 84	30				Adult		leg removed as tissue sample for DNA extraction	Barcode of Life Datasystems	Creative Commons - Share Alike	en
IBILP1448-19	IBILP1448-19	INV07053	INV07053	BOLD:ABY5388	PreservedSpecimen	Research Center in Biodiversity and Genetic Resources	Arthropoda	Insecta	Lepidoptera	Geometridae	Idaea	Idaea infirmaria (Rambur, 1833)	species	Martin Corley			01/10/2018	Martin Corley | Sonia Ferreira	Portugal	Beja	Mertola, Bombeira do Guadiana	37.6529	-7.64379	WGS 84	30				Adult		leg removed as tissue sample for DNA extraction	Barcode of Life Datasystems	Creative Commons - Share Alike	en
IBILP1449-19	IBILP1449-19	INV07054	INV07054	BOLD:AAE4331	PreservedSpecimen	Research Center in Biodiversity and Genetic Resources	Arthropoda	Insecta	Lepidoptera	Noctuidae	Pseudozarba	Pseudozarba bipartita (Herrich-Schäffer)	species	Martin Corley			01/10/2018	Martin Corley | Sonia Ferreira	Portugal	Beja	Mertola, Bombeira do Guadiana	37.6529	-7.64379	WGS 84	30				Adult		leg removed as tissue sample for DNA extraction	Barcode of Life Datasystems	Creative Commons - Share Alike	en
IBILP1450-19	IBILP1450-19	INV07055	INV07055	BOLD:AAP2306	PreservedSpecimen	Research Center in Biodiversity and Genetic Resources	Arthropoda	Insecta	Lepidoptera	Geometridae	Idaea	Idaea elongaria (Rambur, 1833)	species	Martin Corley			01/10/2018	Martin Corley | Sonia Ferreira	Portugal	Beja	Mertola, Bombeira do Guadiana	37.6529	-7.64379	WGS 84	30				Adult		leg removed as tissue sample for DNA extraction	Barcode of Life Datasystems	Creative Commons - Share Alike	en
IBILP1451-19	IBILP1451-19	INV07056	INV07056	BOLD:AAK3749	PreservedSpecimen	Research Center in Biodiversity and Genetic Resources	Arthropoda	Insecta	Lepidoptera	Erebidae	Nodaria	Nodaria nodosalis (Herrich-Schäffer)	species	Martin Corley			01/10/2018	Martin Corley | Sonia Ferreira	Portugal	Beja	Mertola, Bombeira do Guadiana	37.6529	-7.64379	WGS 84	30				Adult		leg removed as tissue sample for DNA extraction	Barcode of Life Datasystems	Creative Commons - Share Alike	en
IBILP145-17	IBILP145-17	INV01224	INV01224	BOLD:AAA8017	PreservedSpecimen	Research Center in Biodiversity and Genetic Resources	Arthropoda	Insecta	Lepidoptera	Geometridae	Camptogramma	Camptogramma bilineata (Linnaeus, 1758)	species	Martin Corley		Light traps	21/06/2015	Martin Corley | Rui Andrade	Portugal	Braganca	Braganca, Franca	41.9052	-6.7757	WGS 84	30		850	850	Adult		leg removed as tissue sample for DNA extraction	Barcode of Life Datasystems	Creative Commons - Share Alike	en
IBILP1452-19	IBILP1452-19	INV07068	INV07068	BOLD:AAU3613	PreservedSpecimen	Research Center in Biodiversity and Genetic Resources	Arthropoda	Insecta	Lepidoptera	Gelechiidae	Mesophleps	Mesophleps corsicella Herrich-Schäffer, 1856	species	Martin Corley			01/10/2018	Martin Corley | Sonia Ferreira	Portugal	Beja	Mertola, Bombeira do Guadiana	37.6529	-7.64379	WGS 84	30				Adult		leg removed as tissue sample for DNA extraction	Barcode of Life Datasystems	Creative Commons - Share Alike	en
IBILP1453-19	IBILP1453-19	INV07073	INV07073	BOLD:AAA8932	PreservedSpecimen	Research Center in Biodiversity and Genetic Resources	Arthropoda	Insecta	Lepidoptera	Crambidae	Acentria	Acentria ephemerella (Denis & Schiffermüller, 1775)	species	Martin Corley			01/10/2018	Martin Corley | Sonia Ferreira	Portugal	Beja	Mertola, Bombeira do Guadiana	37.6529	-7.64379	WGS 84	30				Adult		leg removed as tissue sample for DNA extraction	Barcode of Life Datasystems	Creative Commons - Share Alike	en
IBILP1454-19	IBILP1454-19	INV07075	INV07075	BOLD:AEC8773	PreservedSpecimen	Research Center in Biodiversity and Genetic Resources	Arthropoda	Insecta	Lepidoptera	Crambidae	Agriphila	Agriphila tersellus Lederer, 1855	species	Martin Corley			30/09/2018	Martin Corley | Sonia Ferreira	Portugal	Castelo Branco	Idanha-a-Nova, Segura	39.8215	-6.97337	WGS 84	30				Adult		leg removed as tissue sample for DNA extraction	Barcode of Life Datasystems	Creative Commons - Share Alike	en
IBILP1455-19	IBILP1455-19	INV07076	INV07076	BOLD:ADV3396	PreservedSpecimen	Research Center in Biodiversity and Genetic Resources	Arthropoda	Insecta	Lepidoptera	Limacodidae	Hoyosia	Hoyosia codeti (Oberthür, 1883)	species	Martin Corley			01/10/2018	Martin Corley | Sonia Ferreira	Portugal	Beja	Mertola, Bombeira do Guadiana	37.6529	-7.64379	WGS 84	30				Adult		leg removed as tissue sample for DNA extraction	Barcode of Life Datasystems	Creative Commons - Share Alike	en
IBILP1456-19	IBILP1456-19	INV07077	INV07077	BOLD:ADS0275	PreservedSpecimen	Research Center in Biodiversity and Genetic Resources	Arthropoda	Insecta	Lepidoptera	Tineidae	Neurothaumasia	Neurothaumasia ragusaella (Wocke, 1889)	species	Martin Corley			01/10/2018	Martin Corley | Sonia Ferreira	Portugal	Beja	Mertola, Bombeira do Guadiana	37.6529	-7.64379	WGS 84	30				Adult		leg removed as tissue sample for DNA extraction	Barcode of Life Datasystems	Creative Commons - Share Alike	en
IBILP1457-19	IBILP1457-19	INV07078	INV07078	BOLD:AED0705	PreservedSpecimen	Research Center in Biodiversity and Genetic Resources	Arthropoda	Insecta	Lepidoptera	Crambidae	Metasia	Metasia suppandalis (Hübner, 1823)	species	Martin Corley			01/10/2018	Martin Corley | Sonia Ferreira	Portugal	Beja	Mertola, Bombeira do Guadiana	37.6529	-7.64379	WGS 84	30				Adult		leg removed as tissue sample for DNA extraction	Barcode of Life Datasystems	Creative Commons - Share Alike	en
IBILP1458-19	IBILP1458-19	INV07085	INV07085	BOLD:ABY3890	PreservedSpecimen	Research Center in Biodiversity and Genetic Resources	Arthropoda	Insecta	Lepidoptera	Crambidae	Euchromius	Euchromius cambridgei Zeller, 1867	species	Martin Corley			02/10/2018	Martin Corley | Sonia Ferreira	Portugal	Faro	Castro Marim, Castro Marim	37.2315	-7.42762	WGS 84	30				Adult		leg removed as tissue sample for DNA extraction	Barcode of Life Datasystems	Creative Commons - Share Alike	en
IBILP1459-19	IBILP1459-19	INV07086	INV07086	BOLD:AEC8773	PreservedSpecimen	Research Center in Biodiversity and Genetic Resources	Arthropoda	Insecta	Lepidoptera	Crambidae	Agriphila	Agriphila tersellus Lederer, 1855	species	Martin Corley			02/10/2018	Martin Corley | Sonia Ferreira	Portugal	Faro	Castro Marim, Castro Marim	37.2315	-7.42762	WGS 84	30				Adult		leg removed as tissue sample for DNA extraction	Barcode of Life Datasystems	Creative Commons - Share Alike	en
IBILP1460-19	IBILP1460-19	INV07088	INV07088	BOLD:AAE9679	PreservedSpecimen	Research Center in Biodiversity and Genetic Resources	Arthropoda	Insecta	Lepidoptera	Coleophoridae	Coleophora	Coleophora salicorniae Wocke, 1876	species	Martin Corley			02/10/2018	Martin Corley | Sonia Ferreira	Portugal	Faro	Castro Marim, Castro Marim	37.2315	-7.42762	WGS 84	30				Adult		leg removed as tissue sample for DNA extraction	Barcode of Life Datasystems	Creative Commons - Share Alike	en
IBILP1461-19	IBILP1461-19	INV07090	INV07090	BOLD:AAA3965	PreservedSpecimen	Research Center in Biodiversity and Genetic Resources	Arthropoda	Insecta	Lepidoptera	Crambidae	Herpetogramma	Herpetogramma licarsisalis (Walker, 1859)	species	Martin Corley			02/10/2018	Martin Corley | Sonia Ferreira	Portugal	Faro	Castro Marim, Castro Marim	37.2315	-7.42762	WGS 84	30				Adult		leg removed as tissue sample for DNA extraction	Barcode of Life Datasystems	Creative Commons - Share Alike	en
IBILP146-17	IBILP146-17	INV01229	INV01229	BOLD:AAN3950	PreservedSpecimen	Research Center in Biodiversity and Genetic Resources	Arthropoda	Insecta	Lepidoptera	Geometridae	Chesias	Chesias isabella Schawerda, 1915	species	Martin Corley		Light traps	21/06/2015	Martin Corley | Rui Andrade	Portugal	Braganca	Braganca, Franca	41.9052	-6.7757	WGS 84	30		850	850	Adult		leg removed as tissue sample for DNA extraction	Barcode of Life Datasystems	Creative Commons - Share Alike	en
IBILP1462-19	IBILP1462-19	INV07091	INV07091	BOLD:AAX8380	PreservedSpecimen	Research Center in Biodiversity and Genetic Resources	Arthropoda	Insecta	Lepidoptera	Noctuidae	Eremopola	Eremopola orana H.Lucas, 1894	species	Martin Corley			02/10/2018	Martin Corley | Sonia Ferreira	Portugal	Faro	Castro Marim, Castro Marim	37.2315	-7.42762	WGS 84	30				Adult		leg removed as tissue sample for DNA extraction	Barcode of Life Datasystems	Creative Commons - Share Alike	en
IBILP1463-19	IBILP1463-19	INV07092	INV07092	BOLD:ACD0671	PreservedSpecimen	Research Center in Biodiversity and Genetic Resources	Arthropoda	Insecta	Lepidoptera	Erebidae	Eilema	Eilema rungsi Toulgoët, 1960	species	Martin Corley			02/10/2018	Martin Corley | Sonia Ferreira	Portugal	Faro	Castro Marim, Castro Marim	37.2315	-7.42762	WGS 84	30				Adult		leg removed as tissue sample for DNA extraction	Barcode of Life Datasystems	Creative Commons - Share Alike	en
IBILP1464-19	IBILP1464-19	INV07093	INV07093	BOLD:AAP3230	PreservedSpecimen	Research Center in Biodiversity and Genetic Resources	Arthropoda	Insecta	Lepidoptera	Nolidae	Nola	Nola squalida Staudinger, 1870	species	Martin Corley			02/10/2018	Martin Corley | Sonia Ferreira	Portugal	Faro	Castro Marim, Castro Marim	37.2315	-7.42762	WGS 84	30				Adult		leg removed as tissue sample for DNA extraction	Barcode of Life Datasystems	Creative Commons - Share Alike	en
IBILP1465-19	IBILP1465-19	INV07250	INV07250	BOLD:AAD3062	PreservedSpecimen	Research Center in Biodiversity and Genetic Resources	Arthropoda	Insecta	Lepidoptera	Sphingidae	Macroglossum	Macroglossum stellatarum Linnaeus, 1758	species	Martin Corley			21/06/2018	Martin Corley | Sonia Ferreira | Luis Silva	Portugal	Vila Real	Alijo, Sao Mamede de Ribatua	41.2165	-7.43901	WGS 84	30				Adult		leg removed as tissue sample for DNA extraction	Barcode of Life Datasystems	Creative Commons - Share Alike	en
IBILP1466-19	IBILP1466-19	INV07465	INV07465	BOLD:AAB6409	PreservedSpecimen	Research Center in Biodiversity and Genetic Resources	Arthropoda	Insecta	Lepidoptera	Gelechiidae	Dichomeris	Dichomeris acuminatus (Staudinger, 1876)	species	Martin Corley			02/10/2018	Martin Corley | Sonia Ferreira	Portugal	Faro	Castro Marim, Castro Marim	37.2315	-7.42762	WGS 84	30				Adult		leg removed as tissue sample for DNA extraction	Barcode of Life Datasystems	Creative Commons - Share Alike	en
IBILP1467-19	IBILP1467-19	INV07470	INV07470	BOLD:AEC6481	PreservedSpecimen	Research Center in Biodiversity and Genetic Resources	Arthropoda	Insecta	Lepidoptera	Pyralidae	Hypotia	Hypotia numidalis Hampson, 1900	species	Martin Corley			02/10/2018	Martin Corley | Sonia Ferreira	Portugal	Faro	Castro Marim, Castro Marim	37.2315	-7.42762	WGS 84	30				Adult		leg removed as tissue sample for DNA extraction	Barcode of Life Datasystems	Creative Commons - Share Alike	en
IBILP1468-19	IBILP1468-19	INV07472	INV07472	BOLD:AAU4812	PreservedSpecimen	Research Center in Biodiversity and Genetic Resources	Arthropoda	Insecta	Lepidoptera	Pyralidae	Apomyelois	Apomyelois ceratoniae (Zeller, 1839)	species	Martin Corley			02/10/2018	Martin Corley | Sonia Ferreira	Portugal	Faro	Castro Marim, Castro Marim	37.2315	-7.42762	WGS 84	30				Adult		leg removed as tissue sample for DNA extraction	Barcode of Life Datasystems	Creative Commons - Share Alike	en
IBILP1469-19	IBILP1469-19	INV07480	INV07480	BOLD:AEC9095	PreservedSpecimen	Research Center in Biodiversity and Genetic Resources	Arthropoda	Insecta	Lepidoptera	Crambidae	Arnia	Arnia nervosalis Guenée, 1849	species	Martin Corley			03/10/2018	Martin Corley | Sonia Ferreira	Portugal	Faro	Castro Marim, Praia Verde	37.1759	-7.4776	WGS 84	30				Adult		leg removed as tissue sample for DNA extraction	Barcode of Life Datasystems	Creative Commons - Share Alike	en
IBILP1470-19	IBILP1470-19	INV07485	INV07485	BOLD:AEC3710	PreservedSpecimen	Research Center in Biodiversity and Genetic Resources	Arthropoda	Insecta	Lepidoptera	Geometridae	Microloxia	Microloxia herbaria (Hübner, 1813)	species	Martin Corley			03/10/2018	Martin Corley | Sonia Ferreira	Portugal	Faro	Castro Marim, Praia Verde	37.1759	-7.4776	WGS 84	30				Adult		leg removed as tissue sample for DNA extraction	Barcode of Life Datasystems	Creative Commons - Share Alike	en
IBILP1471-19	IBILP1471-19	INV07486	INV07486	BOLD:AAU2898	PreservedSpecimen	Research Center in Biodiversity and Genetic Resources	Arthropoda	Insecta	Lepidoptera	Tineidae	Monopis	Monopis nigricantella (Millière, 1872)	species	Martin Corley			03/10/2018	Martin Corley | Sonia Ferreira	Portugal	Faro	Castro Marim, Praia Verde	37.1759	-7.4776	WGS 84	30				Adult		leg removed as tissue sample for DNA extraction	Barcode of Life Datasystems	Creative Commons - Share Alike	en
IBILP147-17	IBILP147-17	INV01232	INV01232	BOLD:AAB0177	PreservedSpecimen	Research Center in Biodiversity and Genetic Resources	Arthropoda	Insecta	Lepidoptera	Depressariidae	Carcina	Carcina quercana Fabricius, 1775	species	Martin Corley		Light traps	21/06/2015	Martin Corley | Rui Andrade	Portugal	Braganca	Braganca, Franca	41.9052	-6.7757	WGS 84	30		850	850	Adult		leg removed as tissue sample for DNA extraction	Barcode of Life Datasystems	Creative Commons - Share Alike	en
IBILP1472-19	IBILP1472-19	INV07487	INV07487	BOLD:AAJ9181	PreservedSpecimen	Research Center in Biodiversity and Genetic Resources	Arthropoda	Insecta	Lepidoptera	Erebidae	Zebeeba	Zebeeba falsalis (Herrich-Schäffer, 1839)	species	Martin Corley			03/10/2018	Martin Corley | Sonia Ferreira	Portugal	Faro	Castro Marim, Praia Verde	37.1759	-7.4776	WGS 84	30				Adult		leg removed as tissue sample for DNA extraction	Barcode of Life Datasystems	Creative Commons - Share Alike	en
IBILP1473-19	IBILP1473-19	INV07495	INV07495	BOLD:AAV7137	PreservedSpecimen	Research Center in Biodiversity and Genetic Resources	Arthropoda	Insecta	Lepidoptera	Tortricidae	Phalonidia	Phalonidia contractana (Zeller, 1847)	species	Martin Corley			03/10/2018	Martin Corley | Sonia Ferreira	Portugal	Faro	Castro Marim, Praia Verde	37.1759	-7.4776	WGS 84	30				Adult		leg removed as tissue sample for DNA extraction	Barcode of Life Datasystems	Creative Commons - Share Alike	en
IBILP1474-19	IBILP1474-19	INV07496	INV07496	BOLD:ABY3890	PreservedSpecimen	Research Center in Biodiversity and Genetic Resources	Arthropoda	Insecta	Lepidoptera	Crambidae	Euchromius	Euchromius cambridgei Zeller, 1867	species	Martin Corley			03/10/2018	Martin Corley | Sonia Ferreira	Portugal	Faro	Castro Marim, Praia Verde	37.1759	-7.4776	WGS 84	30				Adult		leg removed as tissue sample for DNA extraction	Barcode of Life Datasystems	Creative Commons - Share Alike	en
IBILP1475-19	IBILP1475-19	INV07497	INV07497	BOLD:AAE7870	PreservedSpecimen	Research Center in Biodiversity and Genetic Resources	Arthropoda	Insecta	Lepidoptera	Crambidae	Cynaeda	Cynaeda dentalis (Denis & Schiffermüller), 1775	species	Martin Corley			03/10/2018	Martin Corley | Sonia Ferreira	Portugal	Faro	Castro Marim, Praia Verde	37.1759	-7.4776	WGS 84	30				Adult		leg removed as tissue sample for DNA extraction	Barcode of Life Datasystems	Creative Commons - Share Alike	en
IBILP1476-19	IBILP1476-19	INV07498	INV07498	BOLD:AAC5576	PreservedSpecimen	Research Center in Biodiversity and Genetic Resources	Arthropoda	Insecta	Lepidoptera	Nolidae	Earias	Earias insulana (Boisduval, 1833)	species	Martin Corley			03/10/2018	Martin Corley | Sonia Ferreira	Portugal	Faro	Castro Marim, Praia Verde	37.1759	-7.4776	WGS 84	30				Adult		leg removed as tissue sample for DNA extraction	Barcode of Life Datasystems	Creative Commons - Share Alike	en
IBILP1477-19	IBILP1477-19	INV07499	INV07499	BOLD:AAA9616	PreservedSpecimen	Research Center in Biodiversity and Genetic Resources	Arthropoda	Insecta	Lepidoptera	Pyralidae	Hypsopygia	Hypsopygia costalis Fabricius, 1775	species	Martin Corley			03/10/2018	Martin Corley | Sonia Ferreira	Portugal	Faro	Castro Marim, Praia Verde	37.1759	-7.4776	WGS 84	30				Adult		leg removed as tissue sample for DNA extraction	Barcode of Life Datasystems	Creative Commons - Share Alike	en
IBILP1478-19	IBILP1478-19	INV07503	INV07503	BOLD:AAB2717	PreservedSpecimen	Research Center in Biodiversity and Genetic Resources	Arthropoda	Insecta	Lepidoptera	Geometridae	Eupithecia	Eupithecia centaureata (Denis & Schiffermüller), 1775	species	Martin Corley			03/10/2018	Martin Corley | Sonia Ferreira	Portugal	Faro	Castro Marim, Praia Verde	37.1759	-7.4776	WGS 84	30				Adult		leg removed as tissue sample for DNA extraction	Barcode of Life Datasystems	Creative Commons - Share Alike	en
IBILP1479-19	IBILP1479-19	INV07504	INV07504	BOLD:AEC8952	PreservedSpecimen	Research Center in Biodiversity and Genetic Resources	Arthropoda	Insecta	Lepidoptera	Pyralidae	Loryma	Loryma egregialis (Herrich-Schäffer, 1838)	species	Martin Corley			03/10/2018	Martin Corley | Sonia Ferreira	Portugal	Faro	Castro Marim, Praia Verde	37.1759	-7.4776	WGS 84	30				Adult		leg removed as tissue sample for DNA extraction	Barcode of Life Datasystems	Creative Commons - Share Alike	en
IBILP1480-19	IBILP1480-19	INV07505	INV07505	BOLD:AAR3573	PreservedSpecimen	Research Center in Biodiversity and Genetic Resources	Arthropoda	Insecta	Lepidoptera	Alucitidae	Alucita	Alucita grammodactyla Zeller, 1841	species	Martin Corley			03/10/2018	Martin Corley | Sonia Ferreira	Portugal	Faro	Castro Marim, Praia Verde	37.1759	-7.4776	WGS 84	30				Adult		leg removed as tissue sample for DNA extraction	Barcode of Life Datasystems	Creative Commons - Share Alike	en
IBILP1481-19	IBILP1481-19	INV07510	INV07510	BOLD:AAM0626	PreservedSpecimen	Research Center in Biodiversity and Genetic Resources	Arthropoda	Insecta	Lepidoptera	Noctuidae	Mythimna	Mythimna languida Walker, 1858	species	Martin Corley			03/10/2018	Martin Corley | Sonia Ferreira	Portugal	Faro	Castro Marim, Praia Verde	37.1759	-7.4776	WGS 84	30				Adult		leg removed as tissue sample for DNA extraction	Barcode of Life Datasystems	Creative Commons - Share Alike	en
IBILP148-17	IBILP148-17	INV01236	INV01236	BOLD:AAE7870	PreservedSpecimen	Research Center in Biodiversity and Genetic Resources	Arthropoda	Insecta	Lepidoptera	Crambidae	Cynaeda	Cynaeda dentalis (Denis & Schiffermüller), 1775	species	Martin Corley		Light traps	21/06/2015	Martin Corley | Rui Andrade	Portugal	Braganca	Braganca, Franca	41.9052	-6.7757	WGS 84	30		850	850	Adult		leg removed as tissue sample for DNA extraction	Barcode of Life Datasystems	Creative Commons - Share Alike	en
IBILP1482-19	IBILP1482-19	INV07511	INV07511	BOLD:AAD1898	PreservedSpecimen	Research Center in Biodiversity and Genetic Resources	Arthropoda	Insecta	Lepidoptera	Noctuidae	Agrotis	Agrotis sabulosa Rambur, 1839	species	Martin Corley			03/10/2018	Martin Corley | Sonia Ferreira	Portugal	Faro	Castro Marim, Praia Verde	37.1759	-7.4776	WGS 84	30				Adult		leg removed as tissue sample for DNA extraction	Barcode of Life Datasystems	Creative Commons - Share Alike	en
IBILP1483-19	IBILP1483-19	INV07514	INV07514	BOLD:ABZ1428	PreservedSpecimen	Research Center in Biodiversity and Genetic Resources	Arthropoda	Insecta	Lepidoptera	Noctuidae	Anarta	Anarta trifolii Hufnagel, 1766	species	Martin Corley			03/10/2018	Martin Corley | Sonia Ferreira	Portugal	Faro	Castro Marim, Praia Verde	37.1759	-7.4776	WGS 84	30				Adult		leg removed as tissue sample for DNA extraction	Barcode of Life Datasystems	Creative Commons - Share Alike	en
IBILP1484-19	IBILP1484-19	INV07515	INV07515	BOLD:AAF3052	PreservedSpecimen	Research Center in Biodiversity and Genetic Resources	Arthropoda	Insecta	Lepidoptera	Geometridae	Idaea	Idaea fractilineata (Zeller, 1847)	species	Martin Corley			03/10/2018	Martin Corley | Sonia Ferreira	Portugal	Faro	Castro Marim, Praia Verde	37.1759	-7.4776	WGS 84	30				Adult		leg removed as tissue sample for DNA extraction	Barcode of Life Datasystems	Creative Commons - Share Alike	en
IBILP1485-19	IBILP1485-19	INV07516	INV07516	BOLD:ACE8949	PreservedSpecimen	Research Center in Biodiversity and Genetic Resources	Arthropoda	Insecta	Lepidoptera	Erebidae	Eublemma	Eublemma cochylioides (Guenée, 1852)	species	Martin Corley			03/10/2018	Martin Corley | Sonia Ferreira	Portugal	Faro	Castro Marim, Praia Verde	37.1759	-7.4776	WGS 84	30				Adult		leg removed as tissue sample for DNA extraction	Barcode of Life Datasystems	Creative Commons - Share Alike	en
IBILP1486-19	IBILP1486-19	INV07567	INV07567	BOLD:ABV8354	PreservedSpecimen	Research Center in Biodiversity and Genetic Resources	Arthropoda	Insecta	Lepidoptera	Geometridae	Onychora	Onychora agaritharia (Dardoin, 1842)	species	Martin Corley			05/10/2018	Martin Corley | Sonia Ferreira	Portugal	Faro	Sao Bras de Alportel, Sao Bras de Alportel (rampa)	37.1925	-7.92056	WGS 84	30				Adult		leg removed as tissue sample for DNA extraction	Barcode of Life Datasystems	Creative Commons - Share Alike	en
IBILP1487-19	IBILP1487-19	INV07570	INV07570	BOLD:ACA9561	PreservedSpecimen	Research Center in Biodiversity and Genetic Resources	Arthropoda	Insecta	Lepidoptera	Pyralidae	Metallostichodes	Metallostichodes nigrocyanella Constant, 1865	species	Martin Corley			03/10/2018	Martin Corley | Sonia Ferreira	Portugal	Faro	Castro Marim, Praia Verde	37.1759	-7.4776	WGS 84	30				Adult		leg removed as tissue sample for DNA extraction	Barcode of Life Datasystems	Creative Commons - Share Alike	en
IBILP1488-19	IBILP1488-19	INV07581	INV07581	BOLD:ADC3528	PreservedSpecimen	Research Center in Biodiversity and Genetic Resources	Arthropoda	Insecta	Lepidoptera	Praydidae	Prays	Prays oleae Bernard, 1788	species	Martin Corley			04/10/2018	Martin Corley | Sonia Ferreira	Portugal	Faro	Loule, Fonte Benemola	37.2097	-8.0107	WGS 84	30				Adult		leg removed as tissue sample for DNA extraction	Barcode of Life Datasystems	Creative Commons - Share Alike	en
IBILP1489-19	IBILP1489-19	INV07583	INV07583	BOLD:AAK7059	PreservedSpecimen	Research Center in Biodiversity and Genetic Resources	Arthropoda	Insecta	Lepidoptera	Crambidae	Mecyna	Mecyna asinalis Hübner, 1819	species	Martin Corley			04/10/2018	Martin Corley | Sonia Ferreira	Portugal	Faro	Loule, Fonte Benemola	37.2097	-8.0107	WGS 84	30				Adult		leg removed as tissue sample for DNA extraction	Barcode of Life Datasystems	Creative Commons - Share Alike	en
IBILP1490-19	IBILP1490-19	INV07584	INV07584	BOLD:AAU1882	PreservedSpecimen	Research Center in Biodiversity and Genetic Resources	Arthropoda	Insecta	Lepidoptera	Bucculatricidae	Bucculatrix	Bucculatrix ulmella Zeller, 1848	species	Martin Corley			04/10/2018	Martin Corley | Sonia Ferreira	Portugal	Faro	Loule, Fonte Benemola	37.2097	-8.0107	WGS 84	30				Adult		leg removed as tissue sample for DNA extraction	Barcode of Life Datasystems	Creative Commons - Share Alike	en
IBILP1491-19	IBILP1491-19	INV07585	INV07585	BOLD:ACH2178	PreservedSpecimen	Research Center in Biodiversity and Genetic Resources	Arthropoda	Insecta	Lepidoptera	Tortricidae	Lobesia	Lobesia botrana (Denis & Schiffermüller), 1775	species	Martin Corley			04/10/2018	Martin Corley | Sonia Ferreira	Portugal	Faro	Loule, Fonte Benemola	37.2097	-8.0107	WGS 84	30				Adult		leg removed as tissue sample for DNA extraction	Barcode of Life Datasystems	Creative Commons - Share Alike	en
IBILP149-17	IBILP149-17	INV01237	INV01237	BOLD:AAB4021	PreservedSpecimen	Research Center in Biodiversity and Genetic Resources	Arthropoda	Insecta	Lepidoptera	Tortricidae	Orthotaenia	Orthotaenia undulana (Denis & Schiffermüller), 1775	species	Martin Corley		Light traps	21/06/2015	Martin Corley | Rui Andrade	Portugal	Braganca	Braganca, Franca	41.9052	-6.7757	WGS 84	30		850	850	Adult		leg removed as tissue sample for DNA extraction	Barcode of Life Datasystems	Creative Commons - Share Alike	en
IBILP1492-19	IBILP1492-19	INV07588	INV07588	BOLD:AAV1433	PreservedSpecimen	Research Center in Biodiversity and Genetic Resources	Arthropoda	Insecta	Lepidoptera	Gelechiidae	Palumbina	Palumbina guerinii (Stainton, 1857)	species	Martin Corley			04/10/2018	Martin Corley | Sonia Ferreira	Portugal	Faro	Loule, Fonte Benemola	37.2097	-8.0107	WGS 84	30				Adult		leg removed as tissue sample for DNA extraction	Barcode of Life Datasystems	Creative Commons - Share Alike	en
IBILP1493-19	IBILP1493-19	INV07589	INV07589	BOLD:AAU4262	PreservedSpecimen	Research Center in Biodiversity and Genetic Resources	Arthropoda	Insecta	Lepidoptera	Cosmopterigidae	Coccidiphila	Coccidiphila danilevskyi Sinev, 1997	species	Martin Corley			04/10/2018	Martin Corley | Sonia Ferreira	Portugal	Faro	Loule, Fonte Benemola	37.2097	-8.0107	WGS 84	30				Adult		leg removed as tissue sample for DNA extraction	Barcode of Life Datasystems	Creative Commons - Share Alike	en
IBILP1494-19	IBILP1494-19	INV07592	INV07592	BOLD:ADD3261	PreservedSpecimen	Research Center in Biodiversity and Genetic Resources	Arthropoda	Insecta	Lepidoptera	Crambidae	Ancylolomia	Ancylolomia disparalis Hübner, 1825	species	Martin Corley			04/10/2018	Martin Corley | Sonia Ferreira	Portugal	Faro	Loule, Fonte Benemola	37.2097	-8.0107	WGS 84	30				Adult		leg removed as tissue sample for DNA extraction	Barcode of Life Datasystems	Creative Commons - Share Alike	en
IBILP1495-19	IBILP1495-19	INV07598	INV07598	BOLD:AAB5956	PreservedSpecimen	Research Center in Biodiversity and Genetic Resources	Arthropoda	Insecta	Lepidoptera	Geometridae	Acanthovalva	Acanthovalva inconspicuaria (Hübner, 1819)	species	Martin Corley			04/10/2018	Martin Corley | Sonia Ferreira	Portugal	Faro	Loule, Fonte Benemola	37.2097	-8.0107	WGS 84	30				Adult		leg removed as tissue sample for DNA extraction	Barcode of Life Datasystems	Creative Commons - Share Alike	en
IBILP1496-19	IBILP1496-19	INV07599	INV07599	BOLD:AAV7001	PreservedSpecimen	Research Center in Biodiversity and Genetic Resources	Arthropoda	Insecta	Lepidoptera	Elachistidae	Haplochrois	Haplochrois buvati (Baldizzone, 1985)	species	Martin Corley			04/10/2018	Martin Corley | Sonia Ferreira	Portugal	Faro	Loule, Fonte Benemola	37.2097	-8.0107	WGS 84	30				Adult		leg removed as tissue sample for DNA extraction	Barcode of Life Datasystems	Creative Commons - Share Alike	en
IBILP1497-19	IBILP1497-19	INV07601	INV07601	BOLD:AAC5576	PreservedSpecimen	Research Center in Biodiversity and Genetic Resources	Arthropoda	Insecta	Lepidoptera	Nolidae	Earias	Earias insulana (Boisduval, 1833)	species	Martin Corley			04/10/2018	Martin Corley | Sonia Ferreira	Portugal	Faro	Faro, Santa Barbara de Nexe	37.1028	-7.96246	WGS 84	30				Adult		leg removed as tissue sample for DNA extraction	Barcode of Life Datasystems	Creative Commons - Share Alike	en
IBILP1498-19	IBILP1498-19	INV07602	INV07602	BOLD:AAV6609	PreservedSpecimen	Research Center in Biodiversity and Genetic Resources	Arthropoda	Insecta	Lepidoptera	Gelechiidae	Dichomeris	Dichomeris lamprostoma (Zeller, 1847)	species	Martin Corley			04/10/2018	Martin Corley | Sonia Ferreira	Portugal	Faro	Faro, Santa Barbara de Nexe	37.1028	-7.96246	WGS 84	30				Adult		leg removed as tissue sample for DNA extraction	Barcode of Life Datasystems	Creative Commons - Share Alike	en
IBILP1499-19	IBILP1499-19	INV07603	INV07603	BOLD:AAK4150	PreservedSpecimen	Research Center in Biodiversity and Genetic Resources	Arthropoda	Insecta	Lepidoptera	Geometridae	Idaea	Idaea predotaria (Hartig, 1951)	species	Martin Corley			04/10/2018	Martin Corley | Sonia Ferreira	Portugal	Faro	Faro, Santa Barbara de Nexe	37.1028	-7.96246	WGS 84	30				Adult		leg removed as tissue sample for DNA extraction	Barcode of Life Datasystems	Creative Commons - Share Alike	en
IBILP1500-19	IBILP1500-19	INV07604	INV07604	BOLD:AAA9616	PreservedSpecimen	Research Center in Biodiversity and Genetic Resources	Arthropoda	Insecta	Lepidoptera	Pyralidae	Hypsopygia	Hypsopygia costalis Fabricius, 1775	species	Martin Corley			04/10/2018	Martin Corley | Sonia Ferreira	Portugal	Faro	Faro, Santa Barbara de Nexe	37.1028	-7.96246	WGS 84	30				Adult		leg removed as tissue sample for DNA extraction	Barcode of Life Datasystems	Creative Commons - Share Alike	en
IBILP1501-19	IBILP1501-19	INV07605	INV07605	BOLD:AAC0332	PreservedSpecimen	Research Center in Biodiversity and Genetic Resources	Arthropoda	Insecta	Lepidoptera	Pyralidae	Euzophera	Euzophera pinguis concolorella Ragonot, 1892	subspecies	Martin Corley			04/10/2018	Martin Corley | Sonia Ferreira	Portugal	Faro	Faro, Santa Barbara de Nexe	37.1028	-7.96246	WGS 84	30				Adult		leg removed as tissue sample for DNA extraction	Barcode of Life Datasystems	Creative Commons - Share Alike	en
IBILP150-17	IBILP150-17	INV01239	INV01239	BOLD:AAC8361	PreservedSpecimen	Research Center in Biodiversity and Genetic Resources	Arthropoda	Insecta	Lepidoptera	Geometridae	Neognopharmia	Neognopharmia stevenaria (Boisduval, 1840)	species	Martin Corley		Light traps	21/06/2015	Martin Corley | Rui Andrade	Portugal	Braganca	Braganca, Franca	41.9052	-6.7757	WGS 84	30		850	850	Adult		leg removed as tissue sample for DNA extraction	Barcode of Life Datasystems	Creative Commons - Share Alike	en
IBILP1502-19	IBILP1502-19	INV07609	INV07609	BOLD:AAI8372	PreservedSpecimen	Research Center in Biodiversity and Genetic Resources	Arthropoda	Insecta	Lepidoptera	Geometridae	Horisme	Horisme scorteata (Staudinger, 1901)	species	Martin Corley			04/10/2018	Martin Corley | Sonia Ferreira	Portugal	Faro	Loule, Fonte Benemola	37.2097	-8.0107	WGS 84	30				Adult		leg removed as tissue sample for DNA extraction	Barcode of Life Datasystems	Creative Commons - Share Alike	en
IBILP1503-19	IBILP1503-19	INV07612	INV07612	BOLD:AAG9608	PreservedSpecimen	Research Center in Biodiversity and Genetic Resources	Arthropoda	Insecta	Lepidoptera	Tortricidae	Acleris	Acleris schalleriana (Linnaeus, 1761)	species	Martin Corley			04/10/2018	Martin Corley | Sonia Ferreira	Portugal	Faro	Loule, Fonte Benemola	37.2097	-8.0107	WGS 84	30				Adult		leg removed as tissue sample for DNA extraction	Barcode of Life Datasystems	Creative Commons - Share Alike	en
IBILP1504-19	IBILP1504-19	INV07621	INV07621	BOLD:AAV7001	PreservedSpecimen	Research Center in Biodiversity and Genetic Resources	Arthropoda	Insecta	Lepidoptera	Elachistidae	Haplochrois	Haplochrois buvati (Baldizzone, 1985)	species	Martin Corley			05/10/2018	Martin Corley | Sonia Ferreira	Portugal	Faro	Sao Bras de Alportel, Sao Bras de Alportel N2	37.1971	-7.92209	WGS 84	30				Adult		leg removed as tissue sample for DNA extraction	Barcode of Life Datasystems	Creative Commons - Share Alike	en
IBILP1505-19	IBILP1505-19	INV07622	INV07622	BOLD:ACH2178	PreservedSpecimen	Research Center in Biodiversity and Genetic Resources	Arthropoda	Insecta	Lepidoptera	Tortricidae	Lobesia	Lobesia botrana (Denis & Schiffermüller), 1775	species	Martin Corley			05/10/2018	Martin Corley | Sonia Ferreira	Portugal	Faro	Sao Bras de Alportel, Sao Bras de Alportel N2	37.1971	-7.92209	WGS 84	30				Adult		leg removed as tissue sample for DNA extraction	Barcode of Life Datasystems	Creative Commons - Share Alike	en
IBILP1506-19	IBILP1506-19	INV07623	INV07623	BOLD:ADL9737	PreservedSpecimen	Research Center in Biodiversity and Genetic Resources	Arthropoda	Insecta	Lepidoptera	Gelechiidae	Gladiovalva	Gladiovalva badidorsella (Rebel, 1935)	species	Martin Corley			05/10/2018	Martin Corley | Sonia Ferreira	Portugal	Faro	Sao Bras de Alportel, Sao Bras de Alportel N2	37.1971	-7.92209	WGS 84	30				Adult		leg removed as tissue sample for DNA extraction	Barcode of Life Datasystems	Creative Commons - Share Alike	en
IBILP1507-19	IBILP1507-19	INV07624	INV07624	BOLD:AAK7059	PreservedSpecimen	Research Center in Biodiversity and Genetic Resources	Arthropoda	Insecta	Lepidoptera	Crambidae	Mecyna	Mecyna asinalis Hübner, 1819	species	Martin Corley			05/10/2018	Martin Corley | Sonia Ferreira	Portugal	Faro	Sao Bras de Alportel, Sao Bras de Alportel N2	37.1971	-7.92209	WGS 84	30				Adult		leg removed as tissue sample for DNA extraction	Barcode of Life Datasystems	Creative Commons - Share Alike	en
IBILP1508-19	IBILP1508-19	INV07628	INV07628	BOLD:AAA3666	PreservedSpecimen	Research Center in Biodiversity and Genetic Resources	Arthropoda	Insecta	Lepidoptera	Crambidae	Spoladea	Spoladea recurvalis (Fabricius, 1775)	species	Martin Corley			06/10/2018	Martin Corley | Sonia Ferreira	Portugal	Faro	Vila do Bispo, Cabo de Sao Vicente	37.0291	-8.98766	WGS 84	30				Adult		leg removed as tissue sample for DNA extraction	Barcode of Life Datasystems	Creative Commons - Share Alike	en
IBILP1509-19	IBILP1509-19	INV07632	INV07632	BOLD:AAM0029	PreservedSpecimen	Research Center in Biodiversity and Genetic Resources	Arthropoda	Insecta	Lepidoptera	Tortricidae	Thiodia	Thiodia trochillana (Frölich, 1828)	species	Martin Corley			06/10/2018	Martin Corley | Sonia Ferreira	Portugal	Faro	Vila do Bispo, Cabo de Sao Vicente	37.0291	-8.98766	WGS 84	30				Adult		leg removed as tissue sample for DNA extraction	Barcode of Life Datasystems	Creative Commons - Share Alike	en
IBILP1510-19	IBILP1510-19	INV07636	INV07636	BOLD:AAC2783	PreservedSpecimen	Research Center in Biodiversity and Genetic Resources	Arthropoda	Insecta	Lepidoptera	Geometridae	Acasis	Acasis viretata (Hübner, 1799)	species	Martin Corley			07/10/2018	Martin Corley | Sonia Ferreira	Portugal	Faro	Monchique, Monchique	37.3051	-8.5533	WGS 84	30				Adult		leg removed as tissue sample for DNA extraction	Barcode of Life Datasystems	Creative Commons - Share Alike	en
IBILP1511-19	IBILP1511-19	INV07637	INV07637	BOLD:AAL5782	PreservedSpecimen	Research Center in Biodiversity and Genetic Resources	Arthropoda	Insecta	Lepidoptera	Tortricidae	Cacoecimorpha	Cacoecimorpha pronubana (Hübner, 1796-1799)	species	Martin Corley			07/10/2018	Martin Corley | Sonia Ferreira	Portugal	Faro	Monchique, Monchique	37.3051	-8.5533	WGS 84	30				Adult		leg removed as tissue sample for DNA extraction	Barcode of Life Datasystems	Creative Commons - Share Alike	en
IBILP151-17	IBILP151-17	INV01242	INV01242	BOLD:AAA7740	PreservedSpecimen	Research Center in Biodiversity and Genetic Resources	Arthropoda	Insecta	Lepidoptera	Yponomeutidae	Yponomeuta	Yponomeuta evonymella (Linnaeus, 1758)	species	Martin Corley		Light traps	21/06/2015	Martin Corley | Rui Andrade	Portugal	Braganca	Braganca, Franca	41.9052	-6.7757	WGS 84	30		850	850	Adult		leg removed as tissue sample for DNA extraction	Barcode of Life Datasystems	Creative Commons - Share Alike	en
IBILP1512-19	IBILP1512-19	INV07638	INV07638	BOLD:ADM0327	PreservedSpecimen	Research Center in Biodiversity and Genetic Resources	Arthropoda	Insecta	Lepidoptera	Gelechiidae	Mirificarma	Mirificarma cabezella (Chrétien, 1925)	species	Martin Corley			07/10/2018	Martin Corley | Sonia Ferreira	Portugal	Faro	Monchique, Monchique	37.3051	-8.5533	WGS 84	30				Adult		leg removed as tissue sample for DNA extraction	Barcode of Life Datasystems	Creative Commons - Share Alike	en
IBILP1513-19	IBILP1513-19	INV07639	INV07639	BOLD:ACS3074	PreservedSpecimen	Research Center in Biodiversity and Genetic Resources	Arthropoda	Insecta	Lepidoptera	Tortricidae	Cydia	Cydia fagiglandana (Zeller, 1841)	species	Martin Corley			07/10/2018	Martin Corley | Sonia Ferreira	Portugal	Faro	Monchique, Monchique	37.3051	-8.5533	WGS 84	30				Adult		leg removed as tissue sample for DNA extraction	Barcode of Life Datasystems	Creative Commons - Share Alike	en
IBILP1514-19	IBILP1514-19	INV07645	INV07645	BOLD:AAC1283	PreservedSpecimen	Research Center in Biodiversity and Genetic Resources	Arthropoda	Insecta	Lepidoptera	Noctuidae	Aedia	Aedia leucomelas (Linnaeus, 1758)	species	Martin Corley			05/10/2018	Martin Corley | Sonia Ferreira	Portugal	Faro	Faro, Santa Barbara de Nexe	37.1028	-7.96246	WGS 84	30				Adult		leg removed as tissue sample for DNA extraction	Barcode of Life Datasystems	Creative Commons - Share Alike	en
IBILP1515-19	IBILP1515-19	INV07647	INV07647	BOLD:AAA6139	PreservedSpecimen	Research Center in Biodiversity and Genetic Resources	Arthropoda	Insecta	Lepidoptera	Geometridae	Isturgia	Isturgia deerraria (Walker, 1861)	species	Martin Corley			05/10/2018	Martin Corley | Sonia Ferreira	Portugal	Faro	Sao Bras de Alportel, Sao Bras de Alportel N2	37.1971	-7.92209	WGS 84	30				Adult		leg removed as tissue sample for DNA extraction	Barcode of Life Datasystems	Creative Commons - Share Alike	en
IBILP1516-19	IBILP1516-19	INV07650	INV07650	BOLD:AAN1812	PreservedSpecimen	Research Center in Biodiversity and Genetic Resources	Arthropoda	Insecta	Lepidoptera	Noctuidae	Condica	Condica viscosa (Freyer, 1831)	species	Martin Corley			05/10/2018	Martin Corley | Sonia Ferreira	Portugal	Faro	Sao Bras de Alportel, Javali	37.207	-7.8937	WGS 84	30				Adult		leg removed as tissue sample for DNA extraction	Barcode of Life Datasystems	Creative Commons - Share Alike	en
IBILP1517-19	IBILP1517-19	INV07652	INV07652	BOLD:AAA8258	PreservedSpecimen	Research Center in Biodiversity and Genetic Resources	Arthropoda	Insecta	Lepidoptera	Geometridae	Idaea	Idaea straminata (Borkhausen, 1794)	species	Martin Corley			07/10/2018	Martin Corley | Sonia Ferreira	Portugal	Faro	Monchique, Monchique	37.3051	-8.5533	WGS 84	30				Adult		leg removed as tissue sample for DNA extraction	Barcode of Life Datasystems	Creative Commons - Share Alike	en
IBILP1518-19	IBILP1518-19	INV07665	INV07665	BOLD:ACA9652	PreservedSpecimen	Research Center in Biodiversity and Genetic Resources	Arthropoda	Insecta	Lepidoptera	Pyralidae	Phycita	Phycita diaphana Staudinger, 1870	species	Martin Corley			06/10/2018	Martin Corley | Sonia Ferreira	Portugal	Faro	Vila do Bispo, Cabo de Sao Vicente	37.0291	-8.98766	WGS 84	30				Adult		leg removed as tissue sample for DNA extraction	Barcode of Life Datasystems	Creative Commons - Share Alike	en
IBILP1519-19	IBILP1519-19	INV07672	INV07672	BOLD:ACH2178	PreservedSpecimen	Research Center in Biodiversity and Genetic Resources	Arthropoda	Insecta	Lepidoptera	Tortricidae	Lobesia	Lobesia botrana (Denis & Schiffermüller), 1775	species	Martin Corley			08/10/2018	Martin Corley | Sonia Ferreira	Portugal	Faro	Aljezur, Carrapateira	37.1972	-8.90695	WGS 84	30				Adult		leg removed as tissue sample for DNA extraction	Barcode of Life Datasystems	Creative Commons - Share Alike	en
IBILP1520-19	IBILP1520-19	INV07674	INV07674	BOLD:ADO2699	PreservedSpecimen	Research Center in Biodiversity and Genetic Resources	Arthropoda	Insecta	Lepidoptera	Gelechiidae	Caryocolum	Caryocolum provinciella (Stainton, 1869)	species	Martin Corley			08/10/2018	Martin Corley | Sonia Ferreira	Portugal	Faro	Aljezur, Carrapateira	37.1972	-8.90695	WGS 84	30				Adult		leg removed as tissue sample for DNA extraction	Barcode of Life Datasystems	Creative Commons - Share Alike	en
IBILP1521-19	IBILP1521-19	INV07685	INV07685	BOLD:AAA2393	PreservedSpecimen	Research Center in Biodiversity and Genetic Resources	Arthropoda	Insecta	Lepidoptera	Sphingidae	Agrius	Agrius convolvuli Linnaeus, 1758	species	Martin Corley			08/10/2018	Martin Corley | Sonia Ferreira	Portugal	Faro	Aljezur, Carrapateira	37.1972	-8.90695	WGS 84	30				Adult		leg removed as tissue sample for DNA extraction	Barcode of Life Datasystems	Creative Commons - Share Alike	en
IBILP152-17	IBILP152-17	INV01245	INV01245	BOLD:AAY7887	PreservedSpecimen	Research Center in Biodiversity and Genetic Resources	Arthropoda	Insecta	Lepidoptera	Noctuidae	Cleonymia	Cleonymia baetica Rambur, 1837	species	Martin Corley		Light traps	21/06/2015	Martin Corley | Rui Andrade	Portugal	Braganca	Braganca, Franca	41.9052	-6.7757	WGS 84	30		850	850	Adult		leg removed as tissue sample for DNA extraction	Barcode of Life Datasystems	Creative Commons - Share Alike	en
IBILP1522-19	IBILP1522-19	INV07687	INV07687	BOLD:AED0705	PreservedSpecimen	Research Center in Biodiversity and Genetic Resources	Arthropoda	Insecta	Lepidoptera	Crambidae	Metasia	Metasia suppandalis (Hübner, 1823)	species	Martin Corley			08/10/2018	Martin Corley | Sonia Ferreira	Portugal	Faro	Vila do Bispo, Vale Santo	37.0512	-8.96071	WGS 84	30				Adult		leg removed as tissue sample for DNA extraction	Barcode of Life Datasystems	Creative Commons - Share Alike	en
IBILP1523-19	IBILP1523-19	INV07689	INV07689	BOLD:ABZ7648	PreservedSpecimen	Research Center in Biodiversity and Genetic Resources	Arthropoda	Insecta	Lepidoptera	Erebidae	Ophiusa	Ophiusa tirhaca Cramer, 1773	species	Martin Corley			09/10/2018	Martin Corley | Sonia Ferreira	Portugal	Setubal	Setubal, Convento da Arrabida	38.4752	-8.99366	WGS 84	30				Adult		leg removed as tissue sample for DNA extraction	Barcode of Life Datasystems	Creative Commons - Share Alike	en
IBILP1524-19	IBILP1524-19	INV07695	INV07695	BOLD:AAJ1522	PreservedSpecimen	Research Center in Biodiversity and Genetic Resources	Arthropoda	Insecta	Lepidoptera	Crambidae	Agriphila	Agriphila latistria (Haworth, 1811)	species	Martin Corley			09/10/2018	Martin Corley | Sonia Ferreira	Portugal	Setubal	Setubal, Convento da Arrabida	38.4752	-8.99366	WGS 84	30				Adult		leg removed as tissue sample for DNA extraction	Barcode of Life Datasystems	Creative Commons - Share Alike	en
IBILP1525-19	IBILP1525-19	INV07701	INV07701	BOLD:AAW5129	PreservedSpecimen	Research Center in Biodiversity and Genetic Resources	Arthropoda	Insecta	Lepidoptera	Pyralidae	Cryptoblabes	Cryptoblabes gnidiella Millière, 1867	species	Martin Corley			08/10/2018	Martin Corley | Sonia Ferreira	Portugal	Faro	Aljezur, Carrapateira	37.1972	-8.90695	WGS 84	30				Adult		leg removed as tissue sample for DNA extraction	Barcode of Life Datasystems	Creative Commons - Share Alike	en
IBILP1526-19	IBILP1526-19	INV07703	INV07703	BOLD:AEC8003	PreservedSpecimen	Research Center in Biodiversity and Genetic Resources	Arthropoda	Insecta	Lepidoptera	Crambidae	Eudonia	Eudonia lineola Curtis, 1827	species	Martin Corley			08/10/2018	Martin Corley | Sonia Ferreira	Portugal	Faro	Vila do Bispo, Vale Santo	37.0512	-8.96071	WGS 84	30				Adult		leg removed as tissue sample for DNA extraction	Barcode of Life Datasystems	Creative Commons - Share Alike	en
IBILP1527-19	IBILP1527-19	INV07705	INV07705	BOLD:AAZ9000	PreservedSpecimen	Research Center in Biodiversity and Genetic Resources	Arthropoda	Insecta	Lepidoptera	Depressariidae	Agonopterix	Agonopterix subpropinquella Stainton, 1849	species	Martin Corley			08/10/2018	Martin Corley | Sonia Ferreira	Portugal	Faro	Vila do Bispo, Vale Santo	37.0512	-8.96071	WGS 84	30				Adult		leg removed as tissue sample for DNA extraction	Barcode of Life Datasystems	Creative Commons - Share Alike	en
IBILP1528-19	IBILP1528-19	INV07707	INV07707	BOLD:ADZ6552	PreservedSpecimen	Research Center in Biodiversity and Genetic Resources	Arthropoda	Insecta	Lepidoptera	Depressariidae	Agonopterix	Agonopterix rigidella Chrétien, 1907	species	Martin Corley			09/10/2018	Martin Corley | Sonia Ferreira	Portugal	Setubal	Setubal, Convento da Arrabida	38.4752	-8.99366	WGS 84	30				Adult		leg removed as tissue sample for DNA extraction	Barcode of Life Datasystems	Creative Commons - Share Alike	en
IBILP1529-19	IBILP1529-19	INV07712	INV07712	BOLD:AAK2790	PreservedSpecimen	Research Center in Biodiversity and Genetic Resources	Arthropoda	Insecta	Lepidoptera	Gelechiidae	Carpatolechia	Carpatolechia decorella (Haworth, 1812)	species	Martin Corley			09/10/2018	Martin Corley | Sonia Ferreira	Portugal	Setubal	Setubal, Convento da Arrabida	38.4752	-8.99366	WGS 84	30				Adult		leg removed as tissue sample for DNA extraction	Barcode of Life Datasystems	Creative Commons - Share Alike	en
IBILP1530-19	IBILP1530-19	INV07718	INV07718	BOLD:AEC8533	PreservedSpecimen	Research Center in Biodiversity and Genetic Resources	Arthropoda	Insecta	Lepidoptera	Noctuidae	Coenobia	Coenobia rufa Haworth, 1809	species	Martin Corley			08/10/2018	Martin Corley | Sonia Ferreira	Portugal	Faro	Aljezur, Carrapateira Ponds	37.1826	-8.88463	WGS 84	30				Adult		leg removed as tissue sample for DNA extraction	Barcode of Life Datasystems	Creative Commons - Share Alike	en
IBILP1531-19	IBILP1531-19	INV07765	INV07765	BOLD:AAY5256	PreservedSpecimen	Research Center in Biodiversity and Genetic Resources	Arthropoda	Insecta	Lepidoptera	Noctuidae	Xestia	Xestia kermesina Mabille, 1869	species	Martin Corley			05/10/2018	Martin Corley | Sonia Ferreira	Portugal	Faro	Sao Bras de Alportel, Javali	37.207	-7.8937	WGS 84	30				Adult		leg removed as tissue sample for DNA extraction	Barcode of Life Datasystems	Creative Commons - Share Alike	en
IBILP153-17	IBILP153-17	INV01290	INV01290	BOLD:AAB1551	PreservedSpecimen	Research Center in Biodiversity and Genetic Resources	Arthropoda	Insecta	Lepidoptera	Noctuidae	Apamea	Apamea monoglypha (Hufnagel, 1766)	species	Martin Corley		Light traps	06/06/2016	Martin Corley | Sonia Ferreira | Rui Andrade	Portugal	Braganca	Vinhais, Vinhais	41.8345	-7.0038	WGS 84	30		683	683	Adult		leg removed as tissue sample for DNA extraction	Barcode of Life Datasystems	Creative Commons - Share Alike	en
IBILP1532-19	IBILP1532-19	INV07766	INV07766	BOLD:ACE4947	PreservedSpecimen	Research Center in Biodiversity and Genetic Resources	Arthropoda	Insecta	Lepidoptera	Noctuidae	Spodoptera	Spodoptera littoralis (Boisduval, 1833)	species	Martin Corley			05/10/2018	Martin Corley | Sonia Ferreira	Portugal	Faro	Faro, Santa Barbara de Nexe	37.1028	-7.96246	WGS 84	30				Adult		leg removed as tissue sample for DNA extraction	Barcode of Life Datasystems	Creative Commons - Share Alike	en
IBILP1533-19	IBILP1533-19	INV07770	INV07770	BOLD:AAA6139	PreservedSpecimen	Research Center in Biodiversity and Genetic Resources	Arthropoda	Insecta	Lepidoptera	Geometridae	Isturgia	Isturgia deerraria (Walker, 1861)	species	Martin Corley			07/10/2018	Martin Corley | Sonia Ferreira	Portugal	Faro	Monchique, Monchique	37.3051	-8.5533	WGS 84	30				Adult		leg removed as tissue sample for DNA extraction	Barcode of Life Datasystems	Creative Commons - Share Alike	en
IBILP1534-19	IBILP1534-19	INV07771	INV07771	BOLD:AAW7520	PreservedSpecimen	Research Center in Biodiversity and Genetic Resources	Arthropoda	Insecta	Lepidoptera	Noctuidae	Xestia	Xestia agathina Duponchel, 1827	species	Martin Corley			07/10/2018	Martin Corley | Sonia Ferreira	Portugal	Faro	Monchique, Monchique	37.3051	-8.5533	WGS 84	30				Adult		leg removed as tissue sample for DNA extraction	Barcode of Life Datasystems	Creative Commons - Share Alike	en
IBILP1535-19	IBILP1535-19	INV07778	INV07778	BOLD:AAB8808	PreservedSpecimen	Research Center in Biodiversity and Genetic Resources	Arthropoda	Insecta	Lepidoptera	Nolidae	Bena	Bena bicolorana (Füssly, 1775)	species	Martin Corley			07/10/2018	Martin Corley | Sonia Ferreira	Portugal	Faro	Monchique, Monchique	37.3051	-8.5533	WGS 84	30				Adult		leg removed as tissue sample for DNA extraction	Barcode of Life Datasystems	Creative Commons - Share Alike	en
IBILP1536-19	IBILP1536-19	INV07780	INV07780	BOLD:AAD7906	PreservedSpecimen	Research Center in Biodiversity and Genetic Resources	Arthropoda	Insecta	Lepidoptera	Geometridae	Ekboarmia	Ekboarmia atlanticaria Staudinger, 1859	species	Martin Corley			08/10/2018	Martin Corley | Sonia Ferreira	Portugal	Faro	Aljezur, Carrapateira	37.1972	-8.90695	WGS 84	30				Adult		leg removed as tissue sample for DNA extraction	Barcode of Life Datasystems	Creative Commons - Share Alike	en
IBILP1537-19	IBILP1537-19	INV07781	INV07781	BOLD:AAE9526	PreservedSpecimen	Research Center in Biodiversity and Genetic Resources	Arthropoda	Insecta	Lepidoptera	Geometridae	Catarhoe	Catarhoe basochesiata (Duponchel, 1831)	species	Martin Corley			08/10/2018	Martin Corley | Sonia Ferreira	Portugal	Faro	Aljezur, Carrapateira	37.1972	-8.90695	WGS 84	30				Adult		leg removed as tissue sample for DNA extraction	Barcode of Life Datasystems	Creative Commons - Share Alike	en
IBILP1538-19	IBILP1538-19	INV07784	INV07784	BOLD:ABA9646	PreservedSpecimen	Research Center in Biodiversity and Genetic Resources	Arthropoda	Insecta	Lepidoptera	Geometridae	Perigune	Perigune convergata (Villers, 1789)	species	Martin Corley			08/10/2018	Martin Corley | Sonia Ferreira	Portugal	Faro	Aljezur, Carrapateira	37.1972	-8.90695	WGS 84	30				Adult		leg removed as tissue sample for DNA extraction	Barcode of Life Datasystems	Creative Commons - Share Alike	en
IBILP1539-19	IBILP1539-19	INV07787	INV07787	BOLD:AAZ5040	PreservedSpecimen	Research Center in Biodiversity and Genetic Resources	Arthropoda	Insecta	Lepidoptera	Noctuidae	Agrotis	Agrotis graslini Rambur, 1848	species	Martin Corley			08/10/2018	Martin Corley | Sonia Ferreira	Portugal	Faro	Aljezur, Carrapateira	37.1972	-8.90695	WGS 84	30				Adult		leg removed as tissue sample for DNA extraction	Barcode of Life Datasystems	Creative Commons - Share Alike	en
IBILP1540-19	IBILP1540-19	INV07788	INV07788	BOLD:AAY7842	PreservedSpecimen	Research Center in Biodiversity and Genetic Resources	Arthropoda	Insecta	Lepidoptera	Noctuidae	Caradrina	Caradrina germainii (Duponchel, 1835)	species	Martin Corley			08/10/2018	Martin Corley | Sonia Ferreira	Portugal	Faro	Aljezur, Carrapateira	37.1972	-8.90695	WGS 84	30				Adult		leg removed as tissue sample for DNA extraction	Barcode of Life Datasystems	Creative Commons - Share Alike	en
IBILP1541-19	IBILP1541-19	INV07791	INV07791	BOLD:AEC9095	PreservedSpecimen	Research Center in Biodiversity and Genetic Resources	Arthropoda	Insecta	Lepidoptera	Crambidae	Arnia	Arnia nervosalis Guenée, 1849	species	Martin Corley			08/10/2018	Martin Corley | Sonia Ferreira	Portugal	Faro	Aljezur, Carrapateira	37.1972	-8.90695	WGS 84	30				Adult		leg removed as tissue sample for DNA extraction	Barcode of Life Datasystems	Creative Commons - Share Alike	en
IBILP154-17	IBILP154-17	INV01298	INV01298	BOLD:AAJ5576	PreservedSpecimen	Research Center in Biodiversity and Genetic Resources	Arthropoda	Insecta	Lepidoptera	Erebidae	Coscinia	Coscinia striata Linnaeus, 1758	species	Martin Corley		Light traps	26/08/2016	Martin Corley | Sonia Ferreira | Ana Rita Goncalves	Portugal	Guarda	Seia, Hydroelectric power plant of Ponte de Jugais	40.3846	-7.7049	WGS 84	30		570	570	Adult		leg removed as tissue sample for DNA extraction	Barcode of Life Datasystems	Creative Commons - Share Alike	en
IBILP1542-19	IBILP1542-19	INV07792	INV07792	BOLD:ACE4947	PreservedSpecimen	Research Center in Biodiversity and Genetic Resources	Arthropoda	Insecta	Lepidoptera	Noctuidae	Spodoptera	Spodoptera littoralis (Boisduval, 1833)	species	Martin Corley			08/10/2018	Martin Corley | Sonia Ferreira	Portugal	Faro	Aljezur, Carrapateira	37.1972	-8.90695	WGS 84	30				Adult		leg removed as tissue sample for DNA extraction	Barcode of Life Datasystems	Creative Commons - Share Alike	en
IBILP1543-19	IBILP1543-19	INV07794	INV07794	BOLD:ACI2198	PreservedSpecimen	Research Center in Biodiversity and Genetic Resources	Arthropoda	Insecta	Lepidoptera	Notodontidae	Thaumetopoea	Thaumetopoea herculeana Rambur, 1842	species	Martin Corley			08/10/2018	Martin Corley | Sonia Ferreira	Portugal	Faro	Aljezur, Carrapateira	37.1972	-8.90695	WGS 84	30				Adult		leg removed as tissue sample for DNA extraction	Barcode of Life Datasystems	Creative Commons - Share Alike	en
IBILP1544-19	IBILP1544-19	INV07799	INV07799	BOLD:ADT6396	PreservedSpecimen	Research Center in Biodiversity and Genetic Resources	Arthropoda	Insecta	Lepidoptera	Notodontidae	Thaumetopoea	Thaumetopoea pityocampa (Denis & Schiffermüller), 1776	species	Martin Corley			08/10/2018	Martin Corley | Sonia Ferreira	Portugal	Faro	Vila do Bispo, Vale Santo	37.0512	-8.96071	WGS 84	30				Adult		leg removed as tissue sample for DNA extraction	Barcode of Life Datasystems	Creative Commons - Share Alike	en
IBILP1545-19	IBILP1545-19	INV07801	INV07801	BOLD:AAC6249	PreservedSpecimen	Research Center in Biodiversity and Genetic Resources	Arthropoda	Insecta	Lepidoptera	Noctuidae	Aporophyla	Aporophyla nigra Haworth, 1809	species	Martin Corley			09/10/2018	Martin Corley | Sonia Ferreira	Portugal	Setubal	Setubal, Convento da Arrabida	38.4752	-8.99366	WGS 84	30				Adult		leg removed as tissue sample for DNA extraction	Barcode of Life Datasystems	Creative Commons - Share Alike	en
IBILP1546-19	IBILP1546-19	INV07802	INV07802	BOLD:AAF6413	PreservedSpecimen	Research Center in Biodiversity and Genetic Resources	Arthropoda	Insecta	Lepidoptera	Geometridae	Eupithecia	Eupithecia phoeniceata (Rambur, 1834)	species	Martin Corley			09/10/2018	Martin Corley | Sonia Ferreira	Portugal	Setubal	Setubal, Convento da Arrabida	38.4752	-8.99366	WGS 84	30				Adult		leg removed as tissue sample for DNA extraction	Barcode of Life Datasystems	Creative Commons - Share Alike	en
IBILP1547-19	IBILP1547-19	INV07803	INV07803	BOLD:AAA0965	PreservedSpecimen	Research Center in Biodiversity and Genetic Resources	Arthropoda	Insecta	Lepidoptera	Pyralidae	Galleria	Galleria mellonella (Linnaeus, 1758)	species	Martin Corley			09/10/2018	Martin Corley | Sonia Ferreira	Portugal	Setubal	Setubal, Convento da Arrabida	38.4752	-8.99366	WGS 84	30				Adult		leg removed as tissue sample for DNA extraction	Barcode of Life Datasystems	Creative Commons - Share Alike	en
IBILP1548-19	IBILP1548-19	INV07804	INV07804	BOLD:AAC3410	PreservedSpecimen	Research Center in Biodiversity and Genetic Resources	Arthropoda	Insecta	Lepidoptera	Noctuidae	Trichoplusia	Trichoplusia ni (Hübner)	species	Martin Corley			09/10/2018	Martin Corley | Sonia Ferreira	Portugal	Setubal	Setubal, Convento da Arrabida	38.4752	-8.99366	WGS 84	30				Adult		leg removed as tissue sample for DNA extraction	Barcode of Life Datasystems	Creative Commons - Share Alike	en
IBILP1549-19	IBILP1549-19	INV07808	INV07808	BOLD:AAD7906	PreservedSpecimen	Research Center in Biodiversity and Genetic Resources	Arthropoda	Insecta	Lepidoptera	Geometridae	Ekboarmia	Ekboarmia atlanticaria Staudinger, 1859	species	Martin Corley			08/10/2018	Martin Corley | Sonia Ferreira	Portugal	Faro	Aljezur, Carrapateira	37.1972	-8.90695	WGS 84	30				Adult		leg removed as tissue sample for DNA extraction	Barcode of Life Datasystems	Creative Commons - Share Alike	en
IBILP1550-19	IBILP1550-19	INV06303	INV06303	BOLD:AAC8627	PreservedSpecimen	Research Center in Biodiversity and Genetic Resources	Arthropoda	Insecta	Lepidoptera	Erebidae	Arctia	Arctia villica Linnaeus, 1758	species	Martin Corley			16/05/2018	Martin Corley | Sonia Ferreira | Luis Silva | Daniel Oliveira	Portugal	Guarda	Figueira de Castelo Rodrigo, Quinta do Chegao, Rio Agueda	41.018	-6.93365	WGS 84	30				Adult		leg removed as tissue sample for DNA extraction	Barcode of Life Datasystems	Creative Commons - Share Alike	en
IBILP1551-19	IBILP1551-19	INV07502	INV07502	BOLD:ACE8861	PreservedSpecimen	Research Center in Biodiversity and Genetic Resources	Arthropoda	Insecta	Lepidoptera	Sphingidae	Hyles	Hyles euphorbiae Linnaeus, 1758	species	Martin Corley			03/10/2018	Martin Corley | Sonia Ferreira	Portugal	Faro	Castro Marim, Praia Verde	37.1759	-7.4776	WGS 84	30				Adult		leg removed as tissue sample for DNA extraction	Barcode of Life Datasystems	Creative Commons - Share Alike	en
IBILP155-17	IBILP155-17	INV01302	INV01302	BOLD:AAA8699	PreservedSpecimen	Research Center in Biodiversity and Genetic Resources	Arthropoda	Insecta	Lepidoptera	Tortricidae	Ditula	Ditula angustiorana (Haworth, 1811)	species	Martin Corley		Light traps	22/06/2015	Martin Corley | Sonia Ferreira	Portugal	Viana do Castelo	Melgaco, Podre - Assureira	42.0028	-8.1691	WGS 84	30		811	811	Adult		leg removed as tissue sample for DNA extraction	Barcode of Life Datasystems	Creative Commons - Share Alike	en
IBILP1552-19	IBILP1552-19	INV07790	INV07790	BOLD:ACE6246	PreservedSpecimen	Research Center in Biodiversity and Genetic Resources	Arthropoda	Insecta	Lepidoptera	Noctuidae	Leucania	Leucania loreyi (Duponchel, 1827)	species	Martin Corley			08/10/2018	Martin Corley | Sonia Ferreira	Portugal	Faro	Aljezur, Carrapateira	37.1972	-8.90695	WGS 84	30				Adult		leg removed as tissue sample for DNA extraction	Barcode of Life Datasystems	Creative Commons - Share Alike	en
IBILP1553-19	IBILP1553-19	INV05897	INV05897	BOLD:AAD4893	PreservedSpecimen	Research Center in Biodiversity and Genetic Resources	Arthropoda	Insecta	Lepidoptera	Depressariidae	Depressaria	Depressaria daucella (Denis & Schiffermüller), 1775	species	Martin Corley			16/06/2018	Martin Corley | Sonia Ferreira | Luis Silva	Portugal	Castelo Branco	Idanha-a-Nova, Herdade da Poupa	39.6804	-7.09763	WGS 84	30				Adult		leg removed as tissue sample for DNA extraction	Barcode of Life Datasystems	Creative Commons - Share Alike	en
IBILP1555-19	IBILP1555-19	INV05914	INV05914	BOLD:AAI2598	PreservedSpecimen	Research Center in Biodiversity and Genetic Resources	Arthropoda	Insecta	Lepidoptera	Tortricidae	Pammene	Pammene giganteana (Peyerimhoff, 1863)	species	Martin Corley			07/04/2018	Joao Nunes	Portugal	Porto	Gaia, Parque Biologico de Gaia	41.098	-8.557	WGS 84	30				Adult		leg removed as tissue sample for DNA extraction	Barcode of Life Datasystems	Creative Commons - Share Alike	en
IBILP1556-19	IBILP1556-19	INV05932	INV05932	BOLD:AAE9000	PreservedSpecimen	Research Center in Biodiversity and Genetic Resources	Arthropoda	Insecta	Lepidoptera	Noctuidae	Denticucullus	Denticucullus pygmina Haworth, 1809	species	Martin Corley			10/09/2017	Jorge Rosete	Portugal	Guarda	Manteigas, Vale Glaciar do Zezere	40.3564	-7.55952	WGS 84	30				Adult		leg removed as tissue sample for DNA extraction	Barcode of Life Datasystems	Creative Commons - Share Alike	en
IBILP1557-19	IBILP1557-19	INV05933	INV05933	BOLD:AAJ6981	PreservedSpecimen	Research Center in Biodiversity and Genetic Resources	Arthropoda	Insecta	Lepidoptera	Coleophoridae	Coleophora	Coleophora adelogrammella Zeller, 1849	species	Martin Corley			10/09/2017	Jorge Rosete	Portugal	Guarda	Manteigas, Vale Glaciar do Zezere	40.3564	-7.55952	WGS 84	30				Adult		leg removed as tissue sample for DNA extraction	Barcode of Life Datasystems	Creative Commons - Share Alike	en
IBILP1558-19	IBILP1558-19	INV05936	INV05936	BOLD:AAB3186	PreservedSpecimen	Research Center in Biodiversity and Genetic Resources	Arthropoda	Insecta	Lepidoptera	Coleophoridae	Coleophora	Coleophora versurella Zeller	species	Martin Corley			13/08/2017	Joao Nunes	Portugal	Porto	Vila Nova de Gaia, Madalena	41.1023	-8.65497	WGS 84	30				Adult		leg removed as tissue sample for DNA extraction	Barcode of Life Datasystems	Creative Commons - Share Alike	en
IBILP1559-19	IBILP1559-19	INV06401	INV06401	BOLD:AAV7971	PreservedSpecimen	Research Center in Biodiversity and Genetic Resources	Arthropoda	Insecta	Lepidoptera	Scythrididae	Scythris	Scythris tributella (Zeller, 1847)	species	Martin Corley			18/05/2018	Martin Corley | Sonia Ferreira | Luis Silva	Portugal	Braganca	Vinhais, Mofreita	41.9355	-6.90206	WGS 84	30				Adult		leg removed as tissue sample for DNA extraction	Barcode of Life Datasystems	Creative Commons - Share Alike	en
IBILP1560-19	IBILP1560-19	INV06455	INV06455	BOLD:AAU2898	PreservedSpecimen	Research Center in Biodiversity and Genetic Resources	Arthropoda	Insecta	Lepidoptera	Tineidae	Monopis	Monopis nigricantella (Millière, 1872)	species	Martin Corley			21/05/2018	Martin Corley | Sonia Ferreira | Luis Silva | Joana Verissimo | Vanessa Mata	Portugal	Braganca	Vila Flor, Vilarinho das Azenhas	41.3877	-7.18361	WGS 84	30				Adult		leg removed as tissue sample for DNA extraction	Barcode of Life Datasystems	Creative Commons - Share Alike	en
IBILP1561-19	IBILP1561-19	INV06463	INV06463	BOLD:ACE5411	PreservedSpecimen	Research Center in Biodiversity and Genetic Resources	Arthropoda	Insecta	Lepidoptera	Gracillariidae	Phyllonorycter	Phyllonorycter scopariella (Zeller, 1846)	species	Martin Corley			21/05/2018	Martin Corley | Sonia Ferreira | Luis Silva | Joana Verissimo | Vanessa Mata	Portugal	Braganca	Vila Flor, Vilarinho das Azenhas	41.3877	-7.18361	WGS 84	30				Adult		leg removed as tissue sample for DNA extraction	Barcode of Life Datasystems	Creative Commons - Share Alike	en
IBILP156-17	IBILP156-17	INV01304	INV01304	BOLD:AAJ8003	PreservedSpecimen	Research Center in Biodiversity and Genetic Resources	Arthropoda	Insecta	Lepidoptera	Oecophoridae	Borkhausenia	Borkhausenia minutella (Linnaeus, 1758)	species	Martin Corley		Light traps	22/06/2015	Martin Corley | Sonia Ferreira	Portugal	Viana do Castelo	Melgaco, Podre - Assureira	42.0028	-8.1691	WGS 84	30		811	811	Adult		leg removed as tissue sample for DNA extraction	Barcode of Life Datasystems	Creative Commons - Share Alike	en
IBILP157-17	IBILP157-17	INV01306	INV01306	BOLD:AAB6834	PreservedSpecimen	Research Center in Biodiversity and Genetic Resources	Arthropoda	Insecta	Lepidoptera	Erebidae	Eilema	Eilema depressa (Esper, 1786)	species	Martin Corley		Light traps	22/06/2015	Martin Corley | Sonia Ferreira	Portugal	Viana do Castelo	Melgaco, Podre - Assureira	42.0028	-8.1691	WGS 84	30		811	811	Adult		leg removed as tissue sample for DNA extraction	Barcode of Life Datasystems	Creative Commons - Share Alike	en
IBILP1577-20	IBILP1577-20	INV06304	INV06304	BOLD:AAM8919	PreservedSpecimen	Research Center in Biodiversity and Genetic Resources	Arthropoda	Insecta	Lepidoptera	Depressariidae	Agonopterix	Agonopterix thapsiella Zeller, 1847	species	Martin Corley			16/05/2018	Martin Corley | Sonia Ferreira	Portugal	Guarda	Figueira de Castelo Rodrigo, Quinta do Chegao, Rio Agueda	41.018	-6.934	WGS 84	30				Adult		leg removed as tissue sample for DNA extraction	Barcode of Life Datasystems	Creative Commons - Share Alike	en
IBILP1578-20	IBILP1578-20	INV06307	INV06307	BOLD:ACF2447	PreservedSpecimen	Research Center in Biodiversity and Genetic Resources	Arthropoda	Insecta	Lepidoptera	Lasiocampidae	Phyllodesma	Phyllodesma kermesifolia (de Lajonquière, 1960)	species	Martin Corley			16/05/2018	Martin Corley | Sonia Ferreira	Portugal	Guarda	Figueira de Castelo Rodrigo, Quinta do Chegao, Rio Agueda	41.018	-6.934	WGS 84	30				Adult		leg removed as tissue sample for DNA extraction	Barcode of Life Datasystems	Creative Commons - Share Alike	en
IBILP1579-20	IBILP1579-20	INV06308	INV06308	BOLD:AAD5689	PreservedSpecimen	Research Center in Biodiversity and Genetic Resources	Arthropoda	Insecta	Lepidoptera	Noctuidae	Leucania	Leucania obsoleta Hübner	species	Martin Corley			16/05/2018	Martin Corley | Sonia Ferreira	Portugal	Guarda	Figueira de Castelo Rodrigo, Quinta do Chegao, Rio Agueda	41.018	-6.934	WGS 84	30				Adult		leg removed as tissue sample for DNA extraction	Barcode of Life Datasystems	Creative Commons - Share Alike	en
IBILP1580-20	IBILP1580-20	INV06309	INV06309	BOLD:AAY7584	PreservedSpecimen	Research Center in Biodiversity and Genetic Resources	Arthropoda	Insecta	Lepidoptera	Noctuidae	Amephana	Amephana anarrhini Duponchel, 1840	species	Martin Corley			16/05/2018	Martin Corley | Sonia Ferreira	Portugal	Guarda	Figueira de Castelo Rodrigo, Quinta do Chegao, Rio Agueda	41.018	-6.934	WGS 84	30				Adult		leg removed as tissue sample for DNA extraction	Barcode of Life Datasystems	Creative Commons - Share Alike	en
IBILP1581-20	IBILP1581-20	INV06310	INV06310	BOLD:AAC2038	PreservedSpecimen	Research Center in Biodiversity and Genetic Resources	Arthropoda	Insecta	Lepidoptera	Geometridae	Eupithecia	Eupithecia venosata (Fabricius, 1787)	species	Martin Corley			16/05/2018	Martin Corley | Sonia Ferreira	Portugal	Guarda	Figueira de Castelo Rodrigo, Quinta do Chegao, Rio Agueda	41.018	-6.934	WGS 84	30				Adult		leg removed as tissue sample for DNA extraction	Barcode of Life Datasystems	Creative Commons - Share Alike	en
IBILP158-17	IBILP158-17	INV01308	INV01308	BOLD:AAE1922	PreservedSpecimen	Research Center in Biodiversity and Genetic Resources	Arthropoda	Insecta	Lepidoptera	Gelechiidae	Monochroa	Monochroa cytisella (Curtis, 1837)	species	Martin Corley		Light traps	22/06/2015	Martin Corley | Sonia Ferreira	Portugal	Viana do Castelo	Melgaco, Podre - Assureira	42.0028	-8.1691	WGS 84	30		811	811	Adult		leg removed as tissue sample for DNA extraction	Barcode of Life Datasystems	Creative Commons - Share Alike	en
IBILP1582-20	IBILP1582-20	INV06313	INV06313	BOLD:AAE0693	PreservedSpecimen	Research Center in Biodiversity and Genetic Resources	Arthropoda	Insecta	Lepidoptera	Glyphipterigidae	Glyphipterix	Glyphipterix fuscoviridella Haworth, 1812	species	Martin Corley			15/05/2018	Martin Corley | Sonia Ferreira	Portugal	Guarda	Seia, Central Hidroelectrica da Ponte de Jugais	40.385	-7.705	WGS 84	30				Adult		leg removed as tissue sample for DNA extraction	Barcode of Life Datasystems	Creative Commons - Share Alike	en
IBILP1583-20	IBILP1583-20	INV06323	INV06323	BOLD:AAJ4017	PreservedSpecimen	Research Center in Biodiversity and Genetic Resources	Arthropoda	Insecta	Lepidoptera	Tortricidae	Cnephasia	Cnephasia alfacarana Razowski, 1958	species	Martin Corley			16/05/2018	Martin Corley | Sonia Ferreira	Portugal	Guarda	Vila Nova de Foz Coa, Pousada da Juventude de Vila Nova de Foz Coa	41.094	-7.14	WGS 84	30				Adult		leg removed as tissue sample for DNA extraction	Barcode of Life Datasystems	Creative Commons - Share Alike	en
IBILP1584-20	IBILP1584-20	INV06389	INV06389	BOLD:ABY7572	PreservedSpecimen	Research Center in Biodiversity and Genetic Resources	Arthropoda	Insecta	Lepidoptera	Zygaenidae	Adscita	Adscita jordani (Naufock, 1921)	species	Martin Corley			18/05/2018	Martin Corley | Sonia Ferreira	Portugal	Braganca	Braganca, Moinho do Canico	41.839	-6.89	WGS 84	30				Adult		leg removed as tissue sample for DNA extraction	Barcode of Life Datasystems	Creative Commons - Share Alike	en
IBILP1585-20	IBILP1585-20	INV06390	INV06390	BOLD:AAE5665	PreservedSpecimen	Research Center in Biodiversity and Genetic Resources	Arthropoda	Insecta	Lepidoptera	Zygaenidae	Jordanita	Jordanita notata (Zeller, 1847)	species	Martin Corley			18/05/2018	Martin Corley | Sonia Ferreira	Portugal	Braganca	Braganca, Moinho do Canico	41.839	-6.89	WGS 84	30				Adult		leg removed as tissue sample for DNA extraction	Barcode of Life Datasystems	Creative Commons - Share Alike	en
IBILP1586-20	IBILP1586-20	INV06392	INV06392	BOLD:AAC5667	PreservedSpecimen	Research Center in Biodiversity and Genetic Resources	Arthropoda	Insecta	Lepidoptera	Geometridae	Eupithecia	Eupithecia schiefereri Bohatsch, 1893	species	Martin Corley			18/05/2018	Martin Corley | Sonia Ferreira	Portugal	Braganca	Braganca, Moinho do Canico	41.839	-6.89	WGS 84	30				Adult		leg removed as tissue sample for DNA extraction	Barcode of Life Datasystems	Creative Commons - Share Alike	en
IBILP1587-20	IBILP1587-20	INV06394	INV06394	BOLD:AAB7562	PreservedSpecimen	Research Center in Biodiversity and Genetic Resources	Arthropoda	Insecta	Lepidoptera	Geometridae	Lobophora	Lobophora halterata (Hufnagel, 1767)	species	Martin Corley			18/05/2018	Martin Corley | Sonia Ferreira	Portugal	Braganca	Braganca, Franca	41.905	-6.776	WGS 84	30		850	850	Adult		leg removed as tissue sample for DNA extraction	Barcode of Life Datasystems	Creative Commons - Share Alike	en
IBILP1588-20	IBILP1588-20	INV06395	INV06395	BOLD:AAC5352	PreservedSpecimen	Research Center in Biodiversity and Genetic Resources	Arthropoda	Insecta	Lepidoptera	Geometridae	Aethalura	Aethalura punctulata (Denis & Schiffermüller), 1775	species	Martin Corley			18/05/2018	Martin Corley | Sonia Ferreira	Portugal	Braganca	Braganca, Franca	41.905	-6.776	WGS 84	30		850	850	Adult		leg removed as tissue sample for DNA extraction	Barcode of Life Datasystems	Creative Commons - Share Alike	en
IBILP1589-20	IBILP1589-20	INV06397	INV06397	BOLD:AAC5667	PreservedSpecimen	Research Center in Biodiversity and Genetic Resources	Arthropoda	Insecta	Lepidoptera	Geometridae	Eupithecia	Eupithecia schiefereri Bohatsch, 1893	species	Martin Corley			18/05/2018	Martin Corley | Sonia Ferreira	Portugal	Braganca	Braganca, Franca	41.905	-6.776	WGS 84	30		850	850	Adult		leg removed as tissue sample for DNA extraction	Barcode of Life Datasystems	Creative Commons - Share Alike	en
IBILP1590-20	IBILP1590-20	INV06405	INV06405	BOLD:AAD0238	PreservedSpecimen	Research Center in Biodiversity and Genetic Resources	Arthropoda	Insecta	Lepidoptera	Pyralidae	Hypochalcia	Hypochalcia ahenella (Denis & Schiffermüller), 1775	species	Martin Corley			18/05/2018	Martin Corley | Sonia Ferreira	Portugal	Braganca	Braganca, Moinho do Canico	41.839	-6.89	WGS 84	30				Adult		leg removed as tissue sample for DNA extraction	Barcode of Life Datasystems	Creative Commons - Share Alike	en
IBILP1591-20	IBILP1591-20	INV06423	INV06423	BOLD:AAE4956	PreservedSpecimen	Research Center in Biodiversity and Genetic Resources	Arthropoda	Insecta	Lepidoptera	Opostegidae	Opostega	Opostega salaciella (Treitschke, 1833) Zeller, 1839	species	Martin Corley			20/05/2018	Martin Corley | Sonia Ferreira	Portugal	Vila Real	Alijo, Carvalho, W. of Ribalonga	41.341	-7.493	WGS 84	30				Adult		leg removed as tissue sample for DNA extraction	Barcode of Life Datasystems	Creative Commons - Share Alike	en
IBILP159-17	IBILP159-17	INV01310	INV01310	BOLD:AAC2054	PreservedSpecimen	Research Center in Biodiversity and Genetic Resources	Arthropoda	Insecta	Lepidoptera	Noctuidae	Euplexia	Euplexia lucipara (Linnaeus, 1758)	species	Martin Corley		Light traps	22/06/2015	Martin Corley | Sonia Ferreira	Portugal	Viana do Castelo	Melgaco, Podre - Assureira	42.0028	-8.1691	WGS 84	30		811	811	Adult		leg removed as tissue sample for DNA extraction	Barcode of Life Datasystems	Creative Commons - Share Alike	en
IBILP1592-20	IBILP1592-20	INV06424	INV06424	BOLD:AAY3091	PreservedSpecimen	Research Center in Biodiversity and Genetic Resources	Arthropoda	Insecta	Lepidoptera	Geometridae	Eupithecia	Eupithecia pantellata Millière, 1875	species	Martin Corley			20/05/2018	Martin Corley | Sonia Ferreira	Portugal	Vila Real	Alijo, Carvalho, W. of Ribalonga	41.341	-7.493	WGS 84	30				Adult		leg removed as tissue sample for DNA extraction	Barcode of Life Datasystems	Creative Commons - Share Alike	en
IBILP1593-20	IBILP1593-20	INV06427	INV06427	BOLD:AAV3192	PreservedSpecimen	Research Center in Biodiversity and Genetic Resources	Arthropoda	Insecta	Lepidoptera	Praydidae	Distagmos	Distagmos ledereri Herrich-Schäffer, 1855	species	Martin Corley			20/05/2018	Martin Corley | Sonia Ferreira	Portugal	Vila Real	Alijo, Carvalho, W. of Ribalonga	41.341	-7.493	WGS 84	30				Adult		leg removed as tissue sample for DNA extraction	Barcode of Life Datasystems	Creative Commons - Share Alike	en
IBILP1594-20	IBILP1594-20	INV06433	INV06433	BOLD:AAI9225	PreservedSpecimen	Research Center in Biodiversity and Genetic Resources	Arthropoda	Insecta	Lepidoptera	Coleophoridae	Coleophora	Coleophora hieronella Zeller, 1849	species	Martin Corley			20/05/2018	Martin Corley | Sonia Ferreira	Portugal	Vila Real	Alijo, Carvalho, W. of Ribalonga	41.341	-7.493	WGS 84	30				Adult		leg removed as tissue sample for DNA extraction	Barcode of Life Datasystems	Creative Commons - Share Alike	en
IBILP1595-20	IBILP1595-20	INV06448	INV06448	BOLD:AEX3812	PreservedSpecimen	Research Center in Biodiversity and Genetic Resources	Arthropoda	Insecta	Lepidoptera	Depressariidae	Agonopterix	Agonopterix ferulae Zeller, 1847	species	Martin Corley			21/05/2018	Martin Corley | Sonia Ferreira	Portugal	Braganca	Vila Flor, Vilarinho das Azenhas	41.388	-7.184	WGS 84	30				Adult		leg removed as tissue sample for DNA extraction	Barcode of Life Datasystems	Creative Commons - Share Alike	en
IBILP1596-20	IBILP1596-20	INV06450	INV06450	BOLD:AAP8219	PreservedSpecimen	Research Center in Biodiversity and Genetic Resources	Arthropoda	Insecta	Lepidoptera	Pyralidae	Sciota	Sciota rhenella Zincken, 1818	species	Martin Corley			21/05/2018	Martin Corley | Sonia Ferreira	Portugal	Braganca	Vila Flor, Vilarinho das Azenhas	41.388	-7.184	WGS 84	30				Adult		leg removed as tissue sample for DNA extraction	Barcode of Life Datasystems	Creative Commons - Share Alike	en
IBILP1597-20	IBILP1597-20	INV06454	INV06454	BOLD:AAC1136	PreservedSpecimen	Research Center in Biodiversity and Genetic Resources	Arthropoda	Insecta	Lepidoptera	Tortricidae	Notocelia	Notocelia trimaculana (Haworth, 1811)	species	Martin Corley			21/05/2018	Martin Corley | Sonia Ferreira	Portugal	Braganca	Vila Flor, Vilarinho das Azenhas	41.388	-7.184	WGS 84	30				Adult		leg removed as tissue sample for DNA extraction	Barcode of Life Datasystems	Creative Commons - Share Alike	en
IBILP1598-20	IBILP1598-20	INV06461	INV06461	BOLD:AAD6975	PreservedSpecimen	Research Center in Biodiversity and Genetic Resources	Arthropoda	Insecta	Lepidoptera	Yponomeutidae	Paraswammerdamia	Paraswammerdamia nebulella (Goeze, 1783)	species	Martin Corley			21/05/2018	Martin Corley | Sonia Ferreira	Portugal	Braganca	Vila Flor, Vilarinho das Azenhas	41.388	-7.184	WGS 84	30				Adult		leg removed as tissue sample for DNA extraction	Barcode of Life Datasystems	Creative Commons - Share Alike	en
IBILP1599-20	IBILP1599-20	INV06462	INV06462	BOLD:ADT9398	PreservedSpecimen	Research Center in Biodiversity and Genetic Resources	Arthropoda	Insecta	Lepidoptera	Gelechiidae	Stomopteryx	Stomopteryx remissella (Zeller, 1847)	species	Martin Corley			21/05/2018	Martin Corley | Sonia Ferreira	Portugal	Braganca	Vila Flor, Vilarinho das Azenhas	41.388	-7.184	WGS 84	30				Adult		leg removed as tissue sample for DNA extraction	Barcode of Life Datasystems	Creative Commons - Share Alike	en
IBILP1600-20	IBILP1600-20	INV06465	INV06465	BOLD:AAI8202	PreservedSpecimen	Research Center in Biodiversity and Genetic Resources	Arthropoda	Insecta	Lepidoptera	Gelechiidae	Isophrictis	Isophrictis anthemidella (Wocke, 1871)	species	Martin Corley			21/05/2018	Martin Corley | Sonia Ferreira	Portugal	Braganca	Vila Flor, Vilarinho das Azenhas	41.388	-7.184	WGS 84	30				Adult		leg removed as tissue sample for DNA extraction	Barcode of Life Datasystems	Creative Commons - Share Alike	en
IBILP1601-20	IBILP1601-20	INV06493	INV06493	BOLD:AAB9868	PreservedSpecimen	Research Center in Biodiversity and Genetic Resources	Arthropoda	Insecta	Lepidoptera	Erebidae	Diaphora	Diaphora mendica (Clerck, 1759)	species	Martin Corley			12/05/2018	Martin Corley | Sonia Ferreira	Portugal	Aveiro	Arouca, Albergaria da Serra	40.859	-8.288	WGS 84	30				Adult		leg removed as tissue sample for DNA extraction	Barcode of Life Datasystems	Creative Commons - Share Alike	en
IBILP160-17	IBILP160-17	INV01312	INV01312	BOLD:AAB6255	PreservedSpecimen	Research Center in Biodiversity and Genetic Resources	Arthropoda	Insecta	Lepidoptera	Crambidae	Patania	Patania ruralis (Scopoli, 1763)	species	Martin Corley		Light traps	22/06/2015	Martin Corley | Sonia Ferreira	Portugal	Viana do Castelo	Melgaco, Podre - Assureira	42.0028	-8.1691	WGS 84	30		811	811	Adult		leg removed as tissue sample for DNA extraction	Barcode of Life Datasystems	Creative Commons - Share Alike	en
IBILP1602-20	IBILP1602-20	INV06495	INV06495	BOLD:ACH4292	PreservedSpecimen	Research Center in Biodiversity and Genetic Resources	Arthropoda	Insecta	Lepidoptera	Geometridae	Isturgia	Isturgia famula (Esper, 1787)	species	Martin Corley			12/05/2018	Martin Corley | Sonia Ferreira	Portugal	Aveiro	Arouca, Albergaria da Serra	40.859	-8.288	WGS 84	30				Adult		leg removed as tissue sample for DNA extraction	Barcode of Life Datasystems	Creative Commons - Share Alike	en
IBILP1603-20	IBILP1603-20	INV06501	INV06501	BOLD:AED0732	PreservedSpecimen	Research Center in Biodiversity and Genetic Resources	Arthropoda	Insecta	Lepidoptera	Noctuidae	Metopoceras	Metopoceras felicina (Donzel, 1844)	species	Martin Corley			13/05/2018	Martin Corley | Sonia Ferreira	Portugal	Castelo Branco	Idanha-a-Nova, Segura	39.821	-6.974	WGS 84	30				Adult		leg removed as tissue sample for DNA extraction	Barcode of Life Datasystems	Creative Commons - Share Alike	en
IBILP1604-20	IBILP1604-20	INV06502	INV06502	BOLD:ABY4065	PreservedSpecimen	Research Center in Biodiversity and Genetic Resources	Arthropoda	Insecta	Lepidoptera	Geometridae	Phaiogramma	Phaiogramma etruscaria (Zeller, 1849)	species	Martin Corley			13/05/2018	Martin Corley | Sonia Ferreira	Portugal	Castelo Branco	Idanha-a-Nova, Segura	39.821	-6.974	WGS 84	30				Adult		leg removed as tissue sample for DNA extraction	Barcode of Life Datasystems	Creative Commons - Share Alike	en
IBILP1605-20	IBILP1605-20	INV06507	INV06507	BOLD:AAY5683	PreservedSpecimen	Research Center in Biodiversity and Genetic Resources	Arthropoda	Insecta	Lepidoptera	Noctuidae	Apamea	Apamea arabs (Oberthür, 1881)	species	Martin Corley			13/05/2018	Martin Corley | Sonia Ferreira	Portugal	Castelo Branco	Idanha-a-Nova, Segura	39.821	-6.974	WGS 84	30				Adult		leg removed as tissue sample for DNA extraction	Barcode of Life Datasystems	Creative Commons - Share Alike	en
IBILP1606-20	IBILP1606-20	INV06516	INV06516	BOLD:ABZ6879	PreservedSpecimen	Research Center in Biodiversity and Genetic Resources	Arthropoda	Insecta	Lepidoptera	Noctuidae	Hadena	Hadena magnolii Boisduval, 1829	species	Martin Corley			13/05/2018	Martin Corley | Sonia Ferreira	Portugal	Castelo Branco	Idanha-a-Nova, Segura	39.821	-6.974	WGS 84	30				Adult		leg removed as tissue sample for DNA extraction	Barcode of Life Datasystems	Creative Commons - Share Alike	en
IBILP1607-20	IBILP1607-20	INV06523	INV06523	BOLD:AAC2054	PreservedSpecimen	Research Center in Biodiversity and Genetic Resources	Arthropoda	Insecta	Lepidoptera	Noctuidae	Euplexia	Euplexia lucipara (Linnaeus, 1758)	species	Martin Corley			15/05/2018	Martin Corley | Sonia Ferreira	Portugal	Guarda	Seia, Central Hidroelectrica da Ponte de Jugais	40.385	-7.705	WGS 84	30				Adult		leg removed as tissue sample for DNA extraction	Barcode of Life Datasystems	Creative Commons - Share Alike	en
IBILP1608-20	IBILP1608-20	INV06525	INV06525	BOLD:AAL0018	PreservedSpecimen	Research Center in Biodiversity and Genetic Resources	Arthropoda	Insecta	Lepidoptera	Noctuidae	Egira	Egira conspicillaris Linnaeus, 1758	species	Martin Corley			15/05/2018	Martin Corley | Sonia Ferreira	Portugal	Guarda	Seia, Central Hidroelectrica da Ponte de Jugais	40.385	-7.705	WGS 84	30				Adult		leg removed as tissue sample for DNA extraction	Barcode of Life Datasystems	Creative Commons - Share Alike	en
IBILP1609-20	IBILP1609-20	INV06527	INV06527	BOLD:ADT7493	PreservedSpecimen	Research Center in Biodiversity and Genetic Resources	Arthropoda	Insecta	Lepidoptera	Notodontidae	Drymonia	Drymonia querna (Denis & Schiffermüller), 1775	species	Martin Corley			15/05/2018	Martin Corley | Sonia Ferreira	Portugal	Guarda	Seia, Central Hidroelectrica da Ponte de Jugais	40.385	-7.705	WGS 84	30				Adult		leg removed as tissue sample for DNA extraction	Barcode of Life Datasystems	Creative Commons - Share Alike	en
IBILP1610-20	IBILP1610-20	INV06528	INV06528	BOLD:AAC2611	PreservedSpecimen	Research Center in Biodiversity and Genetic Resources	Arthropoda	Insecta	Lepidoptera	Noctuidae	Colocasia	Colocasia coryli (Linnaeus, 1758)	species	Martin Corley			15/05/2018	Martin Corley | Sonia Ferreira	Portugal	Guarda	Seia, Central Hidroelectrica da Ponte de Jugais	40.385	-7.705	WGS 84	30				Adult		leg removed as tissue sample for DNA extraction	Barcode of Life Datasystems	Creative Commons - Share Alike	en
IBILP1611-20	IBILP1611-20	INV06529	INV06529	BOLD:ABZ5171	PreservedSpecimen	Research Center in Biodiversity and Genetic Resources	Arthropoda	Insecta	Lepidoptera	Geometridae	Cataclysme	Cataclysme uniformata Bell, 1862	species	Martin Corley			15/05/2018	Martin Corley | Sonia Ferreira	Portugal	Guarda	Seia, Central Hidroelectrica da Ponte de Jugais	40.385	-7.705	WGS 84	30				Adult		leg removed as tissue sample for DNA extraction	Barcode of Life Datasystems	Creative Commons - Share Alike	en
IBILP161-17	IBILP161-17	INV01315	INV01315	BOLD:AAD4811	PreservedSpecimen	Research Center in Biodiversity and Genetic Resources	Arthropoda	Insecta	Lepidoptera	Geometridae	Jodis	Jodis lactearia (Linnaeus, 1758)	species	Martin Corley		Light traps	22/06/2015	Martin Corley | Sonia Ferreira	Portugal	Viana do Castelo	Melgaco, Podre - Assureira	42.0028	-8.1691	WGS 84	30		811	811	Adult		leg removed as tissue sample for DNA extraction	Barcode of Life Datasystems	Creative Commons - Share Alike	en
IBILP1612-20	IBILP1612-20	INV06533	INV06533	BOLD:ABY9866	PreservedSpecimen	Research Center in Biodiversity and Genetic Resources	Arthropoda	Insecta	Lepidoptera	Notodontidae	Notodonta	Notodonta ziczac (Linnaeus, 1758)	species	Martin Corley			15/05/2018	Martin Corley | Sonia Ferreira	Portugal	Guarda	Seia, Central Hidroelectrica da Ponte de Jugais	40.385	-7.705	WGS 84	30				Adult		leg removed as tissue sample for DNA extraction	Barcode of Life Datasystems	Creative Commons - Share Alike	en
IBILP1613-20	IBILP1613-20	INV06641	INV06641	BOLD:ABV3881	PreservedSpecimen	Research Center in Biodiversity and Genetic Resources	Arthropoda	Insecta	Lepidoptera	Noctuidae	Lophoterges	Lophoterges millierei Staudinger, 1870	species	Martin Corley			15/05/2018	Martin Corley | Sonia Ferreira	Portugal	Guarda	Seia, Central Hidroelectrica da Ponte de Jugais	40.385	-7.705	WGS 84	30				Adult		leg removed as tissue sample for DNA extraction	Barcode of Life Datasystems	Creative Commons - Share Alike	en
IBILP1614-20	IBILP1614-20	INV06648	INV06648	BOLD:AAD0066	PreservedSpecimen	Research Center in Biodiversity and Genetic Resources	Arthropoda	Insecta	Lepidoptera	Notodontidae	Drymonia	Drymonia ruficornis (Hufnagel, 1766)	species	Martin Corley			17/05/2018	Martin Corley | Sonia Ferreira	Portugal	Braganca	Braganca, Paramio	41.892	-6.865	WGS 84	30				Adult		leg removed as tissue sample for DNA extraction	Barcode of Life Datasystems	Creative Commons - Share Alike	en
IBILP1615-20	IBILP1615-20	INV06649	INV06649	BOLD:AAA9515	PreservedSpecimen	Research Center in Biodiversity and Genetic Resources	Arthropoda	Insecta	Lepidoptera	Geometridae	Chloroclysta	Chloroclysta siterata (Hufnagel, 1767)	species	Martin Corley			17/05/2018	Martin Corley | Sonia Ferreira	Portugal	Braganca	Braganca, Paramio	41.892	-6.865	WGS 84	30				Adult		leg removed as tissue sample for DNA extraction	Barcode of Life Datasystems	Creative Commons - Share Alike	en
IBILP1616-20	IBILP1616-20	INV06650	INV06650	BOLD:AAA7522	PreservedSpecimen	Research Center in Biodiversity and Genetic Resources	Arthropoda	Insecta	Lepidoptera	Geometridae	Thera	Thera obeliscata (Hübner)	species	Martin Corley			17/05/2018	Martin Corley | Sonia Ferreira	Portugal	Braganca	Braganca, Paramio	41.892	-6.865	WGS 84	30				Adult		leg removed as tissue sample for DNA extraction	Barcode of Life Datasystems	Creative Commons - Share Alike	en
IBILP1617-20	IBILP1617-20	INV06653	INV06653	BOLD:AAC2384	PreservedSpecimen	Research Center in Biodiversity and Genetic Resources	Arthropoda	Insecta	Lepidoptera	Noctuidae	Acronicta	Acronicta leporina (Linnaeus, 1758)	species	Martin Corley			19/05/2018	Martin Corley | Sonia Ferreira	Portugal	Braganca	Braganca, Franca	41.905	-6.776	WGS 84	30		850	850	Adult		leg removed as tissue sample for DNA extraction	Barcode of Life Datasystems	Creative Commons - Share Alike	en
IBILP1618-20	IBILP1618-20	INV06654	INV06654	BOLD:ABY5277	PreservedSpecimen	Research Center in Biodiversity and Genetic Resources	Arthropoda	Insecta	Lepidoptera	Noctuidae	Orthosia	Orthosia incerta Hufnagel, 1766	species	Martin Corley			19/05/2018	Martin Corley | Sonia Ferreira	Portugal	Braganca	Braganca, Franca	41.905	-6.776	WGS 84	30		850	850	Adult		leg removed as tissue sample for DNA extraction	Barcode of Life Datasystems	Creative Commons - Share Alike	en
IBILP1619-20	IBILP1619-20	INV06655	INV06655	BOLD:ABW9065	PreservedSpecimen	Research Center in Biodiversity and Genetic Resources	Arthropoda	Insecta	Lepidoptera	Erebidae	Hyphoraia	Hyphoraia dejeani Godart, 1822	species	Martin Corley			17/05/2018	Martin Corley | Sonia Ferreira	Portugal	Braganca	Braganca, Moinho do Canico	41.839	-6.89	WGS 84	30				Adult		leg removed as tissue sample for DNA extraction	Barcode of Life Datasystems	Creative Commons - Share Alike	en
IBILP1620-20	IBILP1620-20	INV06656	INV06656	BOLD:AED0330	PreservedSpecimen	Research Center in Biodiversity and Genetic Resources	Arthropoda	Insecta	Lepidoptera	Noctuidae	Lithophane	Lithophane semibrunnea Haworth, 1809	species	Martin Corley			18/05/2018	Martin Corley | Sonia Ferreira	Portugal	Braganca	Braganca, Moinho do Canico	41.839	-6.89	WGS 84	30				Adult		leg removed as tissue sample for DNA extraction	Barcode of Life Datasystems	Creative Commons - Share Alike	en
IBILP1621-20	IBILP1621-20	INV06659	INV06659	BOLD:AAC6463	PreservedSpecimen	Research Center in Biodiversity and Genetic Resources	Arthropoda	Insecta	Lepidoptera	Noctuidae	Lacanobia	Lacanobia w-latinum Hufnagel, 1766	species	Martin Corley			18/05/2018	Martin Corley | Sonia Ferreira	Portugal	Braganca	Braganca, Moinho do Canico	41.839	-6.89	WGS 84	30				Adult		leg removed as tissue sample for DNA extraction	Barcode of Life Datasystems	Creative Commons - Share Alike	en
IBILP162-17	IBILP162-17	INV01316	INV01316	BOLD:AAC8302	PreservedSpecimen	Research Center in Biodiversity and Genetic Resources	Arthropoda	Insecta	Lepidoptera	Tortricidae	Pammene	Pammene fasciana (Linnaeus, 1761)	species	Martin Corley		Light traps	22/06/2015	Martin Corley | Sonia Ferreira	Portugal	Viana do Castelo	Melgaco, Podre - Assureira	42.0028	-8.1691	WGS 84	30		811	811	Adult		leg removed as tissue sample for DNA extraction	Barcode of Life Datasystems	Creative Commons - Share Alike	en
IBILP1622-20	IBILP1622-20	INV06681	INV06681	BOLD:AAL0018	PreservedSpecimen	Research Center in Biodiversity and Genetic Resources	Arthropoda	Insecta	Lepidoptera	Noctuidae	Egira	Egira conspicillaris Linnaeus, 1758	species	Martin Corley			18/05/2018	Martin Corley | Sonia Ferreira	Portugal	Braganca	Braganca, Moinho do Canico	41.839	-6.89	WGS 84	30				Adult		leg removed as tissue sample for DNA extraction	Barcode of Life Datasystems	Creative Commons - Share Alike	en
IBILP1623-20	IBILP1623-20	INV06683	INV06683	BOLD:AAD5412	PreservedSpecimen	Research Center in Biodiversity and Genetic Resources	Arthropoda	Insecta	Lepidoptera	Notodontidae	Clostera	Clostera pigra (Hufnagel, 1766)	species	Martin Corley			20/05/2018	Martin Corley | Sonia Ferreira	Portugal	Vila Real	Alijo, Carvalho, W. of Ribalonga	41.341	-7.493	WGS 84	30				Adult		leg removed as tissue sample for DNA extraction	Barcode of Life Datasystems	Creative Commons - Share Alike	en
IBILP1624-20	IBILP1624-20	INV06684	INV06684	BOLD:AAY5683	PreservedSpecimen	Research Center in Biodiversity and Genetic Resources	Arthropoda	Insecta	Lepidoptera	Noctuidae	Apamea	Apamea arabs (Oberthür, 1881)	species	Martin Corley			20/05/2018	Martin Corley | Sonia Ferreira	Portugal	Vila Real	Alijo, Carvalho, W. of Ribalonga	41.341	-7.493	WGS 84	30				Adult		leg removed as tissue sample for DNA extraction	Barcode of Life Datasystems	Creative Commons - Share Alike	en
IBILP1625-20	IBILP1625-20	INV06685	INV06685	BOLD:AAL9936	PreservedSpecimen	Research Center in Biodiversity and Genetic Resources	Arthropoda	Insecta	Lepidoptera	Drepanidae	Polyploca	Polyploca ridens (Fabricius, 1787)	species	Martin Corley			20/05/2018	Martin Corley | Sonia Ferreira	Portugal	Vila Real	Alijo, Carvalho, W. of Ribalonga	41.341	-7.493	WGS 84	30				Adult		leg removed as tissue sample for DNA extraction	Barcode of Life Datasystems	Creative Commons - Share Alike	en
IBILP1626-20	IBILP1626-20	INV06686	INV06686	BOLD:AAB7858	PreservedSpecimen	Research Center in Biodiversity and Genetic Resources	Arthropoda	Insecta	Lepidoptera	Noctuidae	Mamestra	Mamestra brassicae Linnaeus, 1758	species	Martin Corley			20/05/2018	Martin Corley | Sonia Ferreira	Portugal	Vila Real	Alijo, Carvalho, W. of Ribalonga	41.341	-7.493	WGS 84	30				Adult		leg removed as tissue sample for DNA extraction	Barcode of Life Datasystems	Creative Commons - Share Alike	en
IBILP1627-20	IBILP1627-20	INV06688	INV06688	BOLD:AAJ3893	PreservedSpecimen	Research Center in Biodiversity and Genetic Resources	Arthropoda	Insecta	Lepidoptera	Notodontidae	Spatalia	Spatalia argentina (Denis & Schiffermüller), 1776	species	Martin Corley			20/05/2018	Martin Corley | Sonia Ferreira	Portugal	Vila Real	Alijo, Carvalho, W. of Ribalonga	41.341	-7.493	WGS 84	30				Adult		leg removed as tissue sample for DNA extraction	Barcode of Life Datasystems	Creative Commons - Share Alike	en
IBILP1628-20	IBILP1628-20	INV06691	INV06691	BOLD:AAB9443	PreservedSpecimen	Research Center in Biodiversity and Genetic Resources	Arthropoda	Insecta	Lepidoptera	Crambidae	Sitochroa	Sitochroa verticalis Linnaeus, 1758	species	Martin Corley			20/05/2018	Martin Corley | Sonia Ferreira	Portugal	Vila Real	Alijo, Carvalho, W. of Ribalonga	41.341	-7.493	WGS 84	30				Adult		leg removed as tissue sample for DNA extraction	Barcode of Life Datasystems	Creative Commons - Share Alike	en
IBILP1629-20	IBILP1629-20	INV06964	INV06964	BOLD:AAX3655	PreservedSpecimen	Research Center in Biodiversity and Genetic Resources	Arthropoda	Insecta	Lepidoptera	Noctuidae	Mythimna	Mythimna litoralis Curtis, 1827	species	Martin Corley			03/10/2018	Martin Corley | Sonia Ferreira	Portugal	Faro	Castro Marim, Praia Verde	37.176	-7.478	WGS 84	30				Adult		leg removed as tissue sample for DNA extraction	Barcode of Life Datasystems	Creative Commons - Share Alike	en
IBILP1630-20	IBILP1630-20	INV06965	INV06965	BOLD:ACE4947	PreservedSpecimen	Research Center in Biodiversity and Genetic Resources	Arthropoda	Insecta	Lepidoptera	Noctuidae	Spodoptera	Spodoptera littoralis (Boisduval, 1833)	species	Martin Corley			03/10/2018	Martin Corley | Sonia Ferreira	Portugal	Faro	Castro Marim, Praia Verde	37.176	-7.478	WGS 84	30				Adult		leg removed as tissue sample for DNA extraction	Barcode of Life Datasystems	Creative Commons - Share Alike	en
IBILP1631-20	IBILP1631-20	INV07239	INV07239	BOLD:AAF2515	PreservedSpecimen	Research Center in Biodiversity and Genetic Resources	Arthropoda	Insecta	Lepidoptera	Erebidae	Catocala	Catocala mariana Rambur, 1858	species	Martin Corley			01/07/2018	Martin Corley | Sonia Ferreira	Portugal	Setubal	Setubal, Convento da Arrabida	38.475	-8.994	WGS 84	30				Adult		leg removed as tissue sample for DNA extraction	Barcode of Life Datasystems	Creative Commons - Share Alike	en
IBILP163-17	IBILP163-17	INV01318	INV01318	BOLD:AAB9793	PreservedSpecimen	Research Center in Biodiversity and Genetic Resources	Arthropoda	Insecta	Lepidoptera	Noctuidae	Protodeltote	Protodeltote pygarga (Hufnagel, 1766)	species	Martin Corley		Light traps	22/06/2015	Martin Corley | Sonia Ferreira	Portugal	Viana do Castelo	Melgaco, Podre - Assureira	42.0028	-8.1691	WGS 84	30		811	811	Adult		leg removed as tissue sample for DNA extraction	Barcode of Life Datasystems	Creative Commons - Share Alike	en
IBILP1632-20	IBILP1632-20	INV07244	INV07244	BOLD:AAB5591	PreservedSpecimen	Research Center in Biodiversity and Genetic Resources	Arthropoda	Insecta	Lepidoptera	Sphingidae	Hemaris	Hemaris fuciformis Linnaeus, 1758	species	Martin Corley			18/05/2018	Martin Corley | Sonia Ferreira	Portugal	Braganca	Vinhais, North of Salgueiro	41.906	-7.03	WGS 84	30				Adult		leg removed as tissue sample for DNA extraction	Barcode of Life Datasystems	Creative Commons - Share Alike	en
IBILP1633-20	IBILP1633-20	INV07258	INV07258	BOLD:AAA8699	PreservedSpecimen	Research Center in Biodiversity and Genetic Resources	Arthropoda	Insecta	Lepidoptera	Tortricidae	Ditula	Ditula angustiorana (Haworth, 1811)	species	Martin Corley			13/06/2018	Vanessa Mata	Portugal	Porto	Vila do Conde, Areia	41.331	-8.738	WGS 84	30				Adult		leg removed as tissue sample for DNA extraction	Barcode of Life Datasystems	Creative Commons - Share Alike	en
IBILP1634-20	IBILP1634-20	INV07538	INV07538	BOLD:AAC8279	PreservedSpecimen	Research Center in Biodiversity and Genetic Resources	Arthropoda	Insecta	Lepidoptera	Noctuidae	Spodoptera	Spodoptera cilium Guenée, 1852	species	Martin Corley			04/10/2018	Martin Corley | Sonia Ferreira	Portugal	Faro	Loule, Fonte Benemola	37.21	-8.011	WGS 84	30				Adult		leg removed as tissue sample for DNA extraction	Barcode of Life Datasystems	Creative Commons - Share Alike	en
IBILP1635-20	IBILP1635-20	INV07544	INV07544	BOLD:AAL9516	PreservedSpecimen	Research Center in Biodiversity and Genetic Resources	Arthropoda	Insecta	Lepidoptera	Geometridae	Scotopteryx	Scotopteryx peribolata (Hübner, 1817)	species	Martin Corley			05/10/2018	Martin Corley | Sonia Ferreira	Portugal	Faro	Sao Bras de Alportel, Sao Bras de Alportel (N2)	37.197	-7.922	WGS 84	30				Adult		leg removed as tissue sample for DNA extraction	Barcode of Life Datasystems	Creative Commons - Share Alike	en
IBILP1636-20	IBILP1636-20	INV07545	INV07545	BOLD:ABA9646	PreservedSpecimen	Research Center in Biodiversity and Genetic Resources	Arthropoda	Insecta	Lepidoptera	Geometridae	Perigune	Perigune convergata (Villers, 1789)	species	Martin Corley			05/10/2018	Martin Corley | Sonia Ferreira	Portugal	Faro	Sao Bras de Alportel, Sao Bras de Alportel (N2)	37.197	-7.922	WGS 84	30				Adult		leg removed as tissue sample for DNA extraction	Barcode of Life Datasystems	Creative Commons - Share Alike	en
IBILP1637-20	IBILP1637-20	INV07546	INV07546	BOLD:AAC7986	PreservedSpecimen	Research Center in Biodiversity and Genetic Resources	Arthropoda	Insecta	Lepidoptera	Geometridae	Gerinia	Gerinia honoraria (Denis & Schiffermüller, 1775)	species	Martin Corley			05/10/2018	Martin Corley | Sonia Ferreira	Portugal	Faro	Sao Bras de Alportel, Sao Bras de Alportel	37.193	-7.921	WGS 84	30				Adult		leg removed as tissue sample for DNA extraction	Barcode of Life Datasystems	Creative Commons - Share Alike	en
IBILP1638-20	IBILP1638-20	INV07556	INV07556	BOLD:AAF0098	PreservedSpecimen	Research Center in Biodiversity and Genetic Resources	Arthropoda	Insecta	Lepidoptera	Erebidae	Utetheisa	Utetheisa pulchella Linnaeus, 1758	species	Martin Corley			06/10/2018	Martin Corley | Sonia Ferreira	Portugal	Faro	Vila do Bispo, Cabo de Sao Vicente	37.029	-8.988	WGS 84	30				Adult		leg removed as tissue sample for DNA extraction	Barcode of Life Datasystems	Creative Commons - Share Alike	en
IBILP1639-20	IBILP1639-20	INV07557	INV07557	BOLD:AAF6413	PreservedSpecimen	Research Center in Biodiversity and Genetic Resources	Arthropoda	Insecta	Lepidoptera	Geometridae	Eupithecia	Eupithecia phoeniceata (Rambur, 1834)	species	Martin Corley			06/10/2018	Martin Corley | Sonia Ferreira	Portugal	Faro	Vila do Bispo, Cabo de Sao Vicente	37.029	-8.988	WGS 84	30				Adult		leg removed as tissue sample for DNA extraction	Barcode of Life Datasystems	Creative Commons - Share Alike	en
IBILP1640-20	IBILP1640-20	INV07559	INV07559	BOLD:ABZ7648	PreservedSpecimen	Research Center in Biodiversity and Genetic Resources	Arthropoda	Insecta	Lepidoptera	Erebidae	Ophiusa	Ophiusa tirhaca Cramer, 1773	species	Martin Corley			06/10/2018	Martin Corley | Sonia Ferreira	Portugal	Faro	Vila do Bispo, Cabo de Sao Vicente	37.029	-8.988	WGS 84	30				Adult		leg removed as tissue sample for DNA extraction	Barcode of Life Datasystems	Creative Commons - Share Alike	en
IBILP1641-20	IBILP1641-20	INV07564	INV07564	BOLD:AAA0965	PreservedSpecimen	Research Center in Biodiversity and Genetic Resources	Arthropoda	Insecta	Lepidoptera	Pyralidae	Galleria	Galleria mellonella (Linnaeus, 1758)	species	Martin Corley			04/10/2018	Martin Corley | Sonia Ferreira	Portugal	Faro	Loule, Fonte Benemola	37.21	-8.011	WGS 84	30				Adult		leg removed as tissue sample for DNA extraction	Barcode of Life Datasystems	Creative Commons - Share Alike	en
IBILP164-17	IBILP164-17	INV01319	INV01319	BOLD:ABX5628	PreservedSpecimen	Research Center in Biodiversity and Genetic Resources	Arthropoda	Insecta	Lepidoptera	Erebidae	Rivula	Rivula sericealis (Scopoli, 1763)	species	Martin Corley		Light traps	22/06/2015	Martin Corley | Sonia Ferreira	Portugal	Viana do Castelo	Melgaco, Podre - Assureira	42.0028	-8.1691	WGS 84	30		811	811	Adult		leg removed as tissue sample for DNA extraction	Barcode of Life Datasystems	Creative Commons - Share Alike	en
IBILP1642-20	IBILP1642-20	INV07574	INV07574	BOLD:ACF0717	PreservedSpecimen	Research Center in Biodiversity and Genetic Resources	Arthropoda	Insecta	Lepidoptera	Geometridae	Nebula	Nebula ibericata (Staudinger, 1871)	species	Martin Corley			03/10/2018	Martin Corley | Sonia Ferreira	Portugal	Faro	Castro Marim, Praia Verde	37.176	-7.478	WGS 84	30				Adult		leg removed as tissue sample for DNA extraction	Barcode of Life Datasystems	Creative Commons - Share Alike	en
IBILP1643-20	IBILP1643-20	INV07582	INV07582	BOLD:ADS2361	PreservedSpecimen	Research Center in Biodiversity and Genetic Resources	Arthropoda	Insecta	Lepidoptera	Erebidae	Odice	Odice jucunda (Hübner)	species	Martin Corley			04/10/2018	Martin Corley | Sonia Ferreira	Portugal	Faro	Loule, Fonte Benemola	37.21	-8.011	WGS 84	30				Adult		leg removed as tissue sample for DNA extraction	Barcode of Life Datasystems	Creative Commons - Share Alike	en
IBILP1644-20	IBILP1644-20	INV07649	INV07649	BOLD:AAL6586	PreservedSpecimen	Research Center in Biodiversity and Genetic Resources	Arthropoda	Insecta	Lepidoptera	Noctuidae	Dryobotodes	Dryobotodes monochroma Esper, 1790	species	Martin Corley			05/10/2018	Martin Corley | Sonia Ferreira	Portugal	Faro	Sao Bras de Alportel, Javali	37.207	-7.894	WGS 84	30				Adult		leg removed as tissue sample for DNA extraction	Barcode of Life Datasystems	Creative Commons - Share Alike	en
IBILP1645-20	IBILP1645-20	INV07739	INV07739	BOLD:AAC6420	PreservedSpecimen	Research Center in Biodiversity and Genetic Resources	Arthropoda	Insecta	Lepidoptera	Coleophoridae	Coleophora	Coleophora adspersella Benander, 1939	species	Martin Corley			24/07/2018	Jorge Rosete	Portugal	Coimbra	Figueira da Foz, Ilha da Murraceira	40.135	-8.836	WGS 84	30				Adult	M	leg removed as tissue sample for DNA extraction	Barcode of Life Datasystems	Creative Commons - Share Alike	en
IBILP1646-20	IBILP1646-20	INV07742	INV07742	BOLD:AAF3426	PreservedSpecimen	Research Center in Biodiversity and Genetic Resources	Arthropoda	Insecta	Lepidoptera	Pterophoridae	Stenoptilia	Stenoptilia pelidnodactyla (Stein, 1837)	species	Martin Corley			01/08/2018	Jorge Rosete	Portugal	Castelo Branco	Unhais da Serra, Senhora da Estrela	40.323	-7.603	WGS 84	30				Adult	F	leg removed as tissue sample for DNA extraction	Barcode of Life Datasystems	Creative Commons - Share Alike	en
IBILP1647-20	IBILP1647-20	INV08406	INV08406	BOLD:AAE4545	PreservedSpecimen	Research Center in Biodiversity and Genetic Resources	Arthropoda	Insecta	Lepidoptera	Crambidae	Eudonia	Eudonia delunella Stainton, 1849	species	Martin Corley			23/05/2019	Martin Corley | Sonia Ferreira | Pedro Lopes	Portugal	Leiria	Alcobaca, Rua do Furo	39.514	-8.917	WGS 84	30				Adult		leg removed as tissue sample for DNA extraction	Barcode of Life Datasystems	Creative Commons - Share Alike	en
IBILP1648-20	IBILP1648-20	INV08425	INV08425	BOLD:AAC1077	PreservedSpecimen	Research Center in Biodiversity and Genetic Resources	Arthropoda	Insecta	Lepidoptera	Erebidae	Eilema	Eilema sororcula (Hufnagel, 1767)	species	Martin Corley			23/05/2019	Martin Corley | Sonia Ferreira | Pedro Lopes	Portugal	Leiria	Alcobaca, Rua do Furo	39.514	-8.917	WGS 84	30				Adult		leg removed as tissue sample for DNA extraction	Barcode of Life Datasystems	Creative Commons - Share Alike	en
IBILP1649-20	IBILP1649-20	INV08434	INV08434	BOLD:AEC8003	PreservedSpecimen	Research Center in Biodiversity and Genetic Resources	Arthropoda	Insecta	Lepidoptera	Crambidae	Eudonia	Eudonia lineola Curtis, 1827	species	Martin Corley			23/05/2019	Martin Corley | Sonia Ferreira | Pedro Lopes	Portugal	Leiria	Alcobaca, Rua do Furo	39.514	-8.917	WGS 84	30				Adult		leg removed as tissue sample for DNA extraction	Barcode of Life Datasystems	Creative Commons - Share Alike	en
IBILP1650-20	IBILP1650-20	INV08435	INV08435	BOLD:AAB5987	PreservedSpecimen	Research Center in Biodiversity and Genetic Resources	Arthropoda	Insecta	Lepidoptera	Oecophoridae	Batia	Batia lunaris Haworth, 1829	species	Martin Corley			23/05/2019	Martin Corley | Sonia Ferreira | Pedro Lopes	Portugal	Leiria	Alcobaca, Rua do Furo	39.514	-8.917	WGS 84	30				Adult		leg removed as tissue sample for DNA extraction	Barcode of Life Datasystems	Creative Commons - Share Alike	en
IBILP1651-20	IBILP1651-20	INV08447	INV08447	BOLD:AAV2409	PreservedSpecimen	Research Center in Biodiversity and Genetic Resources	Arthropoda	Insecta	Lepidoptera	Epermeniidae	Ochromolopis	Ochromolopis staintonellus Stainton	species	Martin Corley			23/05/2019	Martin Corley | Sonia Ferreira | Pedro Lopes	Portugal	Leiria	Alcobaca, Rua do Furo	39.514	-8.917	WGS 84	30				Adult		leg removed as tissue sample for DNA extraction	Barcode of Life Datasystems	Creative Commons - Share Alike	en
IBILP165-17	IBILP165-17	INV01320	INV01320	BOLD:AAE0188	PreservedSpecimen	Research Center in Biodiversity and Genetic Resources	Arthropoda	Insecta	Lepidoptera	Noctuidae	Elaphria	Elaphria venustula (Hübner, 1790)	species	Martin Corley		Light traps	22/06/2015	Martin Corley | Sonia Ferreira	Portugal	Viana do Castelo	Melgaco, Podre - Assureira	42.0028	-8.1691	WGS 84	30		811	811	Adult		leg removed as tissue sample for DNA extraction	Barcode of Life Datasystems	Creative Commons - Share Alike	en
IBILP1652-20	IBILP1652-20	INV08449	INV08449	BOLD:AAA4213	PreservedSpecimen	Research Center in Biodiversity and Genetic Resources	Arthropoda	Insecta	Lepidoptera	Geometridae	Idaea	Idaea dimidiata (Hufnagel, 1767)	species	Martin Corley			23/05/2019	Martin Corley | Sonia Ferreira | Pedro Lopes	Portugal	Leiria	Alcobaca, Rua do Furo	39.514	-8.917	WGS 84	30				Adult		leg removed as tissue sample for DNA extraction	Barcode of Life Datasystems	Creative Commons - Share Alike	en
IBILP1653-20	IBILP1653-20	INV08450	INV08450	BOLD:AAC1136	PreservedSpecimen	Research Center in Biodiversity and Genetic Resources	Arthropoda	Insecta	Lepidoptera	Tortricidae	Notocelia	Notocelia trimaculana (Haworth, 1811)	species	Martin Corley			23/05/2019	Martin Corley | Sonia Ferreira | Pedro Lopes	Portugal	Leiria	Alcobaca, Rua do Furo	39.514	-8.917	WGS 84	30				Adult		leg removed as tissue sample for DNA extraction	Barcode of Life Datasystems	Creative Commons - Share Alike	en
IBILP1654-20	IBILP1654-20	INV08453	INV08453	BOLD:AAC3136	PreservedSpecimen	Research Center in Biodiversity and Genetic Resources	Arthropoda	Insecta	Lepidoptera	Tortricidae	Aleimma	Aleimma loeflingiana (Linnaeus, 1758)	species	Martin Corley			23/05/2019	Martin Corley | Sonia Ferreira | Pedro Lopes	Portugal	Santarem	Rio Maior, Outeiro (Moinhos)	39.428	-8.9	WGS 84	30				Adult		leg removed as tissue sample for DNA extraction	Barcode of Life Datasystems	Creative Commons - Share Alike	en
IBILP1655-20	IBILP1655-20	INV08456	INV08456	BOLD:AAA6292	PreservedSpecimen	Research Center in Biodiversity and Genetic Resources	Arthropoda	Insecta	Lepidoptera	Tortricidae	Cnephasia	Cnephasia stephensiana (Doubleday, 1850)	species	Martin Corley			23/05/2019	Martin Corley | Sonia Ferreira | Pedro Lopes	Portugal	Leiria	Alcobaca, Rua do Furo	39.514	-8.917	WGS 84	30				Adult		leg removed as tissue sample for DNA extraction	Barcode of Life Datasystems	Creative Commons - Share Alike	en
IBILP1656-20	IBILP1656-20	INV08464	INV08464	BOLD:AAU2898	PreservedSpecimen	Research Center in Biodiversity and Genetic Resources	Arthropoda	Insecta	Lepidoptera	Tineidae	Monopis	Monopis nigricantella (Millière, 1872)	species	Martin Corley			23/05/2019	Martin Corley | Sonia Ferreira | Pedro Lopes	Portugal	Santarem	Rio Maior, Outeiro (Moinhos)	39.428	-8.9	WGS 84	30				Adult		leg removed as tissue sample for DNA extraction	Barcode of Life Datasystems	Creative Commons - Share Alike	en
IBILP1657-20	IBILP1657-20	INV08465	INV08465	BOLD:ADC3528	PreservedSpecimen	Research Center in Biodiversity and Genetic Resources	Arthropoda	Insecta	Lepidoptera	Praydidae	Prays	Prays oleae Bernard, 1788	species	Martin Corley			23/05/2019	Martin Corley | Sonia Ferreira | Pedro Lopes	Portugal	Santarem	Rio Maior, Outeiro (Moinhos)	39.428	-8.9	WGS 84	30				Adult		leg removed as tissue sample for DNA extraction	Barcode of Life Datasystems	Creative Commons - Share Alike	en
IBILP1658-20	IBILP1658-20	INV08510	INV08510	BOLD:AAI8867	PreservedSpecimen	Research Center in Biodiversity and Genetic Resources	Arthropoda	Insecta	Lepidoptera	Erebidae	Dysgonia	Dysgonia algira Linnaeus, 1767	species	Martin Corley			24/05/2019	Martin Corley | Sonia Ferreira | Pedro Lopes	Portugal	Santarem	Santarem, Alcanede	39.469	-8.855	WGS 84	30				Adult		leg removed as tissue sample for DNA extraction	Barcode of Life Datasystems	Creative Commons - Share Alike	en
IBILP1659-20	IBILP1659-20	INV08512	INV08512	BOLD:AAD6513	PreservedSpecimen	Research Center in Biodiversity and Genetic Resources	Arthropoda	Insecta	Lepidoptera	Glyphipterigidae	Glyphipterix	Glyphipterix simpliciella (Stephens, 1834)	species	Martin Corley			24/05/2019	Martin Corley | Sonia Ferreira | Pedro Lopes	Portugal	Santarem	Santarem, Arrimal	39.492	-8.876	WGS 84	30				Adult		leg removed as tissue sample for DNA extraction	Barcode of Life Datasystems	Creative Commons - Share Alike	en
IBILP1660-20	IBILP1660-20	INV08514	INV08514	BOLD:AAM8919	PreservedSpecimen	Research Center in Biodiversity and Genetic Resources	Arthropoda	Insecta	Lepidoptera	Depressariidae	Agonopterix	Agonopterix thapsiella Zeller, 1847	species	Martin Corley			24/05/2019	Martin Corley | Sonia Ferreira | Pedro Lopes	Portugal	Santarem	Santarem, Alcanede	39.469	-8.855	WGS 84	30				Adult		leg removed as tissue sample for DNA extraction	Barcode of Life Datasystems	Creative Commons - Share Alike	en
IBILP1661-20	IBILP1661-20	INV08515	INV08515	BOLD:AAR9487	PreservedSpecimen	Research Center in Biodiversity and Genetic Resources	Arthropoda	Insecta	Lepidoptera	Tortricidae	Clavigesta	Clavigesta sylvestrana (Curtis, 1850)	species	Martin Corley			24/05/2019	Martin Corley | Sonia Ferreira | Pedro Lopes	Portugal	Santarem	Santarem, Alcanede	39.469	-8.855	WGS 84	30				Adult		leg removed as tissue sample for DNA extraction	Barcode of Life Datasystems	Creative Commons - Share Alike	en
IBILP166-17	IBILP166-17	INV01321	INV01321	BOLD:AAB1832	PreservedSpecimen	Research Center in Biodiversity and Genetic Resources	Arthropoda	Insecta	Lepidoptera	Geometridae	Chloroclystis	Chloroclystis v-ata (Haworth, 1809)	species	Martin Corley		Light traps	22/06/2015	Martin Corley | Sonia Ferreira	Portugal	Viana do Castelo	Melgaco, Podre - Assureira	42.0028	-8.1691	WGS 84	30		811	811	Adult		leg removed as tissue sample for DNA extraction	Barcode of Life Datasystems	Creative Commons - Share Alike	en
IBILP1662-20	IBILP1662-20	INV08524	INV08524	BOLD:AAM0076	PreservedSpecimen	Research Center in Biodiversity and Genetic Resources	Arthropoda	Insecta	Lepidoptera	Gelechiidae	Pseudotelphusa	Pseudotelphusa scalella (Scopoli, 1763)	species	Martin Corley			24/05/2019	Martin Corley | Sonia Ferreira | Pedro Lopes	Portugal	Santarem	Santarem, Alcanede	39.47	-8.858	WGS 84	30				Adult		leg removed as tissue sample for DNA extraction	Barcode of Life Datasystems	Creative Commons - Share Alike	en
IBILP1663-20	IBILP1663-20	INV08528	INV08528	BOLD:AAY5376	PreservedSpecimen	Research Center in Biodiversity and Genetic Resources	Arthropoda	Insecta	Lepidoptera	Blastobasidae	Blastobasis	Blastobasis decolorella (Wollaston, 1858)	species	Martin Corley			25/05/2019	Martin Corley | Sonia Ferreira | Pedro Lopes	Portugal	Lisboa	Sintra, Near Estudante da Peninha	38.773	-9.465	WGS 84	30				Adult		leg removed as tissue sample for DNA extraction	Barcode of Life Datasystems	Creative Commons - Share Alike	en
IBILP1664-20	IBILP1664-20	INV08574	INV08574	BOLD:AAJ1682	PreservedSpecimen	Research Center in Biodiversity and Genetic Resources	Arthropoda	Insecta	Lepidoptera	Gelechiidae	Aristotelia	Aristotelia brizella (Treitschke, 1833)	species	Martin Corley			26/05/2019	Martin Corley | Sonia Ferreira | Pedro Lopes	Portugal	Setubal	Santiago do Cacem, Lagoa de Santo Andre	38.109	-8.792	WGS 84	30				Adult		leg removed as tissue sample for DNA extraction	Barcode of Life Datasystems	Creative Commons - Share Alike	en
IBILP1665-20	IBILP1665-20	INV08575	INV08575	BOLD:AAC0540	PreservedSpecimen	Research Center in Biodiversity and Genetic Resources	Arthropoda	Insecta	Lepidoptera	Crambidae	Chrysoteuchia	Chrysoteuchia culmella Linnaeus, 1758	species	Martin Corley			26/05/2019	Martin Corley | Sonia Ferreira | Pedro Lopes	Portugal	Setubal	Santiago do Cacem, Lagoa de Santo Andre	38.109	-8.792	WGS 84	30				Adult		leg removed as tissue sample for DNA extraction	Barcode of Life Datasystems	Creative Commons - Share Alike	en
IBILP1666-20	IBILP1666-20	INV08588	INV08588	BOLD:ACD0671	PreservedSpecimen	Research Center in Biodiversity and Genetic Resources	Arthropoda	Insecta	Lepidoptera	Erebidae	Eilema	Eilema rungsi Toulgoët, 1960	species	Martin Corley			26/05/2019	Martin Corley | Sonia Ferreira | Pedro Lopes	Portugal	Setubal	Santiago do Cacem, Lagoa de Santo Andre	38.109	-8.792	WGS 84	30				Adult		leg removed as tissue sample for DNA extraction	Barcode of Life Datasystems	Creative Commons - Share Alike	en
IBILP1667-20	IBILP1667-20	INV08589	INV08589	BOLD:ABY8586	PreservedSpecimen	Research Center in Biodiversity and Genetic Resources	Arthropoda	Insecta	Lepidoptera	Sphingidae	Hyles	Hyles livornica Esper, 1780	species	Martin Corley			26/05/2019	Martin Corley | Sonia Ferreira | Pedro Lopes	Portugal	Setubal	Santiago do Cacem, Lagoa de Santo Andre	38.109	-8.792	WGS 84	30				Adult		leg removed as tissue sample for DNA extraction	Barcode of Life Datasystems	Creative Commons - Share Alike	en
IBILP1668-20	IBILP1668-20	INV08593	INV08593	BOLD:AAB5987	PreservedSpecimen	Research Center in Biodiversity and Genetic Resources	Arthropoda	Insecta	Lepidoptera	Oecophoridae	Batia	Batia lunaris Haworth, 1829	species	Martin Corley			26/05/2019	Martin Corley | Sonia Ferreira | Pedro Lopes	Portugal	Setubal	Santiago do Cacem, Lagoa de Santo Andre	38.109	-8.792	WGS 84	30				Adult		leg removed as tissue sample for DNA extraction	Barcode of Life Datasystems	Creative Commons - Share Alike	en
IBILP1669-20	IBILP1669-20	INV08594	INV08594	BOLD:ACE9795	PreservedSpecimen	Research Center in Biodiversity and Genetic Resources	Arthropoda	Insecta	Lepidoptera	Tortricidae	Crocidosema	Crocidosema plebejana Zeller, 1847	species	Martin Corley			26/05/2019	Martin Corley | Sonia Ferreira | Pedro Lopes	Portugal	Setubal	Santiago do Cacem, Lagoa de Santo Andre	38.109	-8.792	WGS 84	30				Adult		leg removed as tissue sample for DNA extraction	Barcode of Life Datasystems	Creative Commons - Share Alike	en
IBILP1670-20	IBILP1670-20	INV08612	INV08612	BOLD:ABU8295	PreservedSpecimen	Research Center in Biodiversity and Genetic Resources	Arthropoda	Insecta	Lepidoptera	Nolidae	Meganola	Meganola strigula (Denis & Schiffermüller), 1775	species	Martin Corley			25/05/2019	Martin Corley | Sonia Ferreira | Pedro Lopes	Portugal	Lisboa	Sintra, Near Estudante da Peninha	38.773	-9.465	WGS 84	30				Adult		leg removed as tissue sample for DNA extraction	Barcode of Life Datasystems	Creative Commons - Share Alike	en
IBILP1671-20	IBILP1671-20	INV08613	INV08613	BOLD:AAA4213	PreservedSpecimen	Research Center in Biodiversity and Genetic Resources	Arthropoda	Insecta	Lepidoptera	Geometridae	Idaea	Idaea dimidiata (Hufnagel, 1767)	species	Martin Corley			25/05/2019	Martin Corley | Sonia Ferreira | Pedro Lopes	Portugal	Lisboa	Sintra, Near Estudante da Peninha	38.773	-9.465	WGS 84	30				Adult		leg removed as tissue sample for DNA extraction	Barcode of Life Datasystems	Creative Commons - Share Alike	en
IBILP167-17	IBILP167-17	INV01323	INV01323	BOLD:AAC3410	PreservedSpecimen	Research Center in Biodiversity and Genetic Resources	Arthropoda	Insecta	Lepidoptera	Noctuidae	Trichoplusia	Trichoplusia ni (Hübner)	species	Martin Corley		Light traps	22/06/2015	Martin Corley | Sonia Ferreira	Portugal	Viana do Castelo	Melgaco, Podre - Assureira	42.0028	-8.1691	WGS 84	30		811	811	Adult		leg removed as tissue sample for DNA extraction	Barcode of Life Datasystems	Creative Commons - Share Alike	en
IBILP1672-20	IBILP1672-20	INV08614	INV08614	BOLD:AAB1548	PreservedSpecimen	Research Center in Biodiversity and Genetic Resources	Arthropoda	Insecta	Lepidoptera	Geometridae	Scopula	Scopula decorata (Denis & Schiffermüller), 1775	species	Martin Corley			24/05/2019	Martin Corley | Sonia Ferreira | Pedro Lopes	Portugal	Santarem	Santarem, Alcanede	39.469	-8.855	WGS 84	30				Adult		leg removed as tissue sample for DNA extraction	Barcode of Life Datasystems	Creative Commons - Share Alike	en
IBILP1673-20	IBILP1673-20	INV08615	INV08615	BOLD:AAB8993	PreservedSpecimen	Research Center in Biodiversity and Genetic Resources	Arthropoda	Insecta	Lepidoptera	Nolidae	Nycteola	Nycteola revayana (Scopoli, 1772)	species	Martin Corley			25/05/2019	Martin Corley | Sonia Ferreira | Pedro Lopes	Portugal	Lisboa	Sintra, Near Estudante da Peninha	38.773	-9.465	WGS 84	30				Adult		leg removed as tissue sample for DNA extraction	Barcode of Life Datasystems	Creative Commons - Share Alike	en
IBILP1674-20	IBILP1674-20	INV08618	INV08618	BOLD:AAF0005	PreservedSpecimen	Research Center in Biodiversity and Genetic Resources	Arthropoda	Insecta	Lepidoptera	Tortricidae	Lozotaeniodes	Lozotaeniodes cupressana (Duponchel, 1836)	species	Martin Corley			26/05/2019	Martin Corley | Sonia Ferreira | Pedro Lopes	Portugal	Setubal	Santiago do Cacem, Monte Velho	38.08	-8.81	WGS 84	30				Adult		leg removed as tissue sample for DNA extraction	Barcode of Life Datasystems	Creative Commons - Share Alike	en
IBILP1675-20	IBILP1675-20	INV08619	INV08619	BOLD:AAD5562	PreservedSpecimen	Research Center in Biodiversity and Genetic Resources	Arthropoda	Insecta	Lepidoptera	Tineidae	Tinea	Tinea trinotella Thunberg, 1794	species	Martin Corley			26/05/2019	Martin Corley | Sonia Ferreira | Pedro Lopes	Portugal	Setubal	Santiago do Cacem, Foros da Quinta	38.086	-8.772	WGS 84	30				Adult		leg removed as tissue sample for DNA extraction	Barcode of Life Datasystems	Creative Commons - Share Alike	en
IBILP1676-20	IBILP1676-20	INV08620	INV08620	BOLD:AAP3230	PreservedSpecimen	Research Center in Biodiversity and Genetic Resources	Arthropoda	Insecta	Lepidoptera	Nolidae	Nola	Nola squalida Staudinger, 1870	species	Martin Corley			26/05/2019	Martin Corley | Sonia Ferreira | Pedro Lopes	Portugal	Setubal	Santiago do Cacem, Lagoa de Santo Andre	38.109	-8.792	WGS 84	30				Adult		leg removed as tissue sample for DNA extraction	Barcode of Life Datasystems	Creative Commons - Share Alike	en
IBILP1677-20	IBILP1677-20	INV08622	INV08622	BOLD:ACF0483	PreservedSpecimen	Research Center in Biodiversity and Genetic Resources	Arthropoda	Insecta	Lepidoptera	Crambidae	Anania	Anania coronata (Hufnagel, 1767)	species	Martin Corley			25/05/2019	Martin Corley | Sonia Ferreira | Pedro Lopes	Portugal	Lisboa	Sintra, Near Estudante da Peninha	38.773	-9.465	WGS 84	30				Adult		leg removed as tissue sample for DNA extraction	Barcode of Life Datasystems	Creative Commons - Share Alike	en
IBILP1678-20	IBILP1678-20	INV08623	INV08623	BOLD:AAE0257	PreservedSpecimen	Research Center in Biodiversity and Genetic Resources	Arthropoda	Insecta	Lepidoptera	Pyralidae	Eccopisa	Eccopisa effractella Zeller, 1848	species	Martin Corley			25/05/2019	Martin Corley | Sonia Ferreira | Pedro Lopes	Portugal	Lisboa	Sintra, Near Estudante da Peninha	38.773	-9.465	WGS 84	30				Adult		leg removed as tissue sample for DNA extraction	Barcode of Life Datasystems	Creative Commons - Share Alike	en
IBILP1679-20	IBILP1679-20	INV08624	INV08624	BOLD:AAA9254	PreservedSpecimen	Research Center in Biodiversity and Genetic Resources	Arthropoda	Insecta	Lepidoptera	Tortricidae	Pandemis	Pandemis heparana (Denis & Schiffermüller), 1775	species	Martin Corley			25/05/2019	Martin Corley | Sonia Ferreira | Pedro Lopes	Portugal	Lisboa	Sintra, Near Estudante da Peninha	38.773	-9.465	WGS 84	30				Adult		leg removed as tissue sample for DNA extraction	Barcode of Life Datasystems	Creative Commons - Share Alike	en
IBILP1680-20	IBILP1680-20	INV08625	INV08625	BOLD:ACE3535	PreservedSpecimen	Research Center in Biodiversity and Genetic Resources	Arthropoda	Insecta	Lepidoptera	Schreckensteiniidae	Schreckensteinia	Schreckensteinia festaliella (Hübner, 1919)	species	Martin Corley			25/05/2019	Martin Corley | Sonia Ferreira | Pedro Lopes	Portugal	Lisboa	Sintra, Near Estudante da Peninha	38.773	-9.465	WGS 84	30				Adult		leg removed as tissue sample for DNA extraction	Barcode of Life Datasystems	Creative Commons - Share Alike	en
IBILP1681-20	IBILP1681-20	INV08627	INV08627	BOLD:ABY8025	PreservedSpecimen	Research Center in Biodiversity and Genetic Resources	Arthropoda	Insecta	Lepidoptera	Gracillariidae	Caloptilia	Caloptilia alchimiella (Scopoli, 1763)	species	Martin Corley			25/05/2019	Martin Corley | Sonia Ferreira | Pedro Lopes	Portugal	Lisboa	Sintra, Near Estudante da Peninha	38.773	-9.465	WGS 84	30				Adult		leg removed as tissue sample for DNA extraction	Barcode of Life Datasystems	Creative Commons - Share Alike	en
IBILP168-17	IBILP168-17	INV01324	INV01324	BOLD:AAA2144	PreservedSpecimen	Research Center in Biodiversity and Genetic Resources	Arthropoda	Insecta	Lepidoptera	Noctuidae	Xestia	Xestia c-nigrum (Linnaeus, 1758)	species	Martin Corley		Light traps	22/06/2015	Martin Corley | Sonia Ferreira	Portugal	Viana do Castelo	Melgaco, Podre - Assureira	42.0028	-8.1691	WGS 84	30		811	811	Adult		leg removed as tissue sample for DNA extraction	Barcode of Life Datasystems	Creative Commons - Share Alike	en
[truncated: 1,539 more rows]
