# Supplementary material for: The InBIO Barcoding Initiative Database: DNA barcodes of Portuguese moths
Source: Biodivers Data J. 2024 May 16;12:e117169. doi: 10.3897/BDJ.12.e117169 (PMC11188589; doi:10.3897/BDJ.12.e117169)
Supplement: Supplementary material 4 — IBI- Lepidoptera 08 library - DNA sequences [file bdj-12-e117169-s004.fas]

>IBILP042-17|Catocala promissa|COI-5P|OQ563591
AACCTTATATTTTATTTTTGGAATTTGAGCAGGAATAGTAGGAACTTCACTAAGATTATTAATTCGAGCTGAATTAGGTAATCCTGGTTCTTTAATTGGAGATGATCAAATTTATAATACTATTGTTACAGCTCATGCTTTTATTATAATTTTTTTTATAGTTATACCAATCATAATTGGAGGATTTGGTAATTGACTAGTACCTTTAATATTAGGAGCTCCTGATATAGCTTTCCCCCGTATAAATAATATAAGTTTTTGACTTCTTCCCCCCTCATTAACTTTATTAATTTCAAGAAGAATTGTAGAAAATGGAGCAGGAACAGGATGAACAGTATACCCCCCCCTTTCATCTAATATTGCTCATAGAGGTAGTTCAGTAGATCTAGCTATTTTTTCATTACATTTAGCTGGAATTTCTTCAATTTTAGGAGCTATTAATTTTATTACTACAATTATTAACATACGATTAAATAATTTAATATTTGATCAAATACCCCTATTTATTTGAGCTGTAGGAATTACAGCATTCCTTCTACTTCTTTCATTACCAGTATTAGCTGGAGCTATTACAATACTTTTAACTGACCGAAATTTAAATACCTCTTTTTTTGACCCTGCTGGAGGGGGAGATCCTATTTTATATCAACACTTATTT
>IBILP073-17|Euspilapteryx auroguttella|COI-5P|OQ563441
AACTCTATATTTTATTTTTGGTATTTGAGCTGGAATATTAGGAACTTCACTAAGTATGTTAATTCGAGCAGAATTAGGAAATCCAGGATCTTTAATTGGTGATGATCAAATTTATAACACTATTGTAACAGCTCATGCTTTTATTATAATCTTCTTTATAGTTATACCAATTATAATTGGAGGATTTGGAAATTGATTAGTTCCTCTAATACTAGGAGCACCTGATATAGCTTTTCCACGATTAAATAATATAAGTTTTTGATTATTACCCCCTTCATTAATTCTTCTAATCTCTAGAAGAATTGTGGAAAACGGAGCAGGAACAGGATGAACAGTGTACCCCCCACTTTCATCTAATATTGCTCATGGAGGAAGATCAGTAGATTTAGCAATTTTTTCTTTACACTTAGCTGGAATCTCATCAATTTTAGGAGCAATTAATTTTATTACTACTATTATTAATATACGAGCTAATGGAATAATATTCGATAGAATATCCCTATTTACTTGAGCAGTAAGAATTACTGCATTACTTTTATTACTTTCATTACCTGTATTAGCAGGAGCTATTACAATACTTCTTACAGATCGAAATTTAAATACCTCTTTTTTTGACCCAGCTGGAGGAGGGGATCCAATTTTATATCAACATTTATTT
>IBILP093-17|Dicycla oo|COI-5P|OQ564203
AACATTATATTTTATTTTTGGAATTTGAGCAGGAATAGTAGGAACTTCCCTAAGATTATTAATTCGAGCTGAATTAGGAAACCCCGGATCTTTAATTGGAGATGATCAAATTTATAATACTATTGTTACAGCTCATGCTTTTATTATAATTTTTTTTATAGTTATACCTATTATAATTGGAGGATTTGGAAATTGACTTGTACCTTTAATGTTAGGAGCCCCAGATATAGCATTCCCTCGATTAAATAATATAAGTTTTTGATTACTACCTCCCTCTTTAACTTTATTAATTTCTAGAAGAATTGTAGAAAGTGGTGCAGGAACAGGATGAACAGTGTACCCCCCACTCTCATCTAATATTGCCCATGGAGGAGGTTCTGTAGATTTAGCTATTTTCTCTCTTCATTTAGCCGGAATTTCTTCTATTTTAGGAGCTATTAATTTCATTACAACAATTATTAATATACGATTAAATAATATATCTTTTGATCAAATACCATTATTTGTTTGAGCAGTAGGAATTACTGCATTTTTATTATTATTATCTTTACCTGTTTTAGCTGGAGCTATTACTATATTATTAACAGATCGAAACTTAAATACTTCTTTTTTTGATCCTGCTGGAGGAGGTGATCCAATTTTATACCAACATTTATTT
>IBILP108-17|Batia lunaris|COI-5P|OQ562706
AACATTATATTTCATTTTTGGAATTTGAGCTGGAATAGTAGGAACATCTTTAAGACTTTTAATTCGAGCCGAATTAGGAAATCCAGGTTCTTTAATTGGAGATGATCAAATTTATAATACTATTGTAACAGCTCATGCTTTTATTATAATTTTTTTTATAGTTATACCTATTATAATTGGAGGATTTGGAAACTGATTAATTCCTTTAATATTAGGGGCCCCAGATATAGCTTTCCCCCGAATAAACAATATATCTTTTTGATTATTACCCCCCTCATTAACTCTTTTAATTTCAAGAAGAATTGTAGAAAATGGAGCAGGAACAGGATGAACAGTTTACCCCCCTTTATCTTCTAATATTGCTCATGGAGGAAGATCTGTTGATTTAGCAATTTTTTCTTTACATTTAGCTGGAATTTCCTCTATTTTAGGGGCAATTAACTTTATTACCACTATTATTAACATACGAATAAATAATATATCTTTTGATCAAATACCCTTATTTGTTTGATCAGTTGGTATTACAGCTTTACTATTACTTTTATCTTTACCCGTATTAGCTGGAGCTATTACAATATTATTAACAGATCGAAATCTAAATACTTCATTTTTTGACCCTGCGGGAGGGGGGGACCCCATTTTATATCAACATTTATTT
>IBILP1116-19|Eupithecia pulchellata|COI-5P|OQ564060
AACTTTATATTTTATCTTTGGAATTTGAGCAGGAATAATTGGAACTTCATTAAGATTACTAATTCGAGCAGAATTAGGGACCCCCGGATCTTTAATTGGAGATGATCAAATTTATAACACCATTGTTACAGCTCATGCTTTTATTATAATTTTCTTTATGGTAATACCTATTATAATTGGAGGATTTGGTAATTGATTAGTACCCCTAATATTAGGTGCCCCAGATATAGCTTTCCCCCGAATAAATAATATAAGTTTTTGATTACTGCCCCCCTCTATTACATTATTAATCTCAAGAAGAATTGTAGAAAATGGAGCTGGGACTGGATGAACAGTTTATCCGCCCTTATCTTCTAATATTGCTCATGGTGGAAGTTCTGTAGATTTAGCAATTTTTTCTCTTCATTTAGCTGGAATTTCATCCATTTTAGGTGCAATTAATTTTATTACTACTATTATTAATATACGATTAAATAATATATTTTTTGATCAATTACCTTTATTTGTGTGAGCAGTGGGAATTACAGCTTTCTTACTTTTACTATCTCTGCCTGTTTTAGCGGGTGCTATTACAATACTTTTAACTGACCGAAACTTAAATACATCATTCTTTGACCCTGCGGGTGGAGGAGATCCTATTCTCTACCAACATTTATTT
>IBILP1168-19|Cucullia scrophulariphila|COI-5P|OQ564172
AACTTTATACTTCATTTTTGGTATTTGAGCAGGAATAGTAGGAACTTCTTTAAGATTATTAATTCGAGCAGAATTAGGTACTCCTGGATCTTTAATTGGAGATGATCAAATTTATAATACTATTGTTACAGCTCATGCCTTTATTATAATTTTTTTTATAGTAATACCTATCATAATTGGAGGATTTGGAAATTGATTAGTTCCCCTAATATTAGGAGCTCCTGATATGGCTTTCCCTCGAATAAATAATATAAGTTTCTGACTTCTTCCCCCATCTTTAACTTTATTAATTTCAAGAAGAATTGTAGAAAATGGAGCAGGAACAGGATGAACAGTGTACCCCCCACTTTCATCTAATATTGCTCACGGAGGCAGTTCTGTTGATCTCGCCATTTTCTCTCTTCATTTAGCTGGAATTTCCTCAATCCTTGGTGCTATTAATTTTATTACTACAATTATTAATATACGTTTAAATAATTTATCTTTTGATCAAATACCACTATTTATTTGAGCTGTTGGAATTACTGCATTTTTACTTTTACTTTCATTACCTGTTTTAGCAGGAGCTATTACTATACTTTTAACTGATCGTAATTTGAATACATCTTTTTTTGATCCAGCTGGAGGAGGTGATCCAATTTTATATCAACACTTATTT
>IBILP118-17|Apamea crenata|COI-5P|OQ563640
AACATTATATTTTATTTTTGGAATTTGAGCAGGAATAGTGGGAACTTCTTTAAGATTATTAATTCGTGCTGAATTAGGAAACCCTGGATCTTTAATTGGTGATGATCAAATTTACAATACTATTGTTACAGCTCATGCTTTCATTATAATTTTTTTTATAGTTATACCAATTATAATTGGAGGGTTCGGAAATTGATTAGTACCATTAATATTAGGAGCCCCAGATATAGCATTCCCACGAATAAATAATATAAGTTTTTGATTATTACCCCCTTCTTTAACTTTACTAATTTCAAGAAGAATTGTAGAAAATGGAGCAGGAACAGGATGAACAGTGTACCCCCCACTTTCATCTAACATTGCTCACGGAGGAAGCTCTGTAGATTTAGCTATTTTTTCCCTTCATTTAGCTGGTATTTCTTCTATTTTAGGAGCTATTAATTTTATTACAACAATTATTAATATACGATTAAATAATTTATCTTTTGATCAAATACCTTTATTTATTTGAGCTGTAGGAATTACTGCATTTTTATTATTATTGTCATTACCTGTCTTAGCAGGAGCTATTACAATATTATTAACAGATCGAAATTTAAATACATCATTTTTTGATCCTGCAGGAGGAGGAGATCCAATTTTATATCAACATTTATTT
>IBILP1186-19|Agonopterix kaekeritziana|COI-5P|OQ563736
AACATTATATTTTATTTTTGGAATTTGAGCAGGAATAGTAGGAACATCTTTAAGATTATTAATTCGTGCTGAATTAGGTAACCCAGGATCTTTAATTGAAGATGATCAAATTTATAATACTATTGTTACAGCACATGCTTTTATTATAATTTTTTTTATAGTTATACCAATTATAATTGGAGGTTTTGGAAATTGATTAGTACCATTAATATTAGGAGCTCCAGATATAGCTTTTCCTCGAATAAATAATATAAGTTTTTGATTATTACCCCCTTCTTTAACTCTTTTAATTTCAAGAAGAATTGTAGAAAATGGAGCAGGAACAGGATGAACAGTTTATCCCCCACTTTCATCTAATATTGCTCATGGAGGTAGATCAGTAGATCTAGCTATTTTTTCTTTACATTTAGCAGGAATTTCTTCTATTTTAGGAGCTATTAATTTTATTACTACAATTATTAATATACGATTAAATAACATATCATTTGATCGTTTACCATTATTTGTATGAGCTGTAGGAATTACAGCCTTATTATTATTACTTTCTTTACCTGTTTTAGCAGGAGCTATTACAATACTTCTTACTGATCGAAATCTTAATACATCTTTTTTTGATCCTGCTGGAGGAGGAGATCCTATTTTATACCAACATTTATTT
>IBILP1209-19|Mesoligia furuncula|COI-5P|OQ563515
AACATTATATTTTATTTTTGGAATTTGAGCAGGTATAGTTGGAACTTCTTTAAGATTATTAATTCGAGCTGAATTAGGAAATCCTGGATCCTTAATTGGAGATGATCAAATTTATAATACTATTGTTACAGCTCATGCTTTTATTATAATTTTTTTTATAGTTATACCCATTATAATTGGAGGATTTGGAAATTGACTTGTACCTTTAATATTAGGAGCTCCAGATATGGCATTCCCTCGAATAAATAATATAAGTTTTTGGTTGCTTCCCCCTTCCTTAACTTTATTAATTTCAAGAAGAATTGTAGAAAATGGTGCCGGAACTGGATGAACAGTTTATCCCCCACTTTCATCTAATATTGCCCATGGAGGAAGATCTGTAGATTTAGCTATTTTTTCCCTCCACTTAGCTGGTATTTCCTCCATTCTAGGAGCTATTAATTTTATTACCACAATTATTAATATACGATTAAATAGTTTATCTTTTGATCAAATACCTTTATTTATTTGAGCTGTAGGAATTACTGCATTTTTATTATTATTATCTTTACCAGTTTTAGCTGGGGCTATTACAATACTATTAACAGATCGAAATTTAAATACATCATTTTTTGATCCTGCAGGAGGAGGAGATCCAATTTTATATCAACATTTATTT
>IBILP1295-19|Triodia sylvina|COI-5P|OQ563202
AACTTTATATTTTATTTTTGGTATTTGATCAGGAATAGTTGGAACATCATTAAGATTATTAATTCGAACTGAATTAGGAAATCCTGGTTCTTTAATTGGAGATGATCAAATTTATAATGTAATTGTAACTACTCATGCTTTTATTATAATTTTTTTTATAGTTATACCTATTATAATTGGTGGTTTTGGAAATTGATTAGTTCCTTTAATACTTGGAGCTCCTGATATAGCATTTCCACGACTAAATAATATAAGATTTTGATTATTACCCCCTTCATTAATATTATTAATTTCTAGAAGAATTGTAGAAAATGGAGCAGGAACTGGTTGAACTGTATATCCACCACTATCTTCTAATATTGCTCATAATGGTAGATCAGTAGATTTAGCTATTTTTTCATTACATTTAGCAGGAATTTCATCAATTTTAGGTGCAATTAATTTTATTACTACTGTAATTAATATACGATCAAAAGGAATATCTTTTGATCGAATACCCTTATTTGTATGAAGAGTTGCAATTACAGCATTATTATTACTTTTATCTTTACCAGTTTTAGCGGGAGCTATTACTATATTATTAACAGATCGAAATTTAAATACTTCATTTTTTGATCCAGCTGGTGGTGGAGATCCTGTTTTATATCAACATTTATTT
>IBILP1314-19|Mompha propinquella|COI-5P|OQ562842
AACATTATATTTTATTTTTGGTATTTGAGCAGGAATGGTAGGAACCTCTTTAAGATTACTAATTCGAGCTGAATTAGGAAACCCCGGATCTTTAATTGGTGATGACCAAATTTATAACACTATTGTAACAGCTCATGCATTTATTATAATTTTTTTTATAGTAATACCAATTATAATTGGAGGATTTGGAAATTGACTAGTTCCTTTAATATTAGGAGCACCAGATATAGCATTCCCACGAATAAATAATATAAGATTTTGACTTTTACCCCCCTCATTAACTTTATTAATTTCAAGAAGAATTGTAGAAAATGGAGCAGGAACAGGTTGAACTGTTTATCCACCTTTATCTTCTAATATTGCTCATAGAGGAAGATCTGTAGACTTAGCTATCTTTTCCCTTCATTTAGCTGGAATCTCATCAATTCTTGGAGCAATCAATTTTATTACTACAATTATTAATATACGATTAAATAATCTTGCATTTGATCAAATACCCTTATTTGTTTGAGCAGTTGGAATCACTGCTCTTTTATTACTTTTATCATTACCTGTTTTAGCAGGAGCTATTACTATATTATTAACTGATCGTAATTTAAATACCTCATTTTTTGATCCTGCAGGAGGAGGAGATCCAATTTTATATCAACATTTATTT
>IBILP1350-19|Protodeltote pygarga|COI-5P|OQ563042
AACTTTATATTTTATTTTTGGAATTTGAGCAGGAATAGTAGGAACTTCATTAAGATTACTAATTCGAGCTGAATTAGGAACCCCCGGATCTTTAATTGGAGATGATCAAATTTATAATACTATCGTAACAGCTCACGCATTTATTATAATTTTTTTTATAGTAATACCTATTATAATTGGAGGATTTGGAAATTGACTTATTCCTTTAATATTAGGAGCTCCTGATATAGCCTTCCCACGAATAAACAATATAAGTTTTTGACTATTACCCCCCTCTATTACTCTTTTAATTTCTAGAAGAATTGTAGAAAATGGTGCAGGAACAGGGTGAACAGTTTATCCCCCACTTTCATCTAATATTGCTCATGGAGGTAGATCAGTAGATTTAGCTATTTTTTCTTTACACTTAGCTGGAATTTCATCAATTTTAGGAGCTATTAATTTTATTACCACAATTATTAATATACGATTAAATAATTTACATTTCGATCAAATACCTTTATTTATTTGAGCTGTAGGTATTACAGCATTTTTACTACTACTTTCTTTACCTGTATTAGCAGGTGCAATTACAATACTTTTAACTGATCGAAATTTAAATACATCTTTTTTTGATCCTGCCGGAGGAGGAGATCCAATTTTATATCAACATTTATTT
>IBILP1356-19|Pleurota gallicella|COI-5P|OQ563433
AACATTATATTTTATTTTTGGAATTTGAGCAGGAATAGTAGGAACTTCTTTAAGATTATTAATTCGAGCAGAATTAGGAAATCCAGGATCTTTAATTGGAGATGATCAAATTTATAATACTTTAGTTACTGCCCATGCTTTTATTATAATTTTTTTTATAGTAATACCAATTATAATTGGGGGATTTGGTAATTGACTTGTTCCCCTCATATTAGGAGCCCCTGATATAGCTTTTCCTCGAATAAATAATATAAGATTTTGACTTTTACCCCCTTCTTTAACTTTATTAATTTCTAGTAGAATAGTAGAAAATGGAGCTGGAACTGGATGAACAGTTTACCCCCCTTTATCCTCTAATATTGCCCACGGAGGAAGTTCAGTAGATTTAGCTATTTTTTCTTTACATTTAGCTGGTATTTCTTCTATTTTAGGAGCTATTAACTTTATTACAACAATTATTAATATACGAATTAATAATATATCATTTGATCAAATACCTTTATTTGTATGATCTGTAGGAATTACAGCATTATTATTATTATTATCTCTTCCAGTATTAGCCGGAGCAATTACTATACTTCTTACAGATCGTAATTTAAATACCTCATTTTTTGACCCTGCAGGGGGAGGAGATCCTATTCTTTATCAACATTTATTT
>IBILP1441-19|Crocidosema plebejana|COI-5P|OQ564017
AACATTATATTTTATTTTTGGAATTTGAGCTGGTATAATTGGCACTTCATTAAGATTGTTAATTCGAGCTGAATTAGGAAATCCCGGATCTTTAATTGGAGATGATCAAATTTATAATACTATTGTAACTGCCCATGCTTTTATTATAATTTTTTTTATAGTTATACCTATTATAATTGGAGGATTTGGAAATTGATTAGTTCCTTTAATATTAGGAGCTCCTGATATAGCTTTCCCTCGAATAAATAACATAAGATTTTGATTATTACCCCCTTCTATTATATTACTAATTTCTAGTAGAATCGTAGAAAATGGAGCAGGAACAGGATGAACTGTGTACCCCCCACTTTCATCTAATATTGCTCATAGAGGAAGTTCTGTAGATTTAGCTATTTTTTCTTTACACTTAGCTGGTATTTCATCTATTTTAGGAGCTGTTAATTTTATTACAACTATTATTAATATACGACCTAATAATATATCATTAGATCAAATACCTTTATTTGTTTGAGCAGTAGGAATTACAGCAATTTTATTACTACTATCTCTACCAGTTTTAGCAGGTGCAATTACCATATTATTAACAGATCGAAATTTAAATACATCATTTTTTGATCCAGCTGGTGGAGGTGACCCTATTCTATATCAACATTTATTT
>IBILP1468-19|Apomyelois ceratoniae|COI-5P|OQ562917
AACTTTATATTTTATTTTTGGAATTTGATCTGGTATAGTAGGAACATCTTTAAGTCTTCTAATTCGAGCAGAATTAGGTACACCTGGTTCTTTAATTGGAGATGATCAAATTTATAATACTATTGTAACAGGACATGCTTTTATTATAATTTTTTTTATAGTAATGCCTATTATAATTGGAGGATTCGGTAATTGATTAGTTCCTTTAATATTAGGAGCCCCTGATATAGCTTTCCCCCGAATAAATAATATAAGATTTTGACTTTTACCCCCATCATTAACTCTTTTAATTTCAAGAAGAATTGTAGAAAATGGTGCAGGAACTGGATGAACTGTGTACCCCCCACTTTCATCTAATATCGCCCATAGTGGAAGCTCTGTAGATTTAGCTATTTTTTCTTTACATTTAGCTGGAATTTCTTCTATTTTAGGAGCCATTAATTTTATTACAACTATTATCAATATAAAACTTAATGGTTTATCATTTGATCAAATACCTTTATTTGTCTGAGCTGTTGGTATTACCGCACTTTTATTACTTCTTTCTTTACCTGTATTAGCAGGAGCTATTACTATATTATTAACAGATCGAAATTTAAATACTTCTTTTTTTGACCCTGCAGGAGGAGGAGATCCAATTTTATATCAACATTTATTC
>IBILP155-17|Ditula angustiorana|COI-5P|OQ562490
AACATTATATTTTATTTTTGGAATTTGATCTGGATTAGTGGGTACTTCATTAAGACTTTTAATTCGTGCTGAATTAGGTAATCCTGGATCTTTAATTGGAGATGATCAAATTTATAATACTATTGTTACTGCTCACGCCTTTATCATAATTTTTTTTATAGTTATACCTATTATAATTGGAGGATTTGGTAATTGATTAGTTCCACTTATATTAGGGGCTCCAGATATAGCCTTTCCTCGAATAAATAATATAAGATTTTGACTTCTTCCCCCGTCTATTATATTACTAATTTCAAGTAGAATTGTAGAAAATGGAGCAGGAACAGGATGAACAGTTTACCCCCCACTTTCATCTAACATTGCTCACAGAGGAAGTTCAGTAGATCTTGCAATTTTTTCATTACATTTAGCTGGAATTTCCTCAATTTTAGGTGCTGTAAATTTTATTACAACCATTATTAATATACGACCACATAATATATCTTTAGATCAAATACCTTTATTTGTATGAGCAGTAGGTATTACAGCTTTACTATTACTATTATCTTTACCTGTATTAGCTGGAGCTATTACTATATTATTAACAGATCGAAATCTAAATACATCATTTTTTGACCCTGCTGGAGGGGGAGACCCTATTCTATATCAACATCTATTT
>IBILP1648-20|Eilema sororcula|COI-5P|OQ562385
AACATTATATTTTATTTTTGGTATTTGAGCTGGTATAGTAGGAACCTCTCTTAGATTATTAATTCGAGCTGAATTAGGTAATCCTGGTTCTTTAATTGGTGATGATCAAATTTATAATACTATTGTTACCGCTCATGCCTTTATTATAATTTTTTTTATAGTTATACCTATTATAATTGGAGGATTTGGAAACTGATTAATTCCTCTCATATTAGGAGCCCCCGATATAGCTTTCCCCCGAATAAATAATATAAGTTTTTGATTACTTCCCCCCTCATTAACTCTTCTTATTTCAAGAAGAATCGTAGAAAATGGAGCAGGTACCGGATGAACAGTTTATCCCCCACTTTCATCTAATATTGCCCATAGAGGTAGTTCTGTAGATTTAGCTATTTTTTCACTACATCTAGCAGGTATCTCCTCTATTTTAGGAGCTATTAATTTTATTACAACAATTATTAATATACGATTAAATAGATTAATATTTGATCAAATACCTTTATTTGTTTGAGCTGTAGGAATTACAGCATTCTTATTACTTCTCTCATTACCTGTTTTAGCAGGAGCTATTACTATACTATTAACTGATCGAAATCTTAATACTTCTTTTTTTGATCCTGCTGGAGGAGGAGATCCTATTCTTTATCAACATTTATTT
>IBILP1665-20|Chrysoteuchia culmella|COI-5P|OQ564235
AACATTATATTTTATTTTTGGAATTTGAGCAGGAATAGTAGGAACATCTTTAAGATTATTAATTCGTGCTGAATTAGGAAACCCAGGATCATTAATTGGAGATGATCAAATTTATAATACTATTGTTACAGCCCATGCATTTATTATAATTTTTTTTATAGTTATACCTATTATAATTGGAGGATTTGGAAATTGATTAATTCCTTTAATATTAGGAGCTCCAGATATAGCATTTCCACGAATAAATAATATAAGATTTTGATTATTACCTCCCTCTTTAACTTTATTAATTTCTAGAAGAATTGTAGAAAATGGAGCTGGAACAGGATGAACGGTTTACCCCCCCCTTTCATCTAATATTGCTCATGGAGGAAGATCAGTTGATTTAGCTATTTTTTCTCTTCATTTGGCTGGAATTTCCTCAATTCTAGGAGCTATCAATTTTATTACTACAATTATTAATATACGAATTAATGGTTTATCATTTGATCAAATACCTTTATTTGTTTGATCCGTAGGAATCACTGCTTTACTATTATTGCTTTCATTACCAGTTTTAGCTGGAGCAATTACTATACTTTTAACAGATCGAAATTTAAATACTTCTTTTTTCGATCCTGCTGGAGGGGGAGACCCTATTCTTTATCAACATTTATTT
>IBILP1668-20|Batia lunaris|COI-5P|OQ562547
AACATTATATTTCATTTTTGGAATTTGAGCTGGAATAGTAGGAACATCTTTAAGACTTTTAATTCGAGCCGAATTAGGAAATCCAGGTTCTTTAATTGGAGATGATCAAATTTATAATACTATTGTAACAGCTCATGCTTTTATTATAATTTTTTTTATAGTTATACCTATTATAATTGGAGGATTTGGAAACTGATTAATTCCTTTAATATTAGGGGCCCCAGATATAGCTTTCCCCCGAATAAACAATATATCTTTTTGATTATTACCCCCCTCATTAACTCTTTTAATTTCAAGAAGAATTGTAGAAAATGGAGCAGGAACAGGATGAACAGTTTACCCCCCTTTATCTTCTAATATTGCTCATGGAGGAAGATCTGTTGATTTAGCAATTTTTTCTTTACATTTAGCTGGAATTTCCTCTATTTTAGGGGCAATTAACTTTATTACCACTATTATTAACATACGAATAAATAATATATCTTTTGATCAAATACCCTTATTTGTTTGATCAGTTGGTATTACAGCTTTACTATTACTTTTATCTTTACCCGTATTAGCTGGAGCTATTACAATATTATTAACAGATCGAAATCTAAATACTTCATTTTTTGACCCTGCGGGAGGGGGGGACCCCATTTTATATCAACATTTATTT
>IBILP1676-20|Nola squalida|COI-5P|OQ563551
AACATTATATTTTATTTTTGGTATTTGAGCAGGAATAGTAGGAACATCCTTAAGACTTTTAATTCGAGCTGAATTAGGAAACCCTGGATCATTAATTGGTGATGATCAAATTTATAATACTATTGTTACAGCTCATGCTTTTATTATAATTTTTTTTATAGTTATACCTATTATAATTGGAGGATTTGGAAATTGATTAGTGCCATTAATATTAGGAGCCCCAGATATAGCTTTCCCCCGAATAAATAATATAAGATTTTGATTATTACCCCCCTCTATCACTCTTTTAATTTCAAGAAGAATTGTTGAAACTGGAGCAGGAACAGGATGAACAGTTTACCCCCCACTTTCATCTAACATCGCTCATGGAGGTAGATCTGTAGATTTAGCTATTTTTTCCTTACATTTAGCTGGTATTTCATCAATTTTAGGAGCAATCAATTTCATTACAACTATTATTAATATACGATTAAATAATATATCATTTGATCAAATATCATTATTTATTTGAGCGGTAGGGATTACTGCATTCTTATTATTATTATCTTTACCTGTATTAGCGGGAGCAATTACTATACTACTAACAGATCGTAATTTAAATACTTCATTTTTCGATCCTGCTGGAGGGGGAGATCCAATTTTATATCAACATTTATTT
>IBILP1709-20|Malacosoma neustria|COI-5P|OQ562110
AACATTATATTTTATTTTTGGAATTTGAGCAGGAATAGTTGGAACTTCACTAAGTTTATTAATTCGAGCAGAATTAGGTACTCCAGGGTCATTAATTGGAGATGACCAAATTTATAATACTATTGTAACAGCTCATGCTTTTATTATAATTTTTTTTATAGTTATACCAATTATAATTGGGGGATTTGGAAATTGATTAGTCCCTTTAATATTAGGAGCCCCAGATATAGCATTCCCCCGAATAAATAATATAAGATTTTGATTATTACCTCCATCTCTTACTCTATTAATTTCAAGTAGAATAGTAGAAAATGGAGCTGGTACAGGATGAACAGTTTACCCCCCTTTATCATCTAATATTGCACATGGCGGAAGATCTGTAGATTTAGCTATTTTTTCTTTACATTTAGCGGGAATTTCCTCTATTTTAGGAGCAATTAATTTTATTACAACTATTATTAATATACGACTTAATAAAATATCATTTGATCAAATACCTTTATTTGTTTGATCTGTAGGTATTACAGCATTTTTACTTTTATTATCATTACCAGTATTAGCTGGAGCTATTACAATACTACTAACTGATCGAAATCTTAATACTTCATTTTTTGACCCTGCTGGAGGGGGAGATCCTATTTTATACCAACATTTATTT
>IBILP1753-20|Zelleria hepariella|COI-5P|OQ562478
AACATTATATTTTATTTTTGGAATTTGATCTGGAATAGTAGGAACATCATTAAGATTATTAATTCGTGCTGAATTAGGTAATCCTGGTTCTTTAATTGGAGATGATCAAATTTATAATACTATTGTAACAGCTCATGCTTTTATTATAATTTTTTTTATAGTTATACCTATTATAATCGGAGGATTTGGAAATTGATTAGTACCTTTAATATTAGGGGCCCCAGATATAGCTTTCCCTCGAATAAATAATATAAGATTTTGATTACTCCCCCCCTCATTAACCTTATTAATTTCTAGAAGAATTGTAGAAAACGGAGCTGGAACAGGATGAACAGTATATCCACCATTATCTTCTAATATTGCTCATAGAGGAAGATCTGTAGATTTAGCAATTTTTTCATTACATTTAGCAGGAATTTCATCTATTTTAGGAGCAATTAATTTTATTACAACTATTATTAATATAAAAAGTAATGGGATATCATTTGATCAAATACCTTTATTTGTTTGAGCTGTTGGAATTACAGCTTTACTTTTACTTTTATCTTTACCAGTATTAGCTGGTGCTATTACTATGTTATTAACAGATCGAAATCTTAATACTTCATTTTTTGACCCTGCAGGAGGAGGAGACCCTATTTTATACCAACACTTGTTT
>IBILP1762-20|Hofmannophila pseudospretella|COI-5P|OQ563360
AACATTATATTTTATTTTTGGTATTTGAGCAGGCATAGTAGGAACGTCTTTAAGATTATTAATTCGAGCTGAATTAGGAAACCCAGGATCTTTAATCGGAGATGATCAAATTTATAATACTATTGTAACAGCTCATGCTTTTATTATAATTTTTTTTATAGTTATACCTATTATAATTGGAGGATTTGGTAATTGATTAGTTCCTTTAATATTAGGAGCCCCTGATATAGCTTTCCCCCGAATAAATAATATAAGATTTTGATTATTACCTCCCTCACTTACCCTTTTAATCTCAAGAAGAATTGTAGAAAATGGAGCGGGAACTGGATGAACAGTATACCCGCCCTTATCTTCTAATATTGCTCATGGGGGAAGATCTGTCGATTTAGCAATTTTTTCATTACATTTAGCTGGTATTTCATCAATTTTAGGGGCAATTAATTTTATTACCACAATTATTAATATACGATTAAGAAATATATCCTTTGATCAAATACCTTTATTTGTTTGAGCTGTAGGAATTACAGCTCTTCTTCTATTACTTTCATTACCGGTACTTGCTGGAGCTATTACTATACTTCTCACTGATCGTAATCTAAATACATCATTTTTTGATCCTGCTGGAGGGGGTGATCCTATTCTTTATCAACATTTATTT
>IBILP1804-20|Aedia leucomelas|COI-5P|OQ562507
AACATTATATTTTATTTTTGGAATTTGAGCAGGAATAATTGGAACATCTCTTAGATTATTAATTCGTGCTGAATTAGGTAACCCAGGTTCTTTAATTGGAGATGATCAAATTTATAACACTATTGTAACAGCTCATGCTTTTATTATAATTTTTTTTATAGTTATACCTATTATAATTGGAGGATTTGGAAATTGATTAGTACCTTTAATATTAGGAGCTCCAGATATGGCTTTCCCTCGAATAAATAATATAAGTTTTTGACTTCTTCCCCCCTCTTTAACCTTATTAATTTCAAGAAGAATTGTAGAAAATGGAGCAGGAACTGGTTGAACAGTTTACCCCCCACTATCATCTAATATTGCTCATGGAGGAAGATCTGTCGATTTAGCTATTTTTTCACTTCATTTAGCTGGAATTTCCTCAATTTTAGGAGCTATTAATTTTATTACAACAATCATTAACATACGTCTAAATAATTTATCTTTTGATCAAATACCATTATTTATTTGAGCTGTAGGTATCACAGCATTCCTCCTTTTATTATCACTGCCAGTTCTTGCAGGAGCAATTACCATATTATTAACTGACCGTAACTTAAATACATCCTTTTTTGATCCTGCAGGAGGGGGAGACCCAATTCTTTATCAACATTTATTT
>IBILP183-17|Scopula ornata|COI-5P|OQ563512
AACATTATACTTTATTTTTGGAATTTGAGCTGGAATAATTGGCACTTCATTAAGATTATTAATTCGAGCTGAATTAGGAAATCCTGGATCATTAATTGGAGATGATCAAATTTATAATACTATTGTTACAGCACATGCTTTTATTATAATTTTTTTTATAGTTATACCCATTATAATTGGTGGATTTGGAAATTGATTAGTACCATTAATATTAGGAGCTCCTGATATAGCTTTTCCACGAATAAATAATATAAGATTTTGATTATTACCTCCTTCTCTTACTTTATTAATTTCAAGAAGAATTGTTGAAAATGGAGCTGGAACAGGATGAACAGTGTACCCCCCACTATCATCTAATATTGCTCATGGAGGAAGATCTGTTGATTTAGCAATTTTTTCTTTACATTTAGCTGGAATTTCATCTATTCTAGGTGCAATTAATTTTATTACAACTATTATTAATATACGATTAAATAATTTATCATTTGATCAATTACCTTTATTTGTTTGAGCTGTAGGAATTACTGCATTTTTACTTTTATTATCTTTACCAGTTTTAGCGGGAGCTATTACAATACTATTAACTGACCGAAATTTAAATACATCCTTTTTTGATCCTGCAGGAGGAGGAGACCCAATTTTATATCAACATTTATTT
>IBILP1837-20|Alophia combustella|COI-5P|OQ562115
TACTTTATATTTTATTTTTGGAATTTGATCAGGTATAGTAGGAACATCTTTAAGTCTTTTAATTCGAGCTGAATTAGGTACACCAGGATCTTTAATTGGAGATGATCAAATTTATAATACTATTGTAACAGGTCATGCTTTTATTATAATTTTTTTTATAGTTATACCTATCATAATTGGTGGATTTGGAAATTGATTAGTACCATTAATATTAGGAGCTCCTGATATAGCTTTCCCACGAATAAATAATATAAGATTTTGACTTTTACCCCCCTCTCTTACTTTATTAATCTCGAGTAGAATTGTAGAAAATGGAGCAGGAACAGGATGAACAGTTTATCCCCCTTTATCTTCTAATATTGCTCATGGAGGAAGTTCTGTAGATCTTGCTATCTTTTCTTTACATTTAGCTGGAATTTCTTCTATTTTAGGTGCTATTAACTTTATTACTACTATTATTAATATAAAATTAAATGGTTTATCTTTTGATCAAATACCTTTATTTGTTTGAGCTGTAGGAATTACAGCTTTATTATTATTATTATCCTTACCTGTTTTAGCTGGAGCTATTACAATATTATTAACAGATCGAAATTTAAATACTTCTTTTTTTGACCCAGCTGGTGGTGGAGATCCTATTTTATATCAACATTTATTT
>IBILP1842-20|Xenochlorodes olympiaria|COI-5P|OQ563447
AACTTTATATTTTATTTTTGGAATTTGAGCTGGAATAATTGGAACTTCTTTAAGTTTATTAATTCGAGCAGAATTAGGAAATCCTGGGTCTTTAATTGGAGATGATCAAATTTATAATACAATTGTAACAGCCCATGCTTTTATTATAATTTTTTTTATAGTAATACCTATTATAATTGGAGGGTTTGGTAATTGATTGGTACCTTTAATACTAGGAGCTCCAGATATAGCTTTCCCACGAATAAATAATATAAGATTTTGATTATTACCTCCTTCTCTTACCTTATTAATTTCAAGAAGAATTGTAGAAAATGGAGCAGGTACTGGATGAACCGTTTACCCTCCCTTATCTTCTAATATATCCCATGGAGGAAGATCTGTAGATTTAGCTATTTTTTCATTACATTTAGCTGGAATTTCTTCAATTTTAGGAGCTATTAATTTTATTACAACAATTATTAATATACGATTAAATAATTTATCATTTGATCAAATACCATTATTTGTTTGAGCAGTAGGAATTACAGCATTCTTATTATTATTATCATTACCTGTTTTAGCTGGAGCAATTACTATACTATTAACAGACCGAAATTTAAATACATCTTTTTTTGACCCCGCTGGAGGTGGGGACCCAATTTTATATCAACATTTATTT
>IBILP1868-20|Bryophila ravula|COI-5P|OQ563620
AACATTATATTTTATTTTTGGTATTTGAGCTGGAATAGTAGGAACTTCTTTAAGATTACTAATTCGAGCTGAATTAGGTACTCCCGGATCTTTAATTGGAGATGATCAAATTTATAATACTATCGTAACAGCTCATGCTTTTATTATAATTTTTTTTATAGTAATACCTATTATAATCGGAGGATTTGGTAATTGATTAGTACCTTTAATATTAGGAGCCCCAGATATAGCTTTCCCTCGAATAAATAATATAAGTTTTTGACTTCTCCCCCCCTCTTTAACTTTATTAATTTCAAGAAGAATTGTAGAAAATGGAGCTGGAACAGGATGAACAGTTTATCCCCCCCTTTCATCTAATATTGCTCATGGAGGAAGTTCAGTAGATTTAGCTATTTTTTCTCTTCATTTAGCTGGAATTTCATCTATTTTAGGAGCTATTAATTTTATTACAACAATTATCAATATACGATTAAATAATTTATCTTTTGATCAAATACCTCTATTTGTGTGAGCTGTAGGAATTACAGCATTTTTATTATTATTATCCCTTCCTGTTCTAGCTGGAGCTATTACTATACTTTTAACTGATCGAAATTTAAATACATCCTTCTTTGATCCTGCTGGTGGAGGAGATCCAATTTTATACCAACATTTATTT
>IBILP1869-20|Oxypteryx helotella|COI-5P|OQ562288
AACTTTATATTTTATTTTTGGAATTTGAGCAGGAATAGTTGGTACCTCATTAAGTCTACTAATTCGAGCAGAATTAGGAAATCCAGGATCTTTAATTGGAAATGATCAAATTTATAATACTATTGTTACAGCTCATGCTTTTATTATAATTTTCTTTATAGTTATACCCATTATAATTGGAGGATTTGGAAATTGATTAGTACCGCTGATATTAGGAGCTCCTGATATAGCTTTCCCCCGAATAAATAATATAAGTTTTTGACTATTACCACCATCTCTAACTCTTTTAATTTCTAGAAGAATAGTAGAAAATGGAGCAGGAACTGGATGAACAGTGTACCCCCCACTATCATCTAATATTGCTCATGGAGGAAGTTCAGTAGATTTAGCAATTTTTTCCCTTCACTTAGCTGGAATTTCTTCTATTTTAGGAGCAATTAATTTTATTACTACCATTATTAATATAAAAATTAATGGTCTCTCTTTTGATCAAATACCTTTATTCGTTTGAGCTGTTGGAATTACAGCCCTTCTTCTCCTTCTTTCATTACCAGTTTTAGCTGGAGCTATTACCATATTATTAACAGACCGTAACTTAAATACCTCATTCTTTGACCCAGCAGGGGGTGGAGATCCCATTTTATATCAACATTTATTT
>IBILP1872-20|Eublemma pura|COI-5P|OQ564079
AACATTATATTTTATTTTTGGAATTTGATCTGGAATAGTAGGAACTTCATTAAGTTTATTAATTCGAGCTGAATTAGGAAATCCTGGATCTCTAATTGGAGATGATCAAATTTATAATACTATTGTTACTGCCCATGCCTTTATTATAATTTTTTTTATAGTTATACCAATTATAATTGGAGGATTTGGAAATTGATTAGTACCTTTAATACTTGGAGCCCCTGATATAGCTTTCCCCCGAATAAATAATATAAGTTTCTGACTTCTACCCCCATCTTTAATACTTTTAATTTCAAGAAGAATTGTAGAATCTGGAGCAGGAACAGGATGAACAGTTTATCCCCCACTTTCATCTAATATTGCACATGGAGGAAGATCCGTTGATTTAGCTATTTTTTCACTACATTTAGCTGGAATCTCTTCAATTTTAGGAGCAATTAATTTTATCTCAACAATTATTAATATACGCTTAAGTAACCTATCATTTGATCAAATACCCTTATTCATTTGAGCGGTTGGAATTACAGCTTTCCTTTTACTTCTATCTTTACCTGTTTTAGCAGGAGCTATTACTATGTTATTAACAGATCGTAATCTTAATACCTCATTCTTTGATCCAGCAGGAGGTGGAGATCCTATTTTATATCAACATTTATTT
>IBILP195-17|Helicoverpa armigera|COI-5P|OQ564202
AACATTATATTTTATTTTTGGAATTTGAGCAGGAATAGTAGGAACTTCTTTAAGTTTATTAATTCGAGCAGAATTAGGTAATCCTGGATCTTTAATTGGAGATGATCAAATTTATAATACTATTGTTACAGCTCATGCTTTTATTATAATTTTTTTTATAGTTATACCAATTATAATTGGTGGATTTGGTAATTGACTTGTACCTTTAATATTAGGAGCCCCTGATATAGCTTTCCCCCGAATAAATAATATAAGTTTTTGATTACTTCCCCCTTCTTTAACTTTACTTATTTCAAGAAGAATTGTAGAAAATGGAGCAGGAACAGGATGAACAGTTTACCCCCCACTTTCATCTAATATTGCACATGGAGGAAGATCAGTAGACCTAGCTATTTTTTCTTTACATTTAGCTGGAATCTCATCTATTTTAGGAGCAATTAATTTTATTACTACTATTATTAATATAAAATTAAATAGCTTATCTTTTGATCAAATGCCATTATTTATTTGAGCTGTAGGAATTACTGCATTTTTATTATTATTATCATTACCAGTTTTAGCAGGTGCTATTACTATACTTTTAACAGATCGAAACCTTAATACATCTTTTTTTGACCCTGCTGGAGGAGGTGATCCTATTTTATATCAACATTTATTT
>IBILP1994-20|Diasemia reticularis|COI-5P|OQ563439
AACATTATATTTTATTTTTGGGGTTTGAGCAGGAATAGTAGGAACATCATTAAGATTATTAATTCGAGCTGAATTAGGTAATCCAGGATCTTTAATTGGTGATGATCAAATTTATAATACCATTGTAACAGCTCATGCTTTTATTATAATTTTTTTTATAGTTATACCAATTATAATTGGAGGATTTGGCAATTGATTAGTACCTTTAATATTAGGTGCTCCTGATATAGCTTTTCCACGTATAAATAATATAAGATTTTGATTATTACCCCCTTCATTATTATTATTAATTTCTAGAAGAATTGTTGAAAATGGAGCTGGAACAGGATGAACAGTTTATCCCCCACTTTCATCTAATATTGCTCATAGAGGAAGATCTGTTGATTTAGCTATTTTTTCTTTACATTTAGCAGGAATTTCTTCAATTTTAGGTGCTATTAATTTTATTACTACTATTATTAACATACGAATTAATGGATTATCTTTTGATCAAATACCATTATTTGTTTGAGCCGTAGGAATTACAGCATTATTATTACTTTTATCACTCCCAGTATTAGCAGGAGCTATTACTATACTATTAACTGATCGTAATTTAAATACATCATTTTTTGATCCAGCTGGAGGAGGAGATCCAATTCTTTATCAACATTTATTT
>IBILP2101-20|Caloptilia conimbricensis|COI-5P|OQ562275
AACTTTATATTTTATTTTTGGAATTTGATCTGGTATATTAGGAACTTCTTTAAGAATATTAATTCGAGCAGAATTAGGTAACCCAGGATCTTTAATTGGGGATGACCAAATTTATAATACAATTGTTACAGCTCATGCTTTTATTATAATTTTTTTTATAGTTATACCTATTATAATTGGAGGATTTGGAAATTGATTAGTTCCACTAATATTAGGAGCACCTGATATAGCTTTCCCCCGATTAAATAATATAAGTTTTTGATTATTACCCCCCTCATTAATTTTACTAATTTCTAGAAGAATCGTAGAAACAGGTGTAGGAACAGGATGAACAGTTTACCCCCCGCTTTCATCTAATATTGCCCACGGAGGAAGATCTGTAGATTTAGCAATTTTTTCTTTACATTTAGCTGGTATCTCTTCAATTTTAGGGGCTATTAACTTTATTACTACAATTATTAATATACGAGCAAATGGGATAATATTTGATAGTATATCTTTATTTGCATGAGCAGTAAGTATTACTGCGCTATTATTATTATTATCATTACCAGTATTAGCTGGTGCGATTACTATATTACTAACTGATCGAAATTTAAATACATCTTTCTTTGACCCTGCTGGTGGGGGAGATCCTATTTTATATCAACATTTATTT
>IBILP2110-20|Coleophora saxicolella|COI-5P|OQ563560
AACATTATATTTTATTTTTGGTATTTGAGCTGGAATAGTAGGAACTTCTTTAAGTTTATTAATTCGAGCTGAATTAGGAAATCCTGGCTCACTAATTGGTGATGATCAAATTTATAATACAATTGTAACAGCTCATGCTTTTATTATAATTTTTTTTATAGTTATACCTATTATAATTGGAGGTTTTGGAAATTGACTAGTACCTTTAATATTAGGAGCCCCTGATATAGCTTTCCCCCGAATAAATAATATAAGATTTTGACTTCTCCCCCCCTCATTAACTCTCTTAATTTCAAGAAGAATTGTAGAAAATGGTACTGGAACTGGTTGAACAGTTTACCCCCCTTTATCATCTAATATCGCTCATGGAGGAAGATCAGTTGATTTGTCTATCTTTTCTCTTCATTTAGCTGGTATTTCTTCTATTTTAGGAGCAATTAATTTTATTACAACTATTATTAATATACGATTAAATAATATATCATTTGATCAATTACCTTTATTTGTATGATCTGTAGGTATTACAGCTCTTCTTCTTCTTCTTTCTCTTCCTGTTTTAGCAGGGGCTATTACTATATTACTAACAGATCGTAATTTAAATACATCTTTTTTCGACCCTGCAGGGGGAGGAGATCCAATCCTTTACCAACATTTATTT
>IBILP211-17|Eublemma purpurina|COI-5P|OQ563840
AACATTATATTTTATTTTTGGAATTTGAGCTGGTATAGTAGGAACTTCATTAAGATTATTAATTCGAGCTGAATTAGGAAACCCTGGATCTTTAATTGGAGATGATCAAATTTATAATACTATTGTAACAGCTCATGCTTTCATTATAATTTTTTTTATAGTAATACCAATTATAATTGGAGGATTTGGAAATTGATTAATTCCATTAATATTAGGAGCTCCAGATATAGCCTTCCCCCGAATAAATAACATAAGTTTCTGACTTCTTCCCCCCTCTTTAACTCTTTTAATCTCAAGAAGAATTGTAGAAAATGGAGCAGGAACAGGATGAACAGTTTATCCCCCACTTTCATCTAATATAGCTCACAGAGGTAGATCAGTAGATTTAGCTATTTTTTCATTACATTTAGCCGGAATTTCATCTATTTTAGGAGCTATTAATTTTATTTCAACAATTATTAATATACGTTTAAATAATTTATCTTTTGATCAAATACCTTTATTTATTTGAGCTGTAGGAATTACAGCTTTTCTTTTATTATTATCTTTACCAGTCTTAGCTGGAGCTATTACTATATTATTAACAGATCGAAATTTAAATACTTCATTTTTTGATCCAGCTGGTGGGGGAGATCCTATTTTATATCAACATTTATTT
>IBILP2217-20|Raphia hybris|COI-5P|OQ562459
AACTTTATATTTTATTTTTGGTATTTGAGCAGGTATAGTAGGAACTTCATTAAGATTACTAATTCGAGCAGAATTAGGAACCCCCGGATCTTTAATTGGAGATGATCAAATCTATAATACTATTGTAACAGCTCATGCTTTCATTATAATTTTTTTTATGGTTATACCTATTATAATTGGAGGATTTGGAAATTGATTAGTACCTTTAATATTAGGAGCCCCAGATATAGCTTTCCCTCGAATAAATAATATAAGTTTTTGACTTTTACCCCCCTCTCTTACCCTTCTTATTTCAAGAAGAATTGTAGAAAATGGAGCAGGAACAGGATGAACAGTGTACCCCCCACTTTCATCTAATATTGCTCATGGAGGAAGTTCAGTAGATTTAGCTATTTTTTCCCTTCATCTTGCTGGAATTTCATCAATTTTAGGAGCTATTAATTTTATTACAACAATTATTAATATGCGACTTAATAATTTATCTTTTGATCAAATACCACTATTTATTTGAGCTGTAGGAATTACTGCATTTCTTTTATTATTATCATTACCTGTATTAGCAGGAGCTATCACTATATTATTAACAGATCGAAATTTAAATACTTCTTTTTTCGACCCTGCTGGAGGGGGAGATCCTATTCTATATCAACATTTATTT
>IBILP2220-20|Aleucis distinctata|COI-5P|OQ562374
CACATTATATTTTATTTTTGGAATTTGAGCAGGAATAATTGGAACTTCTTTAAGATTATTAATTCGTGCAGAATTAGGAAACCCTGGATCATTAATTGGAGACGATCAAATTTATAATACAATTGTTACAGCTCATGCTTTTATTATAATTTTTTTTATAGTTATACCAATTATAATTGGAGGATTTGGAAACTGATTAGTTCCTTTAATATTAGGAGCCCCAGATATGGCATTTCCACGAATAAATAATATAAGATTTTGATTACTTCCACCTTCTATTACCCTTTTAATTTCAAGAAGAATTGTAGAAAGTGGAGCTGGAACTGGTTGAACAGTTTACCCTCCTTTATCTTCTAATATCGCCCATGGAGGAAGCTCTGTAGATTTGGCTATTTTTTCATTACATTTAGCGGGTATTTCATCAATTCTAGGAGCTATTAACTTCATTACAACAATCATTAATATGCGATTAAATAATATATCATTTGATCAAATACCTTTATTTGTTTGAGCTGTAGGAATTACAGCATTTCTTTTATTACTATCATTGCCTGTGCTAGCAGGAGCTATTACAATACTTTTAACAGATCGAAACTTAAATACTTCCTTTTTTGATCCCGCTGGAGGAGGAGACCCTATTTTATATCAACATTTATTT
>IBILP2232-20|Neognopharmia stevenaria|COI-5P|OQ564199
AACATTATACTTTATTTTTGGAATTTGAGCAGGAATAGTAGGAACTTCTCTAAGCTTATTAATTCGAGCTGAATTAGGTAATCCAGGTTCTTTAATTGGAGATGATCAAATTTATAATACTATTGTAACAGCTCATGCTTTTATTATAATTTTTTTCATAGTAATACCAATTATAATTGGAGGATTTGGAAATTGATTAGTACCATTAATATTAGGAGCTCCAGATATAGCATTCCCTCGAATAAATAATATAAGATTTTGATTATTACCCCCATCTATTACTTTATTAATTTCAAGAAGAATTGTAGAAAATGGAGCTGGAACTGGTTGAACAGTTTATCCTCCTTTATCTTCTAATATTGCTCATGGAGGTAGCTCTGTAGACTTAGCTATTTTTTCATTACATTTAGCTGGTATTTCATCAATTTTAGGAGCTATTAATTTTATTACAACAATTATTAATATACGATTAAATAATTTAACATTTGATCAAATACCTTTATTTGTATGAGCTGTAGGAATTACTGCATTTCTTTTATTATTATCATTACCAGTTTTAGCTGGAGCAATTACAATACTATTAACTGATCGAAATCTTAATACCTCCTTTTTTGATCCTGCAGGAGGAGGAGATCCCATTCTTTATCAACACTTATTT
>IBILP255-17|Drepana curvatula|COI-5P|OQ562815
AACTTTATATTTTATCTTTGGAATTTGAGCTGGAATAATTGGAACTTCATTAAGTTTATTAATCCGAGCAGAATTAGGTAATCCTGGATCTTTAATTGGAAATGATCAAATTTATAACACTATTGTTACAGCTCATGCTTTTATTATAATTTTTTTTATAGTTATACCTATTATAATTGGAGGATTTGGAAATTGATTAGTACCATTAATATTAGGAGCTCCAGATATAGCATTTCCACGAATAAATAATATAAGATTCTGAATACTTCCACCTTCTTTAACTCTATTAATTTCAAGAAGAATAGTAGAAAATGGAGCTGGAACTGGATGAACTGTATATCCCCCCCTTTCATCTAATATTGCTCATAGAGGAAGCTCTGTAGATCTTGCTATTTTTTCATTACATTTAGCTGGAATTTCATCAATTTTAGGAGCTATTAATTTTATTACCACAATTATTAACATACGATTAAATAATATAATATTTGATCAAATACCTTTATTTGTTTGAGCAGTAGGTATTACAGCTTTTTTACTATTACTTTCATTACCTGTTTTAGCTGGAGCTATTACCATACTTCTTACAGATCGAAATTTAAATACATCATTTTTTGATCCTGCTGGAGGGGGAGATCCAATTTTATATCAACATTTATTT
>IBILP265-17|Plagodis dolabraria|COI-5P|OQ563119
AACATTATATTTTATTTTCGGAATTTGAGCAGGAATAGTAGGAACCTCTTTAAGTTTATTAATTCGAGCAGAATTAGGTAATCCTGGATCATTAATTGGAGATGATCAAATTTATAATACTATTGTCACCGCTCATGCTTTTATTATAATTTTTTTTATAGTAATACCTATTATAATTGGAGGATTTGGAAATTGATTAGTACCATTAATATTAGGAGCCCCAGATATAGCTTTCCCTCGAATAAATAATATAAGATTTTGATTATTACCACCCTCTATTACATTATTAATCTCAAGTAGAATTGTAGAAAATGGAGCAGGAACTGGATGAACTGTTTATCCTCCTTTATCATCTAATATTGCTCATGGAGGAAGATCAGTAGATTTAGCTATCTTTTCCTTACACCTAGCTGGTATTTCATCAATTTTAGGGGCAATTAATTTTATTACCACAATTATTAACATACGATTAAATAATTTATCATTTGATCAAATACCATTATTTGTATGAGCTGTTGGTATTACAGCATTTTTATTATTATTATCATTACCAGTTTTAGCTGGAGCCATTACTATATTATTAACAGATCGAAATTTAAATACATCTTTTTTCGATCCTGCTGGAGGAGGAGATCCTATTTTATATCAACATTTATTT
>IBILP2891-20|Catocala nupta|COI-5P|OQ562346
AACTTTATATTTTATTTTTGGAATTTGAGCAGGAATAGTAGGAACTTCATTAAGATTATTAATTCGAGCTGAATTAGGTAATCCTGGTTCTTTAATTGGAGATGATCAAATTTATAATACTATTGTTACAGCTCATGCTTTTATTATAATTTTTTTTATAGTTATACCAATTATAATCGGAGGATTTGGTAATTGATTAGTACCTTTAATATTAGGAGCTCCTGATATAGCTTTTCCTCGTATAAATAATATAAGTTTTTGACTTCTACCCCCTTCATTAACTTTATTAATTTCAAGAAGAATTGTAGAAAATGGAGCAGGAACCGGATGAACAGTTTATCCTCCTCTTTCTTCTAACATTGCTCATAGAGGTAGTTCAGTAGATTTAGCTATTTTTTCCCTACATTTAGCTGGAATTTCTTCAATTTTAGGAGCTATTAATTTTATTACTACAATTATCAATATACGATTAAATAATTTAATATTTGATCAAATACCTTTATTTATTTGAGCTGTTGGAATTACTGCATTTCTTCTTCTTCTTTCCCTACCAGTATTAGCTGGAGCTATTACTATACTTCTAACTGATCGAAATTTAAATACTTCCTTTTTTGATCCTGCTGGAGGAGGAGATCCTATTTTATATCAACATTTATTT
>IBILP2933-20|Eana canescana|COI-5P|OQ563676
AACATTATATTTTATTTTTGGAATTTGAGCTGGTATAGTAGGAACCTCATTAAGATTATTAATTCGAGCAGAATTAGGAAATCCAGGATCTTTAATTGGAGATGATCAAATTTACAATACTATTGTAACCGCTCATGCATTTATTATAATTTTTTTTATAGTTATACCAATTATAATTGGAGGATTTGGAAATTGATTAGTACCTTTAATATTAGGAGCCCCAGATATAGCATTCCCACGAATAAATAATATAAGATTTTGACTATTACCCCCCTCTATTATATTATTAATTTCAAGAAGAATTGTAGAAAATGGAGCAGGAACTGGATGAACAGTGTACCCCCCACTCTCATCTAATATTGCCCATGGAGGAAGATCAGTTGATCTTGCAATTTTTTCTTTACATTTAGCTGGAATTTCATCTATTTTAGGAGCAGTAAATTTTATCACAACAATTATTAATATACGACCTCATAACATATCCTTAGATCAAATACCTTTATTTGTCTGATCAGTAGGAATCACAGCTCTTTTACTTTTACTCTCTTTACCAGTATTAGCTGGAGCTATTACAATATTATTAACAGATCGAAATTTAAATACATCATTTTTTGATCCTGCTGGTGGAGGAGACCCCATTTTATATCAACATTTATTT
>IBILP3092-22|Nebula ibericata|COI-5P|OQ563029
AACCCTATATTTTATTTTTGGAATTTGAGCAGGAATAATTGGAACATCTTTAAGATTATTAATTCGAGCTGAATTAGGAAATCCTGGATCATTAATTGGAGATGATCAAATTTATAATACTATTGTAACAGCTCATGCTTTTATTATAATTTTTTTTATAGTTATACCTATTATAATTGGAGGTTTCGGAAATTGATTAGTACCTTTAATATTAGGGGCCCCAGATATAGCCTTCCCTCGAATAAATAATATAAGTTTTTGACTTCTACCCCCTTCTATTACTCTTTTAATTTCAAGAAGAATTGTAGAAAATGGAGCAGGAACAGGTTGAACAGTTTATCCCCCTCTTTCATCTAATATTGCCCATGGTGGAAGATCAGTAGACTTAGCTATTTTTTCCCTTCATTTAGCTGGAATTTCCTCTATTTTAGGGGCAATTAATTTTATTACAACTATTATTAATATGCGACTTAATAATATATTTTTTGATCAATTACCCTTATTTGTTTGAGCGGTAGGAATTACTGCTTTTTTATTACTTTTATCTTTACCTGTATTAGCAGGAGCTATTACTATATTATTAACAGATCGAAATCTTAATACATCATTTTTTGATCCAGCTGGGGGAGGAGATCCAATTTTATATCAACATTTATTT
>IBILP357-17|Stegania trimaculata|COI-5P|OQ563765
AACATTATATTTTATTTTTGGAATTTGAGCAGGAATAGTAGGAACTTCTTTAAGTTTACTAATTCGTGCAGAATTAGGAACACCAGGATCATTAATTGGAGATGATCAAATTTATAATACTATTGTAACAGCTCATGCATTTATTATAATTTTTTTTATAGTTATACCAATTATAATTGGAGGATTTGGAAATTGACTTGTTCCACTAATACTAGGAGCTCCAGATATAGCTTTCCCACGAATAAATAATATAAGATTTTGATTATTACCTCCATCTATTACACTTTTAATTTCAAGAAGAATTGTTGAAAATGGAGCTGGAACAGGATGAACAGTATACCCCCCTTTATCTTCTAATATTGCCCATGGAGGTAGTTCAGTAGATTTAGCTATTTTTTCTCTTCATTTAGCAGGTATTTCATCAATTTTAGGTGCAATTAATTTTATCACAACAATTATTAATATACGTCTTAATAATTTATCATTTGATCAAATACCATTATTTGTATGAGCTGTAGGAATTACAGCTTTTTTACTTCTTCTTTCTTTACCAGTATTAGCAGGAGCTATTACTATATTATTAACTGATCGAAATTTAAATACATCATTTTTTGATCCTGCTGGTGGAGGAGACCCAATTTTATATCAACATTTATTT
>IBILP386-17|Opogona omoscopa|COI-5P|OQ562377
AACATTATACTTCATTTTAGGTATTTGAGCAGGATTAGTAGGTACATCTTTAAGAATTTTAATTCGAATAGAATTAGGTAACCCTGGCTCTATAATTGGGAATGACCAAATTTATAATACTATTGTAACAGCACATGCCTTTATTATAATTTTCTTTATAGTAATACCAATTATAATTGGAGGATTCGGAAATTGATTAGTCCCATTAATATTAGGATCACCTGATATAGCATTCCCTCGAATAAACAATATAAGATTTTGATTGCTTCCCCCATCATTAACTTTATTAATTTCAAGAAGAATAGTAGAAAACGGAGCAGGAACAGGATGAACTGTTTACCCACCACTATCATCTAATATTGCCCATGGAGGTGGATCTGTAGACTTAGCTATTTTCTCTTTACACTTAGCAGGTATTTCTTCAATTTTAGGAGCCGCTAATTTTATTACAACAACAATCAATATACGACCAAATAATATATCATTCGATAAAATACCATTATTTGTATGATCTGTGGCAATTACAGCTTTACTTCTTTTACTTTCATTACCAGTATTAGCCGGAGCTATCACCATATTATTAACTGACCGAAATTTAAATACATCTTTCTTTGACCCAGCAGGAGGTGGAGACCCAATTTTATACCAACACTTATTT
>IBILP407-17|Lymantria monacha|COI-5P|OQ562347
AACATTATATTTTATTTTTGGTATTTGATCTGGTATAGTAGGAACTTCTCTTAGTTTATTAATCCGAGCTGAATTAGGAAATCCAGGATCATTAATTGGAAATGATCAAATTTATAATACGATTGTAACAGCTCATGCTTTTATTATAATTTTCTTTATAGTTATACCAATTATAATTGGAGGATTTGGAAATTGATTAGTACCTTTAATATTAGGGGCTCCAGATATAGCCTTCCCCCGTATAAATAATATAAGATTTTGATTACTACCCCCATCATTAACCCTTTTAATTTCAAGAAGAATTGTAGAAAATGGAGCCGGTACAGGATGAACAGTTTACCCCCCACTTTCATCAAATATTGCTCATGGAGGAAGATCAGTAGATTTAGCTATTTTTTCCCTTCATTTAGCTGGTATCTCATCAATTTTAGGAGCTATTAATTTTATTACTACAATTATTAATATGCGATTAACTAATCTATCATTCGATCAAATACCATTATTTATTTGAGCTGTAGGAATTACAGCTTTCCTTCTTTTATTATCATTACCTGTATTAGCAGGAGCTATTACTATATTATTAACTGATCGAAATTTAAATACATCATTTTTTGATCCTGCTGGAGGAGGAGATCCAATTCTTTATCAACACTTATTT
>IBILP411-17|Anania verbascalis|COI-5P|OQ562694
TACTTTATATTTTATTTTTGGAATTTGAAGAGGAATAGTAGGAACATCTTTAAGTTTATTAATTCGAGCTGAATTAGGTAATCCAGGCTCATTAATTGGAGATGATCAAATTTATAATACAATTGTTACAGCTCATGCATTTATTATAATTTTTTTTATAGTTATACCTATTATAATTGGAGGTTTTGGAAATTGATTAGTACCTTTAATATTAGGAGCTCCTGATATAGCATTCCCACGAATAAATAATATAAGATTTTGATTACTACCACCGTCATTAACTCTTTTAATTTCAAGAAGAATTGTAGAAAATGGAGCAGGAACTGGATGAACAGTTTACCCCCCACTTTCATCTAATATTGCCCATGGTGGAAGATCTGTAGATTTAGCAATTTTTTCCCTACATCTTGCTGGTATTTCTTCAATCTTAGGAGCAATTAACTTTATTACTACAATTATTAATATACGAATTAATGGAATATCATTTGATCAAATACCATTATTTGTATGAGCTGTAGGAATCACAGCTTTATTATTATTACTTTCTCTTCCTGTTCTAGCTGGTGCTATTACTATATTATTAACTGATCGAAATTTAAATACATCATTTTTTGATCCTGCAGGAGGGGGAGATCCTATTCTTTACCAACATCTATTT
>IBILP427-17|Xestia baja|COI-5P|OQ563256
AACTTTATATTTTATTTTTGGTATTTGAGCTGGAATAGTAGGAACTTCTTTAAGATTATTAATTCGAGCAGAATTAGGAAACCCAGGATCATTAATTGGAGATGATCAAATTTATAATACTATTGTTACAGCACACGCTTTCATTATAATTTTTTTTATAGTTATACCTATTATAATTGGAGGATTTGGTAATTGACTTGTTCCTTTAATATTAGGAGCTCCAGATATAGCATTCCCCCGAATAAATAATATAAGTTTTTGACTCCTCCCCCCCTCTCTAACTCTTTTAATTTCAAGAAGAATTGTAGAAAATGGAGCAGGAACAGGATGAACAGTGTACCCCCCACTTTCATCTAATATTGCTCATGGAGGAAGATCAGTAGACCTTGCTATTTTTTCCCTTCACTTAGCTGGAATTTCTTCTATTTTAGGTGCTATTAATTTTATTACCACAATTATTAATATACGATTAAATAGATTATCTTTCGATCAAATACCATTATTTATTTGAGCAGTAGGAATTACTGCATTTTTATTATTACTATCATTACCTGTTCTAGCTGGAGCTATTACTATACTTTTAACAGATCGAAATTTAAATACATCTTTTTTTGACCCAGCAGGAGGGGGAGACCCCATTTTATATCAACATTTATTC
>IBILP455-17|Luperina nickerlii|COI-5P|OQ563016
AACATTATATTTTATTTTTGGAATCTGAGCAGGTATAGTAGGAACTTCTTTAAGATTACTAATTCGAGCTGAATTAGGAAATCCTGGATCTTTAATTGGAGATGATCAAATTTATAATACTATTGTTACAGCTCATGCTTTTATTATAATTTTTTTTATAGTAATACCTATTATAATTGGAGGATTTGGAAATTGATTAGTACCTTTAATATTAGGAGCCCCAGATATAGCATTCCCCCGAATAAATAATATAAGTTTTTGATTGCTACCCCCCTCATTAACTTTATTAATTTCAAGAAGAATTGTAGAAAATGGTGCAGGAACAGGATGAACAGTGTACCCCCCACTCTCATCTAATATTGCCCATGGAGGAAGATCTGTAGATTTGGCTATTTTTTCCCTTCACTTAGCTGGGATTTCTTCTATTTTAGGAGCTATTAACTTTATTACCACAATTATTAATATACGATTAAATAGCTTATCTTTCGATCAAATACCTTTATTTATTTGAGCTGTAGGAATTACTGCATTTTTATTATTATTATCACTACCAGTTTTAGCTGGAGCTATTACAATATTATTAACAGATCGAAATCTAAATACATCTTTTTTTGATCCTGCCGGAGGAGGAGATCCAATTTTATATCAACATTTATTT
>IBILP477-19|Ochropleura plecta|COI-5P|OQ564282
AACATTATATTTTATTTTTGGTATTTGAGCAGGAATAGTAGGAACCTCTTTAAGTTTATTAATTCGAGCTGAATTAGGAAATCCAGGATCTTTAATTGGAGATGATCAAATTTATAATACTATTGTTACAGCACATGCTTTTATTATAATTTTTTTTATGGTAATACCTATTATAATTGGTGGATTTGGTAATTGACTTGTCCCTTTAATATTAGGAGCCCCAGATATAGCATTTCCTCGAATAAATAATATAAGTTTTTGACTTCTTCCCCCCTCATTAACTTTATTAATTTCAAGAAGAATTGTAGAAAATGGAGCAGGAACAGGATGAACAGTTTATCCCCCACTTTCATCTAATATTGCTCATGGAGGAAGATCAGTAGATTTAGCTATTTTTTCTCTTCATTTAGCTGGAGTTTCTTCAATTTTAGGTGCTATTAATTTTATTACTACAATTATTAATATACGACTAAATAGTTTATCTTTTGATCAAATACCATTATTTATTTGAGCTGTAGGAATTACTGCATTTTTATTATTATTATCATTACCTGTTTTAGCTGGAGCTATTACAATACTTTTAACAGATCGAAATTTAAATACATCATTTTTTGATCCTGCAGGAGGAGGAGACCCTATTTTATATCAACATTTATTT
>IBILP557-19|Crocallis tusciaria|COI-5P|OQ562776
AACATTATATTTTATTTTTGGAATTTGAGCAGGTATAGTAGGCACTTCATTAAGTCTATTAATTCGAGCTGAATTAGGGAATCCAGGATCACTAATTGGAGATGATCAAATTTATAATACTATTGTTACAGCTCATGCTTTTATTATAATTTTTTTTATAGTTATACCCATTATAATTGGAGGATTTGGTAATTGACTAGTTCCTTTAATATTAGGGGCCCCTGATATAGCTTTCCCACGAATAAATAATATAAGATTTTGATTATTGCCCCCATCTATTACTTTATTAATTTCAAGAAGAATTGTAGAAAATGGAGCTGGCACTGGATGAACAGTATACCCACCTTTATCCTCTAATATTGCCCATGGGGGAAGATCTGTAGATTTAGCTATTTTTTCCTTACACTTGGCTGGTATCTCTTCTATTTTAGGAGCGATTAATTTTATTACTACAATCATTAATATACGACTAAATAATTTATCATTTGATCAGATACCTTTATTTATTTGAGCTGTAGGCATTACAGCATTCCTACTTTTACTATCTTTACCAGTTTTAGCCGGAGCTATTACTATATTATTAACTGACCGAAATTTAAATACATCATTTTTTGACCCCGCCGGAGGAGGAGATCCTATTTTATATCAACATTTATTT
>IBILP609-19|Delplanqueia dilutella|COI-5P|OQ562185
AACTTTATATTTTATTTTTGGAATTTGATCTGGAATAGTTGGAACATCTTTAAGTCTTTTAATTCGAGCAGAATTAGGAACCCCTGGATCTTTAATTGGAGATGATCAAATTTATAATACTATTGTAACTGGACATGCATTTATTATAATTTTTTTTATAGTAATACCAATTATAATTGGTGGATTTGGAAACTGATTAGTTCCTTTAATATTAGGAGCCCCAGATATAGCTTTCCCTCGAATAAATAATATAAGATTTTGACTTTTACCCCCATCACTTACCTTATTAATTTCAAGAAGAATTGTTGAAAATGGAGCAGGAACAGGATGAACAGTTTACCCTCCTTTATCTTCAAATATTGCTCATAGAGGAAGCTCTGTAGATTTAGCTATTTTTTCTTTACATTTAGCTGGGATTTCTTCAATTTTAGGAGCTATTAATTTTATTACAACTATTATTAATATAAAATTAAATAATTTATCATTTGATCAAATACCTTTATTTGTTTGAGCTGTTGGAATTACAGCTTTATTACTATTATTATCATTACCAGTTTTAGCAGGAGCTATTACTATACTTCTAACAGATCGAAATTTAAATACTTCTTTTTTTGATCCAGCAGGAGGAGGAGATCCTATTTTATATCAACATTTATTC
>IBILP637-19|Lasiocampa trifolii|COI-5P|OQ563681
AACATTATATTTTATTTTTGGAATTTGAGCGGGAATAGTTGGAACTTCTTTAAGTTTATTAATTCGAGCCGAATTAGGTACTCCCGGATCACTAATTGGAGATGATCAAATTTACAACACCATTGTAACAGCTCACGCTTTTATTATAATTTTTTTTATAGTAATACCAATTATAATTGGAGGATTTGGAAATTGATTAGTACCTTTAATATTAGGAGCTCCTGATATAGCTTTCCCACGAATAAACAATATAAGATTTTGATTATTACCCCCTTCCCTTACACTTTTAATTTCGAGAAGAATTGTAGAAAATGGAGCTGGAACAGGTTGAACTGTTTACCCCCCTTTATCCTCTAACATTGCTCATGGCGGAAGTTCAGTAGATTTAGCCATTTTTTCCCTACATTTAGCTGGAATTTCTTCAATTCTAGGGGCAATTAATTTTATTACTACAATTATTAATATACGACTAAATAATATATCTTTCGATCAAATACCATTATTTGTTTGAGCTGTTGGAATCACAGCATTTTTACTATTACTTTCATTACCAGTTTTAGCTGGAGCTATTACTATATTACTAACAGACCGAAATTTAAATACCTCATTTTTTGACCCTGCTGGAGGGGGAGATCCAATTTTATACCAACATTTATTT
>IBILP644-19|Aspitates ochrearia|COI-5P|OQ563783
CACATTATATTTTATTTTTGGGGTTTGAGCAGGAATAGTTGGTACTTCATTAAGATTACTTATTCGAGCAGAATTAGGAACCCCTGGGTCATTAATTGGGGATGATCAAATCTATAATACTATTGTCACAGCTCATGCTTTTATTATAATTTTTTTTATAGTTATACCTATTATAATTGGAGGATTTGGTAATTGATTAGTGCCTTTGATATTAGGAGCCCCTGATATAGCCTTCCCTCGAATAAATAATATAAGATTTTGATTATTACCACCATCTATTACCTTATTAATTTCTAGAAGAATTGTAGAAAATGGAGCAGGAACCGGATGAACTGTTTACCCTCCTTTATCATCTAATATTGCCCATGGTGGAAGATCTGTAGATTTAGCTATTTTTTCACTACACTTAGCAGGTATCTCATCAATTTTAGGAGCTATTAATTTTATTACAACTATTATTAATATACGATTAAATAATATATCCTTTGATCAAATACCCTTATTTGTTTGATCTGTGGGAATTACAGCTTTTCTATTACTATTATCCTTACCTGTATTAGCTGGAGCTATTACAATATTATTAACAGATCGAAACTTAAATACATCATTTTTTGACCCCGCTGGAGGAGGAGATCCTATTTTATACCAACATTTATTT
>IBILP707-19|Stemmatophora borgialis|COI-5P|OQ564164
TACTTTATATTTTATTTTTGGAGTTTGATCAGGAATAATTGGTACTTCTTTAAGTCTTTTAATTCGAGCTGAATTAGGAACTCCTGGATCTTTAATTGGAGATGATCAAATTTATAATACTATCGTTACAGCTCACGCTTTTATTATAATTTTTTTTATAGTAATACCTATTATAATTGGAGGATTTGGAAATTGATTAGTTCCATTAATATTAGGAGCCCCAGACATAGCTTTCCCACGAATAAATAATATAAGATTTTGATTATTACCTCCTTCTTTAACTCTTCTTATTTCTAGAAGTATTGTAGAAAATGGAGCAGGAACAGGATGAACAGTTTACCCCCCTTTATCCTCTAATATTGCCCATAGTGGAAGCTCAGTAGATCTTGCTATTTTTTCACTTCATTTAGCTGGAATTTCTTCTATTTTAGGAGCAGTTAATTTTATTACTACAATTATTAATATAAAATTAAATAATTTATTTTTTGATCAAATACCTTTATTTGTATGATCAGTAGGTATTACCGCTTTACTTTTACTTTTATCATTACCTGTATTAGCAGGAGCCATTACAATATTATTAACTGATCGTAATCTTAATACATCTTTTTTTGATCCCGCTGGGGGAGGAGATCCTATTCTTTATCAACATTTATTT
>IBILP783-19|Aedia leucomelas|COI-5P|OQ563514
AACATTATATTTTATTTTTGGAATTTGAGCAGGAATAATTGGAACATCTCTTAGATTATTAATTCGTGCTGAATTAGGTAACCCAGGTTCTTTAATTGGAGATGATCAAATTTATAACACTATTGTAACAGCTCATGCTTTTATTATAATTTTTTTTATAGTTATACCTATTATAATTGGAGGATTTGGAAATTGATTAGTACCTTTAATATTAGGAGCTCCAGATATGGCTTTCCCTCGAATAAATAATATAAGTTTTTGACTTCTTCCCCCCTCTTTAACCTTATTAATTTCAAGAAGAATTGTAGAAAATGGAGCAGGAACTGGTTGAACAGTTTACCCCCCACTATCATCTAATATTGCTCATGGAGGAAGATCTGTCGATTTAGCTATTTTTTCACTTCATTTAGCTGGAATTTCCTCAATTTTAGGAGCTATTAATTTTATTACAACAATCATTAACATACGTCTAAATAATTTATCTTTTGATCAAATACCATTATTTATTTGAGCTGTAGGTATCACAGCATTCCTCCTTTTATTATCACTGCCAGTTCTTGCAGGAGCAATTACCATATTATTAACTGACCGTAACTTAAATACATCCTTTTTTGATCCTGCAGGAGGGGGAGACCCAATTCTTTATCAACATTTATTT
>IBILP790-19|Scopula rufomixtaria|COI-5P|OQ563341
AACATTATATTTTATTTTTGGAATTTGAGCAGGAATAGTGGGAACTTCATTAAGTTTATTAATTCGAGCTGAACTAGGAAACCCTGGTTCTTTAATTGGAGATGATCAAATTTATAATACTATTGTTACAGCTCATGCTTTTATTATAATTTTTTTTATAGTTATACCTATTATAATTGGAGGATTTGGAAATTGATTAGTTCCTTTAATATTAGGAGCTCCTGATATAGCATTTCCTCGAATAAATAATATAAGATTTTGACTTTTACCTCCTTCTCTTACTCTTTTAATTTCAAGAAGAATTGTAGAAAATGGAGCAGGAACTGGATGAACTGTTTATCCACCTTTATCATCAAATATTGCTCATGGTGGAAGTTCTGTTGATTTAGCTATTTTTTCATTACATTTAGCTGGAATTTCTTCAATTTTAGGAGCAATTAATTTTATTACCACTATTATTAATATACGATTAAATAATATATCTTTTGATCAATTACCATTATTTGTTTGAGCTGTTGGAATTACTGCATTTTTACTTTTATTATCATTACCTGTATTAGCAGGAGCTATTACTATATTATTGACTGATCGAAATTTAAATACTTCATTTTTTGATCCTGCTGGAGGAGGAGATCCTATTTTATATCAACATTTATTT
>IBILP806-19|Acrobasis advenella|COI-5P|OQ562993
AACTTTATATTTTATTTTTGGAATTTGAGCAGGAATAGTAGGAACATCTTTAAGATTATTAATTCGAGCTGAATTAGGAACTCCTGGATCTTTAATTGGAGATGACCAAATTTATAATACTATTGTCACCGGACATGCTTTCATTATAATTTTTTTTATAGTTATGCCTATTATAATTGGAGGATTTGGGAATTGATTAGTTCCTTTAATGTTAGGGGCCCCTGATATAGCTTTTCCTCGAATAAATAATATAAGATTTTGATTATTACCCCCTTCTCTTACATTATTAATTTCGAGTAGAATTGTAGAAAGTGGGGCTGGAACAGGATGAACAGTTTACCCTCCACTTTCATCTAATATTGCCCATGGGGGAAGATCTGTCGATTTAGCTATTTTTTCCCTTCATTTAGCTGGAATTTCTTCAATTTTAGGAGCTATTAATTTTATTACTACTATTATTAATATAAAATTAAATGGATTATCTTTTGATCAAATACCTTTATTTGTATGAGCAGTAGGTATTACTGCTTTATTATTATTATTATCTTTACCAGTTTTAGCTGGAGCTATTACTATATTATTAACAGATCGAAATCTTAATACATCATTTTTTGACCCTGCGGGAGGGGGAGATCCAATTCTCTATCAACATTTATTT
>IBILP846-19|Paraswammerdamia nebulella|COI-5P|OQ562805
AACATTATATTTTATTTTTGGAATTTGATCAGGAATAGTTGGAACATCTTTAAGATTATTAATTCGCGCTGAATTAGGAAATCCAGGATCTTTAATTGGTGATGATCAAATTTATAATACTATTGTTACAGCTCATGCTTTTATTATAATTTTTTTTATAGTAATACCTATTATAATTGGAGGATTTGGAAACTGATTAGTACCTTTAATATTAGGAGCCCCTGATATAGCTTTCCCTCGAATAAATAATATAAGATTCTGATTATTACCCCCTTCATTAACTTTATTAATTTCAAGAAGAATTGTAGAAAATGGAGCTGGAACAGGATGAACAGTATACCCCCCTTTATCTTCTAATATTGCTCATGGAGGAAGATCTGTAGATTTAGCAATTTTTTCACTTCACTTAGCGGGAATTTCATCTATTCTAGGAGCAATTAATTTTATTACTACTATTATTAACATAAAAAGAAATGGTATAAATTTTGACCAAATACCATTATTTGTTTGAGCTGTTGGTATTACAGCTTTACTTTTATTATTATCTTTACCAGTATTAGCTGGAGCTATTACTATATTATTAACAGACCGAAATTTAAATACTTCATTTTTCGACCCTGCTGGAGGAGGAGATCCTATTCTTTATCAACATTTATTT
>IBILP864-19|Saturnia pyri|COI-5P|OQ563962
AACTTTATATTTTATTTTTGGTATTTGAGCTGGAATAGTTGGAACTTCTCTAAGACTTTTAATTCGAGCTGAATTAGGTACCCCCGGTTCTTTAATTGGAGATGATCAAATTTATAATACTATTGTAACAGCACATGCTTTTATCATAATTTTTTTTATAGTTATACCAATCATAATTGGAGGATTTGGTAATTGATTAGTTCCATTAATATTAGGAGCCCCTGATATAGCCTTTCCTCGAATAAATAATATAAGTTTTTGACTATTACCCCCTTCTTTAACCCTTTTAATTTCTAGAAGTATCGTAGAAAATGGAGCAGGAACAGGATGAACAGTTTATCCCCCTTTATCTTCTAATATTGCCCACGGAGGAACTTCAGTTGATTTAGCAATTTTTTCCTTACATTTAGCAGGTATCTCTTCAATTTTAGGAGCTATTAATTTTATTACAACAATTATTAATATACGAATAAATAATTTATCATTTGACCAAATACCTTTATTTGTTTGAGCTGTTGGAATTACAGCTTTTCTTCTTTTACTTTCTCTTCCTGTTTTAGCTGGAGCAATTACTATACTTTTAACTGATCGAAATTTAAATACTTCTTTTTTTGACCCTGCAGGAGGAGGAGATCCTATTCTTTATCAACATTTATTT
>IBILP938-19|Pyrausta purpuralis|COI-5P|OQ562341
AACTTTATATTTTATTTTTGGAATTTGAAGAGGAATAGTAGGAACTTCATTAAGTCTATTAATTCGAGCTGAATTAGGAAATCCAGGATCTTTAATTGGAGATGATCAAATCTATAATACTATTGTTACAGCACATGCATTTATTATAATTTTTTTTATAGTAATACCAATTATAATTGGAGGATTTGGAAATTGATTAGTACCCCTCATATTAGGAGCTCCAGATATAGCTTTCCCACGAATAAATAATATAAGATTCTGATTACTCCCCCCCTCTTTAACTTTATTAATTTCAAGAAGAATTGTTGAAAATGGAGCAGGAACTGGATGAACTGTATATCCCCCTCTTTCCTCAAATATTGCACATGGGGGAAGCTCAGTAGACTTAGCCATTTTCTCCTTACATTTAGCTGGTATTTCTTCTATTCTTGGAGCAATTAATTTTATTACTACAATTATTAATATGCGAATTAATGGAATATCATTCGATCAAATACCATTATTTGTGTGAGCTGTGGGAATTACAGCTTTACTTTTACTACTATCCCTTCCTGTTTTAGCAGGAGCCATTACCATACTACTTACTGATCGAAATTTAAATACATCCTTTTTTGATCCAGCAGGAGGAGGAGATCCAATTCTTTATCAACATTTATTT
>IBILP948-19|Cydia fagiglandana|COI-5P|OQ564071
AACATTATATTTTATTTTTGGTATTTGAGCTGGTATAGTAGGAACTTCCCTAAGTTTATTAATTCGTGCAGAATTAGGAAATCCTGGATCTCTAATTGGAGATGATCAAATTTATAATACTATTGTAACTGCTCATGCTTTTATTATAATTTTCTTTATAGTAATACCTATTATAATCGGTGGATTTGGTAATTGATTAGTACCATTAATATTAGGAGCCCCAGATATGGCATTTCCTCGAATAAATAATATAAGATTTTGATTATTACCCCCTTCCATTATACTTTTAATTTCAAGTAGAATTGTAGAAAATGGAGCAGGTACAGGATGAACAGTATACCCCCCTCTGTCATCTAATATTGCCCATAGTGGAAGATCTGTAGACTTAGCTATTTTCTCCCTTCATTTAGCTGGAATTTCTTCTATTTTAGGAGCTGTTAATTTTATTACAACTATTATTAATATACGACCTAATAATATATCATTAGATCAAATACCCCTATTTGTATGAGCTGTGGGTATTACCGCTCTTCTCTTACTTCTATCATTACCAGTATTAGCAGGTGCCATTACTATACTTCTCACAGACCGAAATCTTAATACTTCATTTTTTGATCCTGCTGGTGGAGGTGATCCAATTCTTTACCAACATCTATTT
>IBILP959-19|Crassicornella agenjoi|COI-5P|OQ564095
CACATTATATTTTATTTTTGGTATTTGATCAGGAATAGTAGGATCTTCTCTTAGTTTATTAATTCGAGCTGAATTAGGTAACCCTGGCTCATTAATTGGAGATGATCAAATTTATAATACTATTGTAACTGCTCACGCATTTATTATAATTTTTTTTATAGTAATACCTATTATAATTGGAGGATTTGGAAATTGATTAATTCCATTAATACTTGGGGCTCCAGATATAGCTTTCCCACGAATAAATAATATAAGATTTTGACTTTTACCACCTTCTCTAACACTTTTAATTTCTAGAAGAATTATCGAAAATGGTGCAGGAACAGGATGAACAGTGTACCCCCCACTTTCATCTAATATTGCCCATAGTGGAGGTTCTGTAGATTTAGCTATTTTTTCCCTACATTTAGCTGGAATTTCCTCAATTTTAGGAGCTATTAATTTTATTACAACTGTAATTAATATACGCGTAAATTCAATATCATTTGATCAAATACCCCTCTTTGTTTGATCCGTAGTAATTACAGCACTTTTATTATTATTATCACTCCCAGTATTAGCAGGAGCTATTACAATATTATTAACAGATCGAAACTTAAATACCTCCTTTTTTGACCCTGCTGGTGGGGGTGACCCAATCCTTTACCAACACTTATTT
>IBILP987-19|Caradrina selini|COI-5P|OQ562475
AACATTATATTTTATTTTTGGAATTTGAGCAGGAATAGTAGGAACTTCTCTAAGACTATTAATTCGAGCTGAATTAGGAAATCCAGGATCTTTAATTGGTGATGATCAAATTTATAATACTATTGTTACAGCTCATGCTTTTATTATAATTTTTTTTATAGTAATACCTATTATAATTGGAGGATTTGGAAATTGATTAGTACCTTTAATATTAGGAGCTCCAGATATAGCATTCCCCCGAATAAATAATATAAGTTTTTGACTTCTCCCCCCCTCTTTAACTTTATTAATTTCAAGAAGAATTGTAGAAAATGGAGCCGGAACAGGATGAACAGTATACCCCCCACTTTCCTCTAATATTGCTCACGGAGGAAGTTCTGTTGATTTAGCAATTTTTTCTTTACATTTAGCTGGTATTTCTTCTATTTTAGGAGCTATTAATTTTATTACAACAATTATTAATATACGATTAAATAGTTTATCTTTTGATCAAATACCATTATTTATTTGAGCTGTAGGAATTACAGCTTTTTTATTATTATTATCCTTACCTGTTTTAGCTGGAGCTATTACTATACTTTTAACTGATCGAAATTTAAATACTTCTTTTTTTGATCCTGCTGGAGGAGGAGATCCAATTTTATATCAACATTTATTT
>IBILP003-17|Eupithecia schiefereri|COI-5P|OQ562167
AACTTTATATTTTATTTTTGGTATTTGAGCAGGTATAATCGGAACTTCATTAAGATTATTAATTCGAGCTGAATTGGGAACTCCAGGATCTTTAATTGGAGATGATCAAATTTATAATACTATTGTTACTGCTCATGCTTTTATTATAATTTTTTTTATAGTTATACCCATTATAATTGGGGGATTTGGTAATTGATTAGTACCTTTAATATTGGGGGCTCCTGATATAGCTTTCCCTCGGATAAATAATATAAGTTTTTGATTATTACCTCCTTCTATTACATTATTAATTTCAAGAAGAATCGTAGAAAATGGGGCTGGAACTGGATGAACAGTATATCCACCTTTATCTTCTAATATTGCTCATGGTGGAAGTTCAGTAGATTTAGCTATTTTTTCTCTTCATTTAGCTGGAATTTCATCTATTTTAGGGGCAATTAATTTTATTACTACTATTATTAATATACGATTAAATAATATATATTTTGATCAATTACCTTTATTTATTTGAGCAGTGGGAATTACAGCTTTTTTACTTCTTTTATCTTTACCTGTTTTAGCAGGTGCTATTACTATACTCTTAACAGATCGAAATTTAAATACATCATTTTTTGATCCGGCTGGAGGAGGAGATCCTATTCTATATCAACACTTATTT
>IBILP008-17|Phalera bucephala|COI-5P|OQ563833
AACATTATATTTCATTTTTGGAATTTGGGCAGGAATAGTAGGAACTTCATTAAGATTATTAATTCGAGCAGAATTAGGTAACCCTGGATCTTTAATTGGAGATGATCAAATTTATAATACTATTGTCACAGCTCATGCTTTCATTATAATTTTTTTTATAGTAATACCTATTATAATTGGAGGATTTGGAAATTGATTAATCCCCTTAATATTAGGAGCTCCAGATATAGCATTCCCTCGTATAAATAATATAAGTTTCTGACTTTTACCCCCCTCCTTAACCCTTCTAATTTCAAGAAGAATTGTAGAAAATGGAGCAGGAACTGGATGAACAGTTTATCCCCCACTTTCATCTAATATTGCTCATGGAGGAAGATCAGTTGATTTAGCTATTTTCTCTCTACATTTAGCTGGAATTTCTTCTATTTTAGGAGCAATTAATTTTATTACAACAATTATTAATATACGACTTAATAATATATCTTTTGATCAAATACCTTTATTTATTTGAGCTGTTGGAATTACAGCTTTTTTATTACTTTTATCTTTACCAGTTTTAGCAGGAGCTATTACTATATTATTAACTGACCGAAATTTGAATACTTCTTTTTTTGATCCTGCAGGAGGAGGTGACCCAATTTTATATCAACATTTATTT
>IBILP095-17|Mythimna vitellina|COI-5P|OQ564132
TACATTATATTTTATTTTTGGAATTTGAGCTGGTATAGTTGGAACTTCATTAAGATTATTAATCCGAGCAGAATTAGGAACTCCTGGATCTTTAATTGGAGATGATCAAATTTATAACACTATTGTAACAGCACATGCTTTTATTATAATTTTTTTTATAGTTATACCTATTATAATTGGAGGATTTGGTAATTGACTTGTACCTTTAATACTAGGGGCTCCTGATATGGCTTTCCCCCGAATAAATAATATAAGATTCTGATTACTTCCTCCTTCATTAACTTTATTAATTTCAAGTAGAATTGTAGAAAATGGAGCAGGAACAGGATGAACAGTATATCCCCCTCTTTCATCTAATATTGCCCATGGGGGTAGTTCTGTGGATTTAGCTATTTTTTCCCTCCATCTTGCAGGAATTTCCTCTATTTTAGGAGCTATTAATTTTATTACAACAATTATTAATATACGATTAAATAATTTATCTTTTGATCAAATACCTCTATTTATTTGAGCGGTAGGAATTACTGCATTTTTATTATTATTATCTTTACCCGTTTTAGCTGGAGCTATTACTATATTATTAACAGATCGAAATTTAAATACATCTTTTTTTGACCCTGCTGGAGGGGGAGATCCAATTTTATATCAACATTTATTT
>IBILP1014-19|Epinotia tenerana|COI-5P|OQ562625
AACATTATATTTTATTTTTGGAATTTGAGCTGGTATAATTGGTACCTCTTTAAGATTATTAATTCGAGCTGAATTAGGAAACCCCGGATCTTTAATTGGAGATGATCAAATTTATAATACTATTGTAACTGCTCATGCTTTTATTATAATTTTTTTTATAGTTATGCCTATTATAATTGGCGGATTTGGAAATTGATTAGTACCCCTTATATTAGGAGCCCCTGATATAGCATTCCCCCGAATAAATAATATAAGATTTTGATTACTACCCCCCTCTATTATACTTTTAATTTCAAGTAGAATTGTAGAAAATGGAGCAGGTACAGGATGAACAGTTTACCCCCCACTCTCATCTAATATTGCTCACAGAGGAAGTTCTGTTGATTTAACTATTTTTTCACTGCATTTAGCTGGAATCTCATCAATTTTAGGAGCTGTTAATTTTATTACAACTATTATTAATATGCGACCAAATAATATATCTTTAGATCAAATACCTTTATTTGTTTGAGCTGTGGGAATTACAGCACTTTTATTACTTCTTTCTTTACCTGTATTAGCTGGTGCAATTACCATATTATTAACAGACCGAAACCTTAATACATCATTTTTTGATCCTGCTGGTGGAGGAGATCCTATCCTTTATCAACATTTATTT
>IBILP1090-19|Ochropleura plecta|COI-5P|OQ563651
AACATTATATTTTATTTTTGGTATTTGAGCAGGAATAGTAGGAACTTCTTTAAGTTTATTAATTCGAGCTGAATTAGGAAATCCAGGATCTTTAATTGGAGATGATCAAATTTACAATACTATTGTTACAGCACATGCTTTTATTATAATTTTTTTTATAGTAATACCTATTATAATTGGCGGATTTGGTAATTGACTTGTCCCTTTAATATTGGGAGCCCCAGATATAGCATTTCCTCGAATAAATAATATAAGTTTTTGACTTCTTCCTCCCTCATTAACTTTATTAATTTCAAGAAGAATTGTAGAAAATGGAGCAGGAACAGGATGAACAGTTTATCCCCCACTTTCATCTAACATTGCTCATGGAGGAAGATCAGTAGATTTAGCTATTTTTTCCCTTCATTTAGCTGGAATTTCTTCAATTCTAGGTGCTATTAATTTTATTACTACAATTATTAATATACGATTAAATAATTTATCTTTTGATCAAATACCATTATTTATTTGAGCTGTAGGAATTACTGCATTTTTATTATTATTATCCTTACCTGTTTTAGCAGGGGCTATTACAATACTTTTAACAGATCGAAATTTAAATACATCATTTTTTGATCCTGCAGGAGGAGGAGACCCTATTTTATATCAACATTTATTT
>IBILP1108-19|Mimas tiliae|COI-5P|OQ562368
TACATTATATTTTATTTTCGGAATTTGAGCAGGAATAGTAGGAACCTCTTTAAGATTACTAATTCGAGCAGAATTAGGAAATCCTGGATCTTTAATTGGAGATGATCAAATTTATAATACAATTGTTACAGCTCATGCATTTATTATAATCTTTTTTATAGTTATACCTATTATAATCGGTGGATTTGGTAATTGATTAGTACCTTTAATATTAGGGGCCCCAGATATAGCTTTTCCACGAATAAATAATATAAGATTTTGACTCCTTCCCCCATCTTTAACCTTACTTATTTCCAGAAGTATTGTAGAAAATGGTGCTGGAACTGGATGAACAGTTTATCCCCCCTTATCATCTAATATTGCCCATAGAGGAAGATCAGTTGATTTAGCAATTTTTTCTTTACATTTAGCAGGAATTTCTTCTATTTTAGGGGCAATTAACTTTATCACAACAATTATTAATATACGAATTAATAATATATCATTTGATCAAATACCTTTATTTGTATGAGCTGTTGGAATTACTGCATTTTTATTATTATTATCCCTTCCAGTATTAGCTGGAGCTATTACCATATTACTAACTGACCGAAATCTCAATACTTCATTTTTTGACCCAGCTGGTGGAGGAGATCCTATTTTATATCAACATTTATTT
>IBILP1253-19|Eupithecia weissi|COI-5P|OQ562322
AACATTATATTTTATCTTTGGTATTTGAGCAGGTATAATTGGAACTTCTTTAAGATTACTAATTCGAGCCGAATTAGGAACCCCCGGATCTTTAATTGGAGATGACCAAATTTATAATACTATCGTCACAGCTCATGCCTTTATCATAATTTTTTTTATGGTAATACCCATTATAATTGGTGGTTTTGGAAATTGATTAGTGCCATTAATACTAGGAGCCCCAGATATGGCTTTCCCTCGAATAAATAATATAAGTTTTTGATTATTACCTCCCTCTATCACATTATTAATCTCAAGAAGAATTGTAGAGAGTGGGGCTGGAACTGGGTGAACAGTTTATCCCCCCTTATCCTCTAATATTGCTCACGGGGGAAGTTCTGTAGATTTAGCTATCTTTTCCCTACATTTAGCCGGAATTTCTTCTATTTTAGGGGCAATTAATTTCATTACAACAATTATTAATATACGTTTAAATAACATATTTTTTGATCAATTGCCTTTATTTGTCTGAGCTGTAGGAATTACAGCTTTTTTACTTCTTTTATCTTTACCTGTATTAGCAGGTGCTATCACCATACTTTTAACTGATCGAAATTTAAATACATCATTCTTTGATCCTGCGGGCGGAGGAGATCCTATTCTTTACCAACATTTATTC
>IBILP127-17|Pachycnemia hippocastanaria|COI-5P|OQ563787
AACATTATACTTTATTTTTGGAATTTGAGCAGGAATAATTGGAACATCTTTAAGACTATTAATTCGAGCTGAATTGGGTAACCCAGGCTCTTTAATTGGAGATGATCAAATTTATAATACTATTGTTACAGCTCATGCTTTTATTATAATTTTTTTCATAGTTATACCAATTATAATTGGAGGATTTGGAAATTGATTAGTACCATTAATATTAGGAGCCCCAGATATAGCTTTTCCACGAATAAATAATATAAGATTTTGATTATTACCCCCATCTATTACTTTATTAATTTCTAGTAGTATTGTAGAAAATGGGGCTGGAACAGGATGAACTGTTTATCCCCCATTATCCTCTAATATTGCACATGGAGGAAGATCAGTAGATTTAGCTATTTTTTCACTTCATTTAGCGGGTATTTCTTCAATTTTAGGAGCTATTAACTTTATTACAACAATTATTAATATACGATTAAATAATTTATCATTTGATCAAATACCATTATTTATCTGAGCAGTTGGAATTACAGCTTTTTTATTATTGCTTTCTCTACCTGTATTAGCCGGAGCTATTACCATATTATTAACAGATCGAAATTTAAATACATCATTTTTTGACCCAGCTGGAGGGGGAGATCCCATTTTATATCAACATCTATTT
>IBILP133-17|Agriphila straminella|COI-5P|OQ563888
AACTTTATATTTTATTTTTGGAATTTGAGCAGGAATAGTAGGAACCTCCCTAAGATTACTAATTCGTGCTGAATTAGGAATCCCCGGATCTTTAATTAATGATGATCAAATTTATAATACTATTATTACAGCTCATGCATTTATTATAATTTTTTTTATAGTAATACCAATTATAATTGGTGGATTTGGAAATTGATTAGTCCCATTAATATTAGGAGCACCTGATATAGCATTCCCACGAATAAATAATATAAGATTTTGATTATTACCTCCTTCTTTAACCTTATTAATTTCTAGAAGAATCGTAGAAAATGGAGCTGGAACAGGATGAACAGTGTACCCCCCACTTTCATCTAATATCGCACATAGAGGCAGATCTGTAGATCTAGCCATTTTTTCACTACACTTAGCAGGAATTTCTTCAATTTTAGGAGCAATTAATTTTATCACAACTATTATTAATATACGAATTAATGGATTATCTTTTGATCAAATACCTTTATTTGTTTGATCTGTTGGAATTACAGCTCTACTTCTTCTTTTATCATTACCAGTATTAGCCGGAGCTATTACTATACTACTTACTGATCGAAATCTTAATACTTCTTTTTTTGACCCTGCTGGAGGTGGTGATCCTATTCTATACCAACATTTATTT
>IBILP1336-19|Evergestis dumerlei|COI-5P|OQ562256
AACATTATATTTTATTTTTGGAATTTGAGCTGGAATAGTAGGTACATCTTTAAGATTATTAATTCGAGCTGAATTAGGAAATCCTGGATCTTTAATTGGAGATGATCAAATTTATAATACAATTGTTACAGCTCATGCATTTATTATAATTTTTTTTATAGTAATGCCAATTATAATTGGAGGATTTGGAAATTGATTAGTACCTTTAATATTAGGAGCTCCTGATATAGCTTTCCCACGAATAAATAATATAAGATTTTGATTATTACCCCCTTCCTTAACCTTGTTAATTTCAAGAAGAATTGTAGAAAATGGAGCAGGAACAGGATGAACAGTTTACCCCCCACTTTCATCTAATATTGCACACAGAGGAAGATCTGTAGATTTAGCAATTTTTTCTTTACATTTAGCAGGAATTTCTTCAATTTTAGGGGCTATTAATTTCATTACTACCATTATTAATATGCGAATTAATGGATTATCATTTGATCAAATACCATTATTTGTTTGAGCAGTGGGAATTACTGCATTACTATTATTATTATCTTTACCAGTTTTAGCAGGAGCTATTACTATACTTTTAACTGACCGAAATTTAAACACCTCATTCTTTGACCCAGCAGGTGGGGGAGATCCTATTCTTTATCAACATTTATTC
>IBILP1372-19|Eupithecia irriguata|COI-5P|OQ563007
AACTTTATATTTTATTTTTGGAATCTGAGCAGGTATAATCGGAACTTCATTAAGATTACTAATTCGAGCTGAATTAGGAACCCCTGGATCTTTAATTGGAGATGACCAAATTTATAATACTATTGTTACAGCCCATGCTTTTATTATAATTTTTTTTATAGTAATACCTATTATAATTGGAGGATTCGGTAATTGATTAGTACCTCTAATACTTGGAGCCCCAGATATAGCTTTCCCCCGAATAAATAATATAAGTTTTTGATTATTACCCCCATCTATTACATTACTAATTTCAAGAAGAATTGTAGAAAATGGAGCTGGAACTGGATGAACAGTTTACCCACCTTTATCTTCTAATATTGCTCACGGAGGAAGCTCTGTAGATTTAGCTATTTTTTCTTTACATTTAGCTGGAATTTCCTCTATTTTAGGAGCAATTAATTTTATTACAACTATTATTAATATACGTTTAAATAATATATTTTTTGATCAATTACCTTTATTTGTTTGAGCAGTAGGAATTACTGCTTTTTTACTTCTTTTATCTTTACCTGTATTAGCTGGTGCTATTACAATACTTTTAACTGATCGAAATTTAAATACATCATTTTTTGATCCTGCCGGAGGGGGAGATCCTATTCTTTATCAACATTTATTT
>IBILP139-17|Epirrhoe alternata|COI-5P|OQ563047
AACTCTATATTTTATCTTTGGAATTTGAGCAGGTATAATTGGTACATCATTAAGTTTATTAATCCGAGCTGAATTAGGAAACCCAGGATCCTTAATTGGTGATGATCAAATTTATAATACTATTGTAACAGCTCATGCTTTTATTATAATTTTTTTTATAGTTATACCAATTATAATCGGAGGATTTGGAAATTGATTAATTCCTTTAATGCTAGGAGCTCCTGATATAGCTTTCCCCCGAATAAATAATATAAGATTTTGATTATTACCCCCATCAATTACATTATTAATTTCAAGAAGAATTGTAGAAAATGGAGCAGGAACTGGTTGAACAGTTTACCCCCCTTTATCCTCTAATATTGCTCATGGAGGAAGCTCTGTAGATTTAGCTATTTTTTCCCTTCATTTAGCTGGTATTTCATCAATTCTAGGAGCTATTAATTTTATTACAACTATTATTAATATACGATTAAATAATATATTTTTTGATCAATTACCTTTATTTGTATGAGCTGTAGGAATCACAGCATTTTTATTATTATTATCATTACCTGTATTAGCAGGAGCTATTACTATATTATTAACAGATCGAAATTTAAATACATCATTTTTTGACCCTGCGGGTGGAGGAGATCCAATTTTATATCAACATTTATTT
>IBILP1509-19|Thiodia trochilana|COI-5P|OQ564156
AACATTATATTTTATTTTTGGTATTTGAGCTGGTATAATTGGTACATCCTTAAGATTATTAATTCGAGCTGAATTAGGTAATCCTGGATCTTTAATTGGAGATGACCAAATTTATAACACTATCGTAACTGCTCATGCTTTTATTATAATTTTTTTTATAGTTATACCTATTATAATTGGAGGATTTGGAAATTGATTAATTCCTTTAATATTAGGAGCACCTGATATAGCTTTCCCTCGAATAAATAATATAAGATTTTGACTATTACCTCCCTCAATTATACTTTTAATTTCAAGCAGAATTGTAGAAAATGGAGCAGGAACTGGATGAACAGTATATCCCCCACTGTCATCTAATATTGCTCATAGAGGAAGATCAGTAGATTTGGCCATTTTTTCTTTACATTTAGCGGGTATTTCATCAATCTTAGGTGCTGTAAATTTTATTACAACTATTATTAACATACGACCAAATAATATATCATTAGATCAAATACCTTTATTTGTTTGAGCTGTAGGAATTACAGCACTTTTACTTCTCTTATCTTTACCAGTATTAGCTGGAGCTATTACTATATTATTAACAGATCGAAACTTAAATACATCATTTTTTGACCCTGCTGGAGGAGGAGACCCTATTTTATATCAACATTTATTT
>IBILP1525-19|Cryptoblabes gnidiella|COI-5P|OQ564198
AACTTTATATTTTATTTTTGGTATTTGATCTGGAATAGTAGGAACATCTTTAAGTTTATTAATTCGAGCTGAATTAGGAACCCCAGGTTCCCTTATTGGAGATGATCAAATTTATAATACTATTGTTACAGGACATGCATTTATTATAATTTTTTTTATAGTTATACCAATTATAATTGGAGGTTTTGGAAATTGATTAGTTCCATTAATACTAGGAGCTCCAGATATAGCTTTTCCTCGTATAAATAATATAAGATTTTGACTTTTACCTCCATCTCTAACATTACTAATTTCAAGAAGAATCGTTGAAAATGGAGCTGGAACAGGATGAACAGTTTACCCCCCTCTTTCATCTAATATTGCTCACGGAGGAAGTTCAGTAGATTTAGCTATTTTTTCTCTTCACTTAGCTGGAATCTCATCTATTTTAGGGGCTATTAATTTTATTACTACTATTATTAATATAAAATTAAATGGCTTATCTTTTGATCAAATACCTTTATTTGTTTGAGCCGTAGGAATTACAGCTTTATTACTTTTACTTTCTTTACCTGTTTTAGCAGGAGCTATTACTATACTATTAACAGACCGAAATTTAAATACTTCATTCTTTGACCCAGCAGGGGGAGGAGACCCTATTCTTTACCAACACTTATTT
>IBILP1552-19|Leucania loreyi|COI-5P|OQ563587
AACATTATATTTTATTTTTGGAATTTGAGCTGGTATAGTTGGAACTTCTTTAAGATTATTAATTCGAGCTGAATTAGGAACCCCTGGATCTTTAATTGGAGATGACCAAATTTATAATACTATCGTAACAGCTCATGCTTTTATTATAATTTTTTTTATAGTTATACCTATTATAATTGGAGGATTTGGTAATTGACTTGTTCCTTTAATATTAGGAGCTCCTGATATGGCATTCCCTCGAATAAATAATATAAGTTTCTGACTACTCCCCCCCTCATTAACTTTATTAATTTCAAGTAGAATTGTAGAAAATGGAGCAGGAACTGGATGAACAGTTTATCCCCCCCTTTCATCTAATATTGCTCATGGTGGTAGTTCTGTAGATTTAGCTATTTTTTCTCTTCATCTTGCTGGTATTTCTTCTATTTTAGGAGCTATTAATTTTATTACAACAATTATTAATATACGACTAAATAGTTTATCTTTTGATCAAATACCTTTATTTATTTGAGCTGTAGGAATTACTGCATTTTTATTATTACTATCTTTACCTGTATTAGCTGGAGCTATTACTATACTTTTAACAGATCGAAATCTTAATACATCTTTTTTTGACCCCGCTGGTGGAGGAGATCCAATTCTATACCAACATTTATTT
>IBILP1711-20|Macrothylacia digramma|COI-5P|OQ562017
AACACTATATTTTATTTTTGGAATTTGAGCAGGAATAGTAGGAACTTCTTTAAGATTACTAATTCGTGCTGAACTAGGAACTCCAGGATCTTTAATTGGTAATGATCAAATTTATAATACTATTGTAACAGCCCATGCTTTTATTATAATTTTCTTCATAGTTATACCAATTATAATTGGTGGATTTGGTAATTGATTAGTACCTTTAATATTAGGAGCCCCTGATATGGCATTCCCACGAATAAATAATATAAGATTTTGATTATTACCACCCTCTCTTACCTTATTAATCTCAAGAAGAATTGTAGAAAATGGAGCTGGAACAGGATGAACTGTTTACCCACCTTTATCTTCTAATATTGCTCATAGAGGAAGTTCAGTAGATTTAGCTATTTTCTCATTACATTTAGCTGGAATTTCATCTATTTTAGGGGCAATTAATTTTATTACTACAATTATTAATATACGATTAAATAACATATCATTTGATCAAATACCTCTATTTGTTTGAGCAGTAGGAATTACAGCTTTTTTACTTCTTTTATCTTTACCAGTTCTTGCAGGAGCAATTACTATATTATTGACAGATCGAAATCTAAATACATCATTTTTTGACCCCGCTGGAGGAGGAGACCCCATCCTTTATCAACATTTATTT
>IBILP1717-20|Itame vincularia|COI-5P|OQ562207
AACTTTATATTTTATTTTTGGAATTTGAGCAGGTATAATTGGAACTTCATTAAGATTATTAATTCGAGCTGAATTAGGAAACCCAGGATCATTAATTGGAGATGACCAAATTTATAATACTATTGTAACAGCCCATGCATTTATTATAATTTTCTTTATAGTTATACCTATTATAATTGGAGGATTTGGTAATTGATTAATTCCTTTAATGTTAGGAGCCCCCGATATAGCCTTTCCTCGAATAAATAATATAAGATTTTGACTTCTCCCCCCGTCAATTACTTTATTAATTTCAAGAAGAATTGTAGAAAATGGAGCTGGAACAGGATGAACTGTTTATCCTCCTTTATCTTCCAATATCGCACATAGTGGCAGATCAGTCGATTTAGCAATTTTTTCTCTACATTTAGCGGGTATTTCATCAATTTTAGGAGCTATTAATTTTATTACAACTATTATTAATATACGTTTAAATAATATATCATTTGATCAAATACCTTTATTTGTTTGAGCTGTAGGAATCACAGCTTTTTTATTATTATTATCATTACCTGTCTTAGCCGGAGCTATTACAATACTATTAACAGATCGAAATTTAAATACTTCTTTCTTTGATCCTGCTGGAGGAGGAGACCCTATTCTTTATCAACATTTATTT
>IBILP175-17|Orgyia antiqua|COI-5P|OQ562331
AACTTTATACTTTATTTTTGGAATTTGGGCCGGTATAATCGGAACTTCTTTAAGATTATTAATTCGAGCAGAATTAGGAAACCCCGGTTCATTAATTGGGAATGATCAAATTTATAATACTATTGTAACTGCCCATGCTTTTATTATAATTTTTTTTATAGTTATACCAATTATAATTGGGGGATTTGGTAATTGATTGGTACCTCTTATACTTGGAGCTCCTGATATAGCTTTCCCCCGAATAAATAATATAAGATTTTGACTTTTACCTCCCTCTTTAACTCTTTTAATTTCAAGAAGAATTGTAGAAAATGGAGCAGGAACTGGATGAACGGTTTACCCCCCCCTTTCCTCCAATATTGCTCATAGAGGAAGATCAGTAGATCTAGCTATCTTCTCCCTTCACTTAGCTGGAATTTCATCTATTTTAGGAGCAATTAATTTTATTACCACAATTATTAATATACGATTAAATAATTTATCTTTTGATCAAATACCATTATTTATCTGAGCTGTTGGAATTACAGCATTTTTATTACTTCTTTCATTGCCAGTTTTAGCAGGAGCTATTACTATACTTTTAACTGACCGTAATTTAAATACATCATTCTTTGACCCTGCTGGAGGAGGAGACCCTATTCTATACCAACACTTATTT
>IBILP1752-20|Mirificarma denotata|COI-5P|OQ562513
AACTTTATATTTTATTTTTGGAATTTGAGCAGGAATAGTAGGAACATCTTTAAGACTTTTAATTCGTGCAGAATTAGGAACCCCCAGATCTTTAATTGGAGATGATCAAATTTACAACACTATTGTTACAGCCCATGCTTTTATTATAATTTTTTTTATAGTTATACCTATTATAATTGGAGGATTTGGAAACTGATTAGTCCCTCTTATATTAGGAGCCCCCGATATAGCTTTCCCACGAATAAATAATATAAGATTTTGACTTTTACCCCCCTCTCTTACCTTATTAATCTCAAGAAGAATTGTAGAAAATGGAGCTGGAACAGGATGAACAGTTTACCCCCCCTTATCCTCTAATATTGCTCACAGAGGAAGTTCTGTAGATTTAGCAATTTTTTCTCTTCATCTAGCTGGAATTTCTTCAATTTTAGGAGCTATTAATTTTATTACAACCATCATCAATATACGAATTAATGGTCTTTCATTTGATCAAATACCTTTATTTGTATGAGCTGTAGGAATTACAGCTTTACTATTACTTCTCTCCCTCCCAGTTTTAGCTGGAGCAATTACTATACTTTTAACAGATCGTAATTTAAACACCTCATTTTTTGACCCCGCTGGAGGGGGAGATCCTATTTTATACCAACATTTATTT
>IBILP1765-20|Costaconvexa polygrammata|COI-5P|OQ562840
AACTTTATATTTTATTTTTGGTATTTGAGCAGGTATAATTGGTACTTCTTTAAGATTATTAATTCGAGCCGAATTAGGTAATCCAGGATCTTTAATTGGAGATGATCAAATTTATAATACTATTGTAACAGCTCATGCTTTCATCATAATTTTTTTTATAGTTATACCAATTATAATCGGAGGATTTGGAAATTGATTAGTACCATTAATACTAGGAGCTCCAGATATAGCTTTTCCACGAATAAATAACATAAGATTCTGATTATTACCCCCCTCAATTATAATCTTAATCTCAAGAAGAATCGTAGAAAATGGAGCTGGAACTGGATGAACTGTATACCCTCCTTTATCTTCTAATATTGCTCACGGAGGAAGATCTGTTGACCTAGCTATTTTTTCTCTCCATCTTGCTGGTATTTCTTCAATTTTAGGAGCAATTAATTTTATTACTACTATTATTAATATACGTTTAAATAACATATTTTTTGACCAATTACCTCTTTTTGTTTGAGCAGTAGGAATTACAGCATTTTTATTATTATTATCCTTACCAGTATTAGCAGGAGCTATTACTATATTATTAACAGATCGAAATTTAAATACATCATTTTTTGACCCTGCTGGTGGTGGAGATCCAATTCTTTACCAACATTTATTT
>IBILP1799-20|Homoeosoma nimbella|COI-5P|OQ563773
AACATTATATTTTATTTTTGGAATTTGATCAGGAATAGTAGGAACATCTTTAAGATTACTAATTCGAGCTGAATTAGGAACACCAGGATCTTTAATTGGAGATGATCAAATTTATAACACCATTGTTACAGGACATGCTTTTATTATAATTTTCTTTATAGTTATACCTATTATAATTGGAGGATTTGGAAATTGACTAGTTCCTTTAATATTAGGAGCCCCTGATATAGCTTTCCCCCGTATAAATAATATAAGATTTTGACTTTTACCCCCATCATTAACCCTTTTAATTTCAAGTAGTATTGTAGAAAATGGAGCAGGGACTGGATGAACTGTATACCCCCCCCTTTCATCTAATATTGCCCATAGAGGAAGATCAGTTGATTTAGCTATTTTTTCCTTACACTTAGCTGGGATTTCTTCTATTTTAGGAGCTATTAATTTTATTACAACCATTATTAATATAAAACTTAATGGAATATCATTTGATCAAATACCATTATTTGTGTGAGCTGTTGGTATTACAGCTTTATTATTACTTTTATCTCTTCCTGTTTTAGCTGGAGCTATTACTATACTTTTAACAGATCGAAATTTAAATACTTCTTTTTTTGACCCTGCAGGAGGAGGAGATCCAATTCTATATCAACATTTATTT
>IBILP1811-20|Cnephasia ecullyana|COI-5P|OQ563395
AACATTATATTTTATTTTTGGAATTTGAGCTGGTATAGTAGGAACTTCACTAAGACTATTAATTCGAGCAGAATTAGGAAATCCTGGCTCTTTAATTGGAGATGATCAAATCTATAACACCATTGTAACTGCTCATGCATTTATTATAATTTTCTTCATAGTTATACCAATTATAATTGGAGGATTTGGAAATTGATTAGTACCTTTAATATTAGGAGCTCCAGACATAGCCTTCCCCCGAATAAATAATATAAGATTCTGATTACTTCCCCCCTCTATTATACTTCTAATTTCAAGTAGAATTGTAGAAAATGGAGCAGGAACAGGATGAACTGTTTACCCCCCACTTTCATCTAATATTGCTCATAGAGGAAGATCAGTAGATCTTGCAATTTTTTCCCTGCATTTAGCTGGAATTTCCTCCATTCTAGGAGCAGTAAATTTTATTACAACAATTATTAATATACGACCAAATAATATATCCTTAGATCAAATACCTTTATTCGTTTGAGCAGTTGGAATTACAGCTCTTTTATTATTATTATCTCTACCAGTTCTAGCTGGTGCTATTACTATATTATTAACAGATCGAAATTTAAATACTTCATTTTTCGACCCTGCTGGAGGAGGAGACCCTATTTTATATCAACATTTATTT
>IBILP187-17|Adscita jordani|COI-5P|OQ562721
AACACTTTATTTTATTTTTGGTATTTGATCAGGAATAGTAGGAACATCACTAAGTTTATTAATTCGTACAGAATTAGGAGCTCCTGGATCTTTAATTGGTGATGATCAAATTTATAATACTATTGTTACTGCTCATGCTTTTATCATAATTTTTTTTATAGTAATACCTATTATAATTGGTGGATTTGGAAATTGATTAGTTCCTTTAATATTAGGAGCTCCTGATATAGCTTTCCCACGAATAAATAATATAAGATTTTGATTATTACCCCCTTCTTTAACTCTCTTAATTTCAAGAAGAATTGTAGAAACAGGAGCTGGAACAGGATGAACTGTTTACCCCCCCCTCTCCTCAAATATTGCTCATAGAGGAAGATCTGTAGATTTAACGATCTTTTCTTTACATTTAGCTGGTATTTCATCAATTTTAGGAGCAGTTAATTTTATTACAACTATTATTAATATACGACCTAATGGTATATCATTTGATCAAATACCTTTATTTGTTTGAGCAGTAGGAATTACTGCTTTACTATTATTACTTTCCTTACCAGTATTAGCTGGAGCAATTACTATACTTTTAACAGATCGAAATCTTAATACATCTTTTTTTGATCCTGCAGGAGGAGGGGATCCAATTCTTTATCAACATTTATTT
>IBILP1878-20|Batrachedra parvulipunctella|COI-5P|OQ564036
AACATTATATTTTATTTTTGGAATTTGAGCAGGAATAGTGGGAACTTCTTTAAGATTATTAATTCGAGCTGAATTAGGAAATCCTGGATTTTTAATTGGAGATGATCAAATTTACAATACTATTGTAACAGCCCATGCTTTTATTATAATTTTTTTTATAGTAATGCCAATTATAATTGGAGGATTTGGAAATTGATTAGTACCTTTAATACTTGGAGCCCCTGATATAGCTTTCCCCCGAATAAATAATATAAGATTCTGACTACTTCCTCCTTCTTTAACATTATTAATTTCAAGAAGAATTGTTGAAAGTGGAACAGGAACAGGATGAACAGTTTACCCCCCTTTATCCTCTAACATTGCCCATAGTGGGAGATCTGTAGATTTATCTATTTTTTCCCTTCATTTAGCAGGAATTTCTTCAATTTTAGGGGCTATTAATTTTATCACAACAATTATTAATATACGATTAACTAATCTATCATTTGATCAATTACCTTTATTTGTCTGATCAGTTGGAATTACTGCTTTACTTTTACTTTTATCTTTACCTGTTTTAGCTGGAGCTATCACTATACTTCTCACTGATCGAAACATTAATACATCATTTTTTGACCCTGCAGGAGGGGGGGACCCCATCCTTTACCAACATTTATTT
>IBILP1883-20|Alucita hexadactyla|COI-5P|OQ562215
AACATTATATTTTATTTTTGGAATTTGAGCCGGCTTACTAGGAACATCTCTAAGATTATTAATTCGAGCTGAATTAGGTAATCCAGGATCATTAATTGGAGATGACCAAATTTATAATACTATTGTGACAGCTCATGCTTTTATTATAATTTTTTTCATGGTAATACCTATTATAATTGGAGGATTCGGAAATTGATTAGTACCTTTAATGCTCGGAGCGCCTGATATGGCTTTCCCACGAATAAACAATATAAGATTTTGATTATTACCCCCATCTATTACTTTATTAATTTCTAGAAGAATTGTAGAAAATGGAGCTGGAACTGGGTGAACAGTGTACCCCCCACTTTCATCCAATATTGCTCATAGAGGTAGTTCTGTAGATTTAGCTATTTTCTCTTTACATTTAGCTGGAATTTCATCTATTTTAGGAGCTATTAACTTTATTACTACTATTATTAATATAAAAATTAATGGATTAATATTTGATCAAATACCTTTATTTGTGTGAGCTGTAGGAATTACAGCCTTATTACTATTACTATCATTACCAGTATTAGCAGGTGCAATTACTATACTTTTAACTGATCGAAATCTAAATACTTCTTTTTTTGACCCTGCTGGAGGAGGAGATCCCATTTTATATCAACATTTATTT
>IBILP1912-20|Isophrictis lineatella|COI-5P|OQ563706
AACTTTATATTTTATTTTTGGAATTTGAGCAGGAATAATCGGAACATCTTTAAGTTTATTAATTCGAGCTGAATTAGGAACTCCAGGTTCTTTAATTGGAGATGATCAAATTTATAACACTATTGTAACTGCTCATGCTTTTATTATAATTTTTTTTATGGTTATACCAATTATAATTGGAGGATTTGGAAATTGATTAGTACCTTTAATATTAGGGGCCCCGGATATAGCTTTCCCCCGAATAAATAATATAAGTTTTTGACTTTTACCCCCCTCTTTAACTTTATTAATTTCAAGTAGTATCGTAGAAAATGGAGCAGGTACTGGATGAACAGTGTATCCCCCCCTTTCATCTAATATTGCCCATGGAGGAAGCTCAGTAGATTTAGCTATTTTTTCCCTTCATTTAGCTGGAATTTCCTCTATTTTAGGAGCTATTAATTTTATTACAACTATTATTAATATAAAAATTAATGGACTTTCCTTTGATCAAATACCTTTATTTGTTTGAGCCGTTGGTATTACTGCCCTTCTTCTTTTACTATCATTACCTGTTTTAGCTGGAGCTATTACTATATTATTAACAGATCGTAATTTAAATACTTCATTTTTTGACCCTGCAGGAGGTGGAGACCCTATTTTATACCAACACTTATTC
>IBILP1914-20|Pseudargyrotoza conwagana|COI-5P|OQ564279
AACATTATATTTTATTTTCGGTATTTGAGCCGGAATAGTAGGAACTTCTTTAAGATTATTAATTCGGGCTGAATTAGGAAATCCTGGTTCTTTAATCGGAGATGATCAAATTTATAATACTATTGTTACTGCTCATGCTTTTATTATAATTTTTTTTATAGTAATACCAATTATAATTGGGGGATTTGGAAATTGATTAGTACCCCTAATATTAGGAGCCCCAGATATAGCTTTCCCACGAATAAATAATATAAGATTTTGATTATTACCCCCATCTATTATATTATTAATTTCAAGAAGAATTGTAGAAAATGGGGCAGGAACTGGTTGAACAGTTTACCCCCCCCTATCTTCTAATATTGCCCATAGAGGTAGCTCAGTAGATTTAGCAATTTTTTCCCTACATTTAGCAGGAATTTCATCAATTTTAGGGGCTGTAAATTTTATTACAACTATTATTAATATACGACCAAATAATATATCTTTAGATCAAATACCATTATTTGTTTGAGCTGTAGGAATTACAGCTCTTTTATTACTTTTATCTTTACCAGTATTAGCGGGAGCTATTACAATATTATTAACAGATCGAAATCTTAATACATCATTTTTTGATCCTGCTGGGGGAGGAGATCCAATTTTATATCAACATTTATTT
>IBILP1929-20|Bryotropha gallurella|COI-5P|OQ563612
AACTTTATACTTTATTTTTGGAATTTGAGCAGGAATAATTGGAACTTCTCTTAGATTACTAATTCGAGCTGAATTAGGAAATCCAGGATCTCTTATTGGAGATGATCAAATTTATAATACTATTGTTACAGCTCATGCTTTTATTATAATTTTTTTTATAGTTATACCTATTATAATTGGAGGATTTGGTAATTGATTAGTACCTTTAATGCTCGGAGCTCCAGATATAGCATTCCCACGAATAAATAATATAAGTTTTTGACTTTTACCTCCATCTCTCACTCTTTTAATTTCAAGAAGAATTGTTGAAAACGGAGCTGGAACTGGTTGAACAGTATACCCCCCTCTTTCTTCTAATATTGCTCACGGAGGAAGTTCAGTAGATTTAGCAATTTTTTCCCTTCATCTTGCAGGTATTTCTTCAATTTTAGGAGCAATTAATTTTATTACCACAATTATTAATATAAAAATTAATGGATTGTCATTTGATCAAATACCTTTATTTGTATGAGCTGTTGGTATTACAGCTCTTCTTTTACTTCTTTCTCTTCCAGTTTTAGCTGGAGCTATTACTATACTATTAACAGACCGAAATCTAAATACATCATTTTTTGATCCTGCCGGAGGAGGAGACCCTATTTTATATCAACATTTATTT
>IBILP1985-20|Coleophora helianthemella|COI-5P|OQ562674
AACATTATACTTTATTTTTGGTATTTGAGCAGGTATAGTAGGAACCTCTTTAAGTTTACTAATTCGAGCTGAATTAGGTACCCCTGGCTCTTTAATTGGAGATGATCAAATTTATAATACAATTGTAACAGCTCATGCTTTTATTATAATTTTCTTTATAGTTATACCTATTATAATTGGAGGATTTGGAAATTGATTAGTCCCTCTTATATTAGGAGCCCCTGATATAGCATTCCCCCGAATAAATAACATAAGATTTTGACTTCTTCCCCCCTCATTAATACTCTTAATTTCAAGTAGAATTGTAGAAAATGGAACAGGAACTGGTTGAACAGTTTACCCCCCTTTATCTTCTAATATTGCTCATAGAGGAAGATCTGTTGATTTATCTATTTTTTCTTTACATTTAGCTGGAATTTCCTCTATTTTAGGTGCAATTAACTTTATTACAACTATTATTAATATACGATTAAATAACCTATCATTTGATCAATTACCCCTATTTGTTTGAGCTGTTGGAATTACTGCTCTCCTTCTCCTTCTCTCCCTTCCAGTATTAGCTGGAGCTATTACAATATTATTAACAGATCGTAACCTCAATACTTCTTTTTTTGATCCTGCCGGTGGAGGAGACCCTATTTTATATCAACATTTATTC
>IBILP2043-20|Callopistria juventina|COI-5P|OQ564049
AACCTTATATTTTATTTTTGGTATTTGAGCAGGTATAGTAGGAACTTCTTTAAGTTTATTAATTCGAGCTGAATTAGGAACCCCTGGATCATTAATTGGAGATGATCAAATTTATAATACTATTGTAACAGCACATGCTTTTATTATAATTTTTTTTATAGTAATACCTATTATAATTGGAGGATTTGGTAATTGACTAGTACCTTTAATATTAGGAGCTCCTGATATAGCTTTCCCCCGAATAAATAACATAAGTTTTTGATTACTTCCCCCCTCTTTAACTTTATTGATTTCAAGAAGAATTGTAGAAAATGGAGCAGGAACTGGATGAACAGTTTATCCTCCTTTATCTTCTAATATTGCCCATGGAGGAAGATCTGTAGATTTAGCTATCTTTTCTTTACATTTAGCTGGAATTTCCTCTATTTTAGGAGCTATTAATTTTATTACTACAATTATTAATATACGATTAAATAATTTATCATTTGATCAAATACCTTTATTTATTTGAGCAGTAGGAATTACAGCATTTTTATTATTACTATCTTTACCTGTATTAGCAGGAGCTATTACCATACTTCTAACTGATCGAAATTTAAATACATCATTTTTTGATCCAGCTGGTGGAGGTGATCCTATTTTATACCAACATTTATTT
>IBILP2096-20|Bryotropha vondermuhlli|COI-5P|OQ562853
AACACTATATTTTATTTTTGGAATTTGAGCAGGAATAGTTGGAACTTCTCTTAGTTTATTAATTCGAGCTGAATTAGGAAATCCTGGATCTTTAATTGGAGACGATCAAATTTATAATACTATTGTTACAGCTCATGCTTTTATTATAATTTTTTTCATAGTTATACCAATTATAATTGGTGGATTTGGAAATTGATTAGTACCTCTTATACTTGGTGCTCCTGATATAGCTTTCCCACGTATAAATAATATAAGTTTTTGACTTTTACCCCCCTCTCTTACTCTTTTAATTTCAAGAAGAATTGTTGAAAATGGAGCTGGAACTGGTTGAACTGTTTACCCCCCTCTTTCTTCTAATATTGCTCATGGAGGAAGTTCTGTTGACTTAGCAATTTTTTCATTACATCTTGCTGGTATTTCTTCAATTTTAGGAGCAATTAATTTTATTACAACAATTATTAATATAAAAATAAATGGATTATCTTTTGATCAAATACCTTTATTTGTATGATCTGTAGGTATTACAGCTCTTCTTCTTCTTCTCTCTCTTCCAGTTTTAGCAGGAGCTATTACTATATTATTAACAGATCGAAATTTAAATACTTCATTTTTTGATCCAGCAGGAGGAGGTGACCCTATTCTTTATCAACATTTATTT
>IBILP2108-20|Bucculatrix ulmella|COI-5P|OQ564360
AACTTTATATTTTATTTTTGGAATTTGAGCAGGAATAGTTGGAACATCTTTAAGATTATTAATTCGAGCTGAATTAGGAAATCCAGGATCTTTGATTGGAAATGATCAAATTTATAATACTATTGTTACAGCTCATGCATTTATTATAATTTTCTTTATAGTTATACCCATTATAATTGGAGGATTTGGTAATTGATTAGTACCCCTAATATTAGGAGCCCCTGATATAGCTTTCCCCCGAATAAATAATATAAGATTCTGACTCCTTCCCCCTTCCATTTTACTTTTAATTTCTAGAAGTATCGTTGAAATAGGAGCAGGAACAGGGTGAACAGTTTACCCCCCTCTATCCTCTAATATTGCCCATGGTGGTAGATCTGTTGATCTAGCCATTTTCTCATTACATTTAGCTGGAATTTCTTCTATTCTAGGGGCAATTAATTTTATTACAACTATTATTAATATACGAACTAATAAAATATCCTTTGATCAAATACCTTTATTTGTTTGAGCAGTGGGGATTACAGCCCTTCTTTTACTTTTATCTTTACCAGTGTTAGCGGGAGCTATTACTATACTTTTAACAGATCGTAATTTAAATACTTCTTTTTTTGACCCTGCTGGAGGGGGAGATCCAATTTTATATCAACATTTATTT
>IBILP2151-20|Mirificarma interrupta|COI-5P|OQ563195
AACTTTATATTTTATTTTTGGAATTTGAGCAGGTATAGTAGGAACTTCTTTAAGACTTTTAATTCGTGCAGAATTAGGAAATCCTGGTTCTTTAATTGGAGATGATCAAATTTATAATACTATCGTAACAGCTCATGCTTTTATTATAATTTTTTTTATAGTTATACCTATTATAATTGGAGGATTTGGAAATTGATTAGTCCCCTTAATATTAGGAGCCCCTGATATAGCATTTCCACGGATAAATAATATAAGATTTTGATTATTACCCCCTTCTCTTACACTATTAATTTCTAGAAGAATTGTAGAAAATGGAGCAGGAACAGGATGAACTGTTTACCCCCCTTTATCATCTAACATTGCTCATAGAGGAAGTTCTGTAGACTTAGCTATTTTTTCCCTTCATTTAGCTGGTATTTCATCTATTTTAGGGGCAATTAATTTTATTACTACTATTATTAATATACGAATTAATAACTTAATATTTGATCAAATACCTTTATTTGTTTGAGCTGTAGGAATTACAGCTTTATTATTACTTCTATCTTTACCTGTTTTAGCTGGAGCTATTACCATACTTTTAACAGATCGAAATTTAAATACTTCATTTTTTGACCCAGCTGGAGGAGGAGATCCAATCTTATATCAACATTTATTT
>IBILP2190-20|Itame vincularia|COI-5P|OQ564312
AACTTTATATTTTATTTTTGGAATTTGAGCAGGTATAATTGGAACTTCATTAAGATTATTAATTCGAGCTGAATTAGGAAATCCAGGATCATTAATTGGAGATGACCAAATTTATAATACTATTGTAACAGCCCATGCATTTATTATAATTTTCTTTATAGTTATACCTATTATAATTGGAGGATTTGGTAATTGATTAATTCCTTTAATGTTAGGAGCCCCCGATATAGCATTTCCTCGAATAAATAATATAAGATTTTGACTTCTCCCCCCGTCAATTACTTTATTAATTTCAAGAAGAATTGTAGAAAATGGAGCTGGAACAGGATGAACTGTTTATCCTCCTTTATCTTCCAATATCGCACACAGTGGCAGATCAGTCGATTTAGCAATTTTTTCTCTACATTTAGCGGGTATTTCATCAATTTTAGGAGCTATTAATTTTATTACAACTATTATTAATATACGTTTAAATAATATATCATTTGATCAAATACCTTTATTTGTTTGAGCTGTAGGAATCACAGCTTTTTTATTATTATTATCATTACCTGTCTTAGCCGGAGCTATTACAATACTATTAACAGATCGAAATTTAAATACTTCTTTCTTTGATCCTGCTGGAGGAGGAGACCCTATTCTTTATCAACATTTATTT
>IBILP2225-20|Chloantha hyperici|COI-5P|OQ564131
AACATTATATTTTATTTTTGGAATTTGAGCTGGAATAGTAGGAACTTCTTTAAGATTATTAATTCGAGCTGAATTAGGAAATCCAGGATCATTAATTGGAGATGATCAAATTTATAATACTATTGTTACAGCTCATGCTTTTATTATAATTTTTTTTATAGTTATACCAATTATAATTGGAGGATTTGGTAATTGATTAATTCCTTTAATATTAGGAGCCCCAGACATAGCTTTTCCTCGAATAAATAATATAAGTTTTTGATTGCTTCCCCCTTCACTAACTTTATTAATTTCAAGAAGAATTGTAGAAAATGGAGCAGGAACAGGATGAACAGTTTATCCCCCACTTTCATCTAATATTGCCCATGGAGGAAGATCTGTTGATTTAGCCATTTTTTCCTTACACTTAGCTGGAATTTCATCTATTTTAGGAGCTATTAATTTTATTACTACAATTATTAATATACGATTAAATAATTTATCTTTTGATCAAATACCTTTATTTATTTGAGCCGTAGGTATTACTGCATTTTTATTATTACTATCATTACCAGTTTTAGCTGGAGCTATTACTATACTTTTAACAGACCGAAATTTAAATACATCTTTTTTTGACCCTGCAGGAGGAGGAGATCCAATTTTATATCAACATTTATTT
>IBILP2253-20|Scrobipalpa corleyi|COI-5P|OQ562977
AACTTTATATTTTATTTTCGGAATTTGAGCAGGAATAGTAGGTACATCATTAAGACTCTTAATTCGAGCTGAATTAGGAAATCCTGGGTCATTAATTGGTGACGATCAAATTTATAATACAATTGTTACAGCTCATGCTTTTATTATAATTTTTTTTATAGTTATACCTATCATAATTGGGGGATTTGGAAATTGATTAGTCCCTCTTATATTAGGAGCCCCCGATATAGCTTTCCCCCGAATAAATAATATAAGATTTTGATTATTACCCCCCTCTATTACTCTTTTAATTTCAAGAAGAGTAGTAGAAAATGGAGCAGGAACTGGATGAACAGTTTACCCACCACTTTCATCTAATATTGCTCATGGGGGTAGATCTATTGACTTAGCTATCTTTTCCCTTCATTTAGCTGGTATTTCTTCTATCTTAGGGGCTATTAATTTTATTACCACTATTATTAACATACGAATTAATGGACTTTCTTTTGATCAAATACCTTTATTTGTTTGAGCTGTAGGTATTACAGCTCTTCTACTTTTATTATCTCTTCCTGTATTAGCAGGAGCTATCACCATATTATTAACAGATCGTAACTTAAACACGTCATTTTTTGACCCTGCTGGAGGGGGAGATCCAATTTTATATCAACATTTATTT
>IBILP2920-20|Acrobasis tumidana|COI-5P|OQ562278
AACTTTATATTTTATCTTTGGAATTTGATCTGGTATAGTAGGTACATCTATAAGACTTTTAATTCGAGCTGAATTAGGTACCCCCGGATCTTTAATTGGAGATGATCAAATTTATAATACTATTGTTACTGGTCATGCTTTTATTATAATTTTCTTTATAGTTATACCTATTATAATTGGAGGATTTGGAAATTGATTAGTTCCTCTAATATTAGGTGCTCCCGATATAGCTTTCCCTCGAATAAATAATATAAGATTTTGACTATTACCTCCCTCTCTTACCTTATTAATTTCGAGAAGAATTGTAGAAAATGGAGCTGGAACAGGATGAACTGTATACCCCCCACTTTCATCTAATATCGCTCACGGAGGAAGATCTGTTGATTTAGCTATTTTCTCTTTACATTTAGCTGGAATTTCCTCAATTTTAGGAGCTATTAATTTTATTACTACTATTATTAATATAAAATTAAATGGACTATCTTTTGATCAAATACCATTATTTGTTTGAGCTGTAGGAATTACAGCCTTACTATTACTTCTTTCATTACCTGTATTAGCTGGAGCTATTACTATATTATTAACAGATCGAAATCTTAATACATCATTTTTTGACCCTGCTGGAGGAGGTGATCCAATTCTTTATCAACATTTATTT
>IBILP2973-20|Amphipyra tragopoginis|COI-5P|OQ563910
TACATTATATTTTATTTTTGGGGTCTGAGCAGGAATAGTAGGAACCTCATTAAGATTATTAATCCGTGCTGAATTAGGAAATCCAGGATCTTTAATTGGAGATGATCAAATTTATAACACTATTGTTACAGCCCATGCTTTCATTATAATTTTTTTTATAGTAATACCTATTATAATTGGAGGCTTTGGTAATTGACTTGTTCCTCTAATATTAGGAGCCCCTGATATAGCTTTCCCCCGAATAAATAATATAAGTTTTTGACTTTTACCCCCATCTTTAACATTATTAATTTCAAGAAGAATTGTAGAAAATGGAGCTGGAACAGGATGAACAGTCTACCCCCCACTTTCATCTAATATTGCTCATAGAGGAAGATCCGTAGATCTAGCTATTTTTTCTTTACATTTAGCTGGAATTTCTTCAATTTTAGGAGCTATTAATTTTATTACAACAATTATTAATATACGATTAAACAATTTATCTTTTGATCAAATACCTTTATTTATTTGAGCAGTGGGAATTACTGCATTCTTATTACTTTTATCTCTCCCCGTATTAGCAGGAGCTATTACTATACTTTTAACAGATCGTAATTTAAATACATCTTTTTTTGATCCTGCCGGAGGAGGAGATCCAATTTTATATCAACATTTATTT
>IBILP2984-20|Thaumetopoea herculeana|COI-5P|OQ562033
AACATTATATTTTATTTTTGGAATTTGATCAGGAATAGTTGGTATATCACTAAGATTATTAATTCGAGCTGAATTAGGAACCCCCGGATCATTTATTGGAAATGATCAAATTTATAACACAATTGTCACAGCTCACGCTTTTATTATAATTTTCTTTATAGTTATACCTATTATAATTGGAGGATTTGGAAATTGACTTATTCCCCTAATATTAGGAGCCCCTGATATAGCTTTCCCCCGCATAAATAATATAAGTTTTTGATTATTGCCCCCCTCTTTAACTCTTTTAATTTCCAGAAGAATCGTAGAAAATGGAGCAGGTACTGGATGAACAGTCTATCCCCCCCTATCTTCTAATATTGCGCATAGAGGTAGATCTGTAGACCTAGCTATTTTCTCATTACATCTTGCTGGAATTTCCTCAATCTTAGGGGCTATTAATTTTATTACTACAATTATTAATATAAAAATTTATAAAATATCCTTTGATCAAATACCATTATTTGTTTGAGCTGTAGGAATTACAGCATTCTTACTATTACTATCATTACCAGTTTTAGCTGGAGCAATTACAATATTATTAACAGATCGTAATTTAAATACTTCATTTTTCGATCCTGCTGGAGGAGGAGATCCCATTTTATATCAACACTTATTT
>IBILP2986-20|Herminia tarsipennalis|COI-5P|OQ563608
AACATTATATTTTATTTTTGGAATTTGAGCTGGAATAGTAGGAACTTCTTTAAGATTATTAATTCGGGCTGAATTAGGAAACCCAGGATCTTTAATTGGAGATGACCAAATTTATAATACTATTGTTACAGCTCATGCTTTCATTATAATTTTTTTTATAGTTATACCTATTATAATTGGAGGATTTGGTAATTGATTAATTCCTCTAATATTAGGAGCCCCTGATATAGCTTTTCCTCGAATAAATAATATAAGTTTTTGACTTCTTCCCCCCTCATTAACTCTATTAATTTCAAGAAGAATTGTAGAAAATGGAGCAGGAACTGGATGAACAGTTTATCCCCCACTTTCATCTAATATTGCTCATGGAGGTAGTTCTGTTGATCTAGCCATTTTTTCATTACATTTAGCTGGAATTTCATCAATTTTAGGAGCTATTAATTTTATTACAACAATTATTAATATACGATTAAATAATTTATCATTTGATCAAATACCTTTATTCATTTGAGCTGTAGGAATTACAGCTTTTTTATTATTATTATCATTACCAGTTTTAGCAGGTGCAATTACTATACTTTTAACTGATCGAAATTTAAATACATCTTTCTTTGACCCTGCTGGAGGAGGAGACCCTATTTTATATCAACATTTATTT
>IBILP2989-20|Pheosia tremula|COI-5P|OQ562412
AACATTATATTTTATTTTTGGAATTTGAGCAGGAATAGTTGGAACTTCTTTAAGTTTACTAATTCGTGCAGAATTAGGAACTCCTGGGTCTTTAATTGGAGACGATCAAATTTATAATACTATCGTAACAGCTCATGCTTTTATTATAATTTTTTTTATAGTTATACCTATTATAATTGGAGGATTTGGTAATTGATTAGTACCTTTAATATTAGGGGCACCTGATATAGCCTTCCCCCGTTTAAATAACATAAGTTTTTGACTTCTTCCCCCCTCTTTAACATTATTAATTTCAAGAAGTATTGTAGAAAATGGAGCCGGAACAGGATGAACAGTTTACCCCCCATTATCTTCAAATATTGCCCATGGGGGGAGATCTGTAGATTTAGCTATTTTTTCTTTACATTTAGCGGGTATTTCATCAATTTTAGGGGCTATTAATTTTATTACAACAATTATTAATATACGACTTAATAATATATCCTTTGATCAAATACCACTATTCGTGTGAGCTGTAGGTATTACTGCTTTTTTACTTCTTTTATCATTACCTGTATTAGCTGGAGCAATTACTATACTTTTAACCGACCGAAATTTAAATACTTCTTTTTTTGACCCGGCGGGAGGAGGAGATCCTATTTTATACCAACATTTATTT
>IBILP3043-22|Ancylolomia disparalis|COI-5P|OQ562361
AACCTTATATTTTATTTTTGGAATTTGAGCGGGGATAGTAGGTACCTCATTAAGATTACTAATTCGAGCAGAATTAGGAAATCCAGGATCTTTAATTGGAGATGATCAAATTTACAATACTATTGTAACAGCTCATGCATTTATTATAATTTTTTTTATAGTTATACCAATTATAATTGGTGGATTTGGTAATTGATTAGTCCCTTTAATATTAGGAGCCCCTGATATAGCTTTTCCACGAATAAATAATATAAGATTTTGACTACTTCCACCATCTTTAACTTTATTAATTTCTAGAAGAATTGTTGAAAATGGAGCAGGAACAGGTTGAACAGTATATCCCCCACTTTCTTCTAATATTGCTCATGGTGGTAGATCTGTTGATTTAGCTATTTTTTCTTTACATTTAGCTGGAATTTCATCTATTTTAGGAGCTATTAACTTTATTACTACAATTATTAATATACGAATTAATAATATATCTTTTGATCAAATACCCTTATTTGTATGATCTGTAGGAATTACAGCATTATTATTATTATTATCTTTACCTGTTTTAGCGGGAGCTATTACTATGTTATTAACTGATCGAAATTTAAATACATCTTTTTTTGACCCTGCTGGAGGGGGTGATCCTATTTTATACCAACATTTATTT
>IBILP3055-22|Avaria joannisiana|COI-5P|OQ562128
TACATTATATTTTATTTTTGGAATTTGAGCAGGTATAATTGGAACCTCATTAAGATTATTAATTCGAGCCGAATTAGGAAATCCCGGATCTTTAATTGGAGATGACCAAATTTATAATACTATTGTTACAGCTCATGCTTTTATTATAATTTTTTTTATAGTTATACCTATTATAATTGGAGGATTTGGAAATTGATTAGTCCCTTTAATATTAGGAGCTCCAGATATAGCTTTTCCTCGTATAAATAATATAAGATTTTGACTTTTACCCCCCTCAATTTTAATTTTAATTTCTAGTAGAATTGTAGAAAATGGAGCAGGAACAGGATGAACAGTCTACCCCCCCCTATCATCAAATATTGCCCATAGTGGAAGTTCTGTAGATTTAGCAATTTTTTCATTACATTTAGCTGGAATTTCCTCAATTTTAGGAGCAGTAAATTTTATTACAACCATTATTAATATACGACCTAATAATATAACCTTAGATCAAATACCCCTATTTGTTTGATCAGTTGGAATTACAGCATTATTACTTTTACTATCATTACCTGTTTTAGCGGGAGCTATTACTATATTATTAACAGATCGAAATCTTAATACCTCATTCTTTGATCCTGCGGGAGGAGGAGACCCAATTTTATATCAACATTTATTT
>IBILP3095-22|Argyresthia perezi|COI-5P|OQ563352
AACATTATATTTTATTTTTGGAATTTGATCTGGAATAGTAGGAACATCATTAAGATTATTAATTCGAGCAGAATTAGGTAACCCTGGATCATTAATTGGAGATGATCAAATTTATAATACTATTGTTACTGCTCATGCATTTATTATAATTTTTTTCATAGTTATACCTATTATAATTGGAGGATTTGGAAATTGATTAATTCCATTAATATTAGGCGCACCTGATATAGCTTTCCCACGAATAAATAACATAAGTTTTTGATTACTTCCTCCTTCATTAACTTTATTAATCTCAAGAAGAATTGTCGAATCAGGAGCAGGAACAGGATGAACAGTATACCCCCCACTTTCATCTAATATTGCTCATGGTGGTAGTTCTGTAGATTTAGCTATTTTTTCTTTACACTTAGCTGGAATTTCTTCAATTTTAGGTGCAATTAATTTTATTACAACTATTATTAATATAAAAAGTAATGGTTTAACTTTTGATCGTATACCATTATTTGTTTGATCAGTTAGAATTACTGCTGTTCTTTTACTTCTTTCATTACCTGTTTTAGCTGGAGCAATCACTATATTATTAACAGATCGTAATTTAAATACTTCTTTTTTTGATCCTTCTGGAGGAGGAGATCCAATTTTATATCAACATTTATTT
>IBILP3111-22|Symmoca serrata|COI-5P|OQ562653
AACTTTATATTTTATTTTTGGTATCTGAGCAGGAATAATTGGTACATCTTTAAGACTTTTAATTCGTGCCGAATTAGGAAATCCTGGTTCTTTAATTGGTGATGACCAAATTTATAATACTATTGTTACAGCTCATGCTTTTATTATAATTTTCTTTATAGTTATACCTATTATAATTGGAGGATTTGGAAATTGATTAGTTCCCTTAATATTAGGAGCCCCAGATATAGCTTTCCCACGTATGAATAATATAAGATTTTGACTTCTCCCCCCGTCATTAACTTTATTAATCTCTAGAAGAATTGTAGAAAATGGAGCCGGAACAGGATGAACTGTTTACCCCCCTCTTTCTTCCAATATTGCTCATAGAGGCAGTTCAGTTGATTTAGCCATTTTTTCCCTCCATCTAGCTGGAATTTCTTCTATTCTTGGAGCAATTAATTTTATTACCACAATTATTAATATACGACTTAATAATATACCTTTTGATCAAATACCCCTATTTATTTGAGCTGTAGGAATTACAGCCCTTTTATTACTTTTATCATTACCTGTTTTAGCTGGAGCTATCACTATACTCTTAACTGATCGAAATTTAAATACATCATTTTTTGATCCTGCCGGAGGAGGAGATCCTATTCTTTATCAACATTTATTT
>IBILP3119-22|Bryotropha domestica|COI-5P|OQ562151
AACTCTATATTTTATTTTTGGAATTTGAGCAGGAATAGTAGGAACCTCTCTTAGTTTACTAATTCGAGCTGAATTAGGAAATCCTGGTTCTTTAATTGGAGATGATCAAATTTATAATACTATTGTTACAGCTCATGCTTTTATTATAATTTTTTTTATAGTTATACCAATTATGATTGGTGGATTTGGTAATTGATTAGTTCCTCTTATATTAGGAGCTCCTGATATAGCTTTCCCACGAATAAATAATATAAGTTTTTGACTTTTACCCCCTTCTCTTACCCTTTTAATTTCAAGTAGAATTGTTGAAAACGGAGCCGGAACTGGTTGAACTGTTTATCCCCCCCTTTCTTCTAATATTGCTCACGGAGGAAGTTCAGTAGACTTAACAATTTTTTCTTTACATCTTGCAGGAATTTCTTCAATTTTAGGAGCAATTAATTTTATTACTACAATTATTAATATAAAAATAAATGGATTATCTTTTGATCAAATACCTTTATTTGTTTGAGCTGTAGGAATTACTGCTCTTCTTCTTCTTCTTTCTCTTCCAGTTTTAGCAGGTGCTATTACTATATTATTAACAGATCGAAATTTAAATACTTCATTTTTTGATCCAGCAGGAGGAGGAGATCCTATTCTTTATCAACATTTATTT
>IBILP313-17|Nomophila noctuella|COI-5P|OQ563792
AACATTATATTTTATTTTTGGAATTTGAGCAGGAATAGTAGGAACTTCTTTAAGTTTATTAATTCGAGCTGAATTAGGAAATCCAGGATCATTAATTGGAGATGATCAAATTTATAATACTATTGTAACAGCTCATGCATTTATTATAATTTTTTTTATAGTTATGCCTATTATAATTGGAGGATTTGGTAATTGATTAGTACCTCTTATATTAGGAGCCCCTGATATAGCTTTTCCTCGAATAAATAATATAAGATTTTGACTTTTACCCCCTTCTTTAACTTTATTAATTTCTAGAAGAATTGTTGAAAATGGAGCTGGAACAGGATGAACAGTTTACCCACCCCTTTCATCTAATATTGCTCATGGAGGAAGATCAGTAGATTTAGCAATTTTCTCTTTACATTTAGCTGGAATTTCATCAATTTTAGGAGCTATCAATTTTATTACAACAATTATTAATATACGAATTAATGGATTATCATTTGATCAAATACCTTTATTTGTATGAGCTGTAGGAATTACAGCTTTATTATTACTTTTATCTTTACCTGTTTTAGCTGGAGCAATTACAATATTACTAACAGATCGAAATTTAAATACATCTTTTTTTGATCCTGCAGGAGGTGGAGATCCAATTCTTTATCAACATTTATTT
>IBILP378-17|Caradrina selini|COI-5P|OQ562589
AACATTATATTTTATTTTTGGAATTTGAGCAGGAATAGTAGGAACTTCTCTAAGACTATTAATTCGAGCTGAATTAGGAAATCCAGGATCTTTAATTGGTGATGATCAAATTTATAATACTATTGTTACAGCTCATGCTTTTATTATAATTTTTTTTATAGTAATACCTATTATAATTGGAGGATTTGGAAATTGATTAGTACCTTTAATATTAGGAGCTCCAGATATAGCATTCCCCCGAATAAATAATATAAGTTTTTGACTTCTCCCCCCCTCTTTAACTTTATTAATTTCAAGAAGAATTGTAGAAAATGGAGCCGGAACAGGATGAACAGTATACCCCCCACTTTCCTCTAATATTGCTCACGGAGGAAGTTCTGTTGATTTAGCAATTTTTTCTTTACATTTAGCTGGTATTTCTTCTATTTTAGGAGCTATTAATTTTATTACAACAATTATTAATATACGATTAAATAGTTTATCTTTTGATCAAATACCATTATTTATTTGAGCTGTAGGAATTACAGCTTTTTTATTATTATTATCCTTACCTGTTTTAGCCGGAGCTATTACTATACTTTTAACTGATCGAAATTTAAATACTTCTTTTTTTGATCCTGCTGGAGGAGGAGATCCAATTTTATATCAACATTTATTT
>IBILP444-17|Apamea monoglypha|COI-5P|OQ563644
AACATTATATTTTATTTTTGGGATTTGAGCAGGTATGGTAGGAACTTCCTTAAGATTGTTAATTCGAGCTGAATTAGGAAACCCTGGATCTTTAATTGGAGATGATCAAATTTATAATACTATTGTTACAGCTCATGCTTTCATTATAATTTTTTTTATAGTTATACCTATTATAATTGGAGGATTTGGAAATTGATTAGTACCTTTAATATTAGGAGCCCCAGATATAGCATTTCCACGAATAAATAATATAAGTTTTTGATTACTTCCCCCCTCTTTAACTCTTTTAATTTCAAGAAGAATTGTAGAAAATGGAGCAGGAACAGGATGAACAGTGTACCCCCCACTCTCATCTAATATTGCCCATGGAGGAAGTTCTGTGGATTTAGCTATTTTTTCACTTCATTTAGCTGGTATTTCTTCTATTTTAGGAGCTATTAATTTTATTACAACAATTATCAATATACGATTAAACAGTTTATCTTTTGATCAAATACCTTTATTTATTTGAGCTGTAGGAATTACTGCATTCTTATTATTATTATCTTTACCTGTTTTAGCGGGAGCTATTACAATATTACTAACAGATCGAAATTTAAATACATCATTTTTTGATCCTGCAGGAGGTGGAGATCCAATTTTATATCAACATTTATTT
>IBILP461-17|Lythria purpuraria|COI-5P|OQ564293
AACATTATACTTTATTTTTGGAATTTGAGCTGGAATAATTGGAACATCATTAAGATTATTAATTCGAGCAGAATTAGGAAATCCCGGACATTTAATTGGAGATGATCAGATTTACAACACAATCGTAACAGCTCATGCCTTTATCATAATTTTTTTTATAGTTATACCTATTATAATTGGAGGATTTGGAAATTGATTAGTACCATTAATATTAGGTGCTCCTGATATAGCATTCCCACGAATAAATAATATAAGATTTTGAATATTACCCCCCTCTATTACATTACTAATTTCAAGTAGAATTGTAGAAAATGGGGCAGGAACTGGATGAACAGTGTACCCCCCACTATCTTCTAATATTGCCCATAGAGGAAGATCTGTTGATTTAGCAATTTTTTCCCTACACTTAGCAGGAATTTCATCAATTTTAGGAGCTATTAATTTTATTACCACTATTATTAATATACGATTAAATAACATATCTTTTGATCAATTACCTTTATTTGTTTGAGCCGTAGGTATTACTGCATTTTTACTACTTTTATCATTACCAGTATTAGCAGGAGCTATTACAATACTATTAACAGACCGAAATTTAAATACTTCATTTTTTGACCCCGCAGGAGGGGGAGATCCCATCTTATATCAACATCTATTT
>IBILP480-19|Abrostola tripartita|COI-5P|OQ563430
AACTTTATATTTTATTTTTGGTATTTGAGCAGGAATAGTAGGAACTTCTTTAAGATTATTAATTCGAGCAGAATTAGGAGCCCCCGGATCTTTAATTGGAGATGATCAAATCTATAATACTATTGTAACTGCTCATGCTTTTATTATAATTTTTTTTATAGTAATACCTATTATAATTGGAGGATTTGGAAATTGACTTGTTCCTTTAATATTAGGAGCCCCTGATATAGCTTTCCCCCGAATAAATAATATAAGTTTTTGATTATTACCCCCCTCTTTAACCTTGTTAATTTCAAGAAGAATTGTAGAAAATGGAGCAGGTACAGGATGAACAGTTTACCCCCCACTTTCATCTAATATTGCCCACGGAGGTAGATCTGTAGACTTAGCTATTTTTTCTTTACATTTAGCCGGAATCTCCTCAATTCTAGGAGCAATTAATTTTATTACTACAATTATTAATATACGATTAAATAATTTATCTTTTGATCAAATACCTTTATTTATTTGAGCTGTAGGAATTACAGCATTTTTACTTTTACTTTCATTACCTGTATTAGCTGGAGCTATTACTATACTTTTAACTGATCGTAATCTAAATACTTCATTTTTTGATCCAGCTGGTGGAGGAGATCCTATTTTATACCAACATTTATTT
>IBILP512-19|Clostera pigra|COI-5P|OQ562953
AACTTTATATTTTATTTTTGGAATTTGAGCAGGAATAGTTGGAACTTCATTAAGTTTATTAATTCGAGCAGAACTAGGAAATCCCGGATCTATAATTGGGGATGATCAAATTTATAATACTATTGTTACAGCTCATGCATTTATTATAATTTTTTTCATAGTTATACCTATTATAATTGGAGGATTTGGAAATTGATTAATTCCATTAATATTAGGAGCCCCAGATATAGCTTTCCCGCGAATAAATAATATAAGTTTTTGACTTCTTCCCCCCTCTTTAACTTTACTTATTTCAAGTAGAGTTGTAGAAAATGGAGCAGGAACAGGATGAACTGTGTACCCCCCACTTTCATCTAATATTGCTCACGGAGGCAGATCAGTAGATTTAGCCATCTTTTCCCTTCATTTAGCTGGTATTTCTTCAATTTTAGGAGCTATTAATTTTATTACAACTATCATTAATATACGAATTAATAATATATCATTTGATCAATTACCTCTTTTTGTTTGAGCTGTTGGTATTACAGCTTTCCTTTTATTATTATCTTTACCTGTTTTAGCCGGAGCAATTACAATATTATTAACTGATCGTAATTTAAATACATCATTTTTTGATCCAGCTGGAGGAGGTGATCCAATTTTATATCAACACTTATTT
>IBILP523-19|Perigune convergata|COI-5P|OQ562442
AACATTATATTTTATTTTTGGAATTTGAGCAGGAATAGTAGGAACTTCACTAAGATTACTTATTCGAGCTGAATTAGGTAGTCCAGGATCATTAATTGGGGATGATCAAATTTATAATACCATTGTAACTGCACATGCGTTTATTATAATTTTTTTTATAGTAATACCTATTATAATTGGAGGATTTGGAAATTGACTTGTACCATTAATATTAGGGGCCCCTGATATAGCTTTTCCACGAATAAATAATATAAGATTTTGATTATTACCCCCTTCTATTACTCTTTTAATTTCCAGTAGAATTGTAGAAAACGGAGCAGGAACTGGATGAACAGTATATCCACCTTTATCCTCTAACATTGCACATGGGGGAAGATCTGTAGATTTAGCTATTTTTTCCCTTCATTTAGCTGGAATTTCATCAATTTTAGGAGCCATTAATTTTATTACTACCATTATTAATATACGATTAAATAATTTATCATTTGATCAAATACCTTTATTTGTTTGAGCAGTTGGAATTACAGCCTTCTTATTACTTTTATCTCTACCTGTTTTAGCAGGAGCTATTACTATACTTTTAACTGATCGAAATTTAAATACATCATTTTTTGATCCAGCAGGAGGAGGAGATCCTATTTTATATCAACATTTATTT
>IBILP529-19|Mirificarma mulinella|COI-5P|OQ562822
AACTTTATATTTTATTTTTGGAATTTGAGCAGGTATAATTGGAACTTCTTTAAGACTTATTATTCGTGCAGAATTAGGTAATCCTGGCTCTTTAATTGGAGATGATCAAATTTATAATACTATTGTAACCGCCCATGCTTTTATTATAATTTTTTTTATAGTTATACCTATTATAATCGGAGGATTTGGAAATTGACTGGTTCCTCTAATATTAGGAGCTCCTGATATAGCATTCCCGCGGATAAATAATATAAGATTTTGACTTTTACCCCCCTCTCTTACATTATTAATTTCAAGAAGAATTGTCGAAAATGGAGCAGGAACAGGATGAACAGTGTACCCCCCACTTTCATCTAATATTGCCCATAGCGGAAGATCCGTCGATTTAGCTATTTTCTCATTACATTTAGCGGGAATTTCTTCAATTTTAGGAGCAATTAATTTTATTACTACTATTATTAATATGCGAATTAATAATTTATCATTTGATCAAATACCTTTATTTGTTTGATCTGTGGGAATCACAGCTTTATTACTTTTATTATCTTTACCTGTTTTAGCAGGAGCTATTACTATACTTTTAACTGACCGTAATTTAAATACTTCATTTTTTGACCCTGCTGGTGGGGGAGATCCTATTTTATACCAACATTTATTT
>IBILP570-19|Ochropleura plecta|COI-5P|OQ562544
AACATTATATTTTATTTTTGGTATTTGAGCAGGAATAGTAGGAACTTCTTTAAGTTTATTAATTCGAGCTGAATTAGGAAATCCAGGATCTTTAATTGGAGATGATCAAATTTACAATACTATTGTTACAGCACATGCTTTTATTATAATTTTTTTTATAGTAATACCTATTATAATTGGCGGATTTGGTAATTGACTTGTCCCTTTAATATTGGGAGCCCCAGATATAGCATTTCCTCGAATAAATAATATAAGTTTTTGACTTCTTCCCCCCTCATTAACTTTATTAATTTCAAGAAGAATTGTAGAAAATGGAGCAGGAACAGGATGAACAGTTTATCCCCCACTTTCATCTAACATTGCTCATGGAGGAAGATCAGTAGATTTAGCTATTTTTTCCCTTCATTTAGCTGGAATTTCTTCAATTCTAGGTGCTATTAATTTTATTACTACAATTATTAATATACGATTAAATAATTTATCTTTTGATCAAATACCATTATTTATTTGAGCTGTAGGAATTACTGCATTTTTATTATTATTATCCTTACCTGTTTTAGCAGGGGCTATTACAATACTTTTAACAGATCGAAATTTAAATACATCATTTTTTGATCCTGCAGGAGGAGGAGACCCTATTTTATATCAACATTTATTT
>IBILP666-19|Scopula imitaria|COI-5P|OQ562178
AACATTATATTTTATTTTTGGTATTTGAGCTGGAATAGTAGGAACTTCTTTAAGATTATTAATTCGAGCTGAATTAGGTAATCCAGGTTCTTTAATTGGGGATGATCAAATTTATAATACCATTGTAACAGCTCATGCTTTTATTATAATTTTTTTTATAGTTATACCTATTATAATTGGTGGTTTTGGAAATTGATTAATTCCTTTAATAATTGGGGCTCCTGATATAGCATTTCCACGAATAAATAATATAAGATTTTGACTTTTACCTCCATCTCTTACTCTTTTAATTTCAAGAAGAATTGTAGAAAATGGAGCAGGAACTGGATGAACTGTTTATCCTCCTTTATCTGCTAATATTGCTCATGGTGGAAGTTCAGTGGATTTAGCAATTTTTTCTTTACATTTAGCTGGAATTTCTTCAATTTTAGGAGCTATTAATTTTATTACCACTATTATTAATATACGATTAAATAATATATCATTTGATCAATTACCTTTATTTGTTTGAGCTGTTGGTATTACAGCATTTTTATTATTACTTTCTTTACCTGTATTAGCTGGAGCTATTACAATATTATTAACTGATCGAAATTTAAATACTTCATTTTTTGATCCTGCTGGAGGAGGAGACCCAATCTTATACCAACATTTATTT
>IBILP710-19|Meganola togatulalis|COI-5P|OQ563708
AACATTATATTTTATCTTTGGAATTTGAGCAGGAATAGTAGGAACATCTTTAAGACTTTTAATTCGAGCTGAATTAGGTAATCCAGGATCTTTAATTGGAGATGATCAAATTTATAACACTATTGTTACAGCTCATGCTTTTATTATAATTTTTTTTATAGTAATACCAATTATAATTGGAGGATTTGGAAATTGATTAGTCCCTTTAATATTAGGAGCTCCAGATATAGCTTTCCCTCGTATAAATAATATAAGATTTTGATTATTACCTCCTTCTTTAACTTTACTAATTTCAAGAAGAATTGTAGAAAATGGAGCAGGAACAGGATGAACAGTTTACCCCCCACTTTCATCTAATATTGCTCATAGAGGAAGATCTGTAGATTTAGCTATCTTTTCTTTACATTTAGCTGGTATTTCATCAATTTTAGGAGCAATTAATTTCATTACTACAATTATTAATATACGATTAAATAATTTATCTTTTGATCAATTATCTTTATTTATTTGAGCTGTTGGAATTACTGCATTTCTTTTATTATTATCTTTACCAGTATTAGCTGGAGCTATTACTATACTTTTAACTGATCGTAATTTAAATACTTCATTTTTTGACCCTGCTGGAGGAGGAGATCCTATTTTATACCAACATTTATTT
>IBILP724-19|Cucullia chamomillae|COI-5P|OQ562814
AACATTATATTTTATTTTTGGTATTTGAGCAGGAATAGTAGGAACTTCTTTAAGTTTATTAATTCGTGCTGAATTAGGAACTCCTGGATCTTTAATTGGAGATGATCAAATTTATAATACTATTGTAACAGCTCATGCTTTCATTATAATTTTTTTTATGGTTATACCTATTATAATTGGAGGATTTGGAAATTGATTAGTTCCTTTAATACTTGGAGCCCCTGATATAGCTTTTCCTCGAATAAATAATATAAGTTTTTGACTTTTACCCCCATCTCTTACTTTATTAATTTCAAGAAGAATTGTAGAAAATGGAGCAGGAACAGGATGAACAGTGTACCCCCCACTTTCATCTAATATTGCTCATAGAGGTAGATCAGTAGATCTTGCTATTTTTTCTTTACATTTAGCCGGAATTTCATCAATTTTAGGAGCTATTAATTTTATTACTACAATTATTAATATACGTTTAAATAGTTTATCATTTGATCAAATACCTTTATTTATTTGAGCTGTAGGAATTACTGCATTTTTATTATTATTATCATTACCAGTATTAGCAGGAGCTATTACTATACTTTTAACTGATCGTAATTTAAATACATCATTTTTTGACCCAGCTGGAGGAGGAGATCCAATTTTATATCAACATTTATTT
>IBILP746-19|Bactra lancealana|COI-5P|OQ563530
AACTTTATACTTTATTTTCGGTATTTGAGCTGGAATAGTAGGAACTTCATTAAGATTATTAATTCGAGCTGAATTAGGAAATCCAGGATCGTTAATTGGAGATGATCAAATTTATAATACTATTGTAACTGCTCATGCTTTCATTATAATTTTTTTTATAGTTATACCTATTATAATTGGAGGATTTGGAAATTGATTAGTACCTTTAATATTAGGAGCCCCTGATATAGCATTCCCACGAATAAATAATATAAGATTTTGACTTCTTCCACCATCTATTATACTGTTAATTTCAAGAAGAATTGTAGAAAATGGAGCAGGAACCGGATGAACAGTATACCCCCCACTTTCATCAAATATTGCTCATAGAGGAAGATCTGTTGATCTTGCTATTTTCTCCTTACATTTAGCTGGAATTTCATCAATTTTAGGTGCTGTTAATTTTATTACAACTATTATTAATATACGGCCTAATAATATATCACTAGATCAAATACCTCTATTTGTATGATCTGTGGGAATTACAGCTTTACTACTTTTACTTTCTTTACCTGTATTAGCAGGAGCTATTACCATATTATTAACAGATCGAAATCTTAATACATCATTCTTTGACCCTGCAGGAGGAGGTGATCCTATCCTATACCAACATTTATTT
>IBILP801-19|Cossus cossus|COI-5P|OQ563967
AACATTATATTTTATTTTTGGGATCTGATCTGGGATAGTTGGAACTTCTTTAAGACTCTTAATTCGAGCTGAATTAGGAAACCCAGGATCTTTAATTGGGAATGATCAAATTTATAATACTATTGTAACAGCTCATGCATTTATTATAATTTTTTTTATAGTAATACCTATTATAATTGGAGGATTTGGAAATTGATTAGTTCCTTTAATATTAGGAGCCCCTGATATAGCCTTCCCTCGAATAAATAATATAAGATTCTGATTACTTCCCCCATCTCTAACCCTTTTAATTTCTAGAAGTATTGTCGAAAATGGGGCTGGAACAGGATGAACTGTTTATCCCCCATTATCATCAAATATCGCTCATGGGGGAAGTTCAGTTGATTTAGCAATTTTTTCACTTCACTTAGCTGGTATCTCCTCAATTTTAGGAGCGATTAATTTTATTACAACCATTATTAATATACGACCCAACAACATATCATTTGATCAAATACCTTTATTTGTATGGGCCGTAGGAATCACTGCACTATTATTATTACTTTCTCTGCCAGTTTTAGCTGGAGCAATTACTATGCTATTAACAGATCGAAATTTAAATACGTCATTTTTCGACCCTGCGGGAGGAGGCGATCCTATTCTTTACCAACATTTATTC
>IBILP824-19|Earias albovenosana|COI-5P|OQ562980
AACTTTATATTTTATCTTTGGAATTTGAGCAGGAATAGTAGGAACATCTTTAAGACTTCTAATTCGTGCTGAATTAGGTACTCCCGGGTCTTTAATTGGAGATGATCAAATTTATAATACTATTGTTACAGCTCATGCTTTTATTATAATTTTTTTTATAGTAATACCTATTATAATTGGAGGATTTGGAAATTGACTAGTCCCTTTAATATTAGGAGCCCCTGATATAGCATTTCCACGAATAAATAATATAAGTTTTTGATTACTTCCACCTTCAATTACTTTATTAATTTCAAGAAGAATTGTTGAAAATGGAGCAGGAACAGGATGAACAGTTTATCCCCCACTTTCATCTAATATTGCTCACGGAGGTAGATCTGTTGATTTAGCTATTTTTTCCCTTCATTTAGCTGGTATTTCATCAATCTTAGGAGCTATTAATTTTATTACTACAATTATCAATATACGACTAAATAATTTATCCTTTGATCAAATACCTTTATTTGTTTGAGCTGTTGGAATTACAGCATTTTTATTATTATTATCTTTACCAGTTTTAGCTGGAGCTATTACTATACTTTTAACTGATCGTAATTTAAATACATCATTTTTTGACCCTGCTGGAGGAGGAGATCCAATTTTATATCAACATTTATTT
>IBILP881-19|Opisthograptis luteolata|COI-5P|OQ562135
AACATTATATTTTATTTTTGGTATTTGAGCAGGAATAGTTGGAACTTCTTTAAGATTATTAATTCGGGCTGAATTAGGTAATCCTGGATCTTTAATTGGAGATGATCAAATTTATAATACCATTGTTACAGCTCATGCTTTTATTATAATTTTTTTTATAGTAATACCTATTATAATTGGGGGATTTGGAAATTGATTGGTACCTTTAATATTGGGGGCCCCAGATATAGCTTTCCCTCGTATAAATAATATAAGATTTTGATTACTACCCCCCTCTATCACTTTACTAATTTCTAGAAGAATTGTAGAAAATGGGGCAGGAACAGGATGAACAGTATACCCCCCCTTATCATCTAATATTGCTCACGGGGGAAGTTCAGTAGATTTAGCTATTTTTTCCCTTCATTTAGCCGGTATTTCATCAATTTTAGGGGCAATTAATTTTATTACCACAATTATTAATATACGATTAAATAATTTATCATTTGATCAAATACCTTTATTTGTGTGAGCTGTTGGAATTACAGCATTTTTATTACTTTTATCACTCCCTGTATTAGCGGGAGCTATTACAATACTATTAACTGATCGAAATTTAAATACATCATTTTTTGATCCTGCTGGAGGAGGGGATCCAATTTTATATCAACATTTATTT
>IBILP923-19|Peribatodes umbraria|COI-5P|OQ563248
AACATTATATTTTATTTTTGGAATTTGAGCTGGAATAGTTGGAACTTCTTTAAGATTATTAATTCGAGCAGAATTAGGTAATCCTGGATCTTTAATTGGGGATGACCAAATTTACAATACCATTGTCACTGCTCATGCTTTTATTATAATTTTCTTTATAGTTATACCAATTATAATTGGAGGATTTGGAAATTGATTAGTACCATTAATATTAGGAGCTCCCGATATAGCTTTCCCCCGAATAAATAATATAAGATTTTGATTATTACCCCCCTCTATTACTCTTTTAATTTCAAGAAGAATTGTTGAAAATGGAGCTGGAACTGGGTGAACAGTTTATCCACCTTTATCATCTAATATTGCTCACGGAGGAAGCTCAGTAGATTTAGCAATTTTTTCTTTACATTTAGCTGGTATTTCATCAATTTTAGGAGCTATTAATTTTATTACAACAATTATTAACATACGATTAAATAATTTATCATTTGATCAAATACCATTATTTGTTTGATCTGTAGGTATTACAGCATTTTTATTATTACTATCTTTACCAGTATTAGCTGGAGCTATTACTATATTATTAACTGATCGAAATTTAAATACTTCATTTTTTGATCCTGCAGGAGGAGGTGATCCAATTTTATATCAACATTTATTT
>IBILP974-19|Acronicta auricoma|COI-5P|OQ563249
AACATTATATTTTATTTTTGGTATTTGAGCAGGAATAGTAGGAACTTCATTAAGATTATTAATTCGAGCAGAATTAGGAACCCCCGGATCTTTAATTGGAGATGATCAAATCTACAATACCATTGTAACAGCCCATGCTTTTATTATAATTTTTTTTATAGTAATACCTATTATAATTGGAGGATTTGGTAATTGACTTGTACCTTTAATATTAGGAGCCCCAGATATAGCTTTCCCCCGAATAAATAATATAAGTTTTTGACTTCTACCCCCATCTTTAACTTTACTAATTTCAAGAAGAATTGTAGAAAATGGAGCAGGAACAGGATGAACAGTTTATCCCCCACTTTCATCTAATATCGCCCATGGAGGAAGCTCTGTAGATCTAGCTATTTTTTCCCTACATTTAGCTGGTATTTCTTCAATTTTAGGTGCAATCAACTTTATTACAACAATCATCAATATACGATTAAATAACTTATCCTTTGATCAAATACCATTATTTATTTGAGCTGTAGGAATTACTGCATTTTTATTATTACTATCTCTACCTGTTTTAGCAGGTGCTATTACAATACTTTTAACAGATCGTAATTTAAATACATCATTTTTTGACCCTGCTGGAGGAGGAGATCCAATTCTTTATCAACATTTATTT
>IBILP1016-19|Anarsia spartiella|COI-5P|OQ562857
AACATTATATTTTATTTTTGGAATTTGAAGAGGAATAGTAGGAACATCTTTAAGTTTATTAATTCGAGCAGAATTAGGTAATCCTGGATCTTTAATTGGAGATGATCAAATTTATAACACTATTGTAACAGCTCATGCTTTTATTATAATTTTTTTTATAGTTATACCAATTATAATTGGTGGATTTGGAAATTGATTAGTACCCCTTATACTTGGAGCCCCTGATATAGCTTTCCCCCGAATAAATAATATAAGTTTTTGATTATTGCCCCCCTCTCTTACCTTATTAATTTCAAGAAGAATTGTAGAAACTGGAGCAGGAACTGGATGAACTGTATACCCCCCACTTTCATCTAATATTGCACACAGAGGGAGATCAGTTGATTTAGCTATTTTCTCTTTACATTTAGCTGGTATTTCTTCAATTTTAGGAGCTATTAATTTTATTACAACTATTATTAATATACGAATTAATGATTTATCTTTTGATCAAATACCTTTATTTGTGTGAGCTGTAGGTATTACAGCTTTATTACTACTTCTATCTTTACCGGTTTTAGCAGGAGCTATTACAATATTATTAACTGATCGAAATTTAAATACTTCTTTTTTTGATCCTGCTGGTGGTGGAGATCCTATTTTATATCAACATTTATTT
>IBILP1020-19|Cleorodes lichenaria|COI-5P|OQ563731
AACATTATATTTTATTTTTGGTATTTGAGCAGGAATAGTAGGAACTTCTCTAAGATTATTAATTCGAGCTGAATTAGGAAACCCCGGATCTTTAATTGGGGATGATCAAATCTATAATACTATTGTAACTGCTCACGCTTTCATTATAATTTTTTTTATAGTAATACCCATTATAATTGGGGGGTTTGGAAATTGATTAGTGCCTTTAATACTTGGAGCCCCTGATATAGCATTCCCACGAATAAATAATATAAGATTTTGATTATTACCTCCATCCATTACATTATTAATTTCAAGAAGAATTGTAGAAAACGGAGCCGGCACTGGTTGAACAGTTTATCCCCCTTTATCTTCTAATATTGCACATGGCGGAAGTTCAGTAGATCTTGCTATTTTTTCATTACATTTAGCCGGTATTTCATCTATTTTGGGTGCTATTAACTTTATTACCACTATTATTAATATACGATTAAATAATTTATCATTTGATCAAATACCATTATTTGTTTGATCTGTTGGAATTACAGCATTTTTATTATTATTATCTTTACCTGTATTAGCTGGAGCTATTACTATATTATTAACTGATCGAAATTTAAATACATCATTTTTTGATCCTGCAGGAGGAGGAGATCCAATTTTATATCAACATTTATTT
>IBILP1027-19|Coleophora pennella|COI-5P|OQ562838
AACATTATATTTTATTTTTGGAATTTGAGCTGGAATAGTTGGTACTTCATTAAGTTTATTAATTCGAGCCGAATTAGGAAATCCAGGCTCATTAATTGGAGATGATCAAATTTATAATACAATCGTAACAGCCCATGCTTTTATTATAATTTTTTTCATAGTAATACCCATTATAATTGGAGGATTTGGAAATTGATTAGTACCTTTAATATTAGGAGCCCCAGATATAGCTTTCCCCCGAATAAATAATATAAGATTTTGACTTTTACCCCCCTCTTTAACCCTATTAATTTCAAGTAGAATTGTAGAAAATGGTACAGGAACTGGTTGAACAGTTTACCCCCCCTTATCATCTAATATCGCCCATAGAGGAAGATCTGTTGATTTATCAATTTTCTCTCTACATCTAGCTGGAATTTCTTCTATTCTAGGGGCAATTAATTTTATTACTACTATTATTAATATACGATTAAATAATTTATCATTTGATCAATTACCTTTATTTGTTTGAGCTGTAGGAATTACAGCTCTTTTACTTCTTCTTTCATTACCTGTTTTAGCTGGAGCTATTACTATATTATTAACAGACCGTAATTTAAATACTTCCTTTTTTGATCCTGCTGGAGGTGGAGATCCTATCCTTTATCAACATTTATTT
>IBILP1138-19|Etiella zinckenella|COI-5P|OQ563755
AACTTTATATTTTATTTTTGGAATTTGATCAGGTATAGTAGGAACTTCTTTAAGACTTTTAATTCGAGCAGAATTAGGAACCCCTGGGTCTTTAATTGGTGATGATCAAATTTATAATACTATTGTCACTGGTCATGCTTTTATTATAATTTTTTTTATAGTTATACCTATTATAATTGGAGGATTTGGAAATTGATTGGTTCCTTTAATATTAGGAGCTCCAGATATAGCTTTCCCTCGAATAAATAATATAAGATTTTGACTTTTACCTCCTTCTCTAACACTTTTAATTTCGAGAAGAATTGTAGAAAATGGAGCAGGAACTGGATGAACAGTGTACCCCCCCCTATCATCTAATATTGCTCATGGTGGAAGATCAGTAGATTTAGCTATTTTTTCCCTACACTTAGCAGGAATTTCATCTATTTTAGGAGCTATTAATTTTATTACAACTATTATTAATATAAAATTAAATGGTTTATCATTTGATCAAATACCTTTATTTGTTTGAGCTGTAGGTATTACAGCTTTATTATTATTACTCTCTTTACCTGTGTTAGCAGGAGCTATTACAATATTATTAACAGATCGAAATTTAAATACATCCTTTTTTGATCCTGCTGGAGGAGGAGACCCTATTCTCTATCAACATTTATTT
>IBILP1159-19|Acontia lucida|COI-5P|OQ564287
AACTTTATATTTTATTTTTGGAATTTGAGCAGGAATAGTAGGAACATCATTAAGACTATTAATTCGAGCTGAATTAGGAAATCCTGGATCATTAATTGGAGATGATCAAATTTACAATACTATTGTTACAGCTCATGCTTTTATTATAATTTTTTTTATAGTAATACCTATTATAATTGGAGGATTTGGAAATTGACTTGTTCCATTAATATTAGGAGCTCCAGATATGGCTTTTCCGCGAATAAATAATATAAGTTTTTGATTACTTCCACCTTCTCTTACATTATTAATTTCAAGTAGAATTGTAGAAAATGGAGCAGGAACAGGATGAACAGTTTATCCCCCTCTTTCATCAAATATTGCTCATGGTGGAAGATCTGTTGACTTAGCAATTTTTTCCTTACATTTAGCAGGAATTTCTTCTATTTTAGGAGCAATTAATTTTATTACTACTATTATTAATATACGATTAAATAATTTATCATTTGATCAAATACCTTTATTTATTTGAGCTGTAGGAATTACTGCATTTTTATTACTTCTTTCTTTACCAGTATTAGCTGGAGCTATTACTATACTTTTAACTGACCGTAATTTAAATACATCATTTTTTGATCCAGCTGGAGGAGGAGATCCTATTTTATATCAACATTTATTT
>IBILP1164-19|Lobesia botrana|COI-5P|OQ562356
AACATTATATTTTATTTTTGGTATTTGAGCCGGCATAGTAGGAACTTCTTTAAGTCTTTTAATTCGAGCTGAATTAGGAAACCCGGGATCATTAATTGGTGATGATCAAATTTATAATACTATTGTTACTGCTCATGCTTTTATTATAATTTTTTTTATAGTAATGCCAATTATAATTGGAGGATTTGGAAATTGATTAGTACCCCTAATATTAGGAGCACCTGATATAGCTTTTCCACGAATAAATAATATAAGATTTTGATTACTACCCCCCTCCATTATACTTCTAATCTCAAGTAGAATTGTAGAAAATGGAGCAGGTACAGGATGAACAGTTTACCCCCCACTTTCATCTAATATTGCTCATAGAGGAAGATCTGTAGATCTTGCTATCTTCTCCCTACATTTAGCAGGTATTTCTTCAATTTTAGGAGCAGTTAATTTTATTACAACTATTATTAATATACGACCAAATAATATATCATTAGATCAAATACCATTATTTGTATGAGCTGTTGGAATTACTGCTTTATTATTACTTTTATCATTACCAGTTTTAGCGGGTGCTATTACTATATTATTAACAGATCGAAATTTAAATACATCATTTTTTGACCCTGCGGGAGGAGGTGATCCAATTTTATATCAACATTTATTT
>IBILP1171-19|Ancylosis cinnamomella|COI-5P|OQ563206
AACATTATATTTTATTTTTGGAATTTGATCAGGAATAATTGGAACTTCTTTAAGTCTTTTAATTCGAGCTGAATTAGGAATTCCTGGATCTTTAATTGGAGATGATCAAATTTATAATACTATTGTTACTGGTCATGCTTTTATTATAATTTTTTTTATAGTAATACCTATTATAATTGGAGGATTTGGAAATTGATTAGTTCCCTTAATATTAGGGGCACCTGATATAGCTTTCCCTCGAATAAATAATATAAGATTTTGATTACTCCCTCCTTCTCTTACTTTATTAATTTCAAGAAGAATTGTAGAAAATGGAGCAGGAACAGGATGAACAGTTTACCCCCCACTTTCATCTAATATTGCTCATGGAGGAAGATCAGTAGACCTAGCTATTTTTTCCCTTCATTTAGCTGGGATTTCATCTATTTTAGGAGCTATTAATTTTATTACAACTATTATTAATATAAAATTAAACGGCTTATCATTTGATCAAATACCTTTATTTGTTTGAGCTGTAGGAATTACAGCCCTTTTATTACTTTTATCTTTACCTGTTTTAGCAGGTGCTATTACTATATTATTAACTGATCGAAATCTTAATACTTCTTTTTTTGATCCTGCTGGTGGAGGAGACCCCATTTTATACCAACATTTATTT
>IBILP122-17|Pachycnemia hippocastanaria|COI-5P|OQ562452
AACATTATACTTTATTTTTGGAATTTGAGCAGGAATAATTGGAACATCTTTAAGACTATTAATTCGAGCTGAATTGGGTAACCCAGGCTCTTTAATTGGAGATGATCAAATTTATAATACTATTGTTACAGCTCATGCTTTTATTATAATTTTTTTCATAGTTATACCAATTATAATTGGAGGATTTGGAAATTGATTAGTACCATTAATATTAGGAGCCCCAGATATAGCTTTTCCACGAATAAATAATATAAGATTTTGATTATTACCCCCATCTATTACTTTATTAATTTCTAGTAGTATTGTAGAAAATGGGGCTGGAACAGGATGAACTGTTTATCCCCCATTATCCTCTAATATTGCACATGGAGGAAGATCAGTAGATTTAGCTATTTTTTCACTTCATTTAGCGGGTATTTCTTCAATTTTAGGAGCTATTAACTTTATTACAACAATTATTAATATACGATTAAATAATTTATCATTTGATCAAATACCATTATTTATCTGAGCAGTTGGAATTACAGCTTTTTTATTATTGCTTTCTCTACCTGTATTAGCCGGAGCTATTACCATATTATTAACAGATCGAAATTTAAATACATCATTTTTTGACCCAGCTGGAGGGGGAGATCCCATTTTATATCAACATCTATTT
>IBILP1237-19|Trigonophora haasi|COI-5P|OQ562835
AACATTATATTTTATTTTTGGTATTTGAGCTGGAATAGTAGGAACTTCTTTAAGATTACTAATTCGTGCTGAATTAGGAAACCCCGGGTCTTTAATTGGTGATGATCAAATTTATAATACTATTGTTACAGCTCATGCTTTTATTATAATTTTTTTTATAGTAATACCTATTATAATTGGAGGATTTGGAAATTGACTTGTACCTTTAATATTAGGAGCTCCAGATATAGCATTCCCACGAATAAATAATATAAGTTTTTGACTTCTTCCCCCATCTTTAACATTATTGATTTCAAGAAGAATTGTAGAAAATGGTGCAGGAACTGGATGAACAGTATACCCCCCTCTTTCCTCTAATATTGCTCATGGGGGTAGTTCTGTAGATTTAGCTATTTTTTCCCTTCATTTAGCTGGAATCTCTTCTATTTTAGGAGCTATTAACTTTATCACAACAATTATTAATATACGATTAAATAATTTATCTTTTGATCAAATACCTTTATTTATTTGAGCTGTAGGAATTACTGCATTTTTATTACTTTTATCATTACCTGTTCTAGCAGGAGCTATTACTATATTATTAACTGATCGAAATTTAAACACATCATTTTTTGATCCTGCAGGAGGAGGAGATCCAATCTTATATCAACATCTATTT
>IBILP1260-19|Eumasia parietariella|COI-5P|OQ563372
AACATTATATTTTATTTTAGGAATTTGATCAGGAATTTTAGGAACTTCTTTAAGATTATTAATTCGAACTGAATTAGGAACTCCTCATTCTTTTATTGGAAATGATCAAATTTATAATACTATTGTAACAGCCCACGCATTTATTATAATTTTTTTTATAGTTATACCTATTATAATTGGAGGATTTGGTAATTGATTAGTACCTTTAATATTAGGTGCACCTGATATGGCATTTCCACGAATAAATAATATAAGTTTTTGACTTCTCCCCCCTTCTTTAATACTTTTAATATCTAGAAGTATTGTAGAAAGAGGTTCAGGAACTGGTTGAACTGTTTACCCTCCTTTATCATCTAATATTGCCCATGCTGGAAGATCTGTAGATTTAACTATTTTTTCTCTTCATTTAGCTGGAATTTCATCTATTTTAGGCGCTATTAATTTTATTACAACAATTATTAATATACGACCCAATAATATATCAATAGATCAAATACCTCTATTTGTTTGAGCTGTTTTAATCACAGCTCTATTACTCTTATTTTCTTTACCTGTATTAGCTGGAGCCATTACTATACTATTAACTGATCGAAATTTAAATACATCATTTTTTGACCCTGCAGGAGGAGGAGACCCAATTTTATACCAACATTTATTT
>IBILP1284-19|Mesotype didymata|COI-5P|OQ563133
AACTTTATATTTTATTTTTGGAATTTGAGCTGGAATAATTGGGACATCTCTAAGATTATTAATTCGAGCTGAATTAGGAAACCCCGGATCATTAATTGGAGATGACCAAATTTATAATACTATTGTAACAGCACATGCTTTTATTATAATTTTTTTTATAGTTATACCTATCATAATCGGAGGATTTGGTAACTGACTGGTACCCTTAATACTCGGAGCCCCTGATATAGCTTTCCCCCGAATAAATAATATAAGATTTTGACTACTCCCCCCCTCTATCACACTTTTAATTTCGAGAAGAATTGTAGAAAATGGTGCCGGAACTGGCTGAACCGTTTACCCCCCTTTATCTTCTAATATTGCCCATGGCGGAAGCTCTGTAGATCTCGCTATTTTTTCCCTTCATTTAGCAGGTATCTCATCTATCCTGGGAGCAATTAATTTTATTACTACTATCATTAATATGCGATTAAATAATATATTTTTTGACCAATTACCCCTATTTGTCTGAGCTGTTGGAATTACAGCTTTCTTACTTTTACTATCTTTACCTGTTTTAGCTGGAGCTATCACTATATTATTAACAGATCGAAATTTAAATACATCTTTTTTTGACCCCGCTGGAGGAGGAGACCCTATTCTTTACCAACATTTATTT
>IBILP1304-19|Chersotis oreina|COI-5P|OQ563598
AACATTATATTTTATTTTTGGAATTTGAGCTGGAATAGTAGGAACTTCTCTAAGATTACTAATTCGAGCTGAATTGGGAAACCCTGGATCTTTAATTGGAGATGATCAAATTTATAATACTATTGTTACAGCACATGCTTTCATCATAATTTTTTTTATAGTTATACCTATTATAATTGGAGGATTTGGTAATTGACTTGTACCTTTAATACTAGGAGCCCCAGATATAGCTTTCCCCCGAATAAACAATATAAGTTTCTGACTTCTACCCCCATCACTAACTCTTTTAATTTCAAGAAGAATTGTAGAAAATGGAGCAGGAACAGGATGAACGGTGTACCCCCCACTTTCATCAAATATTGCCCATGGAGGAAGATCTGTTGATTTAGCTATTTTTTCTCTTCATTTAGCGGGAATTTCCTCAATCTTAGGAGCTATTAATTTTATTACCACAATTATTAATATACGTTTAAATAATTTATCTTTTGATCAAATACCATTATTTATTTGAGCGGTAGGAATTACAGCATTTTTATTATTATTATCTTTACCTGTTTTAGCTGGAGCTATTACTATACTTTTAACAGATCGTAATTTAAATACATCCTTTTTTGACCCAGCAGGAGGAGGTGACCCCATTTTATATCAACATTTATTT
>IBILP1375-19|Phtheochroa rugosana|COI-5P|OQ562378
AACATTATATTTTATTTTTGGTATTTGAGCAGGTATAATTGGTACTTCATTAAGATTATTAATTCGTGCTGAATTAGGTAGACCAGGTTCTTTAATTGGAGATGACCAAATTTATAATACTATTGTAACTGCTCATGCGTTTATTATAATTTTTTTTATAGTTATACCAATTATAATTGGTGGATTTGGAAATTGATTAGTACCATTAATATTAGGAGCTCCAGATATAGCTTTTCCTCGAATAAATAATATAAGATTTTGATTATTACCTCCTTCTATTATATTATTAATTTCAAGAAGAATTGTAGAAAATGGAGCAGGAACTGGATGAACAGTTTACCCCCCCCTTTCATCTAATATTGCTCACAGAGGAAGATCAATTGATATAGCAATTTTTTCTTTACATTTAGCTGGAATTTCATCAATTTTAGGAGCTGTAAATTTTATTACAACAATTATTAATATACGACCTAATAATATAAGATTAGATCAAATACCATTATTTGTATGAGCTGTAGGTATTACAGCTTTATTACTTTTACTATCATTACCAGTTTTAGCTGGAGCAATTACTATATTATTAACTGATCGAAATTTAAATACTTCATTTTTTGATCCTGCTGGTGGAGGAGATCCAATTTTATACCAACATTTATTT
>IBILP1391-19|Luperina dumerilii|COI-5P|OQ563999
AACATTATATTTTATTTTTGGAATTTGAGCAGGTATAGTAGGAACTTCTTTAAGATTATTAATTCGAGCTGAATTAGGAAACCCTGGATCTTTAATTGGTGATGATCAAATCTATAATACTATTGTTACAGCTCATGCTTTTATTATAATTTTTTTTATAGTTATACCCATTATAATTGGAGGATTTGGAAATTGATTAGTACCTTTAATATTAGGAGCTCCAGATATAGCATTTCCTCGAATAAATAATATAAGTTTTTGATTACTCCCCCCCTCATTAACTTTATTAATTTCAAGAAGAATTGTAGAAAATGGTGCTGGAACAGGATGAACAGTATATCCCCCACTTTCATCTAATATTGCTCATGGAGGAAGATCTGTAGATTTAGCTATTTTTTCCCTTCATTTAGCTGGTATTTCTTCTATTTTAGGAGCTATTAATTTTATCACAACAATTATTAATATACGATTAAATAATTTATCTTTTGATCAAATACCTTTATTTATCTGAGCTGTAGGAATTACAGCATTTTTATTATTATTATCATTACCAGTTTTAGCAGGAGCTATTACAATATTATTAACAGATCGAAATTTAAATACATCATTTTTTGACCCTGCTGGAGGAGGAGATCCAATTTTATATCAACATTTATTT
>IBILP1420-19|Hospitalia flavolineata|COI-5P|OQ563983
AACTTTATATTTTATTTTTGGGATTTGAAGAGGTATAATTGGGACTTCTTTAAGTTTATTAATTCGAGCTGAATTAGGGACTCCAGGCTCATTAATTGGAGATGACCAAATTTATAATACTATTGTAACAGCCCATGCTTTTATCATAATTTTTTTCATAGTAATACCTATTATAATTGGTGGATTTGGAAATTGATTAGTACCCTTAATATTAGGTGCTCCTGATATAGCTTTCCCTCGTATAAATAATATAAGTTTTTGATTATTACCCCCATCACTTACATTATTAATTTCGAGAAGAATTGTAGAAAATGGAGCTGGAACAGGTTGAACAGTTTACCCTCCTTTATCTTCTAATATTGCACATGGGGGAAGATCCGTAGATTTAGCTATTTTTTCCCTCCATTTAGCAGGTATTTCTTCAATTTTAGGGGCAATTAATTTTATTACAACAATTATTAATATACGCCTTAATAATATATTTTTTGACCAATTACCCTTATTTGTATGAGCTGTTGGAATCACAGCATTTTTACTTTTATTATCTTTACCTGTATTAGCTGGAGCTATTACTATATTATTAACAGATCGAAATTTAAATACATCATTTTTCGACCCCGCTGGAGGGGGGGATCCTATTCTTTACCAACATTTATTT
>IBILP1547-19|Galleria mellonella|COI-5P|OQ563104
TACTTTATATTTTATTTTTGGAATTTGATCAGGAATAGTTGGAACTTCCCTAAGATTATTAATTCGAGCTGAACTTGGTAATCCTGGTTCTCTTATTGGAGATGATCAAATTTATAATACTATTGTTACAGGTCATGCCTTTATTATAATTTTTTTTATAGTAATACCTATTATAATTGGTGGATTTGGAAATTGATTAGTTCCCCTAATATTAGGAGCCCCTGACATAGCTTTCCCCCGACTTAATAATATAAGTTTTTGATTATTACCTCCTTCTCTTACTTTATTAATTTTTAGAAGAATTGTTGAAAATGGAGCAGGAACAGGATGAACAGTTTATCCACCTTTATCTTCTAATATTGCCCATAGAGGTAGATCTGTAGATTTAGCTATTTTTTCTCTCCATTTAGCTGGAATTTCTTCTATTTTAGGAGCTGTAAATTTCATTACAACAGTTATTAATATAAAATTAAATGGTTTATCATTTGATCAAATACCATTATTTATTTGATCTGTAAGAATTACAGCACTATTATTACTTCTTTCATTACCTGTTCTAGCTGGAGCTATTACTATACTTTTAACTGATCGTAATTTAAACACATCATTTTTTGACCCTGCAGGAGGAGGAGATCCAATTCTTTATCAACACTTATTT
>IBILP159-17|Euplexia lucipara|COI-5P|OQ562809
AACATTATATTTTATTTTTGGAATTTGAGCTGGTATAGTTGGTACATCATTAAGATTATTAATTCGAGCTGAATTAGGAAACCCAGGATCTTTAATTGGAGATGATCAAATTTATAATACTATTGTTACAGCTCATGCTTTTATTATAATTTTTTTTATAGTTATACCTATTATAATTGGAGGATTTGGTAATTGACTTGTCCCATTAATATTGGGAGCCCCCGATATAGCATTTCCTCGAATAAATAATATAAGTTTCTGACTTCTTCCACCCTCATTAACTTTATTAATTTCAAGAAGAATTGTAGAAAGTGGGGCAGGAACAGGATGAACAGTTTACCCACCCCTTTCATCTAATATTGCCCATGGAGGAAGATCTGTTGATTTAGCTATTTTTTCTCTTCACTTAGCTGGAATTTCTTCTATCTTAGGAGCTATTAATTTTATTACCACAATTATTAATATACGATTAAATAATTTATCCTTTGATCAAATACCTTTATTCATCTGAGCTGTAGGAATTACTGCATTTCTTCTTTTATTATCTTTACCAGTTTTAGCTGGAGCTATTACAATACTTTTAACAGATCGAAATTTAAATACATCCTTTTTTGACCCTGCTGGAGGAGGAGATCCAATTCTTTATCAACATTTATTT
>IBILP1631-20|Catocala mariana|COI-5P|OQ563942
AACTTTATATTTTATCTTTGGAATTTGAGCTGGAATAGTAGGAACTTCATTGAGATTATTAATCCGAGCTGAATTAGGTAATCCTGGATCTTTAATTGGCGATGATCAAATTTATAATACTATTGTTACAGCTCATGCTTTTATTATAATTTTTTTTATAGTTATACCAATTATAATCGGAGGTTTTGGTAATTGATTAGTACCTCTAATATTAGGAGCCCCTGATATAGCTTTTCCTCGAATAAATAATATAAGTTTTTGACTCCTACCCCCCTCATTAACTTTATTAATTTCAAGAAGAATCGTAGAAAATGGAGCAGGAACTGGATGAACGGTATACCCCCCCCTTTCTTCCAATATTGCTCATAGAGGTAGTTCTGTAGATTTAGCTATTTTCTCCTTACATTTAGCTGGAATCTCTTCAATTTTAGGAGCCATTAATTTTATTACCACAATTATTAATATACGATTAAATAATTTAATATTTGATCAAATACCATTATTCATTTGAGCTGTAGGAATTACTGCATTTCTTCTTCTTCTTTCTTTACCAGTATTAGCTGGAGCTATTACTATACTTTTAACAGATCGAAATTTAAATACTTCTTTCTTTGACCCTGCAGGAGGAGGAGATCCTATTTTATATCAACATTTATTT
>IBILP1635-20|Scotopteryx peribolata|COI-5P|OQ563085
AACTTTATATTTTATTTTCGGAATTTGAGCTGGAATAATTGGAACTTCCTTAAGTTTATTAATTCGAGCTGAATTAGGTAACCCAGGGTCTTTAATTGGGGATGACCAAATTTACAATACTATTGTAACAGCCCATGCTTTCATCATAATTTTTTTCATAGTTATACCCATTATAATTGGAGGATTTGGAAATTGATTAGTCCCATTAATATTAGGAGCCCCAGATATAGCATTCCCACGAATAAATAATATAAGATTTTGATTATTACCCCCCTCTATTACTTTATTAATTTCAAGAAGAATTGTAGAAAGTGGAGCTGGAACAGGTTGAACTGTATACCCTCCTTTATCTTCAAATATTGCACATGGTGGAAGATCTGTCGATTTAGCCATTTTTTCATTACATTTAGCTGGAATTTCCTCAATTTTAGGGGCTATTAATTTTATTACTACTATTATTAATATACGACTTAATAATATATTTTTTGATCAATTACCTCTTTTTGTATGAGCTGTCGGTATTACAGCCTTACTATTATTACTTTCATTACCAGTATTAGCGGGGGCTATTACCATATTATTAACAGATCGAAACTTAAATACATCCTTTTTTGACCCTGCAGGAGGGGGGGATCCAATTTTATACCAACATTTATTT
>IBILP1661-20|Clavigesta sylvestrana|COI-5P|OQ562030
AACATTATATTTTATTTTCGGTATTTGAGCTGGTATAGTTGGAACTTCTTTAAGATTATTAATTCGAGCTGAATTAGGAAATCCTGGATCTTTAATTGGTGACGATCAAATCTATAACACTATTGTAACTGCCCATGCTTTTATTATAATTTTTTTTATAGTTATACCAATTATAATTGGTGGATTCGGAAACTGATTAGTACCTTTAATACTAGGAGCTCCTGATATAGCTTTCCCCCGAATAAATAACATAAGATTTTGACTTCTTCCCCCATCTATTATATTACTAATTTCAAGAAGAATTGTAGAAAACGGAGCCGGTACAGGATGAACAGTATACCCCCCACTTTCATCTAACATTGCTCATAGAGGAAGTTCCGTTGACTTAGCTATTTTCTCATTACATCTAGCTGGTATCTCTTCAATTTTAGGAGCTATTAACTTTATTACAACTATTATTAACATACGACCTAATAATATATCCTTAGATCAAATACCTTTATTTGTATGAGCAGTGGGAATTACCGCTCTTCTTTTACTTCTTTCTCTACCCGTATTAGCAGGTGCTATTACCATACTTCTTACAGATCGAAATCTTAATACCTCATTTTTTGATCCTGCTGGAGGAGGAGATCCTATTCTTTATCAACATTTATTT
>IBILP170-17|Eilema lurideola|COI-5P|OQ563308
AACATTATATTTCATTTTTGGAATTTGAGCTGGAATAGTAGGAACTTCACTTAGATTATTAATTCGAGCAGAATTAGGTAATCCTGGATCTTTAATTGGTGATGATCAAATTTATAATACTATTGTAACTGCTCATGCTTTTATTATAATTTTTTTTATAGTTATACCTATTATAATTGGAGGATTTGGAAATTGATTGATCCCCCTTATATTAGGGGCCCCTGATATAGCTTTCCCCCGAATAAATAATATAAGTTTTTGACTACTCCCCCCCTCTTTAACATTACTAATTTCAAGAAGAATTGTAGAAAATGGAGCAGGAACAGGATGAACAGTTTATCCCCCACTTTCATCCAATATTGCTCATAGAGGTAGTTCTGTAGACTTAGCTATTTTTTCTTTGCATTTAGCAGGTATTTCCTCTATTCTAGGAGCTATTAATTTTATTACAACAATTATTAATATACGATTAAATAAACTAATATTTGATCAAATACCTTTATTTGTATGAGCTGTAGGTATTACAGCATTCTTATTACTTCTTTCACTACCTGTTTTAGCAGGAGCTATCACCATATTATTAACCGATCGAAATCTTAACACTTCTTTCTTTGATCCTGCAGGAGGAGGAGATCCAATTCTTTATCAACATTTATTT
>IBILP1739-20|Stomopteryx remissella|COI-5P|OQ563243
AACTTTATATTTTATTTTTGGTATTTGAGCAGGAATAGTAGGTACCTCTTTAAGATTATTAATTCGAGCAGAATTAGGCAATCCTGGTCAATTAATTGGTGATGATCAAATTTATAATACTATTGTTACAGCTCATGCTTTTATTATAATTTTTTTTATAGTTATACCTATTATAATTGGAGGATTTGGAAATTGATTAGTACCTTTAATATTAGGAGCCCCAGATATAGCTTTCCCCCGAATAAATAATATAAGATTCTGATTATTACCCCCCTCGCTAATTTTACTAATTTCTAGAAGAATTGTAGAAACCGGAGCAGGAACAGGATGAACTGTGTACCCCCCACTTTCATCTAATATTGCTCATAGAGGAAGATCAGTAGATTTAGCTATTTTTTCCTTGCACTTAGCTGGAATTTCTTCTATTTTAGGAGCTATTAACTTTATTACAACCATTATTAATATACGAATTAATGGTTTAATATTTGATCAAATACCTTTATTTGTTTGAGCCGTAGGAATTACAGCTTTATTATTATTATTATCATTACCTGTTTTAGCGGGAGCTATTACTATATTATTAACAGATCGAAATTTAAATACATCATTTTTTGACCCTGCTGGAGGTGGAGATCCAATTTTATACCAACATTTATTT
>IBILP1743-20|Rhyacionia buoliana|COI-5P|OQ562911
AACATTATATTTTATTTTTGGTGTTTGAGCTGGAATAGTAGGAACTTCATTAAGATTATTAATTCGTGCTGAACTAGGAAATCCTGGATCTTTAATTGGAGATGACCAAATTTATAATACTATTGTAACTGCTCATGCTTTTATTATAATTTTTTTTATGGTAATACCAATTATAATTGGAGGATTTGGAAATTGATTAGTACCTTTAATATTAGGAGCCCCTGATATAGCTTTCCCTCGAATAAATAATATAAGATTTTGATTATTACCACCCTCTATTATATTATTAATTTCAAGTAGAATTGTAGAAAATGGAGCAGGAACAGGATGAACAGTGTACCCCCCACTCTCATCTAATATTGCCCATGGTGGAAGTTCAGTAGATTTAGCTATTTTCTCTTTACATTTAGCTGGTATTTCATCAATTTTAGGAGCTGTTAATTTTATTACAACTATTATTAATATACGACCTAATAATATATCCTTAGATCAAATACCATTATTTGTTTGAGCTGTTGGAATTACTGCTCTTTTATTACTTCTTTCTCTACCTGTATTAGCAGGTGCTATTACTATATTACTTACAGATCGAAATCTTAATACTTCATTTTTTGATCCTGCTGGAGGGGGAGATCCTATCCTATATCAACATTTATTT
>IBILP1801-20|Pleurota ericella|COI-5P|OQ563725
AACATTATATTTTATTTTTGGAATTTGAGCAGGAATAGTGGGAACTTCTTTAAGATTATTAATTCGAGCAGAATTAGGAAATCCAGGATCTTTAATTGGAGATGATCAAATTTATAATACTCTAGTTACCGCTCATGCTTTTATTATAATTTTTTTTATAGTAATACCAATTATAATTGGAGGATTTGGTAATTGACTTGTTCCTCTTATATTAGGAGCCCCTGATATAGCTTTCCCCCGAATAAATAATATAAGATTTTGACTTTTACCCCCCTCTTTAACCTTATTAATTTCAAGTAGTATAGTAGAAAATGGAGCTGGAACTGGATGAACAGTTTATCCTCCTTTATCTTCTAATATCGCCCATGCTGGAAGATCTGTAGATTTAGCTATTTTTTCCTTACATTTAGCTGGTATTTCCTCTATTTTAGGAGCTATTAACTTCATTACAACAATTATTAACATAAAAGTTAATAATATATCCTTTGATCAAATACCCCTATTTGTATGATCAGTGGGAATTACAGCATTATTACTACTATTATCACTCCCAGTATTAGCTGGGGCAATTACTATACTTCTTACAGATCGTAATTTAAATACTTCATTTTTTGATCCCGCTGGAGGAGGAGACCCTATTCTCTACCAACACTTATTT
>IBILP1810-20|Eumasia parietariella|COI-5P|OQ563263
AACATTATATTTTATTTTAGGAATTTGATCAGGAATTTTAGGAACTTCTTTAAGATTATTAATTCGAACTGAATTAGGAACTCCTCATTCTTTTATTGGAAATGACCAAATTTATAATACTATTGTAACAGCCCACGCATTTATTATAATTTTTTTTATAGTTATACCTATTATAATTGGAGGATTTGGTAATTGATTAGTACCTTTAATATTAGGTGCACCTGATATGGCATTTCCACGAATAAATAATATAAGTTTTTGACTTCTCCCCCCTTCTTTAATACTTTTAATATCTAGAAGTATTGTAGAAAGAGGTTCAGGAACTGGTTGAACTGTTTACCCTCCTTTATCATCTAATATTGCCCATGCTGGAAGATCTGTAGATTTAACTATTTTTTCTCTTCATTTAGCTGGAATTTCATCTATTTTAGGCGCTATTAATTTTATTACAACAATTATTAATATACGACCTAATAATATATCAATAGATCAAATACCTCTATTTGTTTGAGCTGTTTTAATCACAGCTCTATTACTCTTATTTTCTTTACCTGTATTAGCTGGAGCCATTACTATACTATTAACTGATCGAAATTTAAATACATCATTTTTTGACCCTGCAGGAGGAGGAGATCCAATTTTATACCAACATTTATTT
>IBILP1945-20|Dysspastus fallax|COI-5P|OQ563400
AACTTTATATTTTATTTTTGGTATTTGAGCAGGAATAGTAGGTACATCTTTAAGACTTTTAATTCGAGCTGAATTAGGTAATCCTGGATCTTTAATTGGAGATGATCAAATTTATAATACTATTGTAACAGCACATGCTTTTATTATAATTTTTTTTATAGTTATGCCAATTATAATTGGAGGATTTGGAAATTGACTTATCCCTTTAATATTAGGAGCTCCTGATATAGCTTTCCCCCGAATAAATAATATAAGATTTTGACTTCTTCCCCCCTCTTTAATTCTATTAATTTCTAGAAGAATTGTTGAAAATGGTGCAGGTACTGGATGAACTGTTTACCCCCCCCTATCTTCTAATATTGCCCATAGAGGAAGATCTGTTGATTTAGCTATTTTTTCTCTACATTTAGCAGGAATTTCTTCTATTTTAGGAGCTATTAATTTTATTACAACAATTATTAATATACGTATTAATAATTTATCATTTGATCAAATACCTTTATTTATTTGAGCTGTTGGTATTACAGCTTTACTTTTATTATTATCATTACCAGTATTAGCTGGGGCAATTACTATACTCTTAACTGATCGTAATCTTAATACTTCATTTTTTGATCCTGCAGGAGGAGGAGATCCTATTTTATATCAACATTTATTC
>IBILP1956-20|Cnephasia ecullyana|COI-5P|OQ562094
AACATTATATTTTATTTTTGGAATTTGAGCTGGTATAGTAGGAACTTCACTAAGACTATTAATTCGAGCAGAATTAGGAAATCCTGGCTCTTTAATTGGAGATGATCAAATCTATAACACCATTGTAACTGCTCATGCATTTATTATAATTTTCTTCATAGTTATACCAATTATAATTGGAGGATTTGGAAATTGATTAGTACCTTTAATATTAGGAGCTCCAGACATAGCCTTCCCCCGAATAAATAATATAAGATTCTGATTACTTCCCCCCTCTATTATACTTCTAATTTCAAGTAGAATTGTAGAAAATGGAGCAGGAACAGGATGAACTGTTTACCCCCCACTTTCATCTAATATTGCTCATAGAGGAAGATCAGTAGATCTTGCAATTTTTTCCCTGCATTTAGCTGGAATTTCCTCCATTCTAGGAGCAGTAAATTTTATTACAACAATTATTAATATACGACCAAATAATATATCCTTAGATCAAATACCTTTATTCGTTTGAGCAGTTGGAATTACAGCTCTTTTATTATTATTATCTCTACCAGTTCTAGCTGGTGCTATTACTATATTATTAACAGATCGAAATTTAAATACTTCATTTTTCGACCCTGCTGGAGGAGGAGACCCTATTTTATATCAACATTTATTT
>IBILP1959-20|Cerura iberica|COI-5P|OQ563528
TACATTATATTTTATTTTTGGAATTTGAGCAGGAATAGTAGGAACTTCATTAAGTTTATTAATCCGAGCAGAATTAGGTAATCCGGGATCATTAATTGGAGATGATCAAATTTACAATACTATTGTAACAGCCCATGCTTTTATTATAATTTTTTTTATAGTAATACCAATTATAATTGGAGGATTTGGTAATTGATTAGTTCCTTTAATATTAGGAGCACCTGATATAGCATTCCCCCGTATAAATAATATAAGATTTTGAATATTACCCCCCTCATTAACCCTTTTAATCTCAAGAAGAATTGTAGAAAATGGAGCAGGAACAGGATGAACAGTGTACCCCCCACTTTCATCAAATATTGCTCATGGAGGTAGCTCCGTTGATTTAGCTATTTTTTCACTACATTTAGCTGGTATTTCTTCAATTTTAGGAGCTATTAATTTTATTACAACAATTATTAATATACGACTAAATAATATATCATTTAATCAAATACCATTATTTGTGTGAGCTGTGGGAATTACAGCTTTTTTATTATTACTTTCTTTACCTGTATTAGCCGGAGCAATTACAATATTATTAACAGATCGTAATTTAAATACTTCCTTCTTTGATCCTGCCGGAGGAGGAGATCCTATTTTATATCAACATTTATTC
>IBILP1982-20|Coleophora ochrea|COI-5P|OQ562260
AACATTATATTTTATTTTTGGTATCTGAGCAGGTATAGTAGGAACTTCCTTAAGTTTATTAATTCGAGCTGAATTGGGAACCCCCGGTTCTTTAATTGGGGATGACCAAATTTACAATACAATTGTAACTGCTCATGCTTTTATTATAATTTTTTTTATAGTTATACCCATTATAATTGGAGGATTTGGAAATTGATTAGTCCCCCTAATATTAGGAGCCCCTGATATAGCTTTCCCCCGAATAAATAATATAAGATTCTGATTACTCCCCCCATCATTAATACTTCTAATTTCAAGAAGAATTGTAGAAAGTGGAACAGGAACTGGTTGAACAGTTTACCCCCCTTTATCCTCTAATATTGCCCATAGTGGAAGTTCTGTTGATTTATCAATTTTTTCTCTCCATTTAGCTGGTATTTCCTCTATTCTAGGGGCAATTAATTTTATTACCACTATTATTAATATACGATTAAATAATTTATCATTTGATCAATTACCCCTATTTGTTTGAGCTGTTGGAATTACAGCTCTTCTTCTCCTTCTTTCTCTCCCTGTATTAGCTGGGGCTATTACAATATTACTTACAGATCGTAATTTAAATACTTCTTTTTTTGACCCAGCTGGAGGTGGAGACCCCATTCTTTATCAACATTTATTT
>IBILP2002-20|Neotelphusa cisti|COI-5P|OQ563951
CACTTTATATTTTATTTTTGGTATTTGAGCAGGAATAGTAGGAACATCTTTAAGATTATTAATTCGAGCAGAATTAGGTAATCCTGGATCATTAATTGGAGATGATCAAATTTACAATACTATTGTTACAGCTCATGCTTTTATTATAATTTTTTTTATAGTTATACCTATTATAATTGGAGGATTTGGAAATTGATTAGTCCCTTTAATATTAGGAGCTCCTGATATGGCTTTCCCACGAATAAATAATATAAGATTTTGACTTTTACCTCCTTCTCTAACATTATTAATTTCTAGTAGAATTGTAGAAAATGGAGCAGGAACAGGATGAACAGTTTACCCCCCTTTATCCTCAAATATTGCTCATGGAGGAAGATCTGTTGACTTAGCAATTTTTTCTTTGCATTTAGCTGGAATTTCATCTATTTTAGGAGCAATTAATTTTATTACAACTATTATTAATATAAAAATTAATGGATTATCATTTGATCAAATACCATTATTTGTGTGAGCTGTAGGAATTACAGCCTTATTATTACTTTTATCTTTACCAGTTTTAGCTGGAGCAATTACTATATTATTAACAGATCGTAATTTAAATACCTCATTCTTTGATCCTGCTGGAGGAGGAGATCCTATTCTTTACCAACATTTATTT
>IBILP2007-20|Asalebria florella|COI-5P|OQ563902
AACCTTATATTTTATTTTTGGAATTTGATCTGGAATAGTAGGGACATCTTTAAGACTTTTAATTCGAGCAGAACTAGGAACTCCAGGATCTTTAATTGGGGATGATCAAATTTACAATACTATTGTAACTGGACATGCCTTTATTATAATTTTTTTTATAGTTATACCTATTATAATTGGTGGATTTGGAAATTGATTAGTACCATTAATGTTAGGGGCCCCAGATATAGCTTTCCCACGAATAAATAATATAAGATTTTGGTTATTACCCCCCTCTCTTATATTATTAATTTCAAGAAGAGTTGTAGAAAATGGAGCAGGAACAGGATGAACAGTTTACCCCCCATTATCCTCTAATATTGCTCATGGAGGAAGTTCAGTAGATCTTGCTATTTTTTCATTACATTTAGCTGGAATTTCATCTATTTTAGGAGCTATTAATTTTATTACAACCATTATTAATATAAAATTAAATGGATTATCATTTGATCAAATACCATTATTTGTTTGAGCTGTAGGAATTACAGCATTATTATTATTACTATCTTTACCAGTTTTAGCAGGTGCTATTACTATATTATTAACTGACCGAAATTTAAACACTTCTTTTTTTGACCCTGCCGGAGGGGGGGACCCCATTTTATATCAACATTTATTT
>IBILP2010-20|Coleophora turbatella|COI-5P|OQ562388
AACATTATATTTTATTTTTGGAATTTGAGCTAGAATAGTAGGAACTTCTTTAAGTTTATTAATTCGAGCTGAATTAGGTAACCCCGGATCTTTAATTGGCGATGATCAAATTTATAATACAATTGTAACAGCCCATGCTTTTATTATAATTTTCTTCATAGTTATACCTATTATAATTGGAGGATTTGGAAACTGACTAGTCCCACTTATATTAGGAGCCCCCGATATAGCTTTCCCCCGAATAAATAATATAAGATTTTGACTTCTTCCCCCCTCATTAACTTTATTAATTTCAAGAAGAATCGTAGAAAATGGAACAGGAACTGGATGAACAGTTTACCCCCCTTTATCCTCTAATATTGCCCATAGTGGAGGATCCGTTGATTTATCTATTTTTTCCCTTCATTTAGCTGGAATTTCTTCTATTTTAGGTGCTATTAATTTCATTACTACTATTATTAATATACGATTAAATAATATATCCTTTGATCAATTACCCCTATTCGTTTGAGCTGTAGGTATTACAGCCCTTCTTTTACTATTATCATTGCCAGTTCTAGCCGGAGCTATTACCATATTATTAACAGATCGTAATTTAAATACTTCATTTTTTGACCCTGCTGGAGGGGGAGATCCTATTTTATATCAACACTTATTT
>IBILP2032-20|Catocala conjuncta|COI-5P|OQ563483
AACTTTATACTTTATTTTTGGAATTTGAGCAGGAATGGTAGGAACCTCATTAAGATTATTAATTCGAGCTGAATTAGGTAATCCAGGATCTTTAATTGGCGATGATCAAATTTACAATACTATTGTAACAGCTCATGCTTTTATTATAATTTTTTTTATAGTTATGCCAATTATAATTGGAGGATTTGGAAATTGATTAGTACCTTTAATATTGGGAGCTCCTGATATAGCTTTTCCTCGTATAAATAATATAAGTTTTTGACTTCTTCCCCCATCATTAACTTTATTAATTTCAAGAAGAATCGTAGAAAATGGAGCAGGAACTGGATGAACAGTATATCCACCCCTTTCCTCCAATATCGCTCATAGAGGTAGTTCAGTAGATTTAGCTATTTTTTCCCTTCATCTAGCTGGAATTTCATCAATTTTAGGAGCTATTAATTTTATTACAACAATTATTAATATACGATTAAATAATTTAATATTTGATCAAATACCTTTATTTATTTGAGCTGTAGGAATCACCGCATTCCTTCTTCTTCTTTCTTTACCAGTATTAGCTGGAGCTATTACAATACTTTTAACAGATCGAAATTTAAATACTTCTTTTTTTGATCCCGCTGGAGGAGGAGATCCTATTTTATACCAACATTTATTT
>IBILP2038-20|Oncocera semirubella|COI-5P|OQ563108
AACTTTATATTTTATTTTTGGGATTTGATCCGGAATAGTAGGTACATCTTTAAGACTTTTAATTCGAGCTGAATTAGGTACTCCAGGATCTTTAATTGGTGATGATCAAATTTATAATACTATTGTAACTGGTCATGCTTTTATTATAATTTTTTTTATAGTTATACCTATTATAATTGGTGGATTTGGAAATTGATTAGTTCCATTAATATTAGGAGCCCCAGATATAGCATTTCCTCGAATAAATAATATAAGATTTTGATTATTACCTCCATCTTTAACATTATTAATTTCAAGTAGAATTGTAGAAAATGGAGCAGGAACAGGATGAACGGTTTATCCCCCCCTTTCATCTAATATTGCTCACGGAGGAAGATCTGTAGATCTTGCCATTTTTTCCTTACATTTAGCTGGTATTTCATCAATTTTAGGAGCTATTAATTTTATTACTACTATTATTAACATAAAATTAAATAGATTATCCTTTGATCAAATACCTTTATTTGTGTGAGCTGTAGGAATTACAGCCTTACTATTACTACTTTCTTTACCAGTATTAGCTGGTGCTATTACTATATTATTAACTGATCGAAATTTAAATACTTCCTTTTTTGATCCTGCAGGAGGAGGTGATCCTATTCTTTATCAACATTTATTT
>IBILP2042-20|Aglossa pinguinalis|COI-5P|OQ562712
AACTTTATATTTTATTTTTGGAATTTGATCAGGTATAGTTGGAACTTCCTTAAGTCTTTTAATTCGAGCTGAATTAGGAAATCCTGGGTCTTTAATTGGTGATGATCAAATTTATAATACTATTGTTACAGCCCATGCTTTTATTATAATTTTTTTTATAGTTATACCTATTATAATTGGGGGATTCGGTAATTGACTAGTCCCTCTTATATTAGGGGCTCCTGATATAGCATTTCCTCGGATAAATAATATAAGATTTTGACTTCTGCCCCCCTCTTTAACTCTTTTAATTTCTAGAAGTATTGTAGAAAATGGGGCAGGGACAGGGTGAACAGTTTACCCTCCTTTATCTTCTAATATTGCTCATGGAGGAAGATCAGTAGATTTAGCTATTTTTTCTTTACATTTAGCTGGAATTTCCTCTATTTTAGGGGCAGTTAATTTTATTACTACTATTATTAATATAAAATTAAATAATTTATCTTTTGATCAAATACCTTTATTTGTGTGATCGGTTGGTATTACTGCTTTATTATTATTACTTTCTCTCCCTGTATTAGCCGGAGCTATTACTATACTTTTAACTGACCGAAATCTTAATACTTCTTTTTTTGACCCTGCAGGAGGGGGGGATCCTATTTTATACCAACATTTATTT
>IBILP2050-20|Axylia putris|COI-5P|OQ563607
AACATTATATTTTATTTTTGGAATTTGAGCTGGTATAGTAGGAACTTCTTTAAGATTATTAATTCGAGCTGAATTAGGAAATCCCGGTTCTTTAATTGGAGATGATCAAATTTATAATACTATTGTAACAGCACATGCTTTTATTATAATTTTTTTTATAGTTATACCTATTATAATTGGAGGATTTGGTAATTGACTTGTCCCTTTAATATTAGGAGCCCCAGATATAGCATTTCCCCGAATAAATAATATAAGTTTTTGACTTCTTCCCCCATCATTAACTCTTTTAATTTCAAGTAGAATTGTAGAAAATGGAGCAGGTACAGGATGAACAGTTTATCCCCCACTTTCATCTAATATTGCCCATGGAGGTAGTTCTGTAGATCTTGCTATTTTTTCTCTTCATTTAGCTGGAATTTCTTCTATTCTAGGAGCTATTAATTTTATTACTACCATTATTAATATACGATTAAATAGTTTATCTTTTGATCAAATACCTTTATTTATCTGAGCTGTTGGAATTACAGCATTTTTATTATTATTGTCTTTACCTGTTTTAGCAGGAGCTATTACTATATTATTAACTGATCGTAATTTAAATACATCATTTTTTGACCCTGCAGGAGGGGGAGACCCTATTTTATATCAACACCTATTT
>IBILP2136-20|Notocelia mediterranea|COI-5P|OQ564114
AACATTATACTTTATTTTTGGTATTTGAGCTGGTATAGTAGGAACCTCCTTAAGATTGCTAATTCGAGCAGAATTAGGAAACCCCGGATCTTTAATTGGAGATGACCAAATTTATAATACTATTGTCACTGCTCATGCTTTTATTATGATTTTTTTTATAGTTATACCTATTATAATTGGAGGATTTGGAAATTGATTAGTACCTTTAATATTAGGAGCCCCAGATATAGCTTTCCCCCGAATAAATAACATAAGATTTTGATTATTACCCCCCTCTATTATATTATTAATTTCAAGAAGAATTGTAGAAAATGGAATAGGAACAGGATGAACAGTTTACCCCCCACTTTCATCAAATATTGCTCACAGAGGAAGTTCTGTAGATTTAGCCATTTTTTCCCTTCATTTAGCGGGTATTTCTTCAATTCTCGGAGCCATTAATTTTATTACAACTATTATTAATATAAAACCTAATGGTATATCTTTAGACCAAATACCTTTATTTGTCTGAGCAGTTGGAATTACTGCACTTTTATTACTTATTTCTTTACCGGTATTAGCTGGTGCAATTACCATACTTCTTACTGATCGAAATTTAAATACATCATTTTTTGATCCTGCAGGAGGAGGAGATCCTATTCTTTATCAACATTTATTT
>IBILP2186-20|Egira conspicillaris|COI-5P|OQ563971
AACATTATATTTTATTTTTGGTATTTGAGCTGGAATAGTTGGAACTTCATTAAGATTATTAATTCGAGCTGAATTAGGAAATCCTGGATCTTTAATTGGAGATGATCAAATTTATAATACTATTGTTACAGCACATGCTTTTATTATAATTTTTTTTATAGTTATACCTATTATAATTGGAGGATTTGGTAATTGACTTGTTCCTTTAATATTAGGAGCCCCTGATATAGCATTTCCACGAATAAATAATATAAGTTTTTGACTTTTACCCCCCTCTTTAACTTTATTAATTTCAAGAAGAATTGTAGAAAATGGAGCAGGAACAGGATGAACAGTATATCCCCCACTTTCATCTAATATTGCTCACGGAGGAAGCTCTGTAGATTTGGCTATTTTTTCCCTTCATTTAGCTGGAATTTCTTCTATTTTAGGAGCTATTAATTTTATTACTACAATTATTAATATACGACTAAATAATTTATCTTTTGATCAAATACCTTTATTTATTTGAGCTGTAGGTATTACTGCATTTTTATTATTATTATCATTACCTGTATTAGCTGGAGCTATTACTATACTTTTAACAGATCGAAATCTAAATACATCATTTTTTGATCCTGCTGGAGGAGGAGATCCAATTTTATACCAACATTTATTT
>IBILP2191-20|Notodonta ziczac|COI-5P|OQ562496
AACGTTATATTTTATTTTTGGAATCTGGGCAGGAATAGTAGGAACTTCATTAAGATTATTAATTCGAGCAGAATTAGGAAATCCTGGGTCTTTAATTGGAGATGACCAAATCTATAATACTATTGTCACCGCTCATGCTTTTATTATAATTTTTTTTATAGTAATACCTATTATAATTGGAGGATTTGGCAATTGATTAGTGCCTTTAATATTAGGAGCTCCTGATATGGCTTTCCCCCGTATAAATAATATAAGATTTTGATTATTGCCCCCCTCTTTAACATTACTTATTTCGAGAAGTATTGTAGAAAATGGGGCAGGAACTGGGTGAACAGTTTACCCCCCCTTATCGTCTAATATTGCCCATGGGGGAAGTTCTGTAGATTTAGCAATTTTTTCCTTGCATTTAGCTGGAATTTCTTCTATTTTAGGGGCTATCAATTTTATTACAACAATTATTAATATACGACTTAATGGAATATCTTTTGATCAAATACCCTTATTTGTATGAGCTGTAGGAATCACTGCATTCTTACTTCTTTTATCCCTACCAGTATTAGCGGGGGCTATTACAATATTATTAACTGATCGAAATTTAAATACTTCTTTTTTTGACCCGGCAGGGGGAGGAGATCCTATTTTATACCAACATTTATTT
>IBILP2231-20|Saturnia pyri|COI-5P|OQ563740
AACTTTATATTTTATTTTTGGTATTTGAGCTGGAATAGTTGGAACTTCTCTAAGACTTTTAATTCGAGCTGAATTAGGTACCCCCGGTTCTTTAATTGGAGATGATCAAATTTATAATACTATTGTAACAGCACATGCTTTTATCATAATTTTTTTTATAGTTATACCAATCATAATTGGAGGATTTGGTAATTGATTAGTTCCATTAATATTAGGAGCCCCTGATATAGCCTTTCCTCGAATAAATAATATAAGTTTTTGACTATTACCCCCTTCTTTAACCCTTTTAATTTCTAGAAGTATCGTAGAAAATGGAGCAGGAACAGGATGAACAGTTTATCCCCCTTTATCTTCTAATATTGCCCATGGAGGAACTTCAGTTGATTTAGCAATTTTTTCCTTACATTTAGCAGGTATCTCTTCAATTTTAGGAGCTATTAATTTTATTACAACAATTATTAATATACGAATAAATAATTTATCATTTGACCAAATACCTTTATTTGTTTGAGCTGTTGGAATTACAGCTTTTCTTCTTTTACTTTCTCTTCCTGTTTTAGCTGGAGCAATTACTATACTTTTAACTGATCGAAATTTAAATACTTCTTTTTTTGACCCTGCAGGAGGAGGAGATCCTATTCTTTATCAACATTTATTT
>IBILP2243-20|Gelechia scotinella|COI-5P|OQ562105
AACTTTATATTTTATTTTTGGAATTTGAGCAGGAATAGTAGGAACTTCTTTAAGTCTTTTAATTCGTGCTGAATTAGGAAACCCAGGATCTTTAATTGGAGATGATCAAATTTATAATACTATTGTTACAGCTCATGCTTTCATTATAATTTTTTTTATAGTTATACCTATTATAATTGGAGGATTTGGAAATTGATTAGTACCATTAATATTAGGAGCTCCTGATATAGCCTTTCCTCGTATAAATAATATAAGATTTTGACTTTTACCCCCCTCATTAACTCTTCTTATTTCAAGAAGAATTGTAGAAAATGGAGCAGGAACAGGATGAACAGTTTATCCCCCCCTTTCATCTAATATTGCCCATGGAGGAAGATCTGTAGATTTAGCAATTTTTTCCCTTCATCTTGCTGGAATTTCATCAATTTTAGGAGCAATTAATTTTATTACTACTATTATTAATATAAAAATTAATGGATTAACCTTCGATCAAATACCTTTATTTGTGTGAGCTGTAGGTATTACAGCATTATTATTACTATTATCTTTACCCGTTTTAGCTGGAGCTATCACCATATTATTAACAGATCGTAATTTAAATACATCATTTTTTGACCCTGCTGGAGGGGGAGATCCTATTCTATATCAACATTTATTT
>IBILP230-17|Hospitalia flavolineata|COI-5P|OQ563321
AACTTTATATTTTATTTTTGGGATTTGAAGAGGTATAATTGGGACTTCTTTAAGTTTATTAATTCGAGCTGAATTAGGGACTCCAGGCTCATTAATTGGAGATGACCAAATTTATAATACTATTGTAACAGCCCATGCTTTTATCATAATTTTTTTCATAGTAATACCTATTATAATTGGTGGATTTGGAAATTGATTAGTACCCTTAATATTAGGTGCTCCTGATATAGCTTTCCCTCGTATAAATAATATAAGTTTTTGATTATTACCCCCATCACTTACATTATTAATTTCGAGAAGAATTGTAGAAAATGGAGCTGGAACAGGTTGAACAGTTTACCCTCCTTTATCTTCTAATATTGCACATGGGGGAAGATCCGTAGATTTAGCTATTTTTTCCCTCCATTTAGCAGGTATTTCTTCAATTTTAGGGGCAATTAATTTTATTACAACAATTATTAATATACGCCTTAATAATATATTTTTTGACCAATTACCCTTATTTGTATGAGCTGTTGGAATCACAGCATTTTTACTTTTATTATCTTTACCTGTATTAGCTGGAGCTATTACTATATTATTAACAGATCGAAATTTAAATACATCATTTTTCGACCCCGCTGGAGGGGGGGATCCTATTCTTTACCAACATTTATTT
>IBILP240-17|Lithosia quadra|COI-5P|OQ563634
AACATTATATTTTATTTTTGGAATTTGAGCTGGAATAGTAGGAACTTCATTAAGATTATTAATTCGAGCAGAATTAGGAAATCCAGGATCCTTAATTGGAGATGATCAAATTTATAATACTATTGTAACTGCTCATGCTTTTATTATAATTTTTTTTATAGTTATACCTATTATAATTGGAGGATTTGGAAATTGATTAGTTCCTTTAATATTAGGAGCTCCTGATATAGCATTCCCTCGAATAAATAATATAAGTTTTTGATTATTACCCCCCTCTTTAACCCTTTTAATTTCAAGAAGAATTGTAGAAAATGGAGCAGGAACAGGATGAACAGTTTATCCCCCACTCTCATCAAATATTGCCCATAGAGGTAGTTCCGTAGATTTAGCCATTTTTTCTTTACATTTAGCAGGTATTTCTTCTATTTTAGGAGCTATTAATTTTATTACCACAATCATTAATATACGATTAAATAAATTAATATTTGATCAAATACCTCTATTTGTATGAGCTGTAGGAATTACAGCATTTTTATTACTTTTATCATTACCTGTATTAGCTGGAGCTATTACTATACTTCTAACAGATCGAAACCTCAATACTTCATTTTTTGATCCAGCAGGAGGAGGAGATCCAATTTTATATCAACACTTATTT
>IBILP246-17|Eublemma candidana|COI-5P|OQ563120
AACTTTATATTTTATTTTCGGAATTTGAGCTGGTATAGTAGGAACTTCATTAAGATTATTAATTCGTGCTGAATTAGGAAATCCTGGATCTTTAATTGGAGATGATCAAATTTATAATACTATTGTAACAGCTCATGCTTTCATTATAATTTTTTTTATAGTTATACCAATTATAATTGGTGGATTTGGAAACTGATTAATCCCATTAATACTTGGAGCTCCAGATATAGCTTTCCCTCGTATAAATAATATAAGTTTCTGACTTCTCCCCCCTTCCTTAACTCTTCTTATTTCAAGAAGAATTGTAGAAAATGGAGCAGGAACAGGATGAACGGTTTACCCCCCCCTTTCATCTAATATTGCACATGGAGGAAGATCAGTAGATCTAGCCATTTTTTCATTACATTTAGCAGGTATTTCCTCTATTTTAGGAGCTATTAATTTTATTTCAACTATTATTAATATACGTTTAAATAATTTATCTTTTGATCAAATACCTTTATTTATTTGAGCAGTAGGAATTACAGCCTTTCTCTTATTACTATCTTTACCAGTTTTAGCTGGAGCTATTACAATATTACTAACTGATCGAAATTTAAATACCTCATTTTTTGATCCTGCAGGAGGTGGAGATCCTATTTTATATCAACATTTATTT
>IBILP2921-20|Acrobasis glaucella|COI-5P|OQ564364
AACTTTATATTTTATTTTTGGAATTTGATCAGGAATAGTAGGAACATCTTTAAGATTATTAATTCGTGCTGAATTGGGAACTCCTGGATCTTTAATTGGAGATGATCAAATTTATAATACTATTGTAACTGGTCATGCTTTTATTATAATTTTTTTTATAGTAATACCAATTATAATTGGAGGATTTGGAAATTGATTAATTCCTCTAATATTAGGAGCCCCTGATATAGCCTTCCCTCGAATAAATAATATAAGATTTTGACTTTTACCCCCTTCTCTCACCTTATTAATTTCGAGAAGAATTGTAGAAAATGGAGCTGGAACCGGATGAACAGTATACCCCCCACTTTCATCTAATATTGCTCATAGAGGAAGTTCAGTTGATTTAGCTATTTTTTCTTTACATTTAGCTGGAATTTCTTCAATTTTAGGAGCTATTAATTTTATTACTACTATTATTAATATAAAATTAAATGGGCTATCTTTCGACCAAATACCTTTATTTATTTGAGCTGTTGGAATTACTGCCTTATTATTATTATTATCTTTACCAGTATTAGCTGGAGCTATTACCATATTATTAACAGATCGAAACCTTAATACATCTTTCTTTGATCCTGCTGGAGGAGGAGATCCTATTCTTTATCAACATTTATTT
>IBILP2942-20|Euxoa cos|COI-5P|OQ562090
AACATTATATTTTATTTTTGGTATTTGAGCAGGAATAGTTGGAACTTCTTTAAGATTATTAATCCGAGCTGAATTAGGAAATCCTGGATCTTTAATTGGAGATGATCAAATTTATAATACAATTGTTACAGCTCATGCTTTTATTATAATTTTTTTTATAGTTATACCTATTATAATCGGAGGATTTGGTAATTGATTAGTTCCTTTAATACTAGGAGCCCCAGATATAGCATTCCCTCGAATAAATAATATAAGTTTTTGACTTCTTCCCCCGTCATTAACTTTACTTATTTCAAGAAGAATTGTAGAAAATGGAGCAGGAACAGGATGAACAGTGTATCCCCCACTTTCATCTAATATTGCTCATGGAGGAAGATCTGTAGATCTTGCTATTTTTTCTTTACATTTAGCTGGTATTTCATCTATTTTAGGAGCTATTAATTTTATTACAACAATTATTAATATACGATTAAATAATTTATCTTTCGATCAAATACCTCTATTTATTTGAGCTGTAGGAATTACTGCATTTTTATTATTATTGTCATTACCTGTCTTAGCTGGAGCTATTACAATACTTTTAACAGATCGAAATTTAAATACATCTTTTTTTGATCCTGCAGGAGGAGGAGATCCTATTTTATATCAACATTTATTT
>IBILP3096-22|Grammodes stolida|COI-5P|OQ563036
AACTTTATATTTTATTTTTGGTATTTGAGCAGGAATAGTAGGAACTTCATTAAGATTATTAATTCGAGCAGAATTAGGTAATCCTGGATCCTTAATTGGAGATGATCAAATTTATAATACTATTGTTACAGCTCATGCTTTTATTATAATTTTTTTCATAGTAATACCAATTATAATTGGAGGATTTGGTAATTGATTAGTACCTTTAATATTAGGAGCACCTGATATAGCATTCCCACGAATAAATAATATAAGTTTTTGACTTCTTCCACCTTCTCTAACTCTTTTAATTTCTAGAAGAATTGTAGAAAATGGAGCAGGAACTGGTTGAACAGTTTATCCTCCTCTTTCTTCTAATATTGCGCATAGAGGAAGATCTGTAGATCTAGCTATTTTTTCTTTACATTTAGCTGGTATTTCATCAATTTTAGGAGCAATTAATTTTATTACTACAATTATTAATATACGATTAAATAATTTAATGTTTGATCAAATACCTTTATTTGTTTGAGCCGTAGGAATTACTGCATTCTTACTTTTATTATCTTTACCTGTATTAGCTGGAGCTATTACTATACTTTTAACTGATCGAAATTTAAATACTTCATTCTTTGATCCTGCTGGAGGTGGAGACCCTATTTTATATCAACATTTATTC
>IBILP3099-22|Idaea contiguaria|COI-5P|OQ563927
AACATTATATTTTATCTTTGGAATTTGATCTGGTATAGTAGGAACTTCTTTAAGTTTAATAATCCGAGCTGAACTAGGTAATCCAGGATCATTAATTGGAGATGATCAAATTTATAACACTATTGTAACAGCTCATGCTTTTATTATAATTTTTTTTATAGTAATACCAATTATAATCGGAGGATTTGGAAATTGATTAGTACCTTTAATGTTAGGAGCTCCTGATATAGCTTTCCCTCGAATAAATAATATAAGTTTTTGATTATTACCCCCTTCAATTACTTTATTAATTTCAAGAAGAATTGTGGAAAATGGAGCTGGTACAGGATGAACAGTATATCCACCCTTATCATCAAATATTGCTCATGGAGGAAGATCGGTAGATTTAGCAATTTTTTCATTACATTTAGCGGGAATTTCATCAATTTTAGGAGCAATTAACTTCATTACAACTATTATTAATATACGATTAAATAATATATATTTTGACCAATTACCTTTATTTGTTTGAGCTGTTGGTATTACAGCTTTTTTATTATTATTATCTTTACCTGTATTAGCAGGTGCTATTACAATATTATTAACTGATCGTAATTTAAATACTTCTTTTTTTGATCCTGCTGGAGGAGGAGATCCTATTTTATATCAACATTTATTT
>IBILP310-17|Eublemma ostrina|COI-5P|OQ563825
AACTTTATATTTTATTTTTGGAATTTGAGCCGGAATAGTAGGAACCTCATTAAGATTATTAATTCGAGCTGAATTAGGAAATCCTGGATCTTTAATTGGTGATGATCAAATTTATAATACTATTGTTACAGCTCATGCTTTTATTATAATTTTTTTTATAGTAATACCAATTATAATTGGAGGATTTGGAAACTGATTAGTTCCATTAATACTTGGTGCTCCAGATATAGCATTTCCTCGAATAAATAATATAAGTTTCTGACTTCTTCCCCCTTCTTTAACTCTTTTAATTTCAAGAAGAATTGTAGAAAATGGAGCAGGAACAGGATGAACAGTTTACCCCCCACTTTCATCTAATATTGCACATAGAGGAAGATCTGTAGACTTAGCTATCTTCTCATTACATTTAGCTGGAATTTCATCTATTTTAGGAGCTATTAATTTCATTTCGACAATTATTAATATACGTTTAAATAATTTATCTTTTGATCAAATACCTTTATTTATTTGAGCCGTAGGAATTACAGCTTTTTTATTATTATTATCACTCCCAGTTTTAGCTGGAGCTATTACTATATTATTAACAGATCGAAATTTAAATACTTCATTTTTTGATCCTGCTGGAGGAGGAGACCCTATTTTATATCAACATTTATTT
>IBILP3132-22|Coleophora lusciniaepennella|COI-5P|OQ564302
AACTTTATATTTTATTTTTGGAATTTGAGCAGGAATAATAGGAACCTCTTTAAGTTTATTAATTCGAGCTGAATTAGGAAACCCAGGTTCTTTAATTGGAGATGATCAAATTTATAATGTAATTGTAACAGCCCATGCTTTTATTATAATTTTTTTTATAGTTATACCTATTATAATTGGAGGTTTTGGAAACTGATTAGTACCAATTATATTAGGGGCCCCTGATATAGCTTTCCCCCGAATAAATAATATAAGATTTTGGTTCCTCCCCCCATCACTTATACTTTTAATTTCAAGAAGAATTGTAGAAAACGGTACAGGAACTGGATGAACAGTTTACCCCCCCTTATCGTCTAATATCGCTCATAGAGGAAGATCTGTTGATTTATCAATCTTTTCACTACACTTAGCTGGAATTTCTTCTATTTTAGGAGCAATTAATTTTATTACAACTATTATTAATATACGATTAAGTAATTTATCATTTGATCAATTACCTTTATTTGTCTGATCTGTGGGTATTACTGCTCTTCTTCTATTACTTTCCCTACCTGTTTTAGCAGGAGCTATTACTATATTATTAACAGATCGTAATTTAAATACTTCATTTTTTGATCCTGCAGGAGGGGGAGATCCAATTCTTTATCAACATTTATTT
>IBILP3146-22|Scrobipalpa vasconiella|COI-5P|OQ564328
AACTTTATATTTTATTTTTGGAATTTGAGCAGGAATAGTAGGAACATCTTTAAGATTATTAATTCGAGCTGAATTAGGAAACCCTGGTTCATTAATTGGTGATGATCAAATTTATAATACAATTGTTACAGCTCATGCTTTTATTATAATTTTTTTTATGGTAATACCTATTATAATTGGAGGATTTGGAAATTGATTAGTTCCTCTAATATTAGGAGCTCCTGATATAGCTTTCCCCCGAATAAATAATATAAGATTTTGATTATTACCCCCCTCTCTTACTCTTTTAATTTCAAGAAGAGTAGTAGAAACTGGAGCTGGAACTGGATGAACAGTTTACCCACCACTTTCATCTAATATCGCTCATAGAGGAAGATCAGTTGATTTAGCTATTTTTTCCCTTCATTTAGCTGGAATTTCTTCAATTTTAGGAGCTATTAATTTTATTACTACTATTATTAATATGCGAATAAATGGACTTTCTTTTGATCAAATACCTTTATTTGTTTGAGCTGTAGGTATTACAGCTTTATTACTTCTTTTATCTCTTCCTGTTTTAGCTGGAGCTATTACTATGTTATTAACAGATCGTAATTTAAATACATCATTTTTTGATCCTGCTGGAGGAGGAGATCCAATTTTATATCAACATTTATTT
>IBILP322-17|Agrotis ipsilon|COI-5P|OQ564063
AACATTATATTTTATTTTTGGTATTTGAGCTGGAATAGTAGGAACTTCTTTAAGATTATTAATTCGAGCTGAACTAGGAAACCCAGGATCTTTAATTGGAGATGATCAAATTTATAATACAATTGTTACAGCACATGCTTTTATTATAATTTTTTTTATAGTAATACCTATTATAATTGGAGGATTTGGAAATTGATTAGTACCTTTAATATTAGGAGCTCCAGATATAGCTTTTCCTCGAATAAATAATATAAGTTTTTGACTTCTTCCCCCCTCATTAACTTTATTAATTTCAAGAAGAATTGTAGAAAATGGAGCAGGAACAGGATGAACAGTATATCCCCCACTTTCATCTAATATTGCTCATGGAGGAAGATCAGTAGACCTTGCTATTTTTTCTCTTCATTTAGCTGGAATTTCCTCTATTCTAGGAGCTATTAATTTTATTACTACAATTATTAATATACGATTAAATAATTTATCTTTTGATCAAATACCTTTATTTATTTGAGCTGTAGGAATTACTGCATTTCTATTATTATTATCTTTACCAGTTTTAGCTGGAGCTATTACTATACTTTTAACAGACCGAAATTTAAATACATCTTTCTTTGATCCTGCAGGAGGTGGAGATCCTATTTTATATCAACATTTATTT
>IBILP332-17|Chloantha hyperici|COI-5P|OQ562470
AACATTATATTTTATTTTTGGAATTTGAGCTGGAATAGTAGGAACTTCTTTAAGATTATTAATTCGAGCTGAATTAGGAAATCCAGGATCATTAATTGGAGATGATCAAATTTATAATACTATTGTTACAGCTCATGCTTTTATTATAATTTTTTTTATAGTTATACCAATTATAATTGGAGGATTTGGTAATTGATTAATTCCTTTAATATTAGGAGCCCCAGACATAGCTTTTCCTCGAATAAATAATATAAGTTTTTGATTGCTTCCCCCTTCACTAACTTTATTAATTTCAAGAAGAATTGTAGAAAATGGAGCAGGAACAGGATGAACAGTTTATCCCCCACTTTCATCTAATATTGCCCATGGAGGAAGATCTGTTGATTTAGCCATTTTTTCCTTACACTTAGCTGGAATTTCATCTATTTTAGGAGCTATTAATTTTATTACTACAATTATTAATATACGATTAAATAATTTATCTTTTGATCAAATACCTTTATTTATTTGAGCCGTAGGTATTACTGCATTTTTATTATTACTATCATTACCAGTTTTAGCTGGAGCTATTACTATACTTTTAACAGACCGAAATTTAAATACATCTTTTTTTGACCCTGCAGGAGGAGGAGATCCAATTTTATATCAACATTTATTT
>IBILP395-17|Pyrausta despicata|COI-5P|OQ563494
AACATTATATTTTATTTTTGGAATTTGAAGAGGAATAGTAGGAACATCATTAAGAATATTAATTCGAGCTGAATTAGGAAATCCAGGATCATTAATTGGAGATGATCAAATTTATAATACTATTGTTACAGCTCATGCATTCATTATAATTTTTTTTATAGTTATACCAATTATAATTGGAGGATTTGGAAATTGATTAGTCCCCCTTATATTAGGAGCTCCAGATATAGCATTTCCACGAATAAATAATATAAGATTTTGATTATTACCCCCATCTCTAACTCTTTTAATTTCGAGAAGAATTGTAGAAAATGGAGCCGGTACAGGATGAACTGTTTACCCCCCCCTTTCATCTAATATTGCCCACAGAGGAACATCAGTTGATTTAGCAATTTTTTCCCTTCATTTAGCTGGAATTTCATCTATTTTAGGAGCAATTAACTTTATTACAACAATTATTAATATACGAGTAAATGGTATATCATTTGATCAAATACCTTTATTTGTATGAGCTGTAGGAATTACAGCATTATTATTATTATTATCATTACCCGTATTAGCAGGAGCTATTACTATATTATTAACAGATCGAAATTTAAATACTTCATTTTTTGATCCAGCTGGAGGAGGAGATCCTATTTTATATCAACATTTATTT
>IBILP401-17|Phalera bucephala|COI-5P|OQ563925
AACATTATATTTCATTTTTGGAATTTGGGCAGGAATAGTAGGAACTTCATTAAGATTATTAATTCGAGCAGAATTAGGTAACCCTGGATCTTTAATTGGAGATGATCAAATTTATAATACTATTGTCACAGCTCATGCTTTCATTATAATTTTTTTTATAGTAATACCTATTATAATTGGAGGATTTGGAAATTGATTAATCCCCTTAATATTAGGAGCTCCAGATATAGCATTCCCTCGTATAAATAATATAAGTTTCTGACTTTTACCCCCCTCCTTAACCCTTCTAATTTCAAGAAGAATTGTAGAAAATGGAGCAGGAACTGGATGAACAGTTTATCCCCCACTTTCATCTAATATTGCTCATGGAGGAAGATCAGTTGATTTAGCTATTTTCTCTCTACATTTAGCTGGAATTTCTTCTATTTTAGGAGCAATTAATTTTATTACAACAATTATTAATATACGACTTAATAATATATCTTTTGATCAAATACCTTTATTTATTTGAGCTGTTGGAATTACAGCTTTTTTATTACTTTTATCTTTACCAGTTTTAGCAGGAGCTATTACTATATTATTAACTGACCGAAATTTGAATACTTCTTTTTTTGATCCTGCAGGAGGAGGTGACCCAATTTTATATCAACATTTATTT
>IBILP404-17|Idaea subsericeata|COI-5P|OQ564241
AACTTTATATTTTATTTTTGGAATTTGAGCAGGTATAGTAGGAACTTCATTAAGTTTAATAATTCGAGCTGAATTAGGAAACCCCGGATCATTAATCGGTGATGATCAAATTTATAATACTATTGTTACAGCTCATGCTTTTATTATAATTTTTTTTATAGTAATACCAATTATAATTGGAGGATTTGGTAATTGATTAGTACCTTTAATGTTAGGAGCTCCTGATATGGCATTCCCCCGAATAAATAATATAAGTTTCTGATTATTACCTCCTTCAATTACTTTATTAATTTCAAGAAGAATTGTAGAAAATGGAGCAGGAACAGGATGAACTGTTTACCCCCCTCTATCCTCAAATATCGCTCATGGGGGAAGTTCCGTTGATTTAGCAATTTTTTCTTTACATTTAGCTGGAATTTCCTCAATTTTAGGAGCAATTAATTTTATTACTACTATTATTAATATACGATTAAATAATATATTTTTTGATCAATTACCATTATTTGTTTGATCAGTTGGAATTACAGCCTTTTTATTACTTCTTTCTTTACCTGTATTAGCTGGTGCTATTACAATATTGTTAACTGATCGTAACTTAAATACTTCATTTTTTGACCCCGCTGGAGGAGGAGATCCAATTTTATACCAACACTTATTT
>IBILP431-17|Habrosyne pyritoides|COI-5P|OQ562239
AACTTTATATTTTATTTTCGGAATTTGAGCTGGAATAGTAGGTACTTCTTTAAGTTTATTAATTCGTGCTGAATTAGGAAATCCTGGATCATTAATTGGAGATGATCAAATTTATAATACTATTGTTACAGCTCATGCTTTTATTATAATTTTTTTTATAGTTATACCTATTATAATTGGAGGATTTGGAAATTGATTAGTACCTCTAATATTAGGAGCTCCTGATATAGCTTTCCCTCGTATAAATAATATAAGATTTTGAATATTACCCCCATCATTAACATTATTAATTTCAAGAAGAATTGTAGAAAATGGAGCAGGAACTGGATGAACAGTATACCCCCCATTATCATCTAATATTGCACATAGTGGTAGTTCTGTAGATTTAGCTATTTTTTCCCTTCACTTAGCTGGTATTTCATCTATTTTAGGAGCAATTAATTTTATTACAACTATTATTAATATACGATTAAATAATATATCATTTGATCAAATACCTTTATTTGTTTGAGCTGTAGGAATTACAGCATTTTTATTACTTTTATCACTACCTGTTTTAGCAGGAGCTATTACTATACTTTTAACAGATCGAAATTTAAATACATCATTTTTCGACCCTGCTGGAGGAGGTGATCCAATTTTATATCAACATTTATTT
>IBILP683-19|Idaea circuitaria|COI-5P|OQ562171
AACTTTATATTTTATTTTTGGAATTTGAGCAGGTATGGTAGGTACTTCGTTAAGTTTAATAATTCGTGCTGAATTAGGAAATCCAGGATCTTTAATTGGTGATGATCAAATTTATAATACTATTGTTACAGCTCATGCTTTTATTATAATTTTTTTTATAGTAATACCTATTATAATTGGAGGGTTTGGAAATTGATTAGTACCTTTAATATTAGGAGCTCCTGACATAGCTTTCCCTCGAATAAATAACATAAGTTTTTGATTGTTACCTCCTTCACTTACTTTATTAATTTCAAGTAGAATTGTAGAAAATGGAGCAGGAACAGGATGAACAGTTTATCCACCTCTATCTTCTAATATTGCTCATGGAGGTAGTTCAGTTGATTTAGCAATTTTTTCCCTACATTTAGCAGGAATTTCATCAATTTTAGGGGCAATTAATTTTATTACAACTATTATTAATATACGATTAAATAACATATCATTTGATCAATTACCTTTATTTGTTTGAGCTGTAGGTATTACAGCATTTTTATTATTATTATCTTTGCCAGTATTAGCTGGAGCAATTACAATATTATTAACTGATCGTAATTTAAATACTTCATTTTTTGATCCAGCTGGAGGAGGAGATCCTATTTTATATCAACATTTATTT
>IBILP696-19|Caryocolum dianthella|COI-5P|OQ563695
AACTTTATACTTTATTTTTGGAATTTGGGCAGGAATAGTAGGAACATCTTTAAGACTTTTAATTCGAGCTGAATTAGGTAATCCTGGATCTTTAATTGGGGATGATCAAATTTATAATACTATTGTTACAGCTCATGCTTTTATTATAATTTTTTTTATAGTTATACCTATTATAATTGGAGGATTTGGAAATTGATTAGTTCCATTAATATTAGGAGCTCCTGATATAGCTTTCCCTCGAATAAATAATATAAGTTTTTGATTATTACCCCCTTCTCTCACACTTTTAATTTCAAGAAGAATTGTAGAAAATGGAGCAGGAACAGGATGAACTGTTTACCCCCCCTTATCTTCTAATATTGCTCATGGTGGTAGTTCTGTAGATCTAGCTATTTTCTCTTTACATTTAGCTGGTATTTCTTCAATTTTAGGAGCAATTAATTTTATTACTACTATTATTAACATACGAATTAATAATCTTTCATTTGATCAAATACCTTTATTTGTTTGAGCAGTAGGAATCACAGCATTATTACTTTTATTATCTCTTCCTGTTTTAGCTGGAGCAATTACTATATTATTAACTGATCGTAATTTAAATACATCTTTTTTTGACCCTGCAGGAGGAGGAGATCCTATTCTTTATCAACATTTATTT
>IBILP702-19|Cydia interscindana|COI-5P|OQ562022
AACATTATATTTTATTTTTGGAGTTTGAGCTGGAATAGTAGGAACTTCTTTAAGTTTACTTATTCGTGCAGAATTAGGAAATCCAGGATCTCTAATTGGTGATGATCAAATTTATAATACTATTGTAACAGCCCATGCTTTTATTATAATTTTTTTTATAGTAATACCTATTATAATTGGGGGATTTGGTAATTGATTAGTCCCATTAATATTAGGTGCACCCGATATAGCCTTCCCCCGAATAAATAATATAAGATTTTGATTATTACCCCCCTCTATTATACTTCTAATCTCAAGAAGAATTGTAGAAAATGGAGCAGGAACAGGATGAACAGTATACCCCCCACTTTCATCTAATATTGCTCATAGAGGAAGATCTGTAGACTTAGCTATCTTTTCCCTACATTTAGCTGGTATTTCCTCTATTCTAGGAGCTGTTAATTTTATCACAACTATTATTAATATACGCCCCCATAGTATATCATTAGATCAAATACCCTTATTTATTTGAGCTGTAGGTATTACTGCTCTTTTATTACTCTTATCTTTACCAGTATTAGCTGGTGCTATTACTATACTTTTAACAGATCGAAATCTTAATACCTCGTTTTTTGACCCTTCTGGGGGGGGTGACCCAATCCTCTATCAACATTTATTT
>IBILP725-19|Bactra venosana|COI-5P|OQ563767
AACCTTATATTTTATTTTTGGTATCTGAGCCGGAATAGTAGGAACTTCTTTAAGATTACTAATTCGAGCAGAATTAGGTAATCCTGGATCACTAATTGGAGATGATCAAATTTACAATACTATTGTAACTGCTCATGCCTTTATTATAATTTTTTTCATGGTTATACCTATTATAATCGGAGGATTTGGAAATTGATTAGTACCTTTAATATTAGGAGCCCCTGATATAGCATTCCCTCGAATAAATAATATAAGATTTTGACTTCTTCCCCCCTCTATCATACTATTAATTTCAAGTAGAATTGTAGAAAATGGAGCAGGAACTGGATGAACAGTGTACCCCCCACTTTCATCAAATATTGCCCATAGAGGAAGATCTGTTGATCTCGCTATTTTTTCTCTACATTTAGCTGGAATTTCTTCAATTTTAGGTGCTGTTAATTTTATTACAACTATTATTAATATACGACCTAATAATATATCACTAGATCAAATACCCCTATTTGTTTGAGCTGTAGGAATTACAGCTTTATTACTTCTCCTATCATTACCAGTATTAGCTGGTGCTATTACCATATTATTAACAGATCGAAATCTCAATACTTCATTTTTTGACCCCGCAGGAGGAGGTGATCCAATCCTATATCAACACTTATTT
>IBILP753-19|Coleophora taeniipennella|COI-5P|OQ562165
TACATTATATTTTATTTTTGGAATTTGAGCTGGTATAGTGGGAACTTCTTTAAGTTTATTAATTCGAGCTGAATTAGGAAATCCTGGATCCTTAATTGGAGACGATCAAATTTATAATACAATTGTTACAGCTCATGCTTTTATTATAATTTTTTTTATAGTTATACCTATTATAATTGGAGGTTTTGGAAATTGACTTGTACCTTTAATATTAGGAGCACCTGATATAGCTTTCCCCCGAATAAATAATATAAGATTTTGACTTTTACCCCCATCACTAATACTTTTGATCTCCAGAAGAATTGTAGAAAATGGTACTGGAACTGGTTGAACAGTTTACCCCCCTTTATCATCTAATATCGCCCATAGAGGAAGATCAGTTGATTTATCTATTTTTTCACTACATTTAGCTGGTATTTCTTCTATCTTAGGAGCAATTAATTTTATTACAACTATTATTAACATACGATTAAATAATATATCATTTGATCAATTACCTTTATTTGTGTGAGCAGTAGGTATTACAGCTCTTCTTCTTCTTCTTTCTTTACCTGTTTTAGCTGGAGCTATTACCATATTATTAACAGATCGTAATTTAAATACTTCCTTTTTTGACCCTGCAGGAGGGGGAGATCCTATCCTTTATCAACATTTATTT
>IBILP874-19|Drymonia querna|COI-5P|OQ564037
AACATTATATTTTATTTTTGGAATTTGAGCTGGTATAGTAGGAACTTCTTTAAGATTATTAATTCGAGCAGAATTAGGAAACCCCGGATCTTTAATTGGAGATGATCAAATTTATAATACTATTGTAACTGCTCATGCTTTTATTATAATTTTTTTTATAGTAATACCTATTATAATTGGAGGATTTGGTAATTGACTAGTCCCATTAATATTAGGAGCCCCTGATATAGCTTTCCCCCGTATAAATAATATAAGATTTTGACTACTTCCACCCTCATTAACTTTACTAATTTCAAGAAGTATTGTAGAAAATGGAGCAGGAACAGGATGAACAGTTTATCCCCCCCTATCCTCTAACATTGCACACGGAGGAAGTTCAGTAGATTTAGCAATTTTTTCCCTACATTTAGCTGGAATTTCTTCTATTTTAGGAGCTATTAATTTTATTACAACAATTATTAACATACGACTTAATGGAATATCTTTCGACCAAATACCTTTATTTGTATGAGCAGTTGGAATTACAGCATTTTTACTTCTTTTATCTTTACCTGTATTAGCAGGAGCTATTACTATATTATTAACTGACCGAAATTTAAATACTTCATTTTTTGATCCAGCAGGAGGAGGAGATCCAATTTTATACCAACATTTATTT
>IBILP945-19|Acroclita subsequana|COI-5P|OQ563278
AACATTATATTTTATTTTTGGAATTTGAGCTGGAATAGTTGGAACTTCTTTAAGATTATTAATTCGAGCTGAATTAGGAAATCCTGGATCATTAATCGGAGATGATCAAATTTATAATACAATTGTTACTGCTCATGCTTTTATTATAATTTTTTTTATAGTAATACCTATTATAATTGGAGGATTTGGAAATTGATTGGTACCATTAATATTAGGAGCACCAGATATAGCATTCCCCCGAATAAATAATATAAGATTTTGATTATTACCCCCATCAATTTTATTATTAATTTCAAGAAGAATTGTAGAAAATGGAGCAGGTACAGGATGAACAGTATACCCCCCACTATCATCTAATATTGCTCATAGAGGAAGATCAGTTGATCTTGCTATTTTTTCTTTACATTTAGCTGGAATTTCATCAATTTTAGGAGCAGTAAATTTTATTACAACTATTATTAATATACGACCTAATAATATATCATTAGATCAAATACCATTATTTGTATGAGCTGTGGGAATTACAGCCTTACTTTTACTTCTTTCATTGCCAGTATTAGCAGGAGCCATTACAATACTCTTAACAGATCGTAATTTAAATACATCATTTTTTGACCCAGCAGGAGGAGGAGATCCAATTCTTTATCAACATCTATTT
>IBILP039-17|Macrothylacia rubi|COI-5P|OQ564171
AACACTATATTTTATTTTTGGAATTTGAGCAGGAATAGTAGGAACTTCCCTAAGATTACTAATTCGTGCTGAACTAGGAACTCCAGGATCTTTAATTGGAGATGATCAAATTTATAATACTATTGTAACAGCCCATGCTTTTATTATAATTTTCTTCATAGTTATACCAATTATAATTGGTGGATTTGGTAATTGATTGGTACCTTTAATATTAGGAGCCCCTGATATAGCATTCCCACGAATAAATAATATAAGATTTTGATTATTACCACCCTCTCTTACCTTATTAATTTCGAGAAGAATTGTAGAAAATGGAGCTGGAACAGGCTGAACTGTTTACCCACCTTTATCTTCTAATATTGCTCATAGAGGAAGTTCAGTAGATTTAGCTATTTTCTCATTACATTTAGCTGGGATTTCATCTATTTTAGGAGCAATTAATTTTATTACTACAATTATTAATATACGATTAAATAACATATCATTTGATCAAATACCTTTATTTGTTTGAGCAGTAGGAATTACAGCTTTTTTACTTCTTTTATCTTTACCAGTTCTTGCAGGAGCAATTACTATATTATTAACAGATCGAAATCTAAATACATCATTTTTTGATCCTGCTGGAGGCGGAGACCCCATCCTTTATCAACATTTATTT
>IBILP055-17|Chloantha hyperici|COI-5P|OQ562530
AACATTATATTTTATTTTTGGAATTTGAGCTGGAATAGTAGGAACTTCTTTAAGATTATTAATTCGAGCTGAATTAGGAAATCCAGGATCATTAATTGGAGATGATCAAATTTATAATACTATTGTTACAGCTCATGCTTTTATTATAATTTTTTTTATAGTTATACCAATTATAATTGGAGGATTTGGTAATTGATTAATTCCTTTAATATTAGGAGCCCCAGACATAGCTTTTCCTCGAATAAATAATATAAGTTTTTGATTGCTTCCCCCTTCACTAACTTTATTAATTTCAAGAAGAATTGTAGAAAATGGAGCAGGAACAGGATGAACAGTTTATCCCCCACTTTCATCTAATATTGCCCATGGAGGAAGATCTGTTGATTTAGCCATTTTTTCCTTACACTTAGCTGGAATTTCATCTATTTTAGGAGCTATTAATTTTATTACTACAATTATTAATATACGATTAAATAATTTATCTTTTGATCAAATACCTTTATTTATTTGAGCCGTAGGTATTACTGCATTTTTATTATTACTATCATTACCAGTTTTAGCTGGAGCTATTACTATACTTTTAACAGACCGAAATTTAAATACATCTTTTTTTGACCCTGCAGGAGGAGGAGATCCAATTTTATATCAACATTTATTT
>IBILP058-17|Nola subchlamydula|COI-5P|OQ563073
AACATTATATTTTATTTTTGGTATTTGAGCAGGAATAGTAGGAACTTCTTTAAGACTTTTAATTCGAGCTGAATTAGGAACTCCAGGATCATTAATTGGAGATGATCAAATTTATAATACTATTGTAACAGCTCATGCTTTTATTATAATTTTTTTTATAGTAATACCTATTATAATTGGAGGATTTGGAAATTGATTAATTCCCTTAATATTAGGAGCCCCAGATATAGCTTTCCCACGAATAAATAATATAAGATTTTGATTACTCCCCCCATCTCTTACTTTATTAATTTCAAGAAGAATTGTAGAAACTGGAGCAGGAACAGGATGAACAGTTTACCCCCCACTATCATCTAATATTGCTCACAGAGGAAGATCTGTTGATTTAGCTATTTTTTCCCTACATTTAGCAGGTATTTCATCAATCTTAGGTGCAATTAATTTTATTACAACAATTATTAATATACGATTAAATAATATATCTTTTGATCAAATATCACTATTTATTTGAGCAGTAGGTATTACTGCATTTTTACTTTTATTATCATTACCAGTTTTAGCTGGAGCTATTACTATACTTTTAACAGATCGAAATCTTAATACTTCTTTTTTCGATCCTGCAGGAGGAGGAGATCCAATTCTTTATCAACATTTATTT
>IBILP083-17|Aplocera efformata|COI-5P|OQ562453
AACTTTATATTTTATTTTTGGAATCTGAGCAGGAATAGTTGGAACTTCTTTAAGATTACTAATTCGAGCTGAATTAGGAACTCCAGGATCTTTAATTGGTGATGATCAAATTTATAATACCATTGTAACAGCTCATGCTTTTATTATAATTTTTTTTATAGTTATACCTATTATAATTGGAGGATTTGGTAACTGATTGGTACCTTTAATGCTAGGGGCCCCTGATATAGCTTTCCCCCGAATAAATAATATAAGATTTTGATTATTGCCCCCCTCTATTACCTTGTTAATTTCAAGAAGAATTGTAGAAACTGGAGCAGGTACTGGATGAACAGTCTATCCCCCCCTCTCATCTAACATTGCACATGGGGGGAGATCCGTAGATCTAGCTATTTTCTCCCTACATTTAGCAGGTATTTCATCAATTTTAGGGGCTATTAATTTTATTACAACAATTATTAATATACGACTAAATAACATATTTTTTGATCAATTACCTTTATTTGTATGAGCAGTTGGAATTACTGCTTTTTTACTATTACTTTCTCTACCTGTATTAGCAGGAGCTATTACTATATTATTAACAGATCGAAACTTAAATACATCTTTTTTTGATCCTGCGGGAGGAGGAGATCCAATCCTCTATCAACACCTATTC
>IBILP1010-19|Eudonia lacustrata|COI-5P|OQ562177
AACTTTATATTTTATTTTTGGAATTTGAGCAGGAATAATTGGAACATCTTTAAGACTTTTAATTCGAGCTGAATTAGGAAATCCTGGATCTTTAATTGGTGATGATCAAATTTATAATACTATTGTAACAGCTCACGCTTTTATTATAATTTTTTTTATAGTAATACCAATTATAATTGGTGGATTTGGAAATTGATTAATTCCTTTAATATTAGGAGCACCAGATATAGCTTTCCCACGAATAAATAATATAAGATTTTGATTATTACCTCCATCATTAACTTTATTAATTTCCAGAAGAATTGTAGAAAATGGAGCAGGAACAGGATGAACAGTTTACCCCCCACTTTCATCTAATATTGCTCATAGAGGAAGATCTGTAGATTTAGCAATTTTTTCATTACATTTAGCAGGAATTTCTTCAATTTTAGGAGCTATTAATTTTATTACAACAATTATTAATATACGAATTAATGGTTTATCTTTTGATCAAATACCTTTATTTGTTTGAGCTGTGGGAATTACAGCACTATTACTTTTATTATCACTACCTGTTTTAGCTGGAGCTATTACTATGTTATTAACAGATCGAAATTTAAATACATCTTTTTTTGATCCAGCTGGAGGAGGAGATCCAATTTTATACCAACATTTATTT
>IBILP1060-19|Aspitates ochrearia|COI-5P|OQ563072
CACATTATATTTTATTTTTGGAGTTTGAGCAGGAATAGTTGGTACTTCATTAAGATTACTTATTCGAGCAGAATTAGGAACCCCTGGGTCATTAATTGGGGATGATCAAATCTATAATACTATTGTCACAGCTCATGCTTTTATTATAATTTTTTTTATAGTTATACCTATTATAATTGGAGGATTTGGTAATTGATTAGTGCCTTTGATATTAGGAGCCCCTGATATAGCCTTCCCTCGAATAAATAATATAAGATTTTGATTATTACCACCATCTATTACCTTATTAATTTCTAGAAGAATTGTAGAAAATGGAGCAGGAACCGGGTGAACTGTTTACCCTCCTTTATCATCTAATATTGCCCATGGTGGAAGATCTGTAGATTTAGCTATTTTTTCACTACACTTAGCAGGTATCTCATCAATTTTAGGAGCTATTAATTTTATTACAACTATTATTAATATACGATTAAATAATATATCCTTTGATCAAATACCCTTATTTGTTTGATCTGTGGGAATTACAGCTTTTCTATTACTATTATCCTTACCTGTATTAGCTGGAGCTATTACAATATTATTAACAGATCGAAACTTAAATACATCATTTTTTGACCCCGCTGGAGGAGGAGATCCTATTTTATACCAACATTTATTT
>IBILP1099-19|Bactra lancealana|COI-5P|OQ564038
AACTTTATACTTTATTTTCGGTATTTGAGCTGGAATAGTAGGAACTTCATTAAGATTATTAATTCGAGCTGAATTAGGAAATCCAGGATCGTTAATTGGAGATGATCAAATTTATAATACTATTGTAACTGCTCATGCTTTCATTATAATTTTTTTTATAGTTATACCTATTATAATTGGAGGATTTGGAAATTGATTAGTACCTTTAATATTAGGAGCCCCTGATATAGCATTCCCACGAATAAATAATATAAGATTTTGACTTCTTCCACCATCTATTATACTGTTAATTTCAAGAAGAATTGTAGAAAATGGAGCAGGAACCGGATGAACAGTATACCCCCCACTTTCATCAAATATTGCTCATAGAGGAAGATCTGTTGATCTTGCTATTTTCTCCTTACATTTAGCTGGAATTTCATCAATTTTAGGTGCTGTTAATTTTATTACAACTATTATTAATATACGGCCTAATAATATATCACTAGATCAAATACCTCTATTTGTATGATCTGTGGGAATTACAGCTTTACTACTTTTACTTTCTTTACCTGTATTAGCAGGAGCTATTACCATATTATTAACAGATCGAAATCTTAATACATCATTCTTTGATCCTGCAGGAGGAGGTGATCCTATCCTATACCAACATTTATTT
>IBILP1115-19|Opisthograptis luteolata|COI-5P|OQ564296
AACATTATATTTTATTTTTGGTATTTGAGCAGGAATAGTTGGAACTTCTTTAAGATTATTAATTCGGGCTGAATTAGGTAATCCTGGATCTTTAATTGGGGATGATCAAATTTATAACACCATTGTTACAGCTCATGCTTTTATTATAATTTTTTTTATAGTAATACCTATTATAATTGGGGGATTTGGAAATTGATTGGTACCTTTAATATTGGGGGCCCCAGATATAGCTTTCCCTCGTATAAATAATATAAGATTTTGATTACTACCCCCCTCTATCACTTTACTAATTTCTAGAAGAATTGTAGAAAATGGGGCAGGAACAGGATGAACAGTATACCCTCCCTTATCATCTAATATTGCTCACGGAGGAAGTTCAGTAGATTTAGCTATTTTTTCCCTTCATTTAGCCGGTATTTCATCAATTTTAGGGGCAATTAATTTTATTACCACAATTATTAATATACGATTAAATAATTTATCATTTGATCAAATACCTTTATTTGTGTGAGCTGTTGGAATTACAGCATTTTTATTACTTTTATCACTCCCTGTATTAGCGGGAGCTATTACAATATTATTAACTGATCGAAATTTAAATACATCATTTTTTGATCCTGCTGGAGGAGGGGATCCAATTTTATATCAACATTTATTT
>IBILP1177-19|Ennomos fuscantaria|COI-5P|OQ562417
AACTTTATATTTTATTTTTGGAATTTGAGCAGGTATAGTAGGAACTTCATTAAGATTATTAATTCGAGCAGAATTAGGAAACCCCGGATCTTTAATTGGAGATGACCAAATTTATAATACTATTGTAACTGCACATGCTTTTATTATAATTTTCTTTATAGTAATACCAATTATAATTGGAGGATTTGGAAATTGATTAGTACCATTAATATTAGGTGCTCCAGACATAGCTTTTCCTCGAATAAATAATATAAGATTTTGATTATTACCACCCTCTATTACCCTTTTAATTTCTAGAAGAATCGTAGAAAATGGAGCAGGAACTGGATGAACTGTTTACCCACCTTTATCTTCTAACATTGCTCATGGGGGAAGCTCAGTTGACTTAGCTATTTTTTCCTTACATTTAGCTGGTATTTCTTCAATTTTAGGGGCTATTAATTTTATTACTACAATTATTAATATACGATTAAATAACATACCATTTGATCAAATACCACTATTTGTATGAGCTGTTGGAATTACAGCATTTCTATTACTATTATCGTTACCTGTATTAGCAGGAGCTATCACTATATTATTAACAGATCGAAATTTAAATACATCATTTTTTGACCCGGCAGGAGGAGGAGATCCAATTTTATATCAACACTTATTT
>IBILP1221-19|Lasiocampa quercus|COI-5P|OQ562333
AACATTATACTTTATTTTTGGAATTTGAGCCGGAATAGTTGGAACCTCATTAAGTTTATTAATTCGAGCAGAATTAGGTACACCTGGATCTTTAATTGGAGATGATCAAATTTATAATACCATTGTAACAGCTCATGCTTTTATTATAATTTTTTTTATAGTTATACCAATTATAATTGGAGGATTTGGAAATTGATTAGTACCTCTTATATTAGGAGCTCCTGATATAGCTTTCCCACGAATAAATAATATAAGATTTTGATTATTACCCCCCTCCCTTACACTTTTAATTTCGAGAAGAATTGTAGAAAATGGAGCTGGAACAGGTTGAACTGTTTATCCTCCTTTATCGTCTAATATTGCACATGGGGGTAGATCAGTAGACTTAGCTATCTTTTCCCTCCATTTGGCTGGAATTTCTTCAATTTTAGGGGCAATTAATTTTATCACCACAATTATTAATATACGACTAAATAATATATCTTTCGATCAAATACCATTATTCATTTGAGCTGTTGGAATTACAGCATTTTTACTATTACTTTCTCTACCAGTTTTAGCTGGAGCAATTACTATATTATTAACAGATCGAAATTTAAATACTTCATTTTTTGATCCTGCTGGGGGGGGTGATCCAATCCTTTATCAACATTTATTT
>IBILP1250-19|Argyresthia albistria|COI-5P|OQ564059
AACATTATATTTTATTTTTGGAATTTGATCTGGTATAGTAGGAACATCTTTAAGATTAATAATTCGAGCAGAATTAGGTAATCCTGGATCATTAATCGGCGATGATCAAATTTATAATACTATTGTGACTGCTCATGCATTTATTATAATTTTTTTTATAGTAATACCTATTATAATTGGAGGATTTGGAAACTGACTAGTACCTTTAATATTAGGAGCACCTGATATAGCTTTCCCACGAATAAATAATATAAGATTTTGATTACTTCCTCCTTCTTTAACATTATTAATTTCAAGAAGAATCGTTGAAAATGGAGCAGGAACTGGATGAACGGTATACCCCCCACTTTCATCTAATATCGCTCATAGAGGAAGTTCTGTAGATTTAGCTATTTTTTCATTACATTTAGCGGGAATTTCTTCTATTTTAGGAGCTATTAATTTTATTACCACTATTATTAATATAAAAAGTAATGGATTAAACTTTGATCAAATACCATTATTTATTTGATCAGTAAAAATTACTGCAATTTTATTATTATTATCTTTACCTGTTTTAGCTGGAGCTATTACTATATTATTAACAGATCGAAATTTAAATACTTCTTTTTTTGACCCCTCAGGAGGTGGAGATCCTATTCTATATCAACATTTATTT
>IBILP134-17|Hedya nubiferana|COI-5P|OQ563000
AACATTATATTTTATTTTTGGTATTTGAGCTGGAATAATTGGAACTTCCCTAAGATTATTAATTCGAGCTGAATTAGGAAATCCTGGTTCATTAATCGGAGATGATCAAATTTATAATACTATTGTAACTGCACATGCCTTTATTATAATTTTTTTTATAGTTATACCTATTATAATTGGAGGATTTGGAAATTGACTTGTACCTTTAATATTAGGAGCTCCTGATATAGCTTTCCCCCGAATAAATAACATGAGATTTTGACTTTTACCCCCCTCTATTATACTTTTAATTTCAAGAAGAATTGTAGAAAATGGAGCAGGAACAGGATGAACAGTTTACCCCCCACTTTCATCAAATATTGCCCATAGAGGAAGATCTGTAGATCTCGCTATTTTTTCATTACATTTAGCTGGAATTTCATCAATCTTAGGAGCAGTTAATTTTATTACAACTATTATCAATATACGACCTAATAATATATCTTTAGATCAAATACCTTTATTTGTATGAGCTGTAGGTATTACAGCTTTATTATTATTATTATCTTTACCTGTATTAGCAGGTGCTATTACTATATTATTAACTGACCGAAATCTTAATACTTCCTTTTTTGACCCTGCTGGTGGAGGAGATCCAATTTTATATCAACATTTATTT
>IBILP1369-19|Eucosma cana|COI-5P|OQ563052
AACATTATATTTTATTTTTGGTATTTGAGCTGGCATAATTGGAACTTCTTTAAGATTAATAATTCGAGCAGAATTAGGAAATCCAGGATCTTTAATTGGAGATGATCAAATTTATAATACAATTGTTACTGCTCATGCTTTTATTATAATTTTTTTTATAGTAATACCTATTATAATTGGAGGATTTGGAAATTGATTAGTACCTCTAATATTAGGAGCTCCAGATATAGCATTCCCCCGAATAAATAACATAAGATTTTGACTTTTACCCCCCTCTATTATATTACTTATTTCAAGTAGAATTGTGGAAAATGGAGCAGGAACAGGATGAACAGTCTATCCCCCCCTGTCATCTAATATTGCTCATAGAGGAAGATCTGTAGATTTAGCTATTTTTTCACTACATCTAGCAGGTATTTCATCAATTCTAGGAGCTATTAATTTTATTACAACTATTATTAATATACGACCAAATAATATATCATTAGATCAAATACCACTATTTATTTGAGCAGTAGGAATCACAGCCCTTTTATTACTCTTATCCTTACCAGTATTAGCAGGTGCAATTACTATACTTTTAACAGATCGAAATCTTAATACATCATTTTTTGATCCTGCTGGAGGAGGAGATCCTATTCTTTACCAACATTTATTT
>IBILP1450-19|Idaea elongaria|COI-5P|OQ562406
AACATTATATTTTATTTTTGGAATTTGAGCAGGTATAGTAGGAACTTCTTTAAGTTTAATAATCCGTGCTGAATTAGGAAATCCAGGATCATTAATTGGTGATGACCAAATTTATAATACTATTGTAACAGCTCATGCTTTTATTATAATTTTCTTTATAGTAATACCAATTATAATTGGAGGATTTGGAAATTGATTAGTACCTTTAATATTAGGTGCTCCTGATATAGCTTTCCCTCGTATAAATAATATAAGTTTTTGATTATTGCCTCCATCAATTACATTATTAATTTCAAGTAGAATTGTAGAAAATGGAGCTGGAACAGGATGAACTGTTTATCCACCACTATCATCTAACATTGCTCATGGAGGAAGATCTGTTGATTTAGCAATTTTTTCCTTACATTTAGCTGGAATTTCTTCAATTTTAGGAGCAATTAATTTTATTACAACTATTATTAATATACGATTAAATAATATATCTTTTGATCAATTACCTTTATTTGTTTGAGCCGTGGGTATTACAGCATTTTTATTACTTTTATCACTACCAGTTTTAGCGGGTGCTATTACTATATTATTAACTGATCGTAATTTAAATACTTCATTTTTTGATCCTGCAGGAGGGGGGGATCCTATTTTATATCAACATTTATTT
>IBILP1519-19|Lobesia botrana|COI-5P|OQ562154
AACATTATATTTTATTTTTGGTATTTGAGCTGGCATAGTAGGAACTTCTTTAAGTCTTTTAATTCGAGCTGAATTAGGAAACCCGGGATCATTAATTGGTGATGATCAAATTTATAATACTATTGTTACTGCTCATGCTTTTATTATAATTTTTTTTATAGTAATGCCAATTATAATTGGAGGATTTGGAAATTGATTAGTACCCCTAATATTAGGAGCACCTGATATAGCTTTTCCACGAATAAATAATATAAGATTTTGATTACTACCCCCCTCCATTATACTTCTAATCTCAAGTAGAATTGTAGAAAATGGAGCAGGTACAGGATGAACAGTTTACCCCCCACTTTCATCTAATATTGCTCATAGAGGAAGATCTGTAGATCTTGCTATCTTCTCCCTACATTTAGCAGGTATTTCTTCAATTTTAGGAGCAGTTAATTTTATTACAACTATTATTAATATACGACCAAATAATATATCATTAGATCAAATACCATTATTTGTATGAGCTGTTGGAATTACTGCTTTATTATTACTTTTATCATTACCAGTTTTAGCGGGTGCTATTACTATATTATTAACAGATCGAAATTTAAATACATCATTTTTTGACCCTGCGGGAGGAGGTGATCCAGTTTTATATCAACATTTATTT
>IBILP1673-20|Nycteola revayana|COI-5P|OQ563797
TACATTATATTTTATTTTTGGTATTTGAGCTGGAATAGTGGGTACTTCTTTAAGTTTATTAATTCGAGCTGAATTAGGTAATCCAGGATCTTTAATTGGTGATGATCAAATTTATAATACTATTGTAACAGCCCATGCTTTTATTATAATTTTTTTTATAGTTATACCTATTATAATTGGAGGATTTGGAAATTGATTAGTTCCTCTAATATTAGGAGCTCCTGATATAGCCTTTCCTCGAATAAATAATATAAGTTTTTGACTTTTACCTCCCTCTTTAACTTTATTAATTTCTAGAAGAATTGTAGAAAATGGAGCAGGAACTGGATGAACAGTTTATCCCCCTCTTTCATCAAATATTGCCCATGGAGGTAGATCTGTAGATTTAGCCATTTTTTCCCTTCATTTAGCTGGTATTTCCTCAATTCTTGGAGCTATTAATTTTATTACAACAATTATTAATATACGACTTAACAGATTATCATTTGATCAAATACCTCTTTTTATCTGAGCTGTAGGAATTACAGCATTTTTATTATTATTATCATTACCTGTATTAGCAGGAGCTATTACCATATTATTAACAGATCGTAATCTTAATACATCATTTTTTGATCCTGCAGGAGGAGGAGATCCAATTTTATACCAACATTTATTT
>IBILP1677-20|Anania coronata|COI-5P|OQ562063
AACATTATATTTTATTTTTGGAATTTGAAGAGGAATAGTTGGAACATCTTTAAGTTTATTAATTCGAGCTGAATTAGGAAATCCTGGATCATTAATTGGAGATGATCAAATTTATAACACAATTGTTACAGCCCATGCATTTATTATAATTTTTTTTATAGTTATACCTATTATAATTGGAGGGTTTGGAAATTGATTAGTGCCTCTTATACTAGGAGCCCCTGATATAGCATTTCCACGAATAAATAACATAAGATTTTGATTACTACCACCTTCTTTAACCCTTTTAATTTCAAGAAGTATTGTAGAAAATGGAGCAGGAACTGGATGAACTGTTTACCCCCCTCTTTCTTCAAACATTGCTCATGGAGGAAGATCAGTAGATTTAGCAATCTTTTCTTTACATTTAGCTGGTATTTCTTCAATTTTAGGAGCAATTAATTTTATTACTACAATTATTAATATACGAATTAATAGATTATCTTTTGATCAAATACCATTATTTGTATGAGCAGTAGGAATTACAGCCTTATTATTATTATTATCTCTTCCTGTATTAGCTGGTGCTATTACCATATTATTAACTGACCGAAATTTAAATACATCTTTTTTTGATCCGGCTGGTGGGGGAGATCCAATCTTATACCAACATCTATTT
>IBILP1679-20|Pandemis heparana|COI-5P|OQ563935
TACTTTATACTTTATTTTCGGAATTTGAGCAGGAATAGTAGGAACATCTTTAAGATTACTCATTCGAGCAGAATTAGGAAATCCAGGATCATTAATTGGAGATGATCAAATTTATAATACTATTGTAACAGCTCATGCATTTATTATAATTTTTTTTATAGTTATACCAATTATAATTGGAGGATTTGGTAATTGATTAGTTCCTTTAATGTTAGGAGCTCCAGATATAGCTTTCCCTCGTATAAATAACATAAGATTTTGACTTTTACCCCCCTCTATTATATTATTAATTTCAAGAAGAATCGTAGAAAATGGAGCAGGTACAGGATGAACAGTATACCCCCCACTTTCATCTAATATTGCTCATAGTGGAAGATCAGTAGATTTAGCAATCTTTTCCCTTCACTTAGCTGGTATTTCTTCAATTTTAGGAGCTGTAAATTTTATTACAACTATTATTAATATACGCCCTAATAATATATCATTAGATCAAATACCTTTATTTGTTTGAGCAGTAGGGATTACTGCTCTTTTACTTTTATTATCTTTACCTGTATTAGCTGGAGCTATTACTATACTTTTAACAGACCGAAATTTAAATACATCATTTTTTGATCCTGCTGGAGGAGGAGATCCTATTTTATATCAACATTTATTT
>IBILP171-17|Macdunnoughia confusa|COI-5P|OQ563753
CACTTTATATTTTATTTTTGGTATTTGAGCTGGAATAGTAGGGACATCTTTAAGATTATTAATTCGAGCAGAATTAGGAACCCCCGGATCTTTAATTGGAGATGATCAAATTTATAATACTATTGTAACAGCTCATGCATTTATTATAATTTTTTTTATAGTTATACCTATTATAATTGGAGGATTTGGTAATTGACTTGTTCCTTTAATATTAGGAGCTCCTGATATAGCTTTCCCTCGAATAAATAATATAAGTTTTTGACTTCTCCCCCCATCATTAACTTTATTAATTTCTAGAAGAATTGTTGAAAATGGAGCTGGTACTGGATGAACAGTTTACCCCCCACTTTCATCTAATATCGCTCATGGAGGTAGCTCTGTAGATTTAGCTATTTTTTCCCTTCATTTAGCTGGAATTTCTTCAATTTTAGGAGCAATTAATTTTATTACTACTATTATTAATATACGTTTAAATAGTTTATCTTTTGATCAAATACCTTTATTTATTTGAGCTGTAGGAATTACAGCATTTCTTCTTTTACTTTCTTTACCTGTCTTAGCTGGTGCAATTACAATACTTTTAACAGATCGTAATTTAAATACATCTTTCTTTGACCCTGCTGGAGGAGGGGACCCTATTTTATACCAACATCTATTC
>IBILP1723-20|Zeuzera pyrina|COI-5P|OQ563627
AACATTATATTTTATCTTTGGAATTTGATCTGGTATATTAGGAACCTCTCTAAGATTACTTATTCGAGCAGAATTAGGAAACCCTGGATCTTTAATTGGAGATGATCAAATCTATAATACTATCGTAACAGCTCATGCTTTCATTATAATTTTTTTCATAGTAATGCCAATTATAATTGGAGGATTTGGAAATTGACTAGTACCTTTAATACTTGGAGCCCCTGATATAGCTTTTCCACGAATAAATAATATAAGATTTTGATTACTACCCCCATCATTAACTTTATTAATTTCAAGAAGAATTGTAGAAAATGGAGCTGGGACTGGATGAACTGTATACCCCCCTTTATCATCTAATATTGCCCATAGAGGAAGTTCTGTTGATTTAGCAATTTTCTCTCTCCACTTGGCTGGTATTTCTTCTATTTTAGGAGCAATTAATTTTATTACCACAATTATTAATATACGTCCTAATAATATAATATTTGATCAAATACCTTTATTTGTCTGAGCTGTAGGTATTACAGCACTGCTTTTACTTCTCTCCCTTCCTGTTTTAGCCGGAGCTATTACTATACTTTTAACAGATCGAAATCTAAATACATCTTTCTTTGACCCTGCTGGAGGAGGAGACCCTATTTTATATCAACATTTATTC
>IBILP1749-20|Chilodes maritima|COI-5P|OQ563525
AACATTATATTTTATTTTTGGAATTTGAGCAGGAATAGTAGGAACATCTCTAAGATTATTAATTCGAGCTGAATTAGGAAACCCAGGATCTTTAATTGGAGATGATCAAATCTATAATACTATTGTTACAGCTCATGCTTTCATTATAATTTTTTTTATAGTTATACCTATTATAATCGGAGGATTTGGAAATTGATTAGTACCATTAATATTAGGAGCTCCAGATATAGCTTTCCCACGAATAAATAATATAAGTTTTTGACTTCTTCCACCTTCTTTAACTTTATTAATTTCAAGTAGAATCGTAGAAAATGGAGCAGGAACAGGATGAACAGTGTACCCCCCACTTTCTTCTAATATTGCTCATGGAGGTAGATCTGTAGATTTAGCAATTTTTTCTTTACATTTAGCTGGTATTTCATCTATTCTAGGAGCTATTAATTTTATTACTACAATTATTAATATACGATTAAATAGTTTATCTTTTGATCAAATACCATTATTTATTTGAGCTGTAGGAATTACTGTATTTTTATTATTATTATCTTTACCTGTTTTAGCTGGAGCTATTACAATACTTTTAACAGATCGAAATTTAAATACTTCTTTTTTTGATCCTGCAGGTGGAGGAGATCCTATTTTATATCAACATTTATTT
>IBILP1785-20|Abraxas pantaria|COI-5P|OQ563115
GACATTATATTTTATTTTTGGGATTTGAGCTGGAATACTAGGAACTTCTTTAAGATTATTAATCCGAGCCGAATTAGGAACTCCAAGATCTTTAATTGGTGATGATCAAATTTATAATACAATTGTAACAGCCCATGCTTTTATTATAATTTTTTTTATAGTAATACCTATTATAATCGGAGGCTTTGGTAATTGATTAGTTCCACTAATATTAGGAGCCCCTGATATAGCATTCCCACGTATAAACAATATAAGATTTTGGTTACTCCCCCCCTCCATTACACTTTTAATTTCAAGAAGAATTGTAGAAAATGGAGCAGGAACAGGCTGAACAGTTTACCCTCCTTTATCCTCTAATATTGCTCATGGAGGAAGCTCTGTAGATTTAGCTATTTTTTCTTTACATTTAGCAGGTATCTCATCAATTTTAGGAGCTATTAATTTTATTACAACTATTATTAATATACGTTTAAATAACTTATCATTTGACCAAATACCTTTATTTGTTTGAGCTGTTGGTATCACAGCATTCTTACTTTTATTATCATTACCTGTGTTAGCAGGAGCTATTACTATATTATTAACAGATCGAAATTTAAATACATCATTTTTTGACCCTGCAGGAGGAGGCGACCCAATTCTTTACCAACACTTATTT
>IBILP1808-20|Violaphotia molothina|COI-5P|OQ562217
AACATTATATTTTATTTTTGGTATTTGAGCAGGAATAGTAGGAACTTCTTTAAGATTATTAATTCGAGCTGAATTAGGAAATCCTGGTTCTTTAATTGGAGATGATCAAATTTATAATACAATTGTTACAGCACATGCTTTTATTATAATTTTTTTTATAGTTATACCCATTATAATTGGAGGATTTGGTAATTGACTTGTACCCTTAATATTAGGGGCACCAGATATAGCATTCCCTCGAATAAATAATATAAGTTTTTGACTTCTTCCCCCCTCATTAACTCTTTTAATTTCAAGAAGAATTGTAGAAAATGGAGCAGGAACAGGATGAACAGTGTACCCCCCACTTTCATCTAATATTGCTCATGGTGGTAGATCTGTAGATCTTGCTATTTTTTCCCTTCATTTAGCGGGAATCTCTTCTATTTTAGGAGCTATTAATTTTATTACTACCATTATTAATATACGATTAAATAGTTTATCTTTCGATCAAATACCATTATTTATTTGAGCAGTAGGAATTACAGCATTTTTATTATTATTATCTTTACCCGTTTTAGCTGGAGCTATTACTATACTTTTAACAGACCGAAATTTAAATACATCTTTTTTCGATCCAGCGGGAGGAGGAGATCCAATTTTATATCAACATTTATTT
>IBILP1889-20|Phyllonorycter barbarella|COI-5P|OQ563663
AACTCTTTACTTTATTTTTGGAATTTGAGCAGGAATAATTGGATCTTCTTTAAGAATTATAATTCGAGCTGAATTGGGAAACCCAGGATCATTAATTGGAGATGATCAAATTTATAACACAATTGTAACAGCTCATGCATTTATTATAATTTTTTTTATAGTAATACCAATTATAATTGGGGGATTTGGAAATTGACTTGTTCCTTTAATACTCGGAGCCCCTGATATAGCTTTCCCCCGTTTAAATAATATAAGATTTTGATTATTGCCCCCTTCTATTTTACTTTTAATTTCAAGAAGAGTTGTAGAAAATGGAGCAGGTACAGGATGAACTGTTTACCCTCCTTTATCTTCTAATATTGCTCATGGGGGAAGATCTGTAGATTTAGCTATTTTCTCTTTGCATTTAGCTGGAATTTCCTCAATTTTAGGGGCAATTAATTTTATTACAACTATTATTAATATACGAACTAATGGAATAAAATTTGATAATATACCATTATTTGTTTGAGCTGTTGGCATCACAGCTTTACTTCTTTTATTATCATTGCCCGTTTTAGCTGGAGCAATTACTATATTATTAACAGATCGAAATTTAAATACATCATTTTTTGACCCTGCTGGAGGGGGAGACCCAATTTTATACCAACATTTATTT
>IBILP1895-20|Coleophora hemerobiella|COI-5P|OQ563774
AACATTATATTTTATTTTTGGAATTTGAGCTGGTATAGTTGGAACATCTCTAAGTTTATTAATTCGAACTGAATTAGGAAATCCAGGTTCTTTAATTGGAGATGATCAAATTTATAATACTATTGTAACAGCCCATGCTTTTATTATAATTTTTTTTATAGTTATACCTATTATAATTGGAGGTTTTGGAAATTGATTAGTACCTTTAATATTAGGTGCCCCTGATATAGCTTTCCCCCGAATAAATAACATAAGATTTTGACTTCTCCCCCCCTCATTAACTCTTTTAATTTCAAGAAGAATTGTAGAAAATGGTACAGGAACTGGTTGAACAGTTTACCCCCCTTTATCATCTAATATTGCTCATAGAGGAAGTTCAGTTGATTTATCTATTTTTTCTCTTCATTTAGCTGGTATTTCTTCTATTTTAGGAGCAATTAATTTTATTACTACAATTATTAATATACGATTAAATAATATATTATTTGATCAATTACCTTTATTTGTATGAGCAGTAGGAATTACTGCTCTTCTTCTTCTTCTTTCTCTTCCTGTATTAGCAGGAGCTATTACTATACTATTAACAGATCGTAATTTAAATACTTCATTTTTTGACCCTGCTGGAGGAGGAGATCCAATTTTATATCAACATTTATTT
>IBILP1958-20|Agrotis chretieni|COI-5P|OQ563320
AACATTATATTTTATTTTTGGTATTTGAGCTGGAATAGTAGGAACTTCATTAAGATTATTAATTCGAGCTGAACTAGGAAATCCAGGATCTTTAATTGGAGATGATCAAATTTATAATACAATTGTTACAGCACATGCTTTCATTATAATTTTTTTTATAGTAATACCTATTATAATTGGAGGATTTGGTAATTGATTAGTACCTTTAATATTAGGGGCCCCAGATATAGCATTCCCTCGAATAAATAATATAAGTTTTTGACTTCTTCCCCCCTCATTAACTTTATTAATTTCAAGAAGAATTGTAGAAAATGGAGCAGGAACAGGATGAACAGTTTATCCCCCACTTTCATCTAATATTGCACATGGAGGAAGATCTGTAGATCTTGCTATTTTTTCTCTTCATTTAGCTGGTATTTCTTCTATTTTAGGAGCTATTAATTTTATTACAACAATTATTAATATACGATTAAATAATTTATCTTTTGATCAAATACCTTTATTTGTTTGAGCTGTAGGAATTACTGCATTTTTATTATTATTATCTTTACCAGTTTTAGCCGGAGCTATTACTATACTTTTAACAGATCGAAATTTAAATACATCTTTTTTTGATCCTGCAGGAGGAGGAGATCCTATTTTATATCAACATTTATTT
>IBILP2011-20|Trifurcula squamatella|COI-5P|OQ562062
CACATTATATTTTATATTTGGTATTTGATCGGGAATACTAGGAACTTCTTTAAGATTATTAATTCGAGCTGAATTAGGTAATCCTGGATCATTAATTGGAGATGATCAAATTTACAATACTATTGTAACTGCTCATGCATTTATTATAATTTTTTTTATAGTTATACCAATCATAATTGGAGGATTTGGAAATTGATTGGTTCCTTTAATATTAGGGGCCCCAGATATAGCTTTCCCCCGATTAAATAATATAAGATTTTGGCTACTTCCCCCTTCATTAATTCTTTTAATTTCTAGAAGAATTGTAGAAAATGGAGTAGGGACTGGATGAACAGTTTATCCCCCCCTTTCAGCTAATATTGCCCATAGAGGAAGATCAGTTGATTTAGCAATTTTTTCCCTTCATTTAGCAGGAATCTCATCCATTTTAGGAGCAATTAATTTTATTACAACAGTAATTAACATGCGAGCATATAATATATCTTTTGATCAAATACCATTATTTGTATGAGCTGTAGCAATTACAGCTTTATTATTATTATTATCATTACCAGTATTAGCAGGTGCTATTACTATATTATTAACTGATCGAAACTTAAATACCTCATTTTTTGATCCTGCTGGAGGAGGAGATCCTATTTTATACCAACATTTATTT
>IBILP2036-20|Ectropis crepuscularia|COI-5P|OQ562701
AACATTATATTTTATTTTTGGAATTTGAGCAGGAATAGTTGGAACTTCATTAAGATTATTAATCCGAGCAGAATTAGGAAATCCTGGATCTTTAATTGGGGACGATCAAATTTATAATACTATTGTAACTGCTCATGCTTTTATTATAATTTTTTTCATGGTAATGCCAATTATAATTGGAGGATTTGGAAATTGATTAGTACCTTTAATATTGGGAGCCCCTGATATAGCCTTTCCACGAATAAATAATATAAGATTTTGACTTCTTCCACCATCTCTTACTTTATTAATTTCTAGAAGAATTGTAGAAAATGGAGCAGGAACAGGATGAACTGTTTACCCTCCTTTATCTTCTAATATTGCTCATGGAGGAAGTTCCGTAGACTTAGCAATCTTCTCCTTACACTTAGCTGGTATTTCTTCAATTCTTGGGGCTATTAATTTTATTACAACAATCATTAATATACGATTAAATAACTTATCATTTGATCAAATACCTTTATTTGTGTGAGCTGTAGGAATTACAGCATTTTTATTACTTTTATCTTTACCAGTTTTAGCAGGAGCTATTACTATATTATTAACTGATCGAAATTTAAATACATCTTTTTTTGATCCTGCTGGAGGAGGAGACCCAATCTTATATCAACACCTATTT
>IBILP2135-20|Eilema uniola|COI-5P|OQ562704
AACATTATATTTTATTTTTGGAATTTGAGCTGGTATAGTAGGAACTTCACTTAGATTATTAATTCGAGCAGAATTAGGTAATCCGGGATCTTTAATTGGTGATGATCAAATTTATAATACTATTGTAACTGCTCATGCTTTTATTATAATTTTTTTTATAGTTATACCCATTATAATCGGAGGATTTGGAAATTGATTAATCCCTCTTATATTGGGAGCCCCTGATATAGCTTTCCCCCGAATAAATAATATAAGTTTTTGACTACTTCCCCCCTCCTTAACATTACTTATTTCAAGTAGAATCGTAGAAAATGGAGCAGGAACAGGATGAACAGTTTATCCCCCACTTTCATCTAATATTGCTCATAGAGGCAGTTCTGTAGATTTAGCTATCTTTTCCTTACATTTAGCAGGTATTTCTTCTATTTTAGGAGCTATTAATTTTATTACAACAATTATTAATATACGATTAAATAAATTAATATTTGATCAAATACCTTTATTTGTGTGAGCTGTAGGTATTACAGCATTTTTATTACTTCTTTCATTACCTGTTTTAGCAGGAGCTATTACAATACTCTTAACTGATCGAAATCTTAATACTTCTTTTTTTGATCCCGCAGGAGGGGGTGACCCTATTCTCTATCAACATTTATTT
>IBILP2236-20|Drasteria cailino|COI-5P|OQ563222
AACATTATATTTTATTTTTGGAATTTGAGCAGGAATAGTAGGAACTTCATTAAGTTTACTTATTCGAGCTGAATTAGGAAACCCAGGATCTTTAATTGGTGATGATCAAATTTATAATACTATTGTTACAGCACATGCTTTTATTATAATTTTTTTTATAGTTATACCTATTATAATCGGAGGATTTGGTAATTGACTAGTTCCTTTAATATTAGGAGCTCCTGATATAGCTTTTCCTCGAATAAATAATATAAGTTTTTGACTACTTCCCCCTTCATTAACATTATTAATTTCTAGAAGAATTGTAGAAAATGGAGCAGGAACTGGATGAACAGTCTATCCACCCCTTTCATCCAATATTGCCCATAGAGGAAGATCTGTTGATTTAGCTATTTTTTCATTACATTTAGCTGGAATTTCATCAATTTTAGGAGCTATTAATTTTATTACTACTATTATTAACATACGATTAAATAATTTAATATTTGATCAAATACCTTTATTTGTTTGAGCTGTAGGAATTACTGCTTTTCTTTTATTACTTTCTTTACCTGTATTAGCAGGAGCTATTACTATATTATTAACAGATCGAAATTTAAATACTTCATTTTTTGATCCTGCTGGAGGAGGAGATCCAATTTTATATCAACACTTATTT
>IBILP2251-20|Acrobasis bithynella|COI-5P|OQ563051
AACTTTATATTTTATTTTTGGAATTTGATCAGGAATAGTAGGTACATCTTTAAGTCTTTTAATTCGTGCTGAATTAGGAACTCCTGGATCTTTAATTGGGGATGATCAAATTTATAATACTATTGTTACTGGACATGCTTTTATTATAATTTTTTTTATAGTAATACCTATTATAATTGGAGGATTTGGAAATTGATTAATTCCTTTAATATTAGGAGCTCCTGATATAGCTTTCCCTCGAATAAATAATATAAGATTTTGACTTTTACCCCCTTCTTTAACTTTATTAATTTCAAGAAGAATTGTAGAAAATGGAGCTGGAACAGGATGAACTGTTTATCCCCCTCTTTCTTCTAATATTGCACATAGAGGAAGATCAGTTGATTTAGCAATTTTTTCTTTACATTTAGCTGGAATTTCTTCAATTTTAGGAGCTATTAACTTTATTACAACTATTATTAATATAAAATTAAATGGTTTATCTTTTGACCAAATACCATTATTTGTTTGAGCAGTTGGAATTACTGCTTTATTATTATTATTATCTTTACCAGTTTTAGCTGGAGCTATTACTATATTATTAACAGATCGAAATCTTAATACATCTTTTTTTGATCCTGCTGGGGGAGGAGATCCAATTCTTTATCAACATTTATTT
>IBILP244-17|Xestia c-nigrum|COI-5P|OQ564124
AACATTATATTTTATTTTTGGAATTTGAGCAGGAATAGTAGGAACTTCTTTAAGATTATTAATTCGAGCTGAATTAGGAAACCCTGGATCTTTAATTGGAGATGATCAAATTTATAATACTATTGTTACAGCACATGCTTTTATTATAATTTTTTTTATAGTAATACCTATTATAATTGGAGGATTTGGTAATTGACTTGTTCCTTTAATATTAGGAGCCCCAGATATAGCATTTCCTCGAATAAATAATATAAGTTTTTGACTTCTACCCCCCTCTTTAACTCTTTTAATTTCAAGAAGAATTGTAGAAAATGGAGCAGGAACAGGATGAACAGTGTACCCCCCACTTTCATCCAATATTGCTCATGGAGGAAGATCAGTAGATCTTGCTATTTTTTCCCTTCATTTAGCTGGAATTTCTTCTATTTTAGGAGCCATTAATTTTATTACTACAATTATTAATATACGATTAAACAGTTTATCATTTGATCAAATACCCTTATTTATTTGAGCAGTAGGAATTACTGCTTTTTTATTATTATTATCTTTACCTGTTTTAGCTGGAGCTATTACTATACTTTTAACAGATCGAAATTTAAATACATCTTTTTTTGATCCAGCAGGAGGAGGAGATCCTATTTTATACCAACATTTATTT
>IBILP2998-20|Epischnia prodromella|COI-5P|OQ562221
AACTTTATACTTTATTTTTGGAATTTGATCTGGAATAGTAGGAACTTCTTTAAGTCTCTTAATTCGAGCTGAATTGGGAACTCCAGGGTCTTTAATTGGAGATGATCAAATTTATAATACTATTGTAACTGGTCATGCTTTTATTATAATTTTTTTTATAGTTATACCTATTATAATTGGGGGATTTGGAAACTGATTAGTTCCTTTAATATTAGGGGCTCCAGATATAGCCTTCCCTCGAATAAATAATATAAGATTTTGACTCTTACCCCCCTCTCTTACATTATTAATTTCAAGAAGAATTGTAGAAAATGGAGCAGGAACAGGATGAACAGTTTACCCCCCCCTATCATCCAATATTGCCCATGGAGGTAGTTCTGTAGACTTAGCTATTTTTTCCCTTCATTTAGCAGGAATCTCATCAATTTTAGGAGCTATTAATTTTATTACAACTATTATTAATATAAAATTAAATGGTTTATCATTTGACCAAATACCATTATTCGTATGAGCTGTTGGAATTACAGCTTTATTATTACTATTATCCCTTCCAGTATTAGCTGGAGCTATTACCATATTATTAACAGATCGAAATTTAAATACCTCATTTTTTGACCCTGCAGGGGGGGGAGATCCTATTTTATATCAACATTTATTC
>IBILP305-17|Amephana aurita|COI-5P|OQ563912
AACTTTATATTTTATTTTTGGTATTTGAGCAGGAATAGTAGGAACTTCATTAAGATTACTAATTCGAGCTGAATTAGGAACCCCTGGATCTTTAATTGGAGATGATCAAATTTATAATACTATTGTTACAGCTCATGCTTTTATTATAATTTTTTTTATAGTAATACCAATTATAATTGGTGGATTCGGAAATTGACTTGTACCTTTAATATTAGGAGCTCCTGATATAGCTTTCCCCCGAATAAATAACATAAGCTTTTGATTATTGCCCCCCTCTCTTACTTTATTAATTTCAAGAAGAATTGTAGAAAATGGAGCAGGAACAGGATGAACAGTTTATCCCCCACTTTCATCTAATATTGCTCATGGAGGAAGCTCTGTAGATTTAGCCATTTTTTCCCTTCACTTGGCTGGTATTTCATCAATTTTAGGAGCAATTAATTTTATTACCACAATTATTAATATACGATTAAATAATTTATCTTTTGATCAAATACCTTTATTTATTTGAGCAGTAGGTATTACAGCATTTTTATTATTATTATCATTACCTGTATTAGCTGGAGCTATTACAATATTATTAACTGATCGTAATTTAAATACATCTTTTTTTGATCCAGCTGGAGGAGGAGATCCTATCCTTTATCAACATTTATTT
>IBILP3097-22|Episema grueneri|COI-5P|OQ562455
AACATTATATTTTATTTTTGGAATTTGAGCTGGTATAGTAGGAACTTCACTAAGACTATTAATCCGAGCAGAACTAGGAACCCCAGGATCTTTAATTGGAGATGATCAAATTTATAATACTATTGTCACAGCTCATGCTTTTATTATAATTTTTTTTATAGTTATACCAATTATAATTGGAGGATTTGGTAATTGACTTGTACCTTTAATATTAGGAGCCCCAGATATAGCTTTCCCACGAATAAATAATATAAGTTTTTGACTTCTCCCCCCCTCTTTAACTTTATTAATTTCAAGAAGAATTGTAGAAAATGGAGCAGGAACAGGATGAACAGTATATCCCCCCCTTTCATCTAATATTGCCCACGGAGGTAGATCTGTAGATTTAGCTATTTTCTCACTTCATTTAGCGGGAATTTCTTCTATTTTAGGGGCAATTAATTTTATTACAACAATTATTAATATACGATTAAATAATTTATCTTTTGATCAAATACCTTTATTTATTTGAGCTGTAGGAATCACAGCATTTTTATTATTATTATCTTTACCTGTCTTAGCTGGAGCTATTACTATACTTTTAACAGATCGTAATTTAAATACATCTTTTTTTGACCCTGCTGGTGGGGGAGATCCAATTTTATACCAACATTTATTT
>IBILP311-17|Zelleria oleastrella|COI-5P|OQ563067
TACATTATATTTTATTTTTGGAATTTGATCAGGTATAGTTGGAACATCTTTAAGATTATTAATTCGAGCAGAATTAGGAAATCCAGGTTCTTTAATTGGAGATGATCAAATTTATAATACTATTGTTACAGCTCATGCTTTTATTATAATTTTTTTTATAGTAATACCTATTATAATTGGAGGTTTTGGAAATTGATTAGTTCCATTAATATTAGGAGCTCCTGATATAGCTTTCCCTCGAATAAATAATATGAGATTTTGATTACTCCCCCCCTCATTAACTTTATTAATCTCAAGAAGAATTGTAGAAAATGGAGCAGGAACTGGATGAACAGTTTATCCCCCTTTATCTTCTAATATTGCTCATGGAGGAAGATCTGTAGATTTAGCAATTTTTTCTTTACATTTAGCTGGAATTTCATCTATTTTAGGAGCAATTAATTTTATTACAACTATTATTAATATAAAAAGTAATGGAATATCATATGATCAAATACCTTTATTTGTATGAGCAGTAGGAATTACTGCATTATTATTACTTCTATCTTTACCAGTTTTAGCAGGTGCTATTACTATACTTTTAACAGATCGAAATCTAAATACTTCTTTTTTTGATCCAGCTGGAGGAGGAGATCCAATTCTTTATCAACATTTATTT
>IBILP3137-22|Coleophora zelleriella|COI-5P|OQ563873
AACATTATATTTTATTTTTGGAATTTGAGCAGGAATAGTTGGAACTTCTTTAAGCTTATTAATTCGAGCTGAATTAGGAAATCCAGGTTCTTTAATTGGAGATGATCAAATTTATAATACAATTGTAACAGCTCATGCTTTTATTATAATTTTCTTTATGGTAATACCAATTATAATTGGAGGATTTGGAAATTGATTAGTACCATTAATATTAGGAGCTCCTGATATAGCATTCCCCCGAATAAATAATATAAGATTCTGACTTTTACCCCCCTCATTAACATTATTAATTTCAAGAAGAATAGTAGAAACAGGTACTGGTACCGGTTGAACAGTTTATCCCCCACTATCATCTAATATTGCTCATAGAGGTAGATCAGTAGACTTATCAATTTTTTCCCTCCACTTAGCTGGAATTTCTTCTATTTTAGGTGCAATTAATTTTATCACTACTATTATTAATATACGATTAAATAATTTATCATTTGATCAATTACCTTTATTTATTTGAGCTGTAGGTATTACAGCTATTCTTCTCCTCCTTTCTCTTCCTGTTTTAGCAGGAGCTATTACCATATTATTAACAGATCGTAATTTAAATACCTCTTTTTTTGACCCTGCAGGAGGAGGAGATCCTATCTTATATCAACATTTATTT
>IBILP3156-22|Aethes beatricella|COI-5P|OQ562472
AACATTATATTTTATTTTCGGTATTTGAGCAGGTATAGTAGGAACTTCTTTAAGACTTTTAATTCGAGCTGAATTAGGTAATCCAGGGTCATTAATTGGAGATGATCAAATTTACAATACTATTGTTACAGCTCATGCCTTTATTATAATTTTTTTTATAGTTATACCTATTATAATTGGAGGATTTGGAAATTGATTAGTCCCTCTAATATTAGGAGCTCCAGATATAGCCTTCCCACGTATAAATAATATAAGTTTTTGATTATTACCACCTTCTATTATATTATTAATTTCAAGAAGAATCGTAGAAAATGGAGCAGGAACAGGATGAACAGTATACCCCCCACTTTCATCTAATATTGCCCATAGTGGAAGATCAGTTGATCTTGCAATTTTCTCTCTTCATTTAGCTGGTATTTCTTCAATTCTAGGAGCCGTAAATTTTATTACAACTATTATTAATATACGACCAAATAATATAAAATTAGATCAAATACCATTATTTGTATGAGCTGTAGGAATTACAGCCTTATTATTACTATTATCCCTTCCTGTATTAGCTGGAGCTATTACTATACTACTAACTGATCGTAATTTAAATACATCATTTTTTGATCCTGCTGGTGGAGGAGATCCAATTTTATATCAACATTTATTT
>IBILP321-17|Autographa gamma|COI-5P|OQ562511
AACTTTATATTTTATTTTTGGTATTTGAGCTGGAATAGTTGGTACATCTTTAAGATTACTAATTCGAGCAGAATTAGGAACCCCTGGATCTTTAATTGGTGATGATCAAATTTATAATACTATTGTTACAGCTCATGCATTTATTATAATTTTTTTTATAGTTATGCCTATTATAATTGGAGGATTTGGTAATTGACTCGTTCCTCTAATATTAGGAGCTCCTGATATAGCTTTCCCTCGTATAAATAACATAAGTTTTTGACTTTTACCCCCATCTTTAACTCTTTTAATTTCTAGAAGAATTGTAGAAAATGGAGCTGGTACTGGATGAACAGTTTATCCCCCACTTTCATCTAATATCGCCCATGGTGGAAGATCTGTTGATTTAGCTATTTTTTCTTTACATTTAGCTGGAATTTCATCAATTTTAGGAGCAATTAATTTTATTACAACAATTATTAATATACGATTAAATAGTTTATCTTTTGATCAAATACCTTTATTTATCTGAGCTGTTGGAATTACAGCTTTCCTTTTATTACTTTCTTTACCTGTTTTAGCAGGGGCAATTACTATACTTTTAACAGATCGTAATTTAAATACTTCTTTTTTTGATCCTGCTGGAGGAGGAGACCCAATCTTATACCAACATTTATTT
>IBILP355-17|Cabera pusaria|COI-5P|OQ563384
AACTTTATATTTTATTTTTGGAATTTGAGCAGGAATAGTAGGAACTTCACTAAGTTTATTAATTCGAGCAGAATTAGGAACTCCAGGATCTTTAATTGGAGATGATCAAATTTATAATACTATTGTTACTGCCCATGCCTTTATTATAATTTTTTTTATAGTTATACCAATTATAATTGGAGGATTTGGTAATTGATTAGTACCCTTAATATTAGGAGCTCCAGATATAGCATTCCCACGAATAAATAATATAAGATTTTGATTACTACCTCCTTCAATCACACTATTAATTTCAAGTAGAATTGTAGAAAATGGAGCAGGAACAGGATGAACAGTTTATCCACCTTTATCATCTAATATTGCTCATGGTGGAAGTTCAGTTGATTTAGCTATTTTTTCTTTACATTTAGCTGGAATTTCATCAATTTTAGGAGCTATTAATTTTATTACAACAATTATTAATATACGATTAAATAACCTTTCATTTGATCAAATACCTTTATTTGTATGAGCTGTAGGTATTACAGCATTTTTATTATTATTATCCTTACCTGTATTAGCTGGAGCTATTACTATATTATTAACTGATCGAAATTTAAATACTTCATTTTTTGATCCTGCTGGAGGAGGTGACCCTATTCTTTATCAACATTTATTT
>IBILP384-17|Macaria liturata|COI-5P|OQ563463
AACTTTATATTTTATTTTCGGAATTTGAGCAGGAATAGTAGGAACTTCTTTAAGATTACTAATTCGAGCAGAATTAGGTAACCCCGGCTCATTAATTGGAGATGACCAAATTTATAATACTATTGTTACAGCTCATGCCTTTATTATAATTTTTTTTATAGTAATACCAATCATAATTGGAGGATTTGGAAATTGACTAGTACCCCTTATACTAGGAGCCCCTGATATAGCATTCCCACGAATAAATAATATAAGATTTTGACTCTTACCCCCCTCAATCACACTTTTAATTTCAAGAAGAATTGTAGAAAATGGAGCTGGAACTGGATGAACAGTTTACCCCCCCTTATCCTCTAATATCGCTCACGGAGGAAGCTCAGTTGATTTAGCCATTTTTTCATTACATTTAGCAGGAATTTCATCAATTTTAGGAGCTATTAATTTTATTACAACAATTATTAATATACGACTAAATAATTTATCTTTCGATCAAATACCATTATTTGTTTGAGCTGTAGGAATTACAGCTTTTCTTTTATTACTATCTCTACCTGTATTAGCTGGAGCAATTACAATATTATTAACAGACCGAAATTTAAATACATCATTTTTTGACCCTGCTGGGGGAGGTGACCCAATCCTATACCAACATTTATTT
>IBILP417-17|Catocala elocata|COI-5P|OQ564078
AACTTTATATTTTATTTTTGGGATTTGAGCAGGAATAGTGGGAACTTCATTAAGATTATTAATTCGAGCTGAATTAGGTAATCCTGGTTCTTTAATTGGAGATGATCAAATTTATAATACTATTGTTACAGCTCATGCTTTTATTATAATTTTTTTCATAGTAATACCAATTATAATTGGAGGATTTGGTAATTGACTAGTACCTTTAATATTAGGAGCTCCTGATATAGCTTTTCCTCGTATAAATAATATAAGTTTTTGACTTCTACCCCCCTCATTAACTTTATTAATTTCAAGAAGAATTGTAGAAAATGGAGCAGGAACTGGATGAACAGTTTACCCCCCTCTTTCCTCTAATATTGCCCATAGAGGTAGTTCAGTAGATTTAGCTATTTTTTCCTTACATTTAGCTGGAATTTCTTCAATCCTAGGAGCTATTAATTTTATTACTACAATTATTAACATACGACTTAATAATTTAATATTTGATCAAATACCCCTATTTATTTGAGCTGTAGGAATTACTGCATTTCTTCTTCTTCTTTCATTACCAGTATTAGCTGGAGCTATTACTATACTTTTAACTGATCGAAATTTAAATACTTCTTTTTTTGACCCAGCTGGAGGGGGAGATCCTATTTTATATCAACATTTATTT
>IBILP421-17|Carcina quercana|COI-5P|OQ562691
TACTTTATACTTTATTTTCGGAATTTGAGCAGGTATAGTGGGAACTTCTTTAAGTTTATTAATTCGAGCAGAATTAGGTAATCCTGGATCTTTAATCGGAGATGATCAAATTTATAATACTATTGTAACAGCCCATGCCTTTATTATAATTTTTTTCATAGTTATGCCTATTATAATTGGAGGATTTGGAAACTGATTAGTTCCTTTAATACTAGGAGCCCCTGATATAGCTTTCCCACGAATAAATAATATAAGTTTTTGATTATTACCCCCCTCTCTTACTCTCCTTATTTCAAGAAGAATCGTTGAAACTGGGGCTGGAACAGGATGAACGGTGTACCCCCCCCTTTCATCTAATATTGCCCACAGAGGAAGATCTGTTGATTTAGCTATTTTTTCTCTTCACTTAGCTGGTATTTCATCTATTTTAGGAGCTATTAACTTTATTACAACAATTATTAACATACGACTTAATAATATATCTTTTGATCAAATACCTTTATTTGTTTGAGCTGTTGGAATTACTGCATTATTATTACTTTTATCTTTACCAGTTTTAGCAGGAGCTATTACCATATTATTAACAGATCGAAACTTAAACACTTCTTTTTTTGATCCAGCCGGAGGAGGAGATCCTATTCTTTATCAACACTTATTT
>IBILP432-17|Moma alpium|COI-5P|OQ562103
AACTTTATATTTTATTTTTGGAATTTGAGCAGGAATAGTAGGAACTTCATTAAGATTGCTAATTCGAGCTGAATTAGGAAACCCCGGATCTTTAATTGGAGATGATCAAATCTATAATACTATTGTTACTGCACATGCTTTTATTATAATTTTCTTTATAGTTATACCTATTATAATTGGAGGATTTGGAAATTGACTTGTTCCTTTAATATTAGGAGCCCCAGATATAGCTTTCCCCCGAATAAACAATATAAGTTTTTGACTTTTACCCCCCTCTCTTACCCTTTTAATTTCAAGAAGAATTGTAGAAAATGGAGCAGGAACTGGTTGAACAGTGTACCCACCACTTTCTTCCAATATTGCCCATAGAGGAAGTTCTGTTGACTTAGCTATTTTTTCCCTACACTTAGCTGGAATTTCATCAATTTTAGGAGCTATTAATTTTATTACGACAATTATCAATATACGATTAAATAATTTATCTTTTGATCAAATACCATTATTTGTTTGAGCTGTAGGAATTACAGCATTTTTATTACTTTTATCCTTACCAGTTTTAGCAGGAGCCATTACTATACTCCTAACTGATCGTAATTTAAATACATCTTTTTTTGACCCTGCTGGAGGAGGAGACCCAATTCTTTATCAACATTTATTT
>IBILP449-17|Leucoma salicis|COI-5P|OQ564242
AACACTTTACTTTATTTTTGGTATTTGAGCAGGTATAATTGGAACATCTCTCAGATTATTAATTCGAGCTGAATTAGGAAACCCAGGATCATTAATCGGTAATGATCAAATTTATAACACTATTGTAACAGCTCATGCTTTCATTATAATTTTTTTCATGGTAATACCTATTATAATAGGAGGATTTGGAAATTGATTAATCCCACTTATATTAGGAGCACCTGATATAGCATTTCCACGAATAAATAACATAAGTTTTTGACTTCTGCCCCCTTCTTTGACCCTTTTAATTTCAAGAAGAATTGTTGAAAATGGAGCTGGAACAGGATGAACAGTTTACCCCCCACTTTCATCTAATATTGCCCATAGTGGAAGATCTGTAGATTTAGCCATCTTTTCTTTACATTTAGCTGGAATTTCTTCAATCTTAGGAGCAATTAACTTCATTACAACAATTATTAACATACGACTAAATAACCTCTCATTTGATCAAATACCTCTATTTGTTTGAGCAGTGGGAATTACAGCTTTCCTTCTTCTTCTCTCTTTACCAGTATTAGCTGGAGCTATTACTATATTATTAACTGACCGTAATTTAAATACATCCTTTTTTGACCCTGCTGGAGGAGGAGACCCAATCTTATATCAACATTTATTT
>IBILP479-19|Laothoe populi|COI-5P|OQ563937
AACATTATACTTTATTTTTGGAATTTGAGCAGGAATAGTAGGAACATCATTAAGATTATTAATTCGAGCAGAATTAGGAAATCCAGGATCTTTAATTGGAGATGATCAAATTTACAATACAATTGTTACAGCTCATGCATTTATTATAATTTTTTTTATAGTTATACCTATTATAATTGGAGGTTTTGGAAATTGATTAGTACCTTTAATACTAGGAGCCCCTGATATAGCTTTCCCCCGAATAAATAATATAAGATTTTGACTCTTACCCCCCTCTTTAACCCTTCTTATTTCAAGAAGAATTGTAGAAAATGGGGCTGGAACTGGATGAACAGTTTATCCACCTTTATCATCTAATATTGCTCACAGAGGTAGATCTGTTGATTTAGCTATTTTTTCCCTTCATTTAGCTGGAATTTCCTCAATTTTAGGAGCAATTAATTTCATTACTACAATCATTAATATACGAATTAATAATATATCATTTGATCAAATACCTTTATTTGTTTGGGCAGTTGGAATCACAGCATTTTTATTATTACTTTCTTTACCGGTATTAGCTGGAGCTATTACTATATTATTAACTGACCGAAATTTAAATACATCATTTTTTGACCCTGCTGGAGGAGGGGATCCAATTTTATATCAACATTTATTT
>IBILP493-19|Tyria jacobaeae|COI-5P|OQ563228
AACATTATATTTTATTTTTGGAATTTGGGCAGGAATAGTTGGAACTTCATTAAGTATGTTAATTCGAGCTGAATTAGGAAATCCAAGATCTTTAATTGGAGATGATCAAATTTATAATACTATCGTAACGGCTCATGCTTTTATTATAATTTTTTTTATAGTTATACCAATCATAATTGGAGGATTTGGTAACTGACTAATTCCCTTAATATTAGGAGCTCCTGATATAGCTTTCCCTCGAATAAATAATATAAGTTTCTGACTTTTACCCCCTTCTTTAACTTTATTAATTTCAAGAAGAATTGTAGAAAATGGAGCAGGTACAGGATGAACAGTTTATCCCCCCCTTTCATCTAATATTGCTCATAGAGGAAGTTCTGTAGATTTAGCTATTTTCTCATTACATTTAGCCGGAATCTCATCAATTTTAGGGGCTATTAATTTTATTACCACAATTATCAATATACGATTAAATAATTTATCATTTGATCAAATACCTTTATTTGTTTGATCTGTTGGAATTACAGCTTTCCTATTATTACTTTCATTACCTGTATTAGCAGGAGCTATTACTATATTATTAACAGATCGAAATTTAAATACATCATTTTTTGATCCTGCAGGAGGTGGAGATCCAATTCTTTATCAACATTTATTT
>IBILP511-19|Cucullia lychnitis|COI-5P|OQ564065
AACTCTATACTTCATTTTTGGTATTTGAGCAGGAATAGTAGGAACTTCATTAAGATTATTAATTCGAGCAGAATTAGGTACCCCTGGGTCTTTAATTGGAGATGATCAAATTTATAATACTATTGTTACAGCTCATGCCTTTATTATAATTTTTTTTATAGTAATACCTATTATAATTGGAGGATTTGGAAATTGATTAGTTCCTCTTATATTAGGAGCTCCTGATATAGCTTTTCCTCGAATAAATAATATAAGTTTCTGACTTCTTCCCCCATCTTTAACTTTATTAATTTCAAGTAGAATTGTAGAAAACGGAGCAGGAACAGGATGAACAGTGTACCCCCCACTTTCATCTAATATTGCTCACGGAGGCAGTTCTGTCGATCTTGCTATTTTCTCTCTTCATTTAGCTGGAATTTCCTCAATTCTTGGTGCTATTAATTTTATTACCACAATTATTAATATACGTTTAAATAATTTATCTTTTGATCAAATACCACTATTTATTTGAGCTGTTGGAATTACTGCATTTTTACTTTTACTTTCATTGCCTGTTTTAGCAGGAGCTATTACTATACTTTTAACTGATCGTAATTTAAATACATCTTTTTTTGATCCAGCTGGAGGAGGTGATCCAATTTTATATCAACACTTATTT
>IBILP559-19|Trigonophora haasi|COI-5P|OQ563741
AACATTATATTTTATTTTTGGTATTTGAGCTGGAATAGTAGGAACTTCTTTAAGATTACTAATTCGTGCTGAATTAGGAAACCCCGGGTCTTTAATTGGTGATGATCAAATTTATAATACTATTGTTACAGCTCATGCTTTTATTATAATTTTTTTTATAGTAATACCTATTATAATTGGAGGATTTGGAAATTGACTTGTACCTTTAATATTAGGAGCTCCAGATATAGCATTCCCACGAATAAATAATATAAGTTTTTGACTTCTTCCCCCATCTTTAACATTATTGATTTCAAGAAGAATTGTAGAAAATGGTGCAGGAACTGGATGAACAGTATACCCCCCTCTTTCCTCTAATATTGCTCATGGGGGTAGTTCTGTAGATTTAGCTATTTTTTCCCTTCATTTAGCTGGAATCTCTTCTATTTTAGGAGCTATTAACTTTATCACAACAATTATTAATATACGATTAAATAATTTATCTTTTGATCAAATACCTTTATTTATTTGAGCTGTAGGAATTACTGCATTTTTATTACTTTTATCATTACCTGTTCTAGCAGGAGCTATTACTATATTATTAACTGATCGAAATTTAAACACATCATTTTTTGATCCTGCAGGAGGAGGAGATCCAATCTTATATCAACATCTATTT
>IBILP569-19|Crombrugghia laetus|COI-5P|OQ563887
AACATTATATTTTATATTCGGAATTTGGGCAGGAATAATTGGAACATCATTAAGATTATTAATTCGAGCTGAATTAGGAAACCCAGGATCTCTAATTGGGGATGATCAAATTTATAACTCAATTGTAACAGCTCATGCTTTTATTATAATTTTCTTTATAGTAATACCTATTATAATTGGGGGATTTGGAAATTGATTAGTTCCTTTAATATTAGGAGCTCCTGATATAGCCTTTCCTCGAATAAATAATATAAGATTCTGACTTCTTCCCCCTTCAATCTTATTGCTAATTTCAAGAAGAATCGTAGAAAATGGAGTTGGAACTGGATGAACTGTTTATCCTCCTTTATCTTCTAACATTGCTCATAGAGGGCCTTCTGTTGATTTAGCTATCTTTTCTTTACATTTAGCTGGAATTTCTTCTATTTTAGGGGCAATTAATTTTATCTCAACAATTATTAATATACGATTAAATAAAATAATATTTGATCAACTCCCCTTATTTATTTGGGCAGTATGAATTACAGCAGTACTTTTACTCTTATCATTGCCTGTTTTAGCAGGAGCAATTACTATATTATTAACTGATCGAAATCTTAATACTTCATTTTTTGATCCAGCAGGAGGAGGAGATCCAATTTTATACCAACATTTATTT
>IBILP653-19|Eutelia adulatrix|COI-5P|OQ563826
AACTTTATATTTTATTTTTGGAATTTGAGCAGGAATAGTAGGAACTTCTTTAAGATTATTAATTCGAGCAGAATTAGGTAATCCAGGTTCATTAATTGGTGATGATCAAATTTATAATACTATTGTAACAGCTCATGCTTTTATTATAATTTTTTTTATAGTAATACCTATTATAATTGGAGGATTCGGAAATTGATTAGTACCTTTAATATTAGGAGCTCCTGATATAGCTTTCCCCCGAATAAACAATATAAGATTTTGACTTCTTCCACCTTCTCTTACCCTTTTAATTTCAAGAAGAATTGTAGAAAATGGAGCAGGAACAGGATGAACAGTTTACCCCCCACTTTCATCTAATATTGCCCATGGAGGAAGATCTGTAGACTTAGCTATTTTTTCTCTTCATTTAGCTGGTATTTCATCAATTTTAGGAGCAATTAATTTTATTACAACTATTATTAATATACGATTAAATAATTTATCATTTGATCAAATACCTTTATTTGTTTGAGCAGTAGGTATTACAGCATTCTTACTTTTACTTTCTTTACCAGTATTAGCTGGAGCTATTACTATATTATTAACAGATCGTAATTTAAATACTTCATTTTTTGATCCTGCTGGAGGAGGAGATCCAATTCTTTACCAACATTTATTT
>IBILP668-19|Scopula minorata|COI-5P|OQ562257
AACATTATATTTTATTTTTGGAATTTGAGCAGGAATAGTAGGAACATCCCTTAGATTATTAATTCGAGCTGAATTAGGAAATCCAGGATCTTTAATTGGAGATGATCAAATTTATAATACTATTGTAACAGCTCATGCTTTTATTATAATTTTTTTTATAGTTATACCTATTATAATTGGGGGATTTGGAAATTGATTAGTTCCATTAATATTAGGAGCTCCGGATATGGCTTTTCCTCGTATAAATAATATGAGATTTTGATTATTACCCCCTTCTTTAACTCTTTTAATTTCAAGAAGAATTGTAGAAAATGGAGCAGGAACTGGATGAACTGTTTACCCCCCTTTATCGTCTAATATTGCTCATGGAGGAAGTTCAGTTGATTTAGCAATTTTTTCTTTACATTTAGCTGGAATTTCATCAATTTTAGGGGCAATTAATTTTATTACTACTATTATTAATATACGATTAAATAATATGTCATTTGATCAATTACCATTATTTGTATGAGCTGTAGGTATTACTGCATTTTTATTATTATTATCTTTACCTGTTTTAGCGGGAGCTATTACTATATTATTAACTGATCGAAACTTAAATACTTCATTTTTTGATCCAGCTGGAGGAGGAGATCCAATTTTATACCAACACTTATTT
>IBILP676-19|Helcystogramma lutatella|COI-5P|OQ562307
AACTTTATATTTTATTTTTGGAATTTGAGCAGGTATATTAGGAACTTCTCTTAGATTATTAATTCGAGCAGAATTAGGTAATCCTGGATCTCTAATTGGAGATGATCAAATTTATAATACAATTGTTACAGCTCATGCTTTTATTATAATTTTTTTTATAGTTATACCTATTATAATTGGAGGATTTGGAAATTGATTAGTTCCATTAATATTAGGAGCTCCTGATATAGCTTTCCCTCGTATAAATAATATAAGATTTTGATTATTACCTCCCTCTTTAACATTATTAATTTCTAGAAGAATTGTAGAAAATGGAGCAGGAACAGGATGAACAGTTTACCCCCCACTATCATCTAATATCGCCCATGGAGGAAGATCAGTAGACTTAGCAATTTTTTCTTTACATTTAGCTGGTATTTCATCAATCTTAGGAGCAATTAATTTTATTACAACTATTATTAATATACGAATAAATAACTTATCTTTTGATCAAATACCATTATTTGTTTGATCAGTAGGAATTACAGCACTACTTTTATTACTTTCTTTACCTGTTTTAGCTGGAGCTATTACAATATTATTAACTGATCGAAATTTAAATACATCATTTTTTGACCCCGCTGGAGGAGGAGATCCAATTTTATACCAGCATTTATTT
>IBILP679-19|Spatalia argentina|COI-5P|OQ562884
AACACTATACTTTATTTTTGGAATTTGAGCAGGAATAGTAGGAACTTCTTTAAGTTTATTAATTCGAGCAGAATTAGGAAACCCTGGATCATTAATTGGAAATGATCAAATTTATAATACTATCGTAACAGCTCATGCCTTTATTATAATTTTTTTTATAGTGATACCTATTATAATTGGAGGATTTGGAAATTGATTAATTCCTCTTATATTAGGAGCCCCAGATATAGCATTCCCCCGAATAAATAATATAAGCTTTTGACTTTTACCCCCCTCTCTTACCCTCTTAATTTCAAGAAGTATTGTTGAAAATGGAGCAGGTACTGGTTGAACCGTATATCCCCCCCTTTCTTCTAATATCGCCCATGGTGGAAGTTCTGTTGACTTAGCTATTTTTTCCCTTCATTTAGCTGGAATTTCCTCTATTTTAGGGGCAATTAATTTTATTACCACTATTATTAATATACGACTTAATAATATATCTTTTGATCAAATACCCTTATTTATCTGAGCTGTCGGAATTACAGCTTTTTTATTACTTTTATCCCTTCCTGTTTTAGCTGGAGCTATCACTATACTCCTTACAGATCGTAATCTTAATACTTCTTTTTTTGACCCTGCTGGAGGAGGAGATCCAATTTTATACCAACATTTATTT
>IBILP747-19|Tinea columbariella|COI-5P|OQ562819
AACTCTTTATTTTATTTTTGGAATTTGATCTGGAATAATAGGAACTTCTTTAAGACTTTTAATTCGAACAGAATTAGGAAATCCAGGATTATTAATTGGAGATGATCAAATTTATAATACTATTGTAACAGCTCATGCTTTTATTATAATTTTTTTTATAGTAATGCCAATTATAATTGGAGGATTTGGAAATTGATTAGTTCCTTTAATATTAGGAGCCCCTGATATAGCTTTCCCTCGACTTAATAATATAAGTTTTTGATTACTCCCCCCTTCATTATTACTTTTAACTTCTAGAGGAATTGTAGAAAATGGTGCAGGAACTGGATGAACAGTATATCCCCCTCTTTCATCTACTATTGCCCATAGAGGAGGATCAGTTGATTTAGCAATTTTTTCTCTTCATCTTGCAGGAATTTCTTCAATTCTTGGTGCAATTAATTTTATTACAACAGTAATTAATATACGACCTATAGGAATATCCTTTGATCAAATACCTTTATTTGTTTGAGCTGTTGTTATTACAGCAATTTTATTACTTTTATCATTACCTGTTTTAGCAGGAGCAATCACTATACTATTAACAGATCGAAATTTAAATACATCTTTTTTTGATCCTGCTGGAGGAGGAGATCCAATTCTTTACCAACATTTATTT
>IBILP750-19|Coleophora discordella|COI-5P|OQ562234
AACTTTATATTTTATTTTTGGAATTTGAGCAGGAATAGTTGGAACTTCTTTAAGTTTATTAATTCGAGCCGAATTAGGTAACCCTGGTTCTTTAATTGGAGATGATCAAATTTATAATACAATTGTAACAGCCCATGCTTTTATTATAATTTTTTTTATAGTTATACCCATTATAATTGGAGGATTTGGAAATTGATTAGTACCTTTAATATTAGGAGCACCTGATATAGCTTTCCCCCGAATAAATAATATAAGATTTTGATTACTGCCCCCCTCATTAACACTATTAATTTCAAGAAGAGTTGTAGAAAATGGTACAGGAACTGGTTGAACAGTTTACCCCCCCTTATCATCTAATATCGCTCATAGAGGAAGATCTGTTGACTTATCAATTTTTTCCCTTCATTTAGCTGGAATTTCATCCATTTTAGGGGCAATTAACTTTATTACAACTATTATTAATATACGATTAAATAATCTTTCCTTTGATCAATTACCACTATTTGTTTGATCTGTGGGAATTACAGCGCTTCTTCTACTCTTATCTTTACCTGTTTTAGCTGGAGCTATTACAATACTCTTAACTGATCGTAATTTAAATACATCATTTTTTGACCCTGCAGGAGGTGGAGACCCTATTTTATATCAACATTTATTT
>IBILP764-19|Scopula rufomixtaria|COI-5P|OQ562003
AACATTATATTTTATTTTTGGAATTTGAGCAGGAATAGTGGGAACTTCATTAAGTTTATTAATTCGAGCTGAACTAGGAAACCCTGGTTCTTTAATTGGAGATGATCAAATTTATAATACTATTGTTACAGCTCATGCTTTTATTATAATTTTTTTTATAGTTATACCTATTATAATTGGAGGATTTGGAAATTGATTAGTTCCTTTAATATTAGGAGCTCCTGATATAGCATTTCCTCGAATAAATAATATAAGATTTTGACTTTTACCTCCTTCTCTTACTCTTTTAATTTCAAGAAGAATTGTAGAAAATGGAGCAGGAACTGGATGAACTGTTTATCCACCTTTATCATCAAATATTGCTCATGGTGGAAGTTCTGTTGATTTAGCTATTTTTTCATTACATTTAGCTGGAATTTCTTCAATTTTAGGAGCAATTAATTTTATTACCACTATTATTAATATACGATTAAATAATATATCTTTTGATCAATTACCATTATTTGTTTGAGCTGTTGGAATTACTGCATTTTTACTTTTATTATCATTACCTGTATTAGCAGGAGCTATTACTATATTATTGACTGATCGAAATTTAAATACTTCATTTTTTGATCCTGCTGGAGGAGGAGATCCTATTTTATATCAACATTTATTT
>IBILP767-19|Cleorodes lichenaria|COI-5P|OQ563897
AACATTATATTTTATTTTTGGTATTTGAGCAGGAATAGTAGGAACTTCTCTAAGATTATTAATTCGAGCTGAATTAGGAAACCCCGGATCTTTAATTGGGGATGATCAAATCTATAATACTATTGTAACTGCTCACGCTTTCATTATAATTTTTTTTATAGTAATACCCATTATAATTGGGGGGTTTGGAAATTGACTAGTGCCTTTAATACTTGGAGCCCCTGATATAGCATTCCCACGAATAAATAATATAAGATTTTGATTATTGCCTCCATCCATTACATTATTAATTTCAAGAAGAATTGTAGAAACCGGAGCCGGCACTGGTTGAACAGTTTATCCCCCTTTATCTTCTAATATTGCACATGGCGGAAGTTCAGTAGATCTTGCTATTTTTTCATTACATTTAGCCGGTATTTCATCTATTTTGGGTGCTATTAACTTTATTACCACTATTATTAATATACGATTAAATAATTTATCATTTGATCAAATACCATTATTTGTTTGATCTGTTGGAATTACAGCATTTTTATTATTATTATCTTTACCTGTATTAGCTGGAGCTATTACTATATTATTAACTGATCGAAATTTAAATACATCATTTTTTGATCCTGCAGGAGGAGGAGATCCAATTTTATATCAACATTTATTT
>IBILP778-19|Cosmia trapezina|COI-5P|OQ562318
AACATTATATTTTATTTTTGGAATTTGAGCAGGAATAGTAGGAACTTCATTAAGACTATTAATTCGAGCTGAATTAGGAAACCCTGGATCTTTAATTGGTGATGATCAAATTTATAATACTATTGTCACAGCTCATGCTTTTATTATAATTTTTTTTATAGTAATGCCTATTATAATTGGAGGATTTGGAAATTGATTAGTACCTTTAATATTAGGAGCCCCAGATATAGCATTCCCTCGATTAAATAACATAAGTTTTTGATTACTTCCCCCCTCTTTAACCTTATTAATTTCAAGAAGAATTGTAGAAAATGGTGCTGGAACAGGATGAACAGTGTACCCCCCACTTTCATCTAATATTGCCCATGGAGGAAGTTCCGTAGATTTAGCTATTTTTTCCCTTCATTTAGCTGGTATTTCTTCTATTTTAGGAGCTATTAATTTTATTACTACAATCATTAATATACGATTAAATAATTTATCCTTTGATCAAATACCTTTATTTGTTTGAGCTGTAGGAATTACTGCATTTTTATTATTATTATCTTTACCTGTTTTAGCCGGAGCTATTACTATATTATTAACAGATCGAAATTTAAATACATCCTTCTTTGATCCTGCTGGAGGAGGAGACCCTATTTTATATCAACATTTATTT
>IBILP791-19|Lymantria monacha|COI-5P|OQ563913
AACATTATATTTTATTTTTGGTATTTGATCTGGTATAGTAGGAACTTCTCTTAGTTTATTAATCCGAGCTGAATTAGGAAATCCAGGATCATTAATTGGAAATGATCAAATTTATAATACGATTGTAACAGCTCATGCTTTTATTATAATTTTCTTTATAGTTATACCAATTATAATTGGAGGATTTGGAAATTGATTAGTACCTTTAATATTAGGGGCTCCAGATATAGCCTTCCCCCGTATAAATAATATAAGATTTTGATTACTACCCCCATCATTAACCCTTTTAATTTCAAGAAGAATTGTAGAAAATGGAGCCGGTACAGGATGAACAGTTTACCCCCCACTTTCATCAAATATTGCTCATGGAGGAAGATCAGTAGATTTAGCTATTTTTTCCCTTCATTTAGCTGGTATCTCATCAATTTTAGGAGCTATTAATTTTATTACTACAATTATTAATATGCGATTAACTAATCTATCATTCGATCAAATACCATTATTTATTTGAGCTGTAGGAATTACAGCTTTCCTTCTTTTATTATCATTACCTGTATTAGCAGGAGCTATTACTATATTATTAACTGATCGAAATTTAAATACATCATTTTTTGATCCTGCTGGAGGAGGAGATCCAATTCTTTATCAACACTTATTT
>IBILP800-19|Agonopterix liturosa|COI-5P|OQ562029
AACATTATATTTTATTTTTGGAATTTGAGCAGGAATAGTAGGGACATCTTTAAGATTATTAATTCGTGCTGAATTAGGTAATCCTGGATCTTTAATTGGAGATGATCAAATTTATAATACTATTGTTACAGCACATGCTTTTATTATAATTTTTTTTATAGTTATACCTATTATAATTGGAGGATTTGGAAATTGATTAGTTCCTTTAATATTAGGAGCCCCAGATATAGCTTTTCCACGTATAAATAATATAAGTTTTTGATTATTGCCCCCTTCTCTTACTCTTTTAATTTCAAGAAGAATTGTAGAAAATGGAGCAGGAACTGGATGAACAGTTTACCCCCCACTTTCATCAAATATTGCTCATGGAGGCAGATCTGTTGATTTAGCTATTTTTTCATTACATTTAGCAGGTATTTCATCAATTTTAGGTGCTATTAATTTCATTACCACTATTATTAATATACGATTAAATAATATATCTTTTGATCAATTACCATTATTTGTTTGAGCTGTAGGTATTACAGCTCTTTTATTATTATTATCTCTTCCTGTACTTGCAGGTGCAATTACTATACTTCTTACTGATCGTAATCTTAATACATCATTTTTCGATCCTGCTGGTGGGGGAGATCCAATTCTTTACCAACATTTATTT
>IBILP870-19|Callopistria juventina|COI-5P|OQ563881
AACCTTATATTTTATTTTTGGTATTTGAGCAGGTATAGTAGGAACTTCTTTAAGTTTATTAATTCGAGCTGAATTAGGAACCCCTGGATCATTAATTGGAGATGATCAAATTTATAATACTATTGTAACAGCACATGCTTTTATTATAATTTTTTTTATAGTAATACCTATTATAATTGGAGGATTTGGTAATTGACTAGTACCTTTAATATTAGGAGCCCCTGATATAGCTTTCCCCCGAATAAATAACATAAGTTTTTGATTACTTCCCCCCTCTTTAACTTTATTGATTTCAAGAAGAATTGTAGAAAATGGAGCAGGAACTGGATGAACAGTTTATCCTCCTTTATCTTCTAATATTGCCCATGGAGGAAGATCTGTAGATTTAGCTATCTTTTCTTTACATTTAGCTGGAATTTCCTCTATTTTAGGAGCTATTAATTTTATTACTACAATTATTAATATACGATTAAATAATTTATCATTTGATCAAATACCTTTATTTATTTGAGCAGTAGGAATTACAGCATTTTTATTATTACTATCTTTACCTGTATTAGCAGGAGCTATTACCATACTTCTAACTGATCGAAATTTAAATACATCATTTTTTGATCCAGCTGGTGGAGGTGATCCTATTTTATACCAACATTTATTT
>IBILP884-19|Marumba quercus|COI-5P|OQ564159
AACATTATATTTTATTTTTGGTATTTGAGCAGGAATAGTCGGAACTTCCTTAAGATTATTAATTCGAGCTGAATTAGGTAATCCAGGTTCTTTAATTGGAGATGATCAAATCTATAATACAATTGTAACAGCTCATGCTTTTATTATAATTTTTTTTATAGTAATACCTATTATAATTGGAGGATTTGGAAATTGATTAGTCCCTTTAATACTTGGAGCCCCTGATATGGCTTTCCCCCGAATAAATAATATAAGTTTTTGACTTCTTCCCCCTTCATTAACATTATTAATTTCTAGAAGTATTGTAGAAAATGGAGCAGGAACAGGATGAACAGTGTACCCCCCACTCTCATCTAATATTGCTCATAGAGGAAGATCAGTTGATTTAGCCATTTTCTCATTACATTTAGCTGGAATTTCATCTATTTTAGGTGCAATTAACTTTATTACAACAATTATTAATATACGAATTAATAATATATCATTTGATCAAATACCTTTATTTGTTTGAGCTGTAGGAATTACTGCATTTTTATTATTATTATCTTTACCAGTATTAGCTGGGGCAATTACAATACTATTAACAGATCGAAACTTAAATACATCTTTTTTTGATCCTGCAGGAGGAGGAGACCCTATTTTATATCAACATTTATTT
>IBILP951-19|Zethes insularis|COI-5P|OQ563726
AACTTTATATTTTATTTTTGGTATTTGAGCAGGAATAGTTGGAACTTCTTTAAGTTTATTAATTCGAGCAGAATTAGGTAACCCAGGATCTTTAATTGGAGATGATCAAATTTATAATACTATTGTAACAGCACATGCTTTTATTATAATTTTTTTCATAGTTATACCAATTATAATTGGAGGATTTGGTAATTGATTAGTTCCTTTAATATTAGGAGCCCCTGATATAGCTTTCCCCCGAATAAATAATATAAGTTTTTGATTACTTCCCCCATCTTTAACATTATTAATTTCAAGAAGAATTGTAGAAAATGGAGCAGGTACAGGATGAACAGTATATCCTCCTCTCTCTTCTAATATTGCTCACAGTGGTAGATCAGTAGATTTAGCTATTTTTTCCTTACATTTAGCAGGTATTTCATCAATTTTAGGAGCAATTAATTTTATTACTACTATCATTAATATACGATTAAATAATTTAATATTTGATCAAATACCTCTATTTGTTTGAGCTGTAGGTATCACTGCATTTCTTCTTTTACTTTCATTACCAGTATTAGCAGGAGCTATTACTATACTTTTAACAGATCGAAACTTAAATACTTCTTTCTTTGATCCTGCTGGGGGAGGAGATCCTATTCTTTATCAACATTTATTT
>IBILP006-17|Dysgonia algira|COI-5P|OQ563697
AACTTTATATTTTATTTTTGGTATTTGAGCAGGAATAGTAGGAACTTCTTTAAGTTTATTAATTCGAGCAGAATTAGGAAATCCAGGATCACTAATTGGTGATGATCAAATTTATAATACTATTGTTACAGCTCATGCCTTTATTATAATTTTTTTTATAGTTATACCTATTATAATCGGAGGATTTGGTAACTGATTAGTACCTTTAATATTAGGAGCCCCTGATATAGCATTCCCTCGAATAAATAATATAAGTTTCTGACTTCTTCCCCCTTCTTTAACTCTTCTTATTTCAAGAAGAATTGTAGAAAATGGAGCAGGAACTGGATGAACTGTATACCCCCCCTTATCTTCTAATATTGCTCATAGAGGAAGATCAGTAGATTTAGCTATTTTTTCCCTTCATTTAGCTGGAATTTCATCCATTTTAGGAGCTATTAATTTTATTACTACAATTATTAATATACGATTAAATAGTTTAATATTTGATCAAATACCTTTATTTGTATGAGCTGTAGGTATTACAGCCTTTTTACTTTTATTATCTTTACCTGTTCTAGCTGGAGCTATTACTATATTATTAACTGATCGAAATTTAAATACTTCATTTTTTGATCCAGCTGGAGGAGGAGATCCTATTCTTTACCAACATTTATTT
>IBILP096-17|Lygephila craccae|COI-5P|OQ563562
AACTTTATATTTTATTTTTGGTATTTGAGCAGGAATAGTAGGAACTTCTTTAAGTTTATTAATTCGTGCAGAATTAGGAAACCCTGGATCCTTAATTGGAGATGATCAAATTTATAATACTATTGTAACAGCTCATGCTTTTATTATAATTTTTTTTATAGTTATACCTATTATAATTGGAGGATTTGGTAATTGATTAGTCCCCTTAATATTAGGAGCTCCTGATATAGCTTTCCCACGAATAAATAATATAAGTTTCTGACTTTTACCCCCCTCTCTAACTCTTTTAATTTCCAGAAGAATTGTAGAAAATGGAGCAGGAACAGGTTGAACAGTTTATCCCCCTCTTTCATCCAATATCGCCCACGGTGGAAGATCTGTAGATTTAGCAATTTTTTCTTTACATCTAGCAGGTATTTCTTCTATTTTAGGAGCAATTAATTTTATTACAACAATTATTAATATACGATTAAATAACTTATCCTTTGATCAAATACCTTTATTTGTTTGAGCTGTAGGAATTACAGCATTCTTATTATTATTATCTTTACCTGTATTAGCTGGTGCTATTACTATGTTATTAACAGATCGAAATTTAAATACTTCTTTTTTTGATCCCGCTGGTGGGGGAGATCCCATTTTATACCAACACTTATTT
>IBILP1003-19|Apamea remissa|COI-5P|OQ562560
AACATTATATTTTATTTTTGGAATTTGAGCAGGTATAGTAGGAACTTCTTTAAGTTTACTAATTCGAGCCGAATTAGGAAACCCAGGATCTTTAATTGGCGATGATCAAATTTATAATACTATTGTTACAGCTCATGCTTTCATTATAATTTTTTTTATAGTTATACCTATTATAATTGGAGGATTTGGAAATTGATTAGTACCATTAATATTAGGAGCCCCAGATATAGCATTCCCACGAATAAATAATATAAGTTTTTGATTGCTACCTCCTTCTTTAACTTTATTAATTTCAAGAAGAATTGTAGAAAATGGAGCAGGAACAGGATGAACAGTGTACCCCCCACTTTCATCTAATATTGCTCATGGAGGTAGTTCCGTAGATTTAGCTATTTTTTCTCTCCACTTAGCTGGTATTTCTTCTATTTTAGGAGCTATTAATTTTATTACTACAATTATTAATATACGATTAAATAATTTATCTTTTGATCAAATACCTTTATTTATTTGAGCTGTAGGAATTACTGCATTTTTATTATTATTATCATTACCTGTTTTAGCTGGAGCTATTACAATATTACTAACAGATCGAAATTTAAATACATCGTTTTTTGACCCCGCAGGAGGAGGAGATCCAATTTTATATCAACATTTATTC
>IBILP1005-19|Bryotropha terrella|COI-5P|OQ563032
AACTTTATATTTTATTTTTGGAATTTGAGCAGGTATAGTAGGAACTTCTCTTAGTTTATTAATTCGAGCTGAATTAGGAAATCCAGGATCTCTCATTGGAGATGATCAAATTTACAATACTATTGTAACAGCTCATGCTTTTATTATAATTTTCTTTATAGTTATACCAATCATAATTGGAGGATTTGGTAACTGATTAGTACCTCTTATACTTGGAGCTCCAGATATGGCTTTCCCCCGAATAAATAATATAAGTTTTTGACTCCTACCCCCTTCTTTAACTCTTTTAATTTCAAGAAGAATTGTAGAAAATGGAGCTGGAACTGGTTGAACTGTTTATCCTCCTCTTTCTTCTAATATTGCTCATGGAGGAAGCTCAGTTGATTTAGCAATTTTTTCATTACATCTTGCTGGAATTTCATCAATTTTAGGAGCAATTAATTTTATTACAACAATTATCAATATAAAAATTAATGGATTATCATTTGATCAAATACCTTTATTTGTTTGATCAGTAGGAATTACAGCCCTTTTATTACTACTTTCTCTACCAGTATTAGCAGGAGCTATTACTATATTATTAACAGATCGAAATTTAAATACATCATTTTTTGATCCAGCTGGAGGAGGAGATCCCATTTTATACCAACATTTATTT
>IBILP1011-19|Ancylis achatana|COI-5P|OQ564125
AACATTATATTTTATTTTTGGTATTTGAGCTGGAATAGTGGGAACTTCTTTAAGATTATTAATTCGAGCAGAATTAGGTAACCCTGGATCATTAATTGGAGATGATCAAATTTATAATACTATTGTCACTGCTCATGCATTTATTATAATTTTTTTTATAGTTATACCTATTATAATTGGAGGATTTGGAAATTGATTAGTACCATTAATATTAGGAGCTCCTGATATAGCTTTCCCTCGAATAAATAATATAAGATTTTGACTTCTTCCCCCCTCTATTATATTACTAATTTCAAGTAGAATTGTAGAAAATGGAGCAGGAACAGGATGAACAGTTTACCCCCCACTTTCATCTAATATTGCCCATAGAGGAAGATCAGTAGATCTCGCCATCTTTTCTCTTCATTTAGCTGGAATCTCATCAATCTTGGGAGCTGTAAATTTTATTACAACTATTATTAATATACGGCCTAATAATATATCTTTAGATCAAATACCCCTATTTGTATGAGCAGTTGGTATTACAGCACTTTTACTTCTTTTATCTTTACCTGTTTTAGCAGGTGCTATTACAATACTATTAACTGACCGAAATCTTAACACTTCATTTTTTGACCCTGCTGGGGGAGGAGATCCCATCCTTTATCAACATTTATTT
>IBILP1029-19|Xanthorhoe fluctuata|COI-5P|OQ562553
AACTTTATATTTTATTTTTGGTATTTGAGCAGGAATAGTTGGAACTTCCTTAAGTTTATTAATCCGAGCTGAATTAGGAAACCCGGGATCATTAATTGGAGATGATCAAATTTATAATACTATTGTCACAGCTCATGCTTTTATTATAATTTTTTTTATAGTAATACCTATTATAATTGGAGGATTTGGAAATTGATTAGTACCTTTAATATTAGGGGCTCCAGATATAGCTTTTCCTCGTATAAATAATATAAGATTTTGATTATTACCTCCCTCAATTACATTATTAATTTCAAGAAGAATTGTAGAAAATGGAGCTGGTACTGGATGAACAGTTTACCCCCCTTTATCTTCTAATATTGCCCATGGAGGAAGATCTGTTGATTTAGCTATTTTTTCTTTACACCTGGCTGGGATTTCTTCAATTTTAGGAGCAATTAATTTCATTACAACTATTATTAATATACGATTAAATAATATATTCTTTGATCAATTACCTTTATTTGTTTGAGCTGTAGGAATTACAGCATTTTTATTATTACTTTCTTTACCAGTTTTAGCAGGAGCTATTACTATATTATTAACAGATCGAAATTTAAATACATCATTTTTTGATCCTGCTGGAGGAGGAGACCCCATTCTTTACCAACATTTATTT
>IBILP1042-19|Spilonota ocellana|COI-5P|OQ562425
AACATTATATTTTATTTTTGGTATTTGAGCAGGAATAATTGGAACTTCATTAAGATTATTAATTCGAGCTGAATTAGGAAACCCCGGATCTCTAATTGGAGATGATCAAATTTACAATACTATTGTAACTGCACATGCTTTTATTATAATTTTTTTTATAGTAATACCAATTATAATTGGAGGATTTGGAAATTGATTAGTACCTTTAATATTAGGAGCACCAGATATAGCATTCCCACGAATAAATAATATAAGATTTTGATTATTACCTCCATCTATTATATTACTAATTTCAAGAAGAATTGTAGAAAATGGAGCAGGTACCGGATGAACAGTATACCCCCCACTCTCATCTAATATTGCCCATAGAGGTAGATCTGTAGATTTAGCTATTTTTTCCCTACATTTAGCGGGAATTTCTTCTATTTTAGGAGCTATTAATTTTATTACTACCATTATAAATATACGCCCTAATAATATATCCTTAGATCAAATACCATTATTTGTTTGATCTGTGGGAATTACTGCCCTTCTTTTACTACTCTCTTTACCTGTATTAGCAGGTGCCATTACCATACTTCTCACAGATCGAAATCTTAATACATCATTTTTTGACCCTGCTGGGGGAGGTGATCCTATCCTATACCAACATTTATTT
>IBILP1054-19|Hoplodrina octogenaria|COI-5P|OQ563626
AACACTATATTTTATTTTTGGAATTTGAGCAGGAATAGTAGGAACTTCTTTAAGTTTATTAATTCGAGCTGAATTAGGAAACCCAGGATCTTTAATTGGTGATGATCAAATTTATAATACTATTGTTACAGCCCATGCTTTTATTATAATTTTTTTTATAGTAATACCTATTATAATTGGAGGATTTGGAAATTGATTAGTTCCTCTAATATTAGGAGCCCCAGATATAGCTTTTCCTCGAATAAATAACATAAGTTTTTGACTTCTTCCCCCCTCTTTAACTTTACTTATTTCAAGAAGAATCGTAGAAAATGGAGCAGGAACAGGATGAACAGTTTATCCCCCACTTTCTTCTAATATTGCTCATGGAGGAAGATCTGTAGATTTAGCTATTTTTTCCCTTCATTTAGCTGGTATTTCTTCTATTTTAGGAGCTATTAATTTTATTACCACAATCATTAATATACGTCTTAATAGATTATCCTTTGATCAAATACCTTTATTTATTTGAGCAGTAGGAATTACTGCATTTTTACTATTATTATCTTTACCTGTTTTAGCTGGAGCTATTACTATACTTTTAACTGATCGAAATTTAAATACTTCTTTTTTTGACCCCGCTGGAGGAGGAGATCCAATTTTATACCAACATTTATTT
>IBILP107-17|Archips crataegana|COI-5P|OQ562580
TACATTATATTTTATTTTTGGTATTTGAGCTGGTATAGTAGGAACTTCATTAAGATTATTAATTCGAGCTGAATTAGGTAATCCTGGATCATTAATTGGAGATGATCAAATTTATAATACTATCGTTACAGCTCATGCTTTTATTATAATTTTTTTTATAGTAATACCTATTATAATTGGAGGATTTGGAAATTGATTAGTACCTTTAATATTAGGAGCCCCTGATATAGCTTTCCCCCGTATAAATAACATAAGATTTTGACTTTTACCTCCATCTATTATACTTTTAATTTCAAGAAGAATTGTAGAAAATGGAGCAGGTACAGGATGAACAGTTTACCCCCCACTTTCATCAAATATTGCTCATAGAGGAAGATCAGTAGATTTAGCAATTTTTTCTTTACATTTAGCTGGAATTTCATCTATTTTAGGAGCTGTTAATTTTATTACAACTATTATTAATATACGACCTAATAATATAACATTAGATCAAATACCATTATTTGTTTGAGCTGTAGGAATTACAGCCTTATTACTTTTATTATCATTACCTGTATTAGCGGGTGCTATTACTATATTATTAACAGATCGAAATTTAAATACATCATTTTTTGATCCTGCTGGAGGAGGAGACCCAATTTTATACCAACATTTATTT
>IBILP1075-19|Idaea ochrata|COI-5P|OQ562656
AACTTTATATTTTATTTTTGGAATTTGAGCAGGTATAGTAGGAACTTCTTTAAGTTTAATAATTCGTGCTGAATTAGGAAATCCTGGATCTCTAATTGGAGATGATCAAATTTATAATACTATTGTTACAGCTCATGCTTTTATTATAATTTTTTTTATAGTAATACCTATTATAATTGGAGGATTTGGAAATTGATTAGTACCTTTAATATTAGGAGCTCCTGATATAGCTTTTCCACGAATAAATAATATAAGTTTTTGATTATTACCCCCCTCAATTACTTTGTTAATTTCAAGAAGAATTGTAGAAAATGGAGCTGGAACAGGATGAACAGTATACCCTCCTTTATCTTCTAATATTGCTCATGGAGGAAGATCTGTAGATTTAACAATTTTTTCCTTACATTTAGCAGGAATTTCTTCAATTTTAGGAGCAATTAATTTTATTACAACTATTATTAATATACGATTAAATAATATATCTTTTGATCAATTACCTTTATTTGTTTGATCAGTTGGTATTACAGCATTTTTACTACTTCTTTCTTTACCAGTATTAGCAGGAGCTATTACTATATTATTAACTGATCGTAATTTAAATACTTCATTTTTTGACCCTGCAGGAGGAGGAGATCCTATTTTATATCAACACTTATTT
>IBILP1117-19|Ethmia bipunctella|COI-5P|OQ562411
AACATTATATTTTATTTTTGGTATTTGAGCAGGAATAGTTGGAACTTCACTAAGACTTTTAATTCGAGCAGAATTAGGTAACCCGGGTTCATTAATTGGAGATGATCAAATTTATAATACAATTGTAACAGCTCATGCTTTTATTATAATTTTTTTTATAGTTATACCTATTATAATTGGAGGATTTGGTAATTGATTAGTCCCATTAATATTAGGAGCTCCAGATATAGCTTTCCCTCGAATAAATAATATAAGATTTTGATTATTACCCCCATCATTAACTCTATTAATTTCAAGAAGAATTGTAGAAAATGGAGCAGGAACTGGATGAACAGTTTATCCCCCCCTTTCATCTAATATTGCCCATGGAGGAAGATCTGTTGATTTAGCTATTTTTTCACTTCATTTAGCTGGAATCTCATCAATTTTAGGAGCTATTAATTTTATTACAACAATTATTAATATACGACTCAATAATATATCATTTGATCAAATACCATTATTTGTATGGGCAGTAGGAATTACAGCTCTTCTTCTTCTTTTATCTTTACCTGTTTTAGCAGGAGCTATTACTATACTTTTAACAGATCGAAATCTTAATACTTCATTTTTTGATCCTGCTGGAGGAGGAGACCCTATTCTTTACCAACATTTATTT
>IBILP1147-19|Idaea calunetaria|COI-5P|OQ564349
AACTTTATATTTTATTTTTGGAATTTGATCTGGAATAGTAGGAACTTCTTTAAGTTTAATAATTCGAGCTGAATTAGGTAATCCAGGATCTTTAATTGGAGATGACCAAATTTATAATACTATTGTAACAGCTCATGCTTTTATTATAATTTTTTTTATAGTAATACCCATTATAATTGGGGGATTTGGAAATTGATTAGTACCATTAATATTAGGAGCTCCAGATATAGCATTTCCCCGAATAAATAATATAAGTTTTTGATTATTGCCCCCTTCAATTACCTTATTAATTTCAAGAAGAATTGTAGAAAATGGAGCTGGTACAGGATGAACAGTTTACCCACCTTTATCTTCAAATATTGCTCATGGAGGAAGATCTGTAGACTTAGCAATTTTCTCATTACATTTAGCTGGAATTTCATCAATTTTAGGAGCAATTAATTTTATTACAACTATTATTAACATACGATTAAATAATATATTTTTTGATCAATTACCTTTATTTGTTTGAGCAGTTGGTATTACAGCCTTTTTGTTACTTTTATCATTACCAGTATTAGCTGGAGCTATTACTATATTATTAACTGACCGTAATTTAAACACCTCATTTTTTGATCCAGCTGGAGGAGGAGATCCAATTTTATATCAACATTTATTT
>IBILP1154-19|Tyta luctuosa|COI-5P|OQ562471
TACATTATATTTTATTTTTGGAATTTGAGCAGGAATAGTAGGAACTTCATTAAGTTTATTAATTCGTGCTGAATTAGGAAATCCTGGATCTTTAATTGGAGATGATCAAATTTATAATACTATCGTAACAGCTCATGCTTTTATTATAATTTTTTTTATAGTTATACCTATTATAATTGGAGGATTTGGTAATTGACTTGTACCTTTAATATTAGGAGCTCCTGATATAGCATTTCCTCGAATAAATAATATAAGTTTTTGACTTTTACCCCCATCATTAACTTTATTAATTTCAAGAAGAATTGTAGAAAATGGAGCAGGAACAGGATGAACAGTTTACCCCCCACTTTCATCTAATATTGCCCATGGAGGAAGATCAGTAGATTTAGCAATCTTTTCCTTACATTTAGCAGGTATCTCTTCTATTTTAGGAGCAATTAATTTCATTACAACAATTATTAATATACGATTAAATAACCTATCATTTGATCAAATACCTTTATTTGTTTGAGCTGTAGGAATTACTGCATTTTTATTACTTTTATCACTACCTGTTTTAGCTGGAGCTATTACTATACTTTTAACTGATCGTAATTTAAATACATCATTTTTTGATCCTGCTGGTGGAGGTGATCCTATTTTATATCAACATTTATTT
>IBILP1160-19|Eupithecia breviculata|COI-5P|OQ563386
AACTTTATATTTTATCTTTGGAATTTGAGCAGGTATAATTGGAACTTCATTAAGATTACTAATTCGAGCTGAATTAGGAACCCCCGGATCTTTAATTGGAGATGATCAAATTTATAATACTATTGTTACAGCTCATGCTTTTATTATAATTTTTTTTATAGTAATACCTATTATAATTGGAGGATTTGGTAATTGATTAGTACCTTTAATATTAGGAGCTCCTGATATAGCATTCCCCCGTATAAATAATATAAGTTTTTGATTACTACCTCCTTCTATTACCTTACTAATTTCAAGAAGAATTGTAGAGAATGGAGCTGGGACAGGATGAACAGTTTATCCTCCCTTATCCTCAAATATTGCCCATGGAGGAAGTTCAGTAGATTTAGCTATCTTCTCTCTTCATTTAGCTGGTATTTCTTCTATTTTAGGAGCAATTAATTTTATTACTACTATTATTAATATACGCTTAAATAATATATTTTTTGATCAATTACCTTTATTTGTTTGAGCCGTTGGAATTACAGCTTTTTTACTTCTTTTATCTTTACCAGTTTTAGCAGGAGCTATTACAATACTTTTAACTGATCGTAATTTAAATACTTCATTTTTTGACCCTGCTGGTGGAGGAGATCCTATTCTTTACCAACATTTATTT
>IBILP1179-19|Aspitates ochrearia|COI-5P|OQ562763
CACATTATATTTTATTTTTGGAGTTTGAGCAGGAATAGTTGGTACTTCATTAAGATTACTTATTCGAGCAGAATTGGGAACCCCTGGGTCATTAATTGGAGATGATCAAATCTATAATACTATTGTCACAGCTCATGCTTTTATTATAATTTTTTTTATAGTTATACCTATTATAATTGGAGGATTTGGTAATTGATTAGTACCTTTGATATTAGGAGCCCCTGATATAGCCTTCCCTCGAATAAATAATATAAGATTTTGATTATTACCGCCATCTATTACCTTATTAATTTCTAGAAGAATTGTAGAAAATGGAGCAGGAACCGGATGAACTGTTTACCCTCCTTTATCATCTAATATTGCCCATGGAGGAAGATCTGTAGATTTAGCTATTTTTTCACTACACTTAGCAGGTATCTCATCAATTTTAGGAGCTATTAATTTTATTACAACTATTATTAATATACGATTAAATAATATATCCTTTGATCAAATACCCTTATTTGTTTGATCTGTGGGAATTACAGCTTTTCTATTACTATTATCCTTACCTGTATTAGCTGGAGCTATTACAATATTATTAACAGATCGAAACTTAAATACATCATTTTTTGACCCCGCTGGAGGAGGAGATCCTATTTTATACCAACATTTATTT
>IBILP1197-19|Lozotaeniodes formosana|COI-5P|OQ562343
TACACTATATTTTATTTTCGGAATTTGGGCAGGAATAGTAGGAACATCTTTAAGATTATTAATTCGTGCTGAATTAGGAAACCCCGGATCTTTAATTGGTGATGATCAAATTTATAATACTATTGTTACAGCACATGCTTTTATTATAATTTTTTTTATAGTTATGCCTATCATGATTGGAGGATTTGGAAATTGATTAGTACCCCTAATATTAGGAGCTCCTGACATAGCTTTCCCCCGTATAAATAATATAAGATTTTGACTTCTTCCACCCTCTATTATATTACTAATTTCAAGTAGAATTGTAGAAAATGGAGCAGGTACAGGATGAACAGTTTACCCCCCACTTTCATCTAATATTGCTCATAGAGGAAGATCGGTAGATTTAGCAATCTTTTCATTACATTTAGCTGGTATCTCATCAATTTTAGGAGCTGTAAATTTCATTACAACTATTATTAACATACGACCTAATAACATATCCTTAGATCAAATACCATTATTTATTTGATCAGTTGGTATTACAGCCATTTTATTATTATTATCATTACCTGTATTAGCGGGTGCTATTACTATATTATTAACTGATCGAAATTTAAATACATCATTTTTTGACCCTGCAGGTGGGGGAGACCCAATTTTATATCAACATCTATTT
>IBILP1230-19|Pyrausta sanguinalis|COI-5P|OQ562109
TACTTTATATTTTATTTTTGGAATTTGAAGAGGAATAGTAGGTACATCTTTAAGATTATTAATTCGAGCTGAACTAGGAAACCCAGGATCTTTAATTGGAGATGATCAAATTTATAATACAATTGTTACAGCCCATGCATTTATTATAATTTTTTTCATAGTAATACCAATTATAATTGGAGGATTTGGAAATTGACTAGTACCTTTAATATTAGGAGCTCCTGATATAGCTTTCCCCCGAATAAATAATATAAGTTTCTGATTACTTCCCCCCTCATTAACCCTTTTAATTTCAAGAAGAATTGTAGAAAGTGGAGCAGGAACTGGTTGAACTGTTTATCCCCCCCTTTCTTCTAATATTGCTCATGGAGGAAGATCTGTTGATTTAGCAATCTTTTCCCTTCATTTAGCAGGAATTTCTTCTATTCTAGGTGCAATTAATTTTATTACAACAATTATTAATATACGAATTAATGGATTATCATTTGATCAAATACCATTATTCATTTGAGCTGTAGGAATTACAGCATTATTACTTTTACTTTCCCTTCCTGTACTAGCAGGTGCTATTACTATATTACTTACTGATCGAAATTTAAATACATCATTTTTTGATCCAGCAGGAGGAGGAGATCCAATTCTTTATCAACATTTATTT
>IBILP1305-19|Aspitates gilvaria|COI-5P|OQ562117
AACATTATATTTTATTTTTGGGGTTTGAGCTGGAATAGTAGGAACTTCTTTAAGATTATTAATTCGAGCTGAATTAGGTAATCCTGGATCTTTAATTGGAGACGATCAAATTTATAATACTATTGTAACAGCCCACGCTTTTATTATAATTTTTTTTATGGTTATACCAATTATAATTGGTGGATTTGGAAATTGATTAGTACCTTTAATACTTGGAGCACCTGATATAGCTTTTCCACGAATAAACAATATAAGATTTTGATTACTCCCCCCATCCATCACATTATTAATTTCAAGAAGAATTGTAGAAAATGGAGCAGGAACAGGATGAACTGTTTACCCACCTTTATCATCAAATATTGCACATGGGGGTAGTTCTGTAGATTTAGCTATTTTCTCACTTCATTTAGCTGGTATTTCATCAATCTTAGGAGCTATTAATTTTATTACCACAATTATTAATATACGTTTAAATAACATATCATTTGATCAAATACCTCTATTTGTTTGAGCTGTAGGTATTACAGCATTCTTATTATTACTTTCCCTACCAGTATTGGCAGGAGCTATTACTATATTATTAACTGATCGAAACTTAAATACATCATTTTTTGACCCTGCTGGAGGAGGAGATCCAATTTTATACCAACATTTATTT
>IBILP138-17|Hylaea fasciaria|COI-5P|OQ563940
GACATTATATTTTATTTTCGGAATTTGAGCTGGAATAGTAGGGACTTCTTTAAGTTTATTAATTCGAGCTGAATTAGGAAACCCAGGTTCTTTAATTGGGGATGACCAAATTTATAATACTATTGTAACAGCTCATGCTTTTATTATAATTTTTTTTATAGTTATACCAATTATAATTGGAGGATTTGGTAATTGATTAATCCCATTAATATTAGGAGCTCCTGATATAGCTTTCCCACGTATAAATAATATAAGATTCTGATTATTACCCCCCTCTATTACCTTGTTAATTTCTAGTAGAATTGTAGAAAATGGGGCAGGAACAGGTTGAACTGTTTACCCCCCTTTATCTTCTAATATTGCACATGGGGGAAGATCTGTTGATTTGGCTATTTTTTCATTACATTTAGCTGGAATTTCATCTATTTTAGGGGCTATCAATTTTATTACAACAATTATTAATATACGATTAAATAATTTATCATTTGATCAAATACCTTTATTTGTGTGAGCTGTAGGTATCACAGCATTTTTATTACTTTTATCTTTACCTGTATTGGCGGGAGCTATTACAATATTATTGACAGACCGAAATCTAAATACATCTTTTTTTGACCCTGCAGGAGGGGGAGACCCTATTTTATACCAACACTTATTT
>IBILP1390-19|Scotopteryx peribolata|COI-5P|OQ563368
AACTTTATATTTTATTTTCGGAATTTGAGCTGGAATAATTGGAACTTCCTTAAGTTTATTAATTCGAGCTGAATTAGGTAACCCAGGGTCTTTAATTGGGGATGACCAAATTTACAATACTATTGTAACAGCCCATGCTTTCATCATAATTTTTTTCATAGTTATACCCATTATAATTGGAGGATTTGGAAATTGATTAGTCCCATTAATATTAGGAGCCCCAGATATAGCATTCCCACGAATAAATAATATAAGATTTTGATTATTACCCCCCTCTATTACTTTATTAATTTCAAGAAGAATTGTAGAAAGTGGAGCTGGAACAGGTTGAACTGTATACCCTCCTTTATCTTCAAATATTGCACATGGTGGAAGATCTGTCGATTTAGCCATTTTTTCATTACATTTAGCTGGAATTTCCTCAATTTTAGGGGCTATTAATTTTATTACTACTATTATTAATATACGACTTAATAATATATTTTTTGATCAATTACCTCTTTTTGTATGAGCTGTCGGTATTACAGCCTTACTATTATTACTTTCATTACCAGTATTAGCGGGGGCTATTACCATATTATTAACAGATCGAAACTTAAATACATCCTTTTTTGACCCTGCAGGAGGGGGGGATCCAATTTTATACCAACATTTATTT
>IBILP142-17|Peribatodes rhomboidaria|COI-5P|OQ563253
AACATTATATTTTATTTTTGGAATTTGAGCTGGAATAGTGGGAACTTCATTAAGATTATTAATTCGAGCAGAATTAGGTAATCCAGGATCTTTAATTGGAGATGATCAAATTTATAATACTATTGTAACTGCTCATGCTTTCATCATAATTTTTTTTATAGTTATACCAATTATAATTGGAGGATTTGGAAATTGATTAGTACCTTTAATATTAGGAGCTCCTGATATAGCTTTCCCCCGAATAAATAATATAAGATTTTGATTATTACCCCCCTCTATTACCCTTTTAATTTCAAGAAGAATTGTGGAAAATGGAGCTGGAACTGGATGAACAGTTTATCCACCATTATCCTCTAATATTGCTCATGGAGGAAGCTCAGTAGACTTAGCAATTTTTTCCTTACATTTAGCTGGTATTTCATCAATTTTAGGAGCTATTAATTTTATTACAACAATTATTAATATACGATTAAATAATTTATCATTTGATCAAATACCATTATTTGTTTGATCTGTAGGTATCACAGCATTTTTATTATTGTTATCTTTACCGGTACTAGCTGGAGCTATTACTATATTATTAACTGATCGAAATTTAAATACTTCATTTTTTGATCCAGCAGGAGGAGGTGATCCTATTCTTTATCAACATTTATTT
>IBILP1467-19|Hypotia numidalis|COI-5P|OQ562891
AACATTATATTTTATTTTTGGTATTTGATCAGGAATAGTAGGAACATCTTTAAGTCTTTTAATTCGAGCAGAATTAGGAATTTCAGGTTCTTTAATTGGAGATGATCAAATTTATAATTCTATTGTTACAGGTCATGCTTTTATTATAATTTTTTTTATAGTAATACCAATTATAATTGGAGGATTTGGAAATTGATTAGTTCCATTAATATTAGGAGCCCCAGATATAGCTTTCCCCCGAATAAATAACATAAGATTTTGATTATTACCCCCCTCCATTATATTATTAATTTCAAGTAGAATTGTTGAAAACGGAGTAGGAACTGGATGAACAGTATACCCCCCCTTATCTTCTAATATTGCCCATAGAGGAAGATCCGTAGACTTAGCAATTTTTTCCCTCCATTTAGCTGGAATTTCATCTATTTTAGGAGCTATTAATTTTATTACAACTATTATTAATATAAAATTAAATGGTTTATCTTTTGATCAAATACCTTTATTTGTTTGAGCAGTAGGTATTACTGCTTTACTTCTTTTATTATCTCTTCCTGTTTTAGCGGGAGCTATTACAATATTATTAACAGATCGTAATCTAAATACTTCCTTTTTTGATCCTGCAGGTGGAGGAGATCCAATTCTCTATCAACATTTATTC
>IBILP1493-19|Coccidiphila danilevskyi|COI-5P|OQ564097
AACATTATATTTTATTTTTGGAATTTGGGCAGGTATAGTTGGAACCTCTCTCAGTTTATTAATTCGAGCTGAATTAGGTAATCCAGGATCTTTAATTGGAGATGATCAAATCTATAATACAATTGTAACCGCTCATGCTTTTATTATAATTTTTTTTATAGTAATACCTATTATAATCGGAGGATTTGGAAATTGATTAGTACCTTTAATATTAGGAGCACCTGATATAGCTTTCCCTCGGATAAACAATATAAGTTTTTGATTATTACCCCCCTCTTTAACTTTATTAATTTCAAGAAGAATTGTTGAAAATGGAGCTGGAACTGGTTGAACAGTTTACCCCCCTCTTTCTTCTAATATTGCTCATAGAGGAAGATCTGTTGATTTAGCAATTTTTTCTCTTCACTTAGCAGGAATTTCTTCAATCTTAGGAGCTATTAATTTTATTACCACAATTATTAATATGCGAATTAATAATATATCATTTGATCAAATACCTTTATTTGTTTGATCTGTAGGTATTACTGCATTACTTTTACTTCTTTCACTTCCAGTTTTAGCGGGAGCTATTACCATACTTTTAACCGATCGTAATTTAAATACTTCATTTTTTGACCCTGCAGGAGGAGGGGACCCCATTCTTTATCAACATTTATTT
>IBILP1524-19|Agriphila latistria|COI-5P|OQ562481
AACTTTATATTTTATTTTTGGTATTTGAGCAGGAATAGTGGGAACATCTCTAAGATTATTAATTCGTGCAGAATTAGGAAATCCTGGCTCTTTAATTGGAGATGATCAAATTTATAATACTATTGTTACAGCTCATGCATTTATTATAATTTTTTTTATAGTTATACCAATTATAATTGGTGGATTTGGAAATTGATTAGTTCCATTAATATTAGGAGCACCTGATATAGCATTTCCACGAATAAATAATATAAGATTTTGATTATTACCACCTTCTTTAACCTTATTAATTTCCAGAAGAATTGTAGAAAATGGAGCTGGAACAGGATGAACAGTGTACCCCCCACTTTCATCTAATATTGCTCATGGAGGAAGATCTGTAGATCTTGCTATTTTTTCCTTACATTTAGCTGGAATTTCCTCAATTCTTGGAGCTATTAATTTTATTACAACAATTATTAATATACGAATTAATGGATTATCCTTTGATCAAATACCTCTATTTGTTTGATCTGTTGGAATTACAGCTCTTCTTCTTCTTTTATCATTACCAGTATTAGCTGGAGCTATTACTATACTACTTACTGATCGAAATCTTAATACTTCTTTTTTTGATCCTGCTGGAGGAGGTGATCCAATTCTATACCAACATTTATTT
>IBILP1537-19|Catarhoe basochesiata|COI-5P|OQ562324
AACTTTATATTTTATTTTCGGAATTTGAGCAGGAATAATCGGTACTTCTTTAAGATTATTAATTCGAGCTGAATTAGGCAATCCTGGTTCTCTAATTGGTGATGATCAAATTTATAATACTATTGTCACAGCTCATGCTTTTATTATAATTTTTTTTATAGTTATACCAATTATAATTGGTGGATTCGGAAATTGATTAGTTCCTTTAATATTAGGAGCTCCTGATATAGCTTTCCCACGAATAAATAACATAAGATTTTGATTACTCCCCCCTTCTATCACACTTTTAATTTCTAGAAGTATCGTAGAAAATGGAGCAGGAACAGGATGAACTGTTTACCCCCCATTGTCTTCTAATATTGCTCATGGGGGGAGTTCTGTAGATTTAGCTATTTTTTCTTTACATTTAGCAGGTATTTCCTCAATTTTAGGAGCTATTAATTTTATTACCACTATTATTAATATACGATTAAATAATATATTTTTTGACCAATTGCCTTTATTTGTGTGAGCTGTAGGAATTACTGCATTTTTATTATTACTATCATTACCTGTTTTAGCTGGTGCTATCACTATATTATTAACTGACCGAAACTTAAATACTTCATTTTTTGACCCAGCAGGAGGAGGAGACCCTATTCTTTACCAACATTTATTT
>IBILP1582-20|Glyphipterix fuscoviridella|COI-5P|OQ563296
AACATTATATTTTATTTTTGGAATCTGATCAGGTCTAGTAGGTACTTCTTTAAGTCTTCTAATTCGAACCGAATTAGGAAATCCTGGATCTTTAATTGGAGATGATCAAATTTATAACACTATTGTAACAGCTCATGCTTTTATTATAATTTTCTTTATAGTGATACCAATTATAATTGGAGGATTTGGAAATTGATTAGTCCCATTAATATTAGGAGCCCCAGATATAGCTTTCCCCCGAATAAATAATATAAGATTCTGACTTTTACCCCCTTCTTTAACCCTTCTAATTTCTAGAAGTTTAGCTGAAACTGGAGCAGGAACTGGATGAACAGTTTATCCCCCTCTTTCCTCTAATATTGCCCATAGAGGTAGATCTGTAGATTTAGCTATTTTCTCTCTTCATTTAGCAGGTATTTCTTCTATTCTAGGAGCTATTAATTTTATCACAACTATTATTAATATACGCCCCAATAATATAAGATTTGATCGTATACCCCTATTTGTTTGAGCTGTTGGAATTACAGCTTTATTACTTTTACTCTCACTTCCTGTATTAGCCGGAGCAATCACTATACTTTTAACAGATCGAAATTTAAACACATCATTTTTTGATCCTGCTGGAGGAGGAGATCCTATTCTTTATCAACATCTATTT
>IBILP1600-20|Isophrictis anthemidella|COI-5P|OQ563457
AACTTTATATTTTATTTTTGGAATTTGAGCAGGAATAGTTGGAACTTCTTTAAGTTTATTAATTCGAGCTGAATTAGGGACTCCAGGATCTTTAATTGGAGACGATCAAATTTATAATACTATTGTAACTGCTCATGCTTTTATTATAATTTTTTTTATAGTTATACCTATTATAATTGGTGGATTTGGAAATTGATTAGTACCTTTAATATTAGGGGCCCCAGATATAGCCTTCCCACGGATAAATAATATAAGTTTTTGACTTTTACCCCCCTCATTAACTTTACTGATTTCAAGTAGTATAGTAGAAAATGGGGCAGGAACTGGTTGAACAGTATACCCCCCTCTTTCATCTAATATTGCTCATGGGGGGAGATCAGTAGATTTAGCTATTTTCTCCCTTCATTTAGCTGGTATTTCTTCTATTTTAGGAGCTATTAATTTTATTACAACTATTATTAATATAAAAATTAATGGACTTTCTTTTGATCAAATACCTTTATTTGTATGAGCTGTTGGAATTACTGCCCTTCTTCTTTTATTATCTTTACCTGTTTTAGCGGGTGCTATTACTATATTATTAACTGATCGTAATTTAAATACTTCATTCTTTGACCCAGCAGGAGGAGGAGATCCTATTTTATATCAACATTTATTC
>IBILP1625-20|Polyploca ridens|COI-5P|OQ562005
TACATTATATTTTATTTTTGGAATTTGAGCAGGAATAGTGGGAACTTCTTTAAGATTATTAATTCGTGCTGAATTAGGTAATCCAGGATCATTAATTGGAGATGATCAAATTTATAATACTATTGTAACTGCTCATGCTTTTATTATAATTTTTTTTATAGTTATACCTATTATAATTGGAGGATTTGGTAATTGATTAGTCCCATTAATATTAGGAGCTCCTGATATAGCTTTCCCCCGTATAAATAATATAAGATTTTGAATATTACCCCCATCATTAACATTATTAATTTCAAGAAGAATTGTAGAAAATGGAGCCGGAACTGGTTGAACAGTATATCCTCCATTATCTTCTAATATTGCTCATGGAGGAAGTTCAGTAGATCTAGCTATTTTTTCCCTTCATTTAGCAGGAATTTCATCTATTTTAGGAGCAATTAATTTTATTACAACAATTATTAATATACGATTAAATAATATATCATTTGATCAAATACCACTTTTTGTATGAGCTGTCGGTATTACAGCTTTCCTTTTACTTCTATCATTACCTGTATTAGCTGGAGCTATTACTATACTTTTAACAGATCGTAATTTAAATACATCATTTTTTGACCCTGCAGGGGGAGGAGATCCAATTTTATACCAACATTTATTT
>IBILP165-17|Elaphria venustula|COI-5P|OQ562484
TACATTATATTTTATTTTTGGAATTTGAGCAGGAATAGTTGGAACTTCATTAAGATTACTAATTCGAGCTGAATTAGGAACCCCTGGATCTTTAATTGGAGATGATCAAATTTATAATACTATTGTTACAGCTCATGCTTTTATTATAATTTTTTTTATAGTTATACCTATTATAATTGGAGGATTTGGTAATTGACTAATTCCTTTAATATTAGGAGCCCCTGATATAGCATTCCCTCGAATAAATAATATAAGTTTTTGACTTCTTCCCCCCTCTTTAACTTTATTAATTTCAAGAAGAATTGTAGAAAATGGGGCAGGAACAGGATGAACAGTTTACCCCCCACTTTCTTCCAATATTGCCCATGGCGGAAGATCTGTAGATTTAGCTATTTTCTCCTTACATTTAGCTGGTATTTCATCTATTTTAGGAGCAATTAATTTTATTACAACAATTATTAATATACGATTAAATAGCTTATCTTTTGATCAAATACCATTATTTATTTGAGCTGTAGGAATTACAGCATTTCTTTTACTTTTATCTTTACCTGTTTTAGCTGGAGCTATTACAATATTATTAACAGATCGAAATTTAAATACATCTTTTTTTGATCCTGCTGGTGGAGGAGATCCAATTTTATATCAACACTTATTT
>IBILP1654-20|Aleimma loeflingiana|COI-5P|OQ563375
AACATTATATTTTATTTTTGGAATTTGAGCAGGTATAATTGGAACTTCTTTAAGTTTATTAATTCGAGCAGAATTAGGAAATCCTGGATCATTAATTGGAGATGACCAAATTTATAATACTATTGTAACAGCTCATGCTTTTATTATAATTTTTTTTATAGTTATACCTATTATAATCGGAGGATTTGGTAATTGATTAGTACCTTTAATATTAGGAGCCCCTGATATAGCTTTCCCACGAATAAATAACATAAGTTTTTGATTACTTCCTCCATCTATTATACTTTTAATTTCAAGTAGAATCGTAGAAAATGGAGCAGGAACAGGATGAACAGTTTATCCACCTCTTTCTTCTAATATTGCCCATAGAGGAAGTTCAGTAGATTTAGCAATTTTTTCTTTACATTTAGCAGGTATTTCCTCAATTTTAGGAGCAGTAAATTTTATTACTACAATCATTAATATACGACCTAATAATATATCATTAGATCAAATACCATTATTTGTTTGAGCTGTAGGAATTACAGCTTTACTATTACTTTTATCTTTACCAGTTTTAGCAGGTGCTATTACCATATTATTAACAGATCGAAATTTAAATACATCTTTTTTTGACCCTGCTGGAGGAGGAGATCCAATTTTATATCAACATTTATTT
>IBILP1860-20|Oligia versicolor|COI-5P|OQ563509
AACATTATATTTTATTTTTGGCATTTGAGCTGGTATAGTAGGAACTTCTTTAAGATTACTAATTCGAGCTGAATTAGGAACCCCCGGATCTTTAATTGGTGACGATCAAATTTATAATACTATTGTTACAGCTCATGCTTTTATCATAATTTTTTTTATGGTTATACCTATTATAATTGGAGGATTTGGAAATTGACTTGTACCTTTAATATTAGGAGCTCCAGATATAGCATTCCCACGAATAAATAATATAAGTTTTTGATTGCTGCCCCCCTCATTAACTTTATTAATTTCAAGAAGAATTGTAGAAAATGGTGCAGGAACAGGATGAACAGTATATCCCCCACTTTCATCTAACATTGCCCATGGAGGAAGATCTGTAGATTTAGCTATCTTTTCACTCCATTTAGCTGGAATTTCTTCTATTTTAGGAGCTATTAATTTTATTACTACAATTATTAATATACGATTAAATAACTTATCCTTTGATCAAATACCTTTATTTATTTGAGCTGTAGGAATTACTGCATTTTTATTATTACTATCATTACCAGTTTTAGCTGGAGCTATTACAATATTACTAACAGATCGAAATTTAAATACATCATTTTTTGACCCTGCAGGAGGAGGAGATCCAATTTTATACCAACATTTATTT
>IBILP1915-20|Eupithecia venosata|COI-5P|OQ562516
AACTTTATACTTTATTTTCGGTATTTGAGCCGGTATAATTGGAACTTCTCTAAGACTATTAATTCGAGCTGAATTAGGAACTCCAGGATCTTTAATTGGAGATGATCAAATTTATAATACTATTGTTACAGCTCATGCTTTTATTATAATTTTTTTCATAGTAATACCCATTATAATTGGAGGATTTGGTAATTGATTAGTACCTTTAATATTAGGGGCACCAGATATAGCTTTCCCTCGAATAAATAATATAAGTTTTTGATTATTACCTCCCTCTATTATATTATTAATTTCAAGTAGAATTGTAGAAAATGGGGCTGGAACTGGATGAACAGTTTACCCCCCCCTATCATCTAATATTGCTCATGGAGGAAGTTCTGTAGATTTAGCTATTTTTTCCCTTCATTTAGCTGGTATTTCATCTATTCTAGGGGCAATTAATTTTATTACAACTATTATTAATATACGATTAAACAATATATTTTTTGATCAATTACCTTTATTTATTTGAGCAGTGGGAATTACAGCTTTCCTTCTTCTTTTATCCTTACCTGTTTTAGCTGGGGCTATTACTATACTTTTAACAGATCGAAACTTAAATACATCATTCTTTGATCCAGCAGGTGGTGGAGATCCTATTCTTTACCAACATTTATTT
>IBILP1967-20|Tinea trinotella|COI-5P|OQ562821
AACACTTTATTTTATTTTTGGAATTTGATCTGGAATAGTAGGAACATCTTTAAGATTATTAATTCGAACTGAATTAGGTAATCCAGGTGTATTAATTGGAAATGATCAAATTTATAATACGATTGTTACAGCTCATGCTTTTATTATAATTTTTTTTATAGTTATACCTATTATAATTGGAGGATTTGGAAATTGATTAGTCCCTCTTATATTAGGAGCCCCAGATATGGCATTCCCCCGATTAAATAATATAAGATTTTGATTATTGCCTCCCTCTCTTTTACTATTAACTTTTAGAAGATTAGTAGAAACTGGAGCCGGAACTGGATGAACTGTTTACCCCCCACTTTCATCAAATGCTTCACATAGAGGAAGATCAGTAGATTTAACAATCTTTTCTTTACATTTAGCAGGAATTTCATCAATTTTAGGAGCAATTAATTTTATCACAACAACAATTAACATACGACCATTAAAAATATCATTTGATCAAATACCTTTATTTGTATGAGCAGTATTAATTACTGCTTTACTTTTATTATTGTCTTTACCAGTACTAGCCGGAGCTATTACAATATTATTAACAGACCGAAATTTAAATACTTCTTTTTTCGATCCTGCTGGAGGAGGAGATCCTATTTTATACCAACATTTATTT
>IBILP1991-20|Cydia splendana|COI-5P|OQ562903
AACATTATATTTTATTTTTGGTATTTGAGCAGGAATGGTAGGAACTTCTTTAAGTCTTCTAATTCGTGCAGAATTAGGAAATCCTGGATCTTTAATTGGAGATGATCAAATTTATAATACTATTGTAACTGCTCATGCTTTTATTATAATTTTTTTTATAGTAATACCCATTATAATTGGTGGATTCGGTAATTGATTAGTACCATTAATACTAGGAGCCCCAGATATAGCTTTCCCCCGTATAAATAATATAAGATTCTGATTATTACCCCCCTCTATTATACTTTTAATTTCAAGTAGAATTGTAGAAAATGGAGCAGGTACTGGATGAACAGTGTACCCCCCACTCTCATCTAATATTGCCCATAGAGGAAGATCTGTTGATTTAGCTATCTTTTCCCTACACTTAGCTGGAATTTCTTCTATTTTAGGAGCTGTTAATTTTATTACAACTATTATTAATATACGCCCTAATAATATATCATTAGATCAAATACCCCTATTTGTTTGAGCTGTAGGTATTACAGCCCTTCTTTTACTCTTATCACTACCAGTATTAGCTGGTGCCATTACTATACTTTTAACAGATCGAAATCTTAATACTTCATTTTTTGATCCTGCTGGTGGAGGTGACCCCATTCTCTATCAACATTTATTT
>IBILP2016-20|Coleophora conyzae|COI-5P|OQ562592
AACTTTATATTTTATTTTTGGAATTTGAGCAAGTATATTAGGAACTTCTTTAAGTTTACTAATTCGAGCTGAATTAGGTAATCCTGGATTTTTAATTGGTGATGATCAAATTTATAATACAATTGTAACAGCTCATGCTTTCATTATAATTTTTTTTATGGTTATACCTATTATAATTGGAGGATTTGGAAATTGATTAGTACCTTTAATACTTGGAGCCCCTGATATAGCTTTCCCCCGAATAAATAATATAAGATTTTGACTCTTACCCCCCTCATTAATACTTTTAATTTCAAGAAGAGTTGTAGAAAATGGTACTGGAACTGGTTGAACAGTTTACCCCCCTTTATCATCTAATATTGCTCATAGTGGAACATCAGTTGATTTATCTATTTTTTCCTTACATTTAGCAGGAATTTCTTCTATTTTAGGTGCAATTAATTTTATTACTACAATTATTAACATACGATTAAATAATTTTTCATTTGATCAATTACCTCTATTCATTTGAGCTATTGGAATTACAACTCTACTTCTTCTTCTTTCCCTTCCTGTATTAGCAGGAGCTATTACTATATTATTAACTGATCGTAATTTAAATACTTCTTTTTTTGATCCTGCTGGAGGAGGGGATCCAATTTTATATCAACATTTATTT
>IBILP2064-20|Cydia interscindana|COI-5P|OQ562198
AACATTATATTTTATTTTTGGAGTTTGAGCTGGAATAGTAGGAACTTCTTTAAGTTTACTTATTCGTGCAGAATTAGGAAATCCAGGATCTCTAATTGGTGATGATCAAATTTATAATACTATTGTAACAGCCCATGCTTTTATTATAATTTTTTTTATAGTAATACCTATTATAATTGGGGGATTTGGTAATTGATTAGTCCCATTAATATTAGGTGCACCCGATATAGCCTTCCCCCGAATAAATAATATAAGATTTTGATTATTACCCCCCTCTATTATACTTCTAATCTCAAGAAGAATTGTAGAAAATGGAGCAGGAACAGGATGAACAGTATACCCCCCACTTTCATCTAATATTGCTCATAGAGGAAGATCTGTAGACTTAGCTATCTTTTCCCTACATTTAGCTGGTATTTCCTCTATTCTAGGAGCTGTTAATTTTATCACAACTATTATTAATATACGCCCCCATAGTATATCATTAGATCAAATACCCTTATTTATTTGAGCTGTAGGTATTACTGCTCTTTTATTACTCTTATCTTTACCAGTATTAGCTGGTGCTATTACTATACTTTTAACAGATCGAAATCTTAATACCTCGTTTTTTGACCCTTCTGGGGGGGGTGACCCAATCCTCTATCAACATTTATTT
>IBILP208-17|Acleris variegana|COI-5P|OQ564311
AACATTATATTTTATTTTTGGTATTTGAGCAGGTATAGTAGGTACCTCTTTAAGATTATTAATTCGAGCAGAATTAGGAAATCCTGGATCATTAATCGGAGATGATCAAATTTATAATACTATTGTAACAGCTCATGCATTTATTATAATTTTTTTTATAGTTATACCTATTATAATTGGGGGATTTGGTAACTGATTAGTACCTTTAATATTAGGAGCCCCTGATATGGCTTTCCCACGAATAAATAATATAAGTTTTTGATTATTACCACCTTCTATTATATTATTAATCTCAAGAAGAATTGTAGAAAATGGAGCAGGAACAGGATGAACAGTTTACCCCCCCCTTTCATCCAATATTGCTCATAGTGGTAGTTCTGTTGATTTGGCTATTTTTTCTTTACATTTAGCTGGTATTTCATCAATTTTAGGAGCAGTAAACTTTATCACAACAATTATTAATATACGACCTAATAATATATCATTAGATCAAATACCTTTATTTGTGTGAGCTGTTGGAATTACAGCTTTATTATTACTTTTATCTTTACCAGTATTAGCTGGAGCTATTACTATATTATTAACAGATCGAAACTTAAATACCTCATTTTTTGACCCTGCTGGGGGAGGAGATCCAATTTTATATCAACATTTATTT
>IBILP2086-20|Aethes francillana|COI-5P|OQ562293
AACATTATATTTTATTTTTGGTATTTGAGCAGGTATAGTAGGAACTTCTTTAAGACTTTTAATTCGAGCTGAATTAGGTAATCCAGGATCACTAATTGGAGATGATCAAATTTATAATACTATTGTAACAGCTCATGCTTTTATTATAATTTTTTTTATAGTTATACCCATTATAATTGGAGGATTCGGAAATTGATTAGTACCCTTAATATTAGGAGCTCCAGATATAGCTTTTCCACGTATAAATAATATAAGTTTTTGATTATTACCTCCTTCTATTATATTATTAATTTCAAGAAGAATTGTAGAAAATGGAGCAGGAACAGGATGAACAGTATATCCCCCACTTTCATCTAATATTGCCCATAGTGGAAGATCAGTTGACCTTGCAATTTTCTCTCTTCATTTAGCTGGTATTTCTTCAATTTTAGGAGCAGTAAATTTTATTACAACTATTATTAACATACGACCTAATAATATAAAATTAGATCAAATACCCTTATTTGTATGAGCTGTAGGAATTACAGCTTTATTATTATTATTATCACTTCCTGTTTTAGCTGGAGCTATTACTATATTATTAACAGATCGTAATTTAAATACATCATTTTTTGATCCTGCTGGAGGAGGAGACCCAATTTTATATCAACATTTATTC
>IBILP2088-20|Idaea obsoletaria|COI-5P|OQ563636
AACTTTATATTTTATTTTTGGAATTTGAGCAGGTATAGTAGGAACATCATTAAGTTTAATAATTCGTGCTGAATTAGGAAACCCAGGTTCATTAATTGGGGATGATCAAATTTATAATACTATTGTAACAGCTCATGCTTTTATTATAATTTTCTTTATAGTTATACCAATTATAATTGGAGGATTTGGAAATTGATTAGTACCTTTAATATTAGGAGCTCCTGATATAGCTTTCCCCCGAATAAATAATATAAGTTTTTGATTATTACCTCCTTCAATTACTTTATTAATTTCAAGTAGAATTGTTGAAAATGGAGCTGGAACAGGATGAACAGTTTATCCACCTCTTTCATCTAATATTGCTCATGGAGGAAGATCTGTTGATTTAGCAATTTTTTCTTTACATTTAGCAGGTATTTCTTCAATTTTAGGAGCAATTAATTTTATTACTACTATTATTAATATACGATTAAATAATATATCTTTTGATCAATTACCCTTATTTGTTTGAGCAGTAGGTATTACAGCATTTTTATTACTTTTATCTTTACCTGTATTAGCAGGAGCAATTACAATATTATTAACTGATCGTAATTTAAATACTTCATTTTTTGATCCAGCTGGAGGAGGAGATCCTATTTTATATCAACATTTATTT
>IBILP2098-20|Pyncostola bohemiella|COI-5P|OQ563854
AACATTATATTTTTTATTTGGGATTTGAGCTGGAATAGTAGGAACTTCTTTAAGCTTATTAATTCGAGCTGAATTAGGAAATCCAGGATCATTAATTGGTAATGATCAAGTATATAATACTATTGTAACAGCTCATGCTTTTATTATAATTTTTTTTATAGTAATACCTATTATAATCGGAGGATTTGGAAATTGATTAATCCCTATTATACTTGGAGCCCCTGATATAGCCTTCCCCCGTATAAATAATATAAGTTTCTGACTTCTTCCCCCTTCTTTAACTCTTCTAATTTCCAGAAGAATAGTAGAAAATGGAGCAGGAACAGGATGAACAGTATACCCACCCCTTTCATCAAACATTACCCATAGAGGAAGATCTGTTGATTTAGCAATTTTTTCCTTACATTTAGCAGGAATTTCTTCTATTTTAGGAGCTATTAATTTTATTACTACTATAATTAATATAAAAATTAATGGATTATATTTTGATCAAATATCTTTATTTGTATGAGCTGTAGGAATTACTGCTCTTCTTCTTCTTCTTTCTTTACCTGTTTTAGCTGGAGCTATTACCATATTATTAACAGATCGTAATTTAAATACATCATTTTTTGATCCTGCAGGAGGTGGAGATCCTATTCTTTATCAACATTTATTT
>IBILP2104-20|Stomopteryx flavipalpella|COI-5P|OQ563022
AACATTATATTTTATTTTTGGTATTTGAGCAGGAATAGTGGGAACTTCTTTAAGTTTATTAATCCGAACAGAATTAGGGAATCCTGGACAATTAATCGGAGATGATCAAATTTATAATACTATTGTAACAGCTCATGCTTTTATTATAATTTTTTTCATGGTAATACCAATTATAATTGGAGGATTTGGAAATTGATTAATTCCTTTAATGTTAGGAGCTCCTGATATAGCTTTCCCCCGAATAAATAATATAAGATTTTGATTATTACCTCCATCTTTAACTCTATTAATTTCAAGAAGAGTTGTAGAAAATGGAGCAGGAACTGGATGAACTGTGTACCCCCCACTTTCATCAAATATTGCTCACAGAGGTAGATCTGTTGATTTAGCTATTTTTTCACTGCATCTAGCTGGTATTTCCTCTATTTTAGGAGCTATTAATTTTATTACTACTATTATTAATATACGAGTAAATGGTATAATATTTGATCAAATACCCTTATTTGTTTGATCAGTAGGAATTACAGCCTTATTATTATTACTTTCATTGCCTGTTTTAGCTGGAGCTATTACTATACTATTAACAGATCGAAATTTAAATACATCATTTTTTGATCCTGCTGGAGGTGGAGATCCAATTTTATACCAACATTTATTT
>IBILP2187-20|Mythimna l-album|COI-5P|OQ563403
TACATTATATTTTATTTTTGGAATTTGAGCTGGGATGGTCGGAACTTCATTAAGATTAATAATTCGAGCTGAATTAGGAACTCCTGGATCTTTAATTGGAGATGATCAAATTTATAACACTATTGTAACAGCACATGCTTTTATTATAATTTTTTTTATAGTTATACCTATTATAATTGGGGGGTTTGGAAATTGACTTGTCCCTTTAATATTAGGAGCTCCTGATATAGCATTCCCACGAATAAATAATATAAGTTTTTGATTACTTCCACCTTCATTAACTTTATTAATTTCAAGAAGAATTGTAGAAAGTGGAGCAGGAACAGGATGAACAGTATATCCTCCTCTTTCATCTAATATTGCACATGGGGGTAGATCAGTAGATTTAGCTATTTTTTCCCTACATCTTGCAGGAATTTCCTCTATTTTAGGAGCCATTAATTTTATTACTACAATTATTAATATACGATTAAATAATTTATCCTTTGATCAAATACCTTTATTTATTTGAGCGGTAGGAATTACCGCATTCTTATTACTATTATCTTTACCTGTTTTAGCCGGAGCTATTACAATACTTTTAACAGATCGAAATCTCAATACATCTTTTTTTGACCCTGCTGGAGGGGGAGATCCAATTTTATATCAACATTTATTT
>IBILP2222-20|Orthosia cerasi|COI-5P|OQ562927
AACATTATATTTTATTTTTGGAATTTGAGCTGGAATAGTTGGAACTTCATTAAGATTATTAATTCGAGCTGAATTAGGAACCCCTGGATCTTTAATTGGAGATGACCAAATTTATAATACTATTGTTACAGCCCATGCTTTTATTATAATTTTTTTTATGGTTATACCTATTATAATTGGGGGATTTGGCAATTGACTTATTCCATTAATATTAGGAGCCCCTGACATAGCTTTCCCACGAATAAATAATATAAGTTTTTGGTTATTACCCCCCTCTTTAACCTTATTAATTTCTAGAAGAATTGTAGAAAATGGAGCAGGAACAGGATGAACAGTATACCCTCCCCTTTCATCTAACATTGCTCATGGGGGAAGATCTGTTGATTTAGCCATCTTTTCCTTACACTTAGCTGGAATTTCTTCTATTTTAGGAGCTATTAATTTTATCACTACAATTATTAATATACGATTAAATAATTTATCTTTTGATCAAATACCTTTATTTATTTGAGCTGTTGGTATTACTGCATTCTTATTATTATTATCATTACCTGTATTAGCAGGAGCTATTACTATACTTTTAACTGATCGAAATTTAAATACATCATTTTTTGATCCTGCTGGAGGAGGAGATCCAATTTTATATCAACATTTATTT
>IBILP248-17|Gerinia honoraria|COI-5P|OQ563322
AACATTATATTTTATTTTTGGAATTTGAGCCGGAATAGTAGGAACTTCATTAAGTTTATTAATTCGAGCTGAATTAGGAAACCCAGGATCTCTAATTGGAGATGACCAAATTTATAATACAATTGTAACTGCCCATGCTTTTATTATAATCTTTTTCATAGTAATACCAATTATAATTGGAGGATTTGGCAATTGATTAGTCCCACTTATATTGGGAGCACCAGACATAGCTTTCCCCCGTATAAATAACATAAGATTTTGACTTTTACCCCCATCTATTACTTTATTAATTTCAAGTAGAATTGTCGAAAATGGAGCCGGGACAGGATGAACAGTTTACCCCCCTTTATCCTCAAATATTGCCCATAGAGGAAGATCTGTAGATCTAGCTATTTTCTCTTTACATTTAGCTGGAATTTCATCAATTTTAGGAGCTATCAATTTCATTACAACAATTATTAATATACGATTAAATAATTTATCTTTTGATCAAATACCCCTATTCGTTTGAGCTGTAGGTATTACAGCTTTTTTATTATTATTATCTTTACCTGTATTAGCAGGAGCTATTACAATATTATTAACAGACCGAAATTTAAATACATCATTTTTTGACCCTGCTGGAGGGGGAGATCCAATTTTATACCAACATTTATTT
>IBILP2957-20|Eugnorisma glareosa|COI-5P|OQ562699
AACATTATATTTTATTTTTGGTATTTGAGCTGGAATAGTAGGAACTTCTTTAAGACTATTAATTCGGGCTGAATTAGGAAATCCAGGATCTTTAATTGGAGATGATCAAATTTATAATACTATTGTTACAGCACATGCTTTTATTATAATTTTTTTTATAGTTATACCTATTATAATTGGAGGATTTGGTAATTGACTTGTACCTTTAATATTAGGAGCTCCAGATATAGCATTTCCTCGAATAAATAATATAAGTTTTTGACTTCTCCCCCCCTCATTAACTCTTTTAATTTCAAGAAGAATTGTAGAAAATGGAGCAGGAACAGGATGAACTGTATATCCCCCCCTTTCATCTAACATTGCTCACGGAGGAAGATCTGTAGATCTTGCTATTTTTTCCCTTCATTTAGCTGGAATTTCTTCTATTTTAGGAGCTATTAATTTTATTACTACAATTATTAATATACGATTAAATAGATTATCTTTTGATCAAATACCTTTATTTATTTGAGCAGTAGGAATTACTGCATTTTTATTATTACTTTCTTTACCTGTTTTAGCTGGAGCTATTACTATACTTTTAACAGATCGAAATTTAAATACCTCTTTTTTTGATCCTGCTGGAGGAGGAGATCCTATTTTATATCAACATTTATTT
>IBILP2990-20|Eugnorisma arenoflavida|COI-5P|OQ563637
AACATTATATTTTATTTTTGGTATTTGAGCCGGAATAGTAGGAACTTCATTAAGATTATTAATTCGAGCTGAATTAGGAAATCCCGGATCTTTAATTGGTGACGATCAAATTTACAATACTATTGTTACAGCACATGCTTTTATTATAATTTTTTTTATAGTTATACCTATTATAATTGGAGGATTTGGTAATTGACTTGTTCCTTTAATATTAGGAGCCCCAGATATAGCTTTCCCCCGAATAAATAATATAAGTTTTTGACTTTTACCCCCTTCTTTAACTCTTTTAATTTCGAGAAGAATCGTAGAAAATGGAGCAGGAACAGGATGAACAGTGTACCCCCCACTTTCATCAAATATTGCTCATGGTGGTAGATCTGTAGATCTTGCTATTTTTTCCCTTCATTTAGCAGGAATTTCTTCTATCTTAGGAGCTATTAATTTTATTACCACAATTATTAATATACGATTAAACAATTTATCTTTCGATCAAATACCTTTATTTATTTGAGCAGTAGGAATTACTGCATTTTTATTGTTATTATCTTTACCTGTTTTAGCAGGAGCTATCACTATACTTTTAACAGATCGAAATTTAAATACATCTTTTTTTGATCCAGCTGGAGGAGGAGATCCTATTTTATATCAACATTTATTT
>IBILP3108-22|Idaea blaesii|COI-5P|OQ562433
AACTTTATATTTTATTTTTGGAATTTGAGCAGGTATAGTAGGAACTTCTTTAAGTTTAATAATTCGAGCTGAATTAGGAAACCCTGGATCATTAATCGGGGATGATCAAATTTATAATACCATTGTTACAGCTCATGCTTTTATTATAATTTTTTTTATAGTAATACCTATTATAATTGGAGGATTTGGAAATTGATTAGTACCTTTAATATTAGGGGCTCCGGACATAGCTTTTCCCCGAATAAATAATATAAGTTTTTGATTATTACCTCCTTCAATTACTCTTTTAATTTCAAGTAGAATTGTAGAGAATGGAGCTGGAACAGGATGAACAGTTTATCCTCCTTTATCTTCAAATATTGCACATGGGGGTAGATCAGTTGATCTAGCGATTTTTTCTTTACATTTAGCAGGTATCTCTTCAATTTTAGGAGCAATTAATTTTATTACAACTATTATTAATATACGATTAAATAATATATTTTTTGATCAATTACCCTTATTTGTATGAGCCGTAGGAATTACAGCATTCTTACTTCTTCTTTCCTTACCTGTGTTAGCTGGAGCTATTACTATATTACTAACAGATCGTAACTTAAATACTTCATTTTTTGATCCTGCAGGAGGAGGAGATCCTATTTTATATCAACATTTATTT
>IBILP334-17|Noctua pronuba|COI-5P|OQ562557
AACATTATATTTTATTTTTGGAATTTGAGCTGGAATAGTAGGAACTTCTTTAAGATTATTAATTCGAGCTGAATTAGGAAATCCTGGTTCTTTAATTGGAGATGATCAAATTTATAATACTATTGTTACAGCACATGCTTTTATTATAATTTTTTTTATAGTTATACCTATTATAATTGGAGGATTTGGTAATTGACTTGTTCCTTTAATATTAGGAGCACCAGATATAGCTTTCCCTCGAATAAATAATATAAGTTTTTGACTTCTTCCCCCCTCATTAACTCTTTTAATTTCAAGAAGAATTGTAGAAAATGGAGCAGGTACAGGATGAACAGTTTATCCCCCACTTTCATCTAATATTGCTCATGGAGGAAGATCCGTTGATTTAGCTATTTTCTCCTTACATTTAGCTGGTATTTCTTCTATTTTAGGAGCTATTAACTTTATTACCACAATTATTAATATACGATTAAATAGATTATCTTTCGATCAAATACCATTATTTATTTGAGCAGTAGGAATTACAGCATTTTTATTATTATTATCTTTACCTGTATTAGCTGGAGCTATTACTATACTTTTAACAGATCGAAATTTAAATACATCTTTTTTTGACCCTGCAGGAGGAGGAGACCCTATTTTATATCAACATTTATTT
>IBILP360-17|Schrankia costaestrigalis|COI-5P|OQ562351
AACTCTATATTTTATTTTTGGAATTTGAGCAGGAATAGTAGGAACTTCCCTAAGCTTACTTATTCGAGCTGAATTAGGAACCCCAGGATCCTTAATTGGAGATGATCAAATTTATAATACTATTGTTACAGCACATGCCTTTATTATAATTTTTTTTATAGTAATACCAATTATAATTGGAGGATTTGGTAATTGATTAGTACCCCTAATACTTGGAGCCCCAGATATAGCATTCCCCCGAATAAATAATATAAGTTTTTGACTTTTACCCCCCTCTTTAACCCTCTTAATTTCAAGAAGAATTGTAGAAAATGGAGCAGGTACAGGATGAACAGTTTACCCCCCACTTTCATCTAATATTGCCCATGGAGGAAGATCAGTAGATTTAGCTATTTTCTCTCTTCATTTAGCTGGAATTTCATCAATTTTAGGAGCTGTTAATTTTATTACAACTATTATTAACATACGATTAAGAAATTTATCTTTTGATCAAATACCTTTATTTGTCTGAGCTGTAGGAATTACAGCTTTTTTATTATTATTATCATTACCCGTATTAGCTGGAGCTATTACTATACTTTTAACAGATCGAAATTTAAATACTTCATTTTTTGATCCTGCTGGAGGAGGAGACCCAATTCTTTATCAACATTTATTT
>IBILP393-17|Catocala nupta|COI-5P|OQ563866
AACTTTATATTTTATTTTTGGAATTTGAGCAGGAATAGTAGGAACTTCATTAAGATTATTAATTCGAGCTGAATTAGGTAATCCTGGTTCTTTAATTGGAGATGATCAAATTTATAATACTATTGTTACAGCTCATGCTTTTATTATAATTTTTTTTATAGTTATACCAATTATAATCGGAGGATTTGGTAATTGATTAGTACCTTTAATATTAGGAGCTCCTGATATAGCTTTTCCTCGTATAAATAATATAAGTTTTTGACTTCTACCCCCTTCATTAACTTTATTAATTTCAAGAAGAATTGTAGAAAATGGAGCAGGAACCGGATGAACAGTTTATCCTCCTCTTTCTTCTAACATTGCTCATAGAGGTAGTTCAGTAGATTTAGCTATTTTTTCCCTACATTTAGCTGGAATTTCTTCAATTTTAGGAGCTATTAATTTTATTACTACAATTATCAATATACGATTAAATAATTTAATATTTGATCAAATACCTTTATTTATTTGAGCTGTTGGAATTACTGCATTTCTTCTTCTTCTTTCCCTACCAGTATTAGCTGGAGCTATTACTATACTTCTAACTGATCGAAATTTAAATACTTCCTTTTTTGATCCTGCTGGAGGAGGAGATCCTATTTTATATCAACATTTATTT
>IBILP428-17|Crocallis dardoinaria|COI-5P|OQ563074
AACATTATATTTTATTTTTGGTATTTGAGCGGGAATAATTGGAACTTCACTAAGACTTTTAATTCGTGCAGAATTAGGAAACCCAGGATCATTAATTGGAGACGACCAAATTTATAATACTATTGTTACAGCTCATGCTTTTATTATAATTTTTTTTATAGTTATGCCTATCATAATTGGAGGATTTGGTAATTGATTAATCCCACTAATACTAGGAGCACCAGATATAGCTTTCCCACGAATAAATAATATAAGATTTTGATTATTACCCCCATCTATTACTCTTTTAATTTCTAGAAGAATTGTAGAAAATGGTGCAGGCACTGGATGAACAGTTTATCCTCCCCTATCCTCCAATATTGCTCACGGAGGAAGCTCTGTTGACTTAGCAATTTTTTCCCTCCATTTAGCTGGTATCTCTTCAATTTTAGGAGCTATCAATTTTATTACTACAATTATTAATATACGATTAAATAGACTATCTTTTGATCAAATACCTTTATTTGTATGAGCGGTTGGAATTACAGCATTTTTATTATTATTATCATTGCCTGTTTTAGCTGGAGCTATTACAATACTATTAACAGATCGAAATTTAAATACATCCTTTTTTGATCCTGCTGGAGGAGGTGACCCAATTCTCTACCAACATTTATTT
>IBILP450-17|Grammodes stolida|COI-5P|OQ563936
AACTTTATATTTTATTTTTGGTATTTGAGCAGGAATAGTAGGAACTTCATTAAGATTATTAATTCGAGCAGAATTAGGTAATCCTGGATCCTTAATTGGAGATGATCAAATTTATAATACTATTGTTACAGCTCATGCTTTTATTATAATTTTTTTCATAGTAATACCAATTATAATTGGAGGATTTGGTAATTGATTAGTACCTTTAATATTAGGAGCACCTGATATAGCATTCCCACGAATAAATAATATAAGTTTTTGACTTCTTCCACCTTCTCTAACTCTTTTAATTTCTAGAAGAATTGTAGAAAATGGAGCAGGAACTGGTTGAACAGTTTATCCTCCTCTTTCTTCTAATATTGCGCATAGAGGAAGATCTGTAGATCTAGCTATTTTTTCTTTACATTTAGCTGGTATTTCATCAATTTTAGGAGCAATTAATTTTATTACTACAATTATTAATATACGATTAAATAATTTAATGTTTGATCAAATACCTTTATTTGTTTGAGCCGTAGGAATTACTGCATTCTTACTTTTATTATCTTTACCTGTATTAGCTGGAGCTATTACTATACTTTTAACTGATCGAAATTTAAATACTTCATTCTTTGATCCTGCTGGAGGTGGAGACCCTATTTTATATCAACATTTATTC
>IBILP453-17|Selidosema taeniolaria|COI-5P|OQ562666
AACATTATATTTTATTTTTGGTATTTGAGCTGGAATAGTAGGAACCTCCTTAAGATTATTAATTCGTGCAGAATTAGGTAATCCAGGGTCATTAATTGGAGATGATCAAATTTACAATACTATTGTAACTGCTCATGCTTTTATTATAATTTTTTTTATAGTTATACCAATTATAATTGGAGGATTTGGAAATTGATTAGTACCATTAATATTAGGAGCTCCTGATATAGCTTTTCCACGAATAAATAATATAAGATTTTGATTATTACCCCCTTCTATTACTCTTTTAATTTCAAGAAGAATTGTAGAAAATGGAGCTGGTACTGGATGAACAGTTTACCCACCTTTATCATCTAATATTGCTCATGGAGGAAGTTCAGTAGATTTAGCAATTTTTTCATTACATTTAGCTGGTATTTCTTCTATTTTAGGAGCTATTAATTTTATCACAACAATTATTAATATACGATTAAATAATTTATCATTTGATCAAATACCATTATTTGTTTGATCTGTAGGAATTACAGCATTTTTATTATTACTATCTTTACCTGTATTAGCTGGAGCTATTACTATATTATTAACTGATCGAAATTTAAATACTTCATTTTTTGATCCTGCAGGAGGAGGTGATCCTATTCTTTACCAACATCTATTT
>IBILP476-19|Gymnoscelis rufifasciata|COI-5P|OQ563846
AACTTTATATTTTATTTTTGGTATTTGAGCAGGTATAATCGGAACTTCTTTAAGATTACTAATTCGAGCAGAATTAGGAACCCCCGGATCTTTAATTGGAGATGACCAAATTTATAATACCATTGTTACAGCTCATGCCTTTATTATAATTTTTTTTATAGTTATGCCTATTATAATTGGAGGATTTGGAAATTGATTAGTACCTTTAATATTAGGAGCACCTGATATAGCTTTCCCCCGAATAAACAACATAAGATTTTGACTTTTACCCCCCTCTATCACTCTTTTAATTTCTAGAAGAATTGTTGAAAATGGAGCCGGAACTGGATGAACAGTTTACCCCCCTCTATCTTCAAATATTGCCCATGGTGGTAGTTCTGTAGATTTAGCTATTTTTTCTCTTCACTTAGCCGGAATTTCCTCAATTTTAGGAGCAATTAATTTTATTACAACTATTTTTAATATGCGATTAAATAATATATTTTTTGATCAATTACCTTTATTTATTTGAGCAGTAGGAATCACAGCTTTTCTTTTATTACTTTCACTTCCAGTTTTAGCAGGAGCAATTACTATACTTTTAACAGACCGTAATCTTAATACATCATTTTTTGACCCTGCTGGTGGAGGAGACCCAATTTTATACCAACATTTATTT
>IBILP555-19|Rhoptria asperaria|COI-5P|OQ563796
AACATTATACTTTATTTTTGGAATTTGAGCAGGAATAATTGGAACTTCTTTAAGATTATTAATTCGAGCCGAATTAGGTAATCCTGGATCTTTAATTGGAGATGATCAAATTTATAATACAATTGTTACAGCTCATGCTTTTATCATAATTTTTTTTATAGTTATACCTATTATAATTGGAGGGTTTGGAAATTGATTAGTACCATTAATATTAGGAGCCCCTGATATAGCTTTCCCACGTATAAATAATATAAGATTTTGACTTCTACCCCCATCTATTACACTTTTAATTTCCAGTAGAATTGTAGAAAATGGAGCTGGAACAGGATGAACTGTTTACCCACCCCTTTCTTCTAATATTGCTCACGGAGGCAGTTCCGTAGATTTAGCTATTTTCTCACTTCATCTAGCAGGAATTTCCTCAATTTTAGGAGCAATTAATTTTATTACAACCATCATTAATATACGATTAAATAACCTATCCTTTGATCAAATACCACTATTCGTTTGAGCTGTAGGAATTACAGCATTTTTATTATTACTATCACTACCTGTTTTAGCAGGAGCTATTACTATATTATTAACTGACCGAAACTTAAATACATCATTTTTTGATCCAGCTGGAGGAGGAGATCCTATTCTTTACCAACATTTATTC
>IBILP688-19|Carpatolechia decorella|COI-5P|OQ563546
TACTTTATATTTTATTTTTGGTATTTGAGCAGGAATAGTAGGAACGTCTTTAAGATTATTAATTCGAGCAGAATTAGGAAATCCAGGATCTTTAATTGGAGATGATCAAATTTATAATACTATTGTCACAGCACATGCTTTTATTATAATTTTTTTTATAGTTATACCTATTATAATTGGAGGATTCGGAAATTGATTAGTTCCCTTAATATTAGGAGCACCAGATATAGCTTTCCCACGAATAAATAATATAAGATTTTGACTTTTACCTCCTTCTCTTACTTTATTAATTTCAAGAAGAATTGTAGAAAACGGGGCAGGAACAGGATGAACAGTTTATCCACCTTTATCTTCTAATATTGCTCATGGAGGAAGATCAGTTGATTTAGCAATTTTTTCTTTACATTTAGCAGGAATTTCTTCTATTTTAGGAGCTATTAATTTTATTACAACTATTATTAATATAAAAATTAATGGTTTATCCTTCGATCAAATACCTTTATTTGTTTGAGCAGTAGGAATTACAGCATTATTATTACTTTTATCTTTACCTGTATTAGCTGGAGCTATTACTATATTATTAACAGATCGTAATTTAAATACATCTTTCTTTGATCCTGCAGGAGGAGGAGATCCAATTTTATATCAACATTTATTT
>IBILP713-19|Oligia versicolor|COI-5P|OQ563332
AACATTATATTTTATTTTTGGCATTTGAGCTGGTATAGTAGGAACTTCTTTAAGATTACTAATTCGAGCTGAATTAGGAACCCCCGGATCTTTAATTGGTGACGATCAAATTTATAATACTATTGTTACAGCTCATGCTTTTATCATAATTTTTTTTATGGTTATACCTATTATAATTGGAGGATTTGGAAATTGACTTGTACCTTTAATATTAGGAGCTCCAGATATAGCATTCCCACGAATAAATAATATAAGTTTTTGATTGCTGCCCCCCTCATTAACTTTATTAATTTCAAGAAGAATTGTAGAAAATGGTGCAGGAACAGGATGAACAGTATATCCCCCACTTTCATCTAACATCGCCCATGGAGGAAGATCTGTAGATTTAGCTATCTTTTCACTCCATTTAGCTGGAATTTCTTCTATTTTAGGAGCTATTAATTTTATTACTACAATTATTAATATACGATTAAATAACTTATCCTTTGATCAAATACCTTTATTTATTTGAGCTGTAGGAATTACTGCATTTTTATTATTACTATCATTACCAGTTTTAGCTGGAGCTATTACAATATTACTAACAGATCGAAATTTAAATACATCATTTTTTGACCCTGCAGGAGGAGGAGATCCAATTTTATACCAACATTTATTT
>IBILP782-19|Thysanoplusia orichalcea|COI-5P|OQ563965
TACTTTATATTTTATTTTTGGTATTTGAGCTGGAATAGTAGGAACATCTTTAAGATTATTAATTCGAGCAGAATTAGGTACCCCCGGATCTTTAATTGGTGATGACCAAATTTATAATACTATTGTAACAGCACATGCATTTATTATAATTTTTTTTATAGTAATACCTATTATAATTGGAGGATTTGGTAATTGATTAGTGCCTTTAATATTAGGAGCTCCTGATATAGCTTTCCCCCGAATAAATAATATAAGTTTTTGACTTCTTCCTCCATCTTTAACTTTATTAATTTCTAGAAGAATTGTAGAAAATGGAGCAGGTACTGGATGAACAGTTTATCCCCCACTTTCATCTAATATTGCCCATGGAGGAAGATCTGTAGATTTAGCTATTTTCTCTCTTCATTTAGCTGGAATTTCATCAATTCTAGGAGCAATTAATTTTATTACAACAATTATTAATATACGATTAAATAATTTATCTTTTGATCAAATACCTTTATTTATTTGAGCTGTAGGTATTACAGCTTTTCTTTTATTATTATCTTTACCTGTATTAGCTGGAGCAATTACTATACTTTTAACTGATCGTAATCTAAATACTTCTTTTTTCGACCCTGCAGGAGGAGGAGATCCTATTTTATACCAACATTTATTT
>IBILP807-19|Idaea subsaturata|COI-5P|OQ562852
AACTTTATATTTTATTTTTGGAATTTGATCTGGTATAGTAGGTACATCCCTAAGTTTAATAATTCGTGCTGAATTAGGAAATCCTGGATCATTAATTGGAGATGATCAAATTTATAACACTATTGTTACAGCTCATGCTTTTATTATAATTTTTTTTATGGTAATACCAATTATAATTGGAGGATTTGGTAATTGATTAGTTCCTTTAATATTAGGAGCTCCTGATATAGCTTTTCCTCGGATAAATAACATAAGATTTTGGTTGCTTCCCCCATCTATCACCTTATTAATTTCAAGAAGAATTGTTGAAAATGGAGCTGGAACTGGATGAACAGTTTACCCCCCCTTATCCTCAAATATTGCTCATGGTGGAAGATCTGTAGATTTAGCTATTTTCTCCTTACACCTAGCAGGAATTTCTTCAATTTTAGGTGCAATTAATTTTATTACTACTATTATTAATATGCGATTAAACAATATATCATTTGATCAATTATCATTATTTATTTGAGCTGTGGGAATCACAGCATTTTTATTATTACTATCATTACCTGTTTTAGCAGGAGCTATTACTATATTATTAACAGATCGTAATTTAAATACTTCTTTTTTTGATCCTGCAGGAGGAGGAGACCCAATCTTATATCAACATTTATTT
>IBILP924-19|Agonopterix yeatiana|COI-5P|OQ563721
AACATTATATTTTATTTTTGGAATTTGAGCAGGAATAGTAGGAACATCTTTAAGTTTATTAATTCGTGCCGAATTAGGTAATCCAGGATCTTTAATTGGAGATGATCAAATTTATAATACTATTGTTACAGCACATGCTTTTATTATAATTTTCTTTATAGTTATACCTATTATAATTGGAGGTTTTGGAAATTGATTAGTTCCATTAATACTAGGAGCCCCAGATATGGCTTTCCCTCGAATAAATAATATAAGTTTTTGACTATTACCCCCCTCCCTAACTCTTTTAATTTCAAGAAGAATTGTAGAAAATGGAGCAGGAACAGGATGAACAGTTTACCCCCCACTTTCATCCAATATTGCTCATGGTGGTAGATCAGTAGATCTAGCTATTTTTTCCCTTCACTTAGCTGGAATTTCTTCTATTTTAGGAGCTATTAATTTTATTACTACAATTATTAATATACGATTAAATAATATATCATTTGATCGTCTACCATTATTTGTGTGAGCTGTAGGAATTACAGCATTATTACTATTATTATCTTTACCTGTTTTAGCAGGAGCTATTACAATACTTCTTACAGATCGAAATCTTAATACATCTTTTTTTGACCCTGCTGGAGGGGGAGACCCTATTTTATATCAACATTTATTT
>IBILP927-19|Ancylosis cinnamomella|COI-5P|OQ564002
AACATTATATTTTATTTTTGGAATTTGATCAGGAATAATTGGAACTTCTTTAAGTCTTTTAATTCGAGCTGAATTAGGAATTCCTGGATCTTTAATTGGAGATGATCAAATTTATAATACTATTGTTACTGGTCATGCTTTTATTATAATTTTTTTTATAGTAATACCTATTATAATTGGGGGATTTGGAAATTGATTAGTTCCCTTAATATTAGGGGCACCTGATATAGCTTTCCCTCGAATAAATAATATAAGATTTTGATTACTCCCTCCTTCTCTTACTTTACTAATTTCAAGAAGAATTGTAGAAAATGGAGCAGGAACAGGATGAACAGTTTACCCCCCACTTTCATCTAATATTGCTCATGGAGGAAGATCAGTAGACCTAGCTATTTTTTCCCTTCATTTAGCTGGAATTTCATCTATTTTAGGAGCTATTAATTTTATTACAACTATTATTAATATAAAATTAAACGGCTTATCATTTGATCAAATACCTTTATTTGTTTGAGCTGTAGGAATTACAGCCCTTTTATTACTTTTATCTTTACCTGTTTTAGCAGGTGCTATTACTATATTATTAACTGATCGAAATCTTAATACTTCTTTTTTTGATCCTGCTGGAGGAGGAGACCCTATTTTATACCAACATTTATTT
>IBILP933-19|Noctua tirrenica|COI-5P|OQ562219
AACATTATATTTTATTTTTGGAATTTGAGCAGGAATAGTAGGAACTTCCTTAAGATTATTAATTCGAGCTGAATTAGGAAACCCTGGCTCTTTAATTGGGGATGACCAAATTTATAATACTATTGTTACAGCACATGCTTTTATTATAATTTTTTTCATAGTTATACCTATTATAATTGGAGGATTTGGAAATTGACTTATCCCTCTTATATTAGGAGCCCCAGATATAGCTTTCCCCCGAATAAATAATATAAGTTTTTGACTTCTCCCCCCCTCTTTAACTCTTTTAATCTCAAGAAGAATTGTAGAAAATGGAGCAGGAACAGGATGAACAGTATATCCCCCACTTTCATCTAATATTGCCCATGGAGGAAGATCTGTAGATTTAGCTATTTTTTCTCTTCATTTAGCTGGAATTTCTTCTATCTTAGGAGCTATTAATTTTATTACTACAATTATTAATATACGATTAAATAGTTTATCTTTTGATCAAATACCATTATTTATTTGAGCTGTAGGAATTACAGCATTTTTATTATTATTATCTTTACCTGTTTTAGCTGGAGCTATTACTATACTTTTAACTGATCGAAATTTAAATACATCTTTTTTCGATCCTGCAGGAGGAGGTGATCCTATTTTATATCAACATTTATTT
>IBILP983-19|Tortrix viridana|COI-5P|OQ563054
AACATTATATTTTATTTTTGGAATTTGAGCAGGTATAATTGGAACTTCTTTAAGTCTTTTAATTCGAGCAGAATTAGGAAATCCAGGATCATTAATTGGAGATGATCAAATTTATAATACTATTGTAACAGCCCATGCATTTATTATAATTTTTTTTATAGTTATACCTATTATAATTGGAGGATTTGGTAATTGATTAGTACCTTTAATATTAGGAGCTCCTGATATAGCTTTTCCACGAATAAATAATATAAGTTTCTGACTTCTCCCCCCCTCTATTATACTTTTAATTTCAAGTAGAATTGTAGAAAACGGAGCAGGAACAGGTTGAACAGTTTATCCCCCCCTTTCTTCTAATATTGCTCATAGTGGAAGCTCAGTAGATTTAGCAATTTTTTCTTTACATTTAGCTGGAATTTCCTCAATTTTAGGTGCAGTAAATTTTATTACAACAATTATTAATATACGACCTAATAATATATCATTAGATCAAATACCCTTATTTGTTTGAGCTGTAGGAATTACAGCTTTATTATTACTTTTATCTTTACCAGTTTTAGCAGGTGCTATTACTATACTATTAACAGATCGAAATTTAAATACCTCATTTTTTGACCCAGCTGGAGGAGGAGATCCAATTTTATATCAACATTTATTT
>IBILP052-17|Acleris variegana|COI-5P|OQ564281
AACATTATATTTTATTTTTGGTATTTGAGCAGGTATAGTAGGTACCTCTTTAAGATTATTAATTCGAGCAGAATTAGGAAATCCTGGATCATTAATCGGAGATGATCAAATTTATAATACTATTGTAACAGCTCATGCATTTATTATAATTTTTTTTATAGTTATACCTATTATAATTGGGGGATTTGGTAACTGATTAGTACCTTTAATATTAGGAGCCCCTGATATGGCTTTCCCACGAATAAATAATATAAGTTTTTGATTATTACCACCTTCTATTATATTATTAATCTCAAGAAGAATTGTAGAAAATGGAGCAGGAACAGGATGAACAGTTTACCCCCCCCTTTCATCCAATATTGCTCATAGTGGTAGTTCTGTTGATTTGGCTATTTTTTCTTTACATTTAGCTGGTATTTCATCAATTTTAGGAGCAGTAAACTTTATCACAACAATTATTAATATACGACCTAATAATATATCATTAGATCAAATACCTTTATTTGTGTGAGCTGTTGGAATTACAGCTTTATTATTACTTTTATCTTTACCAGTATTAGCTGGAGCTATTACTATATTATTAACAGATCGAAACTTAAATACCTCATTTTTTGACCCTGCTGGGGGAGGAGATCCAATTTTATATCAACATTTATTT
>IBILP069-17|Exaeretia lutosella|COI-5P|OQ562488
AACATTATATTTTATTTTTGGAATTTGAGCAGGTTTAATTGGTACATCTTTAAGTCTGTTAATTCGTGCAGAATTAGGAAATCCTGGATCATTAATTGGAGATGATCAAATTTATAATACTATTGTTACAGCTCATGCTTTTATTATAATTTTTTTTATAGTTATACCTATTATAATCGGAGGATTTGGAAATTGATTAGTTCCCTTAATATTAGGAGCCCCTGATATGGCTTTCCCCCGAATAAATAACATAAGTTTTTGATTACTACCCCCCTCATTAATACTTTTAATTTCAAGAAGAATTGTAGAAAATGGAGCAGGAACAGGATGAACAGTTTATCCCCCACTTTCATCCAATATTGCTCATAGAGGTAGATCTGTAGATTTAGCAATTTTTTCTCTCCATTTAGCTGGTATTTCTTCTATTTTAGGAGCTATTAATTTTATTACTACAATTATTAATATACGATTAAATAATATATCATTTGATCAATTACCATTATTTGTATGAGCTGTAGGTATTACAGCATTATTATTACTTTTATCTTTACCTGTTTTAGCTGGAGCTATTACTATACTTTTAACTGATCGAAATCTTAATACATCTTTTTTTGATCCTGCTGGAGGAGGAGATCCTATTTTATACCAACATTTATTT
>IBILP075-17|Tebenna micalis|COI-5P|OQ562134
AACTTTATATTTTATTTTTGGAATTTGATCTGGAATAGTAGGAACATCTTTAAGTTTATTAATTCGAGCTGAATTAGGAAACCCAGGATCTTTAATTGGTAACGATCAAATTTATAATACTATTGTTACAGCTCATGCTTTCATTATAATTTTCTTTATAGTAATGCCAATTATAATTGGAGGATTTGGAAATTGATTAGTACCTTTAATACTGGGAGCACCTGATATAGCTTTCCCCCGAATAAATAATATAAGATTTTGATTATTACCCCCATCTCTAACCCTTTTAATTTCAAGAAGAATTGTAGAAACTGGAGCCGGTACAGGTTGAACAGTTTACCCCCCACTTTCTTCTAATATTGCACATGGTGGTAGCTCGGTTGATTTAGCAATTTTTTCCCTACATCTTGCTGGTATTTCTTCCATTTTAGGAGCAATTAATTTTATTACTACTATTATTAATATAAAACCTAATAATATAACTTTAGATCAAATACCTCTTTTTGTATGATCAGTGCAAATTACAGCAATTTTACTGTTACTTTCTTTACCAGTTTTAGCTGGGGCTATTACTATACTTTTAACTGATCGTAATTTAAATACATCTTTTTTTGACCCAGCTGGTGGAGGAGATCCAATTCTTTATCAACATTTATTT
>IBILP086-17|Aleimma loeflingiana|COI-5P|OQ562846
AACATTATATTTTATTTTTGGAATTTGAGCAGGTATAATTGGAACTTCTTTAAGTTTATTAATTCGAGCAGAATTAGGAAATCCTGGATCATTAATTGGAGATGACCAAATTTATAATACTATTGTAACAGCTCATGCTTTTATTATAATTTTTTTTATAGTTATACCTATTATAATCGGAGGATTTGGTAATTGATTAGTACCTTTAATATTAGGAGCCCCTGATATAGCTTTCCCACGAATAAATAACATAAGTTTTTGATTACTTCCTCCATCTATTATACTTTTAATTTCAAGTAGAATCGTAGAAAATGGAGCAGGAACAGGATGAACAGTTTATCCACCTCTTTCTTCTAATATTGCCCATAGAGGAAGTTCAGTAGATTTAGCAATTTTTTCTTTACATTTAGCAGGTATTTCCTCAATTTTAGGAGCAGTAAATTTTATTACTACAATCATTAATATACGACCTAATAATATATCATTAGATCAAATACCATTATTTGTTTGAGCTGTAGGAATTACAGCTTTACTATTACTTTTATCTTTACCAGTTTTAGCAGGTGCTATTACCATATTATTAACAGATCGAAATTTAAATACATCTTTTTTTGACCCTGCTGGAGGAGGAGATCCAATTTTATATCAACATTTATTT
>IBILP1028-19|Opostega salaciella|COI-5P|OQ562097
AACATTATATTTTTTATTTGGTATTTGATCAGGAATAGTAGGAACATCATTATCTATCCTTATTCGTGCAGAATTAGGAAATCCAGGATTTTTAATCGGAGATGACCAAATTTATAATTCAATTGTAACAGCACATGCATTTATTATAATTTTTTTTATAGTTATACCAATTATAATTGGAGGATTTGGTAACTGATTAGTACCTTTAATATTAGGCGCCCCAGATATAGCATTTCCACGGTTAAATAATATAAGATTTTGAATATTACCTCCATCATTACTTTTATTAATTTCAAGAAGAATTGTAGAAAATGGTGTAGGAACAGGATGAACAGTTTACCCTCCATTATCATCAAACATTGCACATGGGGGAAGATCAGTAGATTTAGCAATTTTTTCTTTACATTTAGCAGGAATTTCTTCAATTCTAGGGGCTATTAATTTTATTACTACAATTATTAATATAAAATCTTCTGGAATATCTTTTGATCGTATACCTTTATTCGTATGATCAGTAGCTATTACTGCTTTATTATTAATATTATCACTACCAGTTCTTGCAGGTGCAATTACTATATTATTAACAGATCGAAATTTAAATACATCATTTTTTGATCCTGCAGGAGGAGGAGATCCAATTTTATACCAACACTTATTT
>IBILP1031-19|Celypha lacunana|COI-5P|OQ562542
AACGCTATATTTTATTTTTGGTGTTTGAGCTGGAATAGTTGGTACTTCTTTAAGATTATTAATTCGAGCAGAATTAGGAAATCCTGGCTCACTAATCGGAGACGACCAAATTTATAACACTATCGTAACTGCTCATGCCTTTATTATAATTTTTTTTATAGTTATACCTATTATAATTGGTGGATTTGGTAATTGATTAGTACCTTTAATATTAGGAGCCCCTGATATAGCTTTCCCACGAATAAACAACATAAGATTTTGACTATTACCCCCCTCTATTATATTATTAATTTCAAGCAGAATTGTAGAAAATGGAGCAGGAACAGGATGAACAGTCTATCCCCCACTTTCATCAAATATCGCCCATAGTGGAAGATCTGTAGATCTTGCTATTTTTTCCCTACATTTAGCTGGAATTTCATCAATTTTAGGAGCTGTTAATTTTATTACAACTATTATTAACATACGACCTAATAATATATCATTAGATCAAATACCCCTATTTGTTTGAGCTGTAGGAATTACAGCTTTATTATTACTTCTTTCTTTACCAGTATTAGCTGGAGCTATTACTATATTATTAACTGATCGAAATTTAAATACATCATTTTTTGATCCAGCTGGTGGAGGTGATCCTATTTTATATCAACACTTATTT
>IBILP1041-19|Pyralis sagarrai|COI-5P|OQ562962
AACTTTATATTTTATTTTTGGAATTTGATCAGGTATAGTAGGTACTTCTTTAAGTCTTTTAATTCGAGCTGAGCTTGGTAATCCTGGGTCTTTAATTGGAGATGATCAAATTTATAATACTATTGTAACAGCTCATGCTTTTATTATAATTTTTTTTATAGTCATACCTATTATAATTGGAGGATTTGGTAATTGATTAGTTCCTTTAATATTAGGGGCTCCTGATATAGCTTTCCCCCGCATAAATAATATAAGATTTTGATTATTACCCCCCTCATTAACTCTTCTTATTTCTAGAAGTATTGTTGAAAATGGGGCAGGTACTGGTTGAACAGTTTACCCCCCACTTTCATCCAACATTGCCCACAGAGGTACCTCTGTGGACTTAGCTATCTTTTCTCTTCATTTAGCAGGAATTTCCTCTATTTTAGGAGCTATTAATTTTATTACCACAATCATTAATATAAAATTAAATAATCTTTCCTTTGATCAAATACCTCTCTTCGTTTGATCAGTAGGTATTACAGCCTTATTATTACTTTTATCTTTACCTGTATTAGCTGGGGCAATCACCATATTACTCACTGATCGTAATTTAAATACTTCTTTTTTTGATCCTGCTGGAGGAGGTGACCCCATTCTTTATCAACATTTATTT
>IBILP1069-19|Idaea ochrata|COI-5P|OQ563349
AACTTTATATTTTATTTTTGGAATTTGAGCAGGTATAGTAGGAACTTCTTTAAGTTTAATAATTCGTGCTGAATTAGGAAATCCTGGATCTCTAATTGGAGATGATCAAATTTATAATACTATTGTTACAGCTCATGCTTTTATTATAATTTTTTTTATAGTAATACCTATTATAATTGGAGGATTTGGAAATTGATTAGTACCTTTAATATTAGGAGCTCCTGATATAGCTTTTCCACGAATAAATAATATAAGTTTTTGATTATTACCCCCCTCAATTACTTTGTTAATTTCAAGAAGAATTGTAGAAAATGGAGCTGGAACAGGATGAACAGTATACCCTCCTTTATCTTCTAATATTGCTCATGGAGGAAGATCTGTAGATTTAACAATTTTTTCCTTACATTTAGCAGGAATTTCTTCAATTTTAGGAGCAATTAATTTTATTACAACTATTATTAATATACGATTAAATAATATATCTTTTGATCAATTACCTTTATTTGTTTGATCAGTTGGTATTACAGCATTTTTACTACTTCTTTCTTTACCAGTATTAGCAGGAGCTATTACTATATTATTAACTGATCGTAATTTAAATACTTCATTTTTTGACCCTGCAGGAGGAGGAGATCCTATTTTATATCAACACTTATTT
>IBILP1112-19|Adactylotis gesticularia|COI-5P|OQ562438
AACATTATATTTTATTTTTGGTATTTGAGCAGGTATAGTAGGAACTTCATTAAGATTATTAATTCGTGCTGAATTGGGAAATCCAGGATCTTTAATTGGTGATGATCAAATCTATAATACAATTGTTACAGCTCATGCTTTTATTATAATTTTTTTTATAGTTATACCAATTATAATTGGAGGATTTGGAAATTGATTAGTACCTTTAATGTTAGGAGCCCCTGATATAGCTTTCCCACGAATAAATAATATAAGATTTTGATTACTTCCACCATCAATTACTCTTTTAATTTCTAGAAGAATTGTCGAAAATGGGGCTGGAACTGGTTGAACAGTATACCCACCTTTATCTTCAAATATTGCTCATGGAGGTAGATCAGTAGATTTAGCAATTTTTTCTTTACATTTAGCAGGTATTTCATCAATCTTAGGAGCTATTAATTTTATTACAACAATCATTAATATACGATTAAATAATTTATCTTTTGATCAAATACCATTATTTGTTTGATCTGTTGGTATTACAGCATTCTTATTATTATTATCATTACCAGTATTAGCTGGAGCTATTACAATATTATTAACTGACCGAAATTTAAATACATCTTTTTTTGACCCTGCTGGAGGAGGAGATCCTATTCTTTACCAACATTTATTT
>IBILP1150-19|Idaea contiguaria|COI-5P|OQ562252
AACATTATATTTTATCTTTGGAATTTGATCTGGTATAGTAGGAACTTCTTTAAGTTTAATAATCCGAGCTGAACTAGGTAATCCAGGATCATTAATTGGAGATGATCAAATTTATAACACTATTGTAACAGCTCATGCTTTTATTATAATTTTTTTTATAGTAATACCAATTATAATCGGAGGATTTGGAAATTGATTAATACCTTTAATGTTAGGAGCTCCTGATATAGCTTTCCCTCGAATAAATAATATAAGTTTTTGATTATTACCCCCTTCAATTACTTTATTAATTTCAAGAAGAATTGTGGAAAATGGAGCTGGTACAGGATGAACAGTATATCCACCCTTATCATCAAATATTGCTCATGGAGGAAGATCGGTAGATTTAGCAATTTTTTCATTACATTTAGCGGGAATTTCATCAATTTTAGGAGCAATTAACTTCATTACAACTATTATTAATATACGATTAAATAATATATATTTTGACCAATTACCTTTATTTGTTTGAGCTGTTGGTATTACAGCTTTTTTATTATTATTATCTTTACCTGTATTAGCAGGTGCTATTACAATATTATTAACTGATCGTAATTTAAATACTTCTTTTTTTGATCCTGCTGGAGGAGGAGATCCTATTTTATATCAACATTTATTT
>IBILP1152-19|Tortrix viridana|COI-5P|OQ563582
AACATTATATTTTATTTTTGGAATTTGAGCAGGTATAATTGGAACTTCTTTAAGTCTTTTAATTCGGGCAGAATTAGGAAATCCAGGATCATTAATTGGAGATGATCAAATTTATAATACTATTGTAACAGCCCATGCATTTATTATAATTTTTTTTATAGTTATACCTATTATAATTGGAGGATTTGGTAATTGATTAGTACCTTTAATATTAGGAGCTCCTGATATAGCTTTTCCACGAATAAATAATATAAGTTTCTGACTTCTCCCCCCCTCTATTATACTTTTAATTTCAAGTAGAATTGTAGAAAACGGAGCAGGAACAGGTTGAACAGTTTATCCCCCCCTTTCTTCTAATATTGCTCATAGTGGAAGCTCAGTAGATTTAGCAATTTTTTCTTTACATTTAGCTGGAATTTCCTCAATTTTAGGTGCAGTAAATTTTATTACAACAATTATTAATATACGACCTAATAATATATCATTAGATCAAATACCCTTATTTGTTTGAGCTGTAGGAATTACAGCTTTATTATTACTTTTATCTTTACCAGTTTTAGCAGGTGCTATTACTATACTATTAACAGATCGAAATTTAAATACCTCATTTTTTGACCCAGCTGGGGGAGGAGATCCAATTTTATATCAACATTTATTT
>IBILP1169-19|Peribatodes ilicaria|COI-5P|OQ564273
AACATTATATTTTATTTTTGGTATTTGAGCTGGAATAGTTGGAACTTCACTAAGATTATTAATTCGGGCAGAATTAGGTAACCCAGGATCTTTAATTGGAGATGATCAAATTTATAACACTATTGTCACTGCTCATGCTTTTATTATAATTTTTTTTATAGTAATACCAATTATAATTGGTGGATTTGGAAACTGATTAGTACCATTAATATTAGGAGCCCCTGATATAGCTTTCCCACGAATAAATAATATAAGATTTTGATTATTACCACCCTCCATTACTTTATTAATCTCTAGAAGAATTGTAGAAAATGGAGCAGGAACTGGATGAACAGTTTACCCACCACTATCATCCAATATTGCACATGGAGGAAGTTCGGTAGATTTAGCAATCTTCTCCCTACACTTAGCTGGTATTTCATCAATCTTAGGAGCTATTAACTTTATTACAACAATTATTAACATACGATTAAACAACCTATCATTTGATCAAATATCTTTATTTGTTTGATCTGTTGGTATTACAGCATTCTTATTATTACTATCCTTACCAGTATTAGCAGGAGCCATTACCATACTACTAACAGACCGAAACTTAAATACTTCATTTTTTGACCCGGCGGGAGGTGGAGATCCTATTCTTTATCAACATTTATTC
>IBILP1192-19|Xanthorhoe designata|COI-5P|OQ563745
AACTTTATATTTTATTTTTGGTATTTGAGGAGGAATAATTGGAACTTCTTTAAGTTTATTAATTCGAGCTGAATTAGGAAACCCAGGATCTTTAATTGGTGATGATCAAATTTATAATACTATTGTTACAGCTCATGCTTTTATCATAATTTTTTTTATAGTTATACCTATTATAATTGGAGGATTTGGAAATTGATTAGTACCTCTAATATTAGGAGCTCCAGATATAGCATTCCCCCGAATAAATAATATAAGATTTTGATTATTACCCCCCTCAATTACATTATTAATTTCAAGAAGAATTGTAGAAAATGGAGCTGGAACTGGATGAACAGTTTACCCCCCTTTATCCTCTAATATTGCCCATGGAGGAAGATCTGTAGACTTAGCTATTTTTTCCCTTCATTTAGCTGGAATTTCTTCAATTTTAGGAGCTATTAATTTTATTACAACTATTATTAATATACGATTAAACAATATATTTTTTGATCAATTACCTTTATTCGTTTGAGCTGTGGGAATTACAGCATTTTTATTATTACTTTCTTTACCAGTTTTAGCTGGAGCTATTACTATATTATTAACAGACCGAAATTTAAATACATCATTTTTTGACCCTGCTGGAGGAGGAGACCCCATTCTTTACCAACATTTATTT
>IBILP1225-19|Phalonidia contractana|COI-5P|OQ562359
AACATTATATTTTATTTTTGGTATTTGAGCAGGTATAATTGGCACTTCCTTAAGATTATTAATTCGAGCTGAATTAGGTAATCCTGGCTCTTTAATTGGTGATGATCAAATTTATAATACTATTGTTACAGCCCATGCATTTATTATAATTTTCTTTATAGTCATACCTATTATAATTGGTGGATTTGGTAACTGATTAGTACCTCTAATATTAGGAGCTCCAGATATAGCATTCCCTCGAATAAATAATATAAGTTTTTGACTTTTACCTCCTTCTATTATATTATTAATTTCAAGAAGAATCGTAGAAAATGGTGCTGGAACTGGATGAACAGTTTACCCCCCGCTTTCATCCAATATTGCCCATAGAGGTAGATCTGTTGATCTAGCAATTTTTTCTCTTCATCTAGCTGGAATTTCTTCAATTTTAGGAGCAGTAAATTTTATTACAACTATTATTAATATACGGCCTAATAATATATCACTAGATCAAATACCTTTATTTGTTTGGGCAGTTGGAATTACAGCTTTATTACTTTTACTTTCATTACCAGTTTTAGCTGGAGCTATTACTATATTATTAACAGATCGTAATTTAAATACATCATTTTTTGATCCTGCTGGGGGAGGAGATCCAATTTTATATCAACACTTATTT
>IBILP135-17|Idaea ostrinaria|COI-5P|OQ562964
AACCTTATACTTTATTTTTGGAATTTGAGCAGGTATAGTAGGAACCTCTTTAAGCTTAATAATTCGAGCTGAATTAGGAAATCCAGGATCATTGATTGGAGATGATCAAATTTATAATACTATTGTTACAGCTCATGCTTTTATTATAATTTTTTTTATAGTAATACCAATTATAATTGGAGGATTTGGTAATTGATTAGTACCTTTAATATTAGGAGCTCCTGATATAGCTTTCCCCCGAATAAATAACATAAGTTTTTGATTATTACCCCCTTCAATTACCCTTTTAATTTCAAGAAGAATTGTAGAAAATGGAGCAGGAACAGGATGAACAGTTTATCCCCCACTATCCTCTAATATTGCTCATGGAGGAAGATCTGTAGATTTAGCAATTTTTTCCTTACATTTAGCTGGTATTTCATCAATTTTAGGAGCAATTAATTTTATTACAACTATTATTAATATACGATTAAATAATATATCTTTTGATCAACTACCTTTATTTGTTTGAGCGGTTGGGATTACAGCTTTTTTATTACTTTTATCTTTACCAGTATTAGCTGGCGCTATTACAATATTACTAACTGATCGTAATTTAAATACTTCATTTTTTGATCCTGCTGGAGGAGGAGATCCTATTTTATATCAACATTTATTT
>IBILP1357-19|Eupithecia cocciferata|COI-5P|OQ562041
AACTTTATATTTTATTTTCGGAATTTGATCAGGTATAATCGGAACTTCTTTAAGATTATTAATTCGAGCTGAATTAGGAACCCCTGGCTCTTTAATTGGAGATGATCAAATTTATAATACTATTGTAACAGCTCATGCTTTCATTATAATTTTTTTTATAGTAATACCTATTATAATTGGAGGATTTGGAAATTGATTAGTACCTTTAATATTAGGAGCCCCAGATATAGCTTTCCCTCGAATAAATAATATAAGTTTTTGATTACTCCCCCCCTCTATCACACTACTAATTTCAAGAAGAATTGTAGAAAACGGAGCTGGAACTGGATGAACAGTTTACCCTCCTTTATCCTCTAATATTGCTCATGGAGGAAGTTCTGTAGACCTAGCTATTTTTTCCTTACACTTAGCTGGAATTTCATCTATTTTAGGGGCAATTAATTTTATTACAACTATTATTAATATACGTTTAAATAATATATTTTTTGATCAATTACCATTATTTGTTTGAGCAGTAGGAATCACAGCTTTTTTACTTCTTTTATCTTTACCCGTTTTAGCTGGAGCTATTACAATGCTTTTAACAGATCGAAATTTAAATACATCATTTTTCGATCCTGCCGGAGGGGGAGACCCTATTCTTTATCAACATTTATTT
>IBILP1402-19|Charissa predotae|COI-5P|OQ563377
AACATTATATTTTATTTTTGGAATTTGAGCTGGTATAGTAGGAACATCTTTAAGATTATTAATTCGAGCAGAATTAGGAAATCCAGGATCTTTAATTGGAGATGATCAAATTTATAATACTATTGTTACTGCTCATGCTTTTATTATAATTTTTTTTATAGTTATACCTATTATAATTGGGGGATTTGGAAATTGATTAGTACCTTTAATATTAGGTGCCCCTGATATAGCTTTTCCTCGAATAAATAATATAAGATTTTGATTATTGCCCCCATCTATTACTTTATTAATTTCTAGAAGAATTGTAGAAAATGGAGCAGGAACTGGATGAACAGTATACCCCCCACTATCATCTAATATTGCTCATGGTGGAAGTTCTGTTGATTTAGCTATTTTTTCACTTCATTTAGCTGGTATTTCATCTATTTTAGGTGCAATTAATTTTATTACTACAATTATTAATATGCGATTAAATAATTTATCTTTTGATCAAATACCATTATTTGTTTGATCAGTAGGAATTACAGCATTTTTATTATTATTATCATTGCCAGTGTTAGCTGGAGCTATTACTATATTACTTACAGATCGAAATTTAAATACATCATTTTTTGATCCCGCGGGTGGGGGAGATCCAATTTTATATCAACATTTATTT
>IBILP1413-19|Itame vincularia|COI-5P|OQ562365
AACTTTATATTTTATTTTTGGAATTTGAGCAGGTATAATTGGAACTTCATTAAGATTATTAATTCGAGCTGAATTAGGAAACCCAGGATCATTAATTGGAGATGACCAAATTTATAATACTATTGTAACAGCCCATGCATTTATTATAATTTTCTTTATAGTTATACCTATTATAATTGGAGGATTTGGTAATTGATTAATTCCTTTAATGTTAGGGGCCCCCGATATAGCATTTCCTCGAATAAATAATATAAGATTTTGACTTCTCCCCCCGTCAATTACTTTATTAATTTCAAGAAGAATTGTAGAAAATGGAGCTGGAACAGGATGAACTGTTTATCCTCCTTTATCTTCCAATATCGCGCACAGTGGCAGATCAGTCGATTTAGCAATTTTTTCTCTACATTTAGCGGGTATTTCATCAATTTTAGGAGCTATTAATTTTATTACAACTATTATTAATATACGTTTAAATAATATATCATTTGATCAAATACCTTTATTTGTTTGAGCTGTAGGAATCACAGCTTTTTTATTATTATTATCATTACCTGTCTTAGCCGGAGCTATTACAATACTATTAACAGATCGAAATTTAAATACTTCTTTCTTTGATCCTGCTGGAGGAGGAGACCCTATTCTTTATCAACATTTATTT
>IBILP1416-19|Agrotis sabulosa|COI-5P|OQ562978
AACATTATATTTTATTTTTGGTATTTGAGCTGGAATAGTAGGAACTTCATTAAGATTATTAATTCGAGCTGAATTAGGAAATCCAGGATCATTAATTGGAGATGATCAAATCTATAATACAATTGTTACAGCACATGCTTTCATTATAATTTTTTTTATAGTAATACCTATTATAATTGGAGGATTTGGTAATTGATTAGTACCTTTAATATTAGGAGCCCCAGATATAGCATTCCCCCGAATAAATAATATAAGTTTTTGACTTCTTCCCCCCTCATTAACTTTATTAATTTCAAGAAGAATTGTAGAAAATGGAGCAGGAACAGGATGAACAGTTTATCCCCCCCTTTCATCTAATATTGCACATGGAGGAAGATCAGTTGATCTTGCTATTTTTTCTCTTCACTTAGCTGGTATTTCTTCTATTTTAGGGGCTATTAATTTTATTACTACAATTATTAATATACGATTAAATAATTTATCTTTTGATCAAATACCTTTATTTGTTTGAGCTGTAGGAATTACTGCATTTTTATTATTATTATCTTTACCAGTTTTAGCGGGAGCTATTACTATACTTTTAACAGATCGAAATTTAAATACATCTTTTTTCGATCCTGCAGGAGGAGGAGATCCTATTTTATATCAACATTTATTT
>IBILP1444-19|Mormo maura|COI-5P|OQ562076
AACACTATATTTCATTTTTGGGATTTGAGCAGGGATAGTAGGAACCTCACTAAGATTATTAATTCGTGCAGAATTAGGAAACCCTGGATCTTTAATTGGAGATGATCAAATCTATAATACTATTGTTACAGCTCATGCCTTTATTATAATTTTTTTTATAGTTATACCTATTATAATTGGAGGATTTGGGAACTGACTTGTTCCTTTAATACTGGGAGCTCCGGATATAGCATTTCCCCGAATAAATAATATAAGTTTTTGGTTACTCCCCCCATCTTTAACCCTTTTAATTTCAAGTAGAATTGTAGAAAATGGTGCAGGAACAGGATGAACAGTGTACCCCCCACTTTCATCCAATATTGCTCATGGAGGAAGATCTGTAGATTTAGCTATTTTCTCCCTTCATTTAGCTGGAATTTCCTCAATTTTAGGAGCTATTAATTTTATTACTACAATCATTAATATACGATTAAATAATTTATCATTTGATCAAATACCTTTATTTGTTTGAGCTGTAGGAATTACCGCATTTTTATTATTATTATCATTACCTGTTTTAGCAGGAGCTATTACCATATTACTAACAGATCGAAATTTAAATACATCTTTTTTTGATCCTGCTGGGGGTGGAGACCCAATTTTATATCAACATTTATTT
>IBILP1508-19|Spoladea recurvalis|COI-5P|OQ564121
AACTTTATATTTTATTTTTGGTATTTGAGCAGGAATAGTAGGAACATCTTTAAGTTTACTAATTCGAGCTGAATTAGGAAATCCCGGATCCTTAATTGGAGATGATCAAATTTACAATACTATTGTAACAGCTCATGCTTTCATTATAATTTTTTTTATAGTTATACCAATTATAATTGGAGGATTCGGAAATTGATTAGTACCTTTAATATTAGGAGCTCCAGATATGGCTTTCCCACGAATAAATAATATAAGATTTTGATTATTACCTCCTTCTTTAACTTTATTAATTTCTAGAAGTATTGTTGAAAACGGAGCTGGAACAGGATGAACAGTTTACCCCCCACTTTCATCTAATATTGCTCATGGAGGAAGATCAGTAGATTTAGCTATTTTTTCTTTACATTTAGCAGGAATTTCTTCAATTTTAGGAGCAATTAATTTTATTACAACTATTATTAACATACGAATTAATGGTTTACAATTTGATCAAATACCTTTATTTGTCTGAGCTGTTGGAATTACAGCTTTATTACTCTTACTTTCATTACCAGTTTTAGCAGGTGCTATTACAATACTTTTAACTGATCGTAATTTAAATACTTCCTTTTTTGACCCAGCTGGAGGAGGAGATCCTATTCTTTATCAACATTTATTC
>IBILP1597-20|Notocelia trimaculana|COI-5P|OQ562448
AACATTATATTTTATTTTTGGTATTTGAGCTGGTATAATTGGAACTTCTTTAAGATTACTAATTCGAGCTGAATTAGGAAATCCCGGATCTTTAATTGGAGATGATCAAATTTATAATACTATTGTTACTGCTCATGCATTTATTATAATTTTTTTTATAGTTATACCTATTATAATTGGAGGATTTGGAAATTGATTAGTACCTTTAATATTAGGAGCCCCAGATATAGCTTTCCCTCGAATAAATAATATAAGATTTTGACTATTACCCCCCTCTTTAATATTGTTAATTTCAAGAAGAATTGTAGAAAATGGAGCAGGAACAGGATGAACAGTTTACCCCCCACTTTCATCTAATATTGCTCATAGAGGTAGTTCTGTAGATTTAGCCATTTTCTCCCTTCATTTAGCTGGTATTTCATCAATTTTAGGAGCTGTTAATTTCATTACAACTATTATTAACATACGACCTAATAATATAAATTTAGATCAAATACCTTTATTTATTTGGGCAGTAGGAATCACAGCACTTCTTTTACTCCTTTCTTTACCTGTATTAGCCGGTGCAATTACTATACTTTTAACAGATCGAAATTTAAATACATCATTTTTTGATCCTGCAGGAGGAGGAGACCCAATTCTTTACCAACATTTATTT
>IBILP1627-20|Spatalia argentina|COI-5P|OQ564286
AACACTATACTTTATTTTTGGAATTTGAGCAGGAATAGTAGGAACTTCTTTAAGTTTATTAATTCGAGCAGAATTAGGAAACCCTGGATCATTAATTGGAAATGATCAAATTTATAATACTATCGTAACAGCTCATGCCTTTATTATAATTTTTTTTATAGTGATACCTATTATAATTGGAGGATTTGGAAATTGATTAATTCCTCTTATATTAGGAGCCCCAGATATAGCATTCCCCCGAATAAATAATATAAGCTTTTGACTTTTACCCCCCTCTCTTACCCTCTTAATTTCAAGAAGTATTGTTGAAAATGGAGCAGGTACTGGTTGAACCGTATATCCCCCCCTTTCTTCTAATATCGCCCATGGTGGAAGTTCTGTTGACTTAGCTATTTTTTCCCTTCATTTAGCTGGAATTTCCTCTATTTTAGGGGCAATTAATTTTATTACCACTATTATTAATATACGACTTAATAATATATCTTTTGATCAAATACCCTTATTTATCTGAGCTGTCGGAATTACAGCTTTTTTATTACTTTTATCCCTTCCTGTTTTAGCTGGAGCTATCACTATACTCCTTACAGATCGTAATCTTAATACTTCTTTTTTTGACCCTGCTGGAGGAGGAGATCCAATTTTATACCAACATTTATTT
>IBILP1722-20|Phragmataecia castaneae|COI-5P|OQ562509
AACATTATATTTTATTTTAGGAATCTGATCAGGAATAGTAGGAACATCTCTTAGTTTATTAATTCGAGCTGAATTAGGAACCCCTGGATTTTTAATCGGAGATGATCAAATTTATAATACAATTGTCACAGCTCATGCTTTTATTATAATTTTTTTTATAGTTATGCCAATTATAATTGGAGGATTTGGAAATTGATTAGTCCCCCTAATACTAGGAGCCCCAGATATAGCTTTCCCCCGAATAAATAATATAAGATTTTGACTTCTTCCCCCCTCATTAATACTATTAATTAGAAGAAGAATTGTTGAAAATGGTGCTGGAACTGGATGAACTGTTTACCCTCCATTATCTGCTAATATTGCCCATGGCGGAAGCTCCGTAGATTTAGCAATTTTTTCCCTTCATTTAGCAGGAATTTCATCTATTTTAGGAGCTATTAACTTTATCACAACTATTATTAACATACGACCTAATAAAATATCATTCGACCAAATACCTTTATTTGTATGAGCTGTTGGAATTACAGCCCTTCTTTTACTCCTTTCATTACCTGTCTTAGCCGGAGCTATCACTATATTATTAACAGACCGAAATCTTAATACTTCATTTTTTGATCCTGCAGGAGGGGGAGATCCCATTTTATACCAACATTTATTT
>IBILP1724-20|Leucania loreyi|COI-5P|OQ563325
AACATTATATTTTATTTTTGGAATTTGAGCTGGTATAGTTGGAACTTCTTTAAGATTATTAATTCGAGCTGAATTAGGAACCCCTGGATCTTTAATTGGAGATGACCAAATTTATAATACTATCGTAACAGCTCATGCTTTTATTATAATTTTTTTTATAGTTATACCTATTATAATTGGAGGATTTGGTAATTGACTTGTTCCTTTAATATTAGGAGCTCCTGATATGGCATTCCCTCGAATAAATAATATAAGTTTCTGACTACTCCCCCCCTCATTAACTTTATTAATTTCAAGTAGAATTGTAGAAAATGGAGCAGGAACTGGATGAACAGTTTATCCCCCCCTTTCATCTAATATTGCTCATGGTGGTAGTTCTGTAGATTTAGCTATTTTTTCTCTTCATCTTGCTGGTATTTCTTCTATTTTAGGAGCTATTAATTTTATTACAACAATTATTAATATACGACTAAATAGTTTATCTTTTGATCAAATACCTTTATTTATTTGAGCTGTAGGAATTACTGCATTTTTATTATTACTATCTTTACCTGTATTAGCTGGAGCTATTACTATACTTTTAACAGATCGAAATCTTAATACATCTTTTTTTGACCCCGCTGGTGGAGGAGATCCAATTCTATACCAACATTTATTT
>IBILP1882-20|Bryotropha figulella|COI-5P|OQ562108
AACTTTATATTTTATTTTTGGTATTTGAGCAGGTATAATTGGTACTTCTCTTAGTTTATTAATTCGAGCTGAATTAGGTAATCCAGGATCTTTAATTGGAGATGATCAAATTTATAATACCATTGTTACAGCACATGCTTTCATTATAATTTTTTTTATAGTTATACCAATTATAATTGGAGGATTTGGAAATTGATTAGTCCCTTTAATACTTGGAGCTCCTGATATAGCTTTCCCCCGAATAAATAATATAAGTTTTTGACTTCTTCCCCCTTCTCTTACCCTTTTAATCTCCAGAAGAATCGTTGAAAATGGAGCTGGTACAGGTTGAACAGTTTACCCTCCTCTCTCTTCTAACATTGCTCATGGAGGAAGCTCAGTAGATTTAGCAATTTTTTCTCTTCATCTTGCAGGAATTTCCTCAATTCTAGGAGCAATTAATTTTATTACAACAATTATTAATATAAAAATTAATGGTATATCATTTGATCAAATACCTTTATTTGTTTGAGCCGTAGGAATTACAGCCCTTCTTCTACTTTTATCTTTACCAGTTTTAGCAGGAGCTATTACTATATTATTAACAGATCGAAACTTAAATACTTCATTTTTTGACCCAGCTGGAGGAGGAGATCCTATTTTATATCAACATTTATTT
>IBILP1888-20|Tinea dubiella|COI-5P|OQ564216
TACTCTTTATTTTATTTTTGGAATTTGATCTGGAATAATAGGAACATCATTAAGTATGTTAATTCGAACAGAATTAGGAAATCCTGGATTTTTAATTGGAGATGATCAAATTTATAATACAATTGTTACAGCTCATGCTTTTATTATAATTTTTTTCATAGTTATACCAATTATAATTGGAGGATTTGGTAATTGATTAGTACCATTAATGTTAGGAGCCCCTGATATAGCTTTCCCACGCCTTAATAATATAAGTTTTTGATTACTTCCCCCCTCTTTACTGTTATTAACTTCAAGAGGAATTGTAGAAAATGGTGCAGGAACAGGATGAACAGTTTACCCCCCACTTTCATCAACTATTGCTCATAGAGGAGGATCAGTAGATTTAGCTATTTTTTCTCTTCATTTAGCAGGAATTTCTTCTATTTTAGGAGCAATTAATTTTATTACAACAGTAATTAACATACGTCCTCCAATAATATCTTTTGATCAGATACCACTATTTGTTTGAGCAGTTGTTATCACAGCAATTTTATTACTTTTATCTTTACCTGTTTTAGCTGGAGCAATTACAATATTATTAACAGACCGAAATTTAAATACATCTTTTTTTGATCCTGCAGGAGGAGGAGATCCAATTCTTTATCAACATTTATTT
>IBILP1917-20|Hecatera weissi|COI-5P|OQ563080
TACATTATATTTTATTTTTGGAATTTGAGCAGGAATAGTAGGAACCTCATTAAGATTATTAATTCGAGCTGAATTAGGAAATCCAGGATCTTTAATTGGTGATGATCAAATTTATAATACTATTGTTACAGCTCATGCTTTTATTATAATTTTTTTTATAGTTATACCAATTATAATTGGTGGATTTGGTAATTGACTTGTTCCTTTAATATTAGGAGCTCCAGATATAGCATTTCCTCGTATAAATAATATAAGTTTTTGACTTCTTCCCCCATCTTTAACTTTATTAATTTCAAGTAGAATTGTAGAAAATGGAGCAGGAACAGGATGAACAGTGTACCCCCCACTTTCATCTAATATTGCTCATGGAGGAAGATCAGTAGATTTAGCTATTTTTTCACTTCATTTAGCTGGAATTTCCTCTATTCTAGGAGCTATTAATTTTATTACTACAATTATTAATATACGATTAAATAGTTTATCTTTTGATCAAATACCTTTATTTATTTGAGCTGTAGGAATTACTGCATTTTTATTACTTTTATCTTTACCTGTATTAGCTGGAGCTATTACTATACTTTTAACTGATCGAAATTTAAATACATCCTTTTTTGATCCTGCTGGAGGAGGAGATCCAATTTTATATCAACATTTATTT
>IBILP1961-20|Epischnia prodromella|COI-5P|OQ562143
AACTTTATACTTTATTTTTGGAATTTGATCTGGAATAGTAGGAACTTCTTTAAGTCTCTTAATTCGAGCTGAATTGGGAACTCCAGGGTCTTTAATTGGAGATGATCAAATTTATAATACTATTGTAACTGGTCATGCTTTTATTATAATTTTTTTTATAGTTATACCTATTATAATTGGGGGATTTGGAAACTGATTAGTTCCTTTAATATTAGGGGCTCCAGATATAGCCTTCCCTCGAATAAATAATATAAGATTTTGACTCTTACCCCCCTCTCTTACATTATTAATTTCAAGAAGAATTGTAGAAAATGGAGCAGGAACAGGATGAACAGTTTACCCCCCTCTATCATCCAATATTGCCCATGGAGGTAGTTCTGTAGACTTAGCTATTTTTTCCCTTCATTTAGCAGGAATCTCATCAATTTTAGGAGCTATTAATTTTATTACAACTATTATTAATATAAAATTAAATGGTTTATCATTTGACCAAATACCATTATTTGTATGAGCTGTTGGAATTACAGCTTTATTATTACTATTATCCCTTCCAGTATTAGCTGGAGCTATTACCATATTATTAACAGATCGAAATTTAAATACCTCATTTTTTGACCCTGCAGGGGGGGGAGATCCTATTTTATATCAACATTTATTC
>IBILP2041-20|Cabera exanthemata|COI-5P|OQ562083
AACTTTATATTTTATTTTTGGAATTTGAGCAGGAATAGTAGGAACATCATTAAGTTTATTAATTCGAGCTGAATTAGGAAATCCAGGATCTTTAATCGGAGATGATCAAATTTATAATACTATTGTTACTGCACATGCTTTTATTATAATTTTTTTTATGGTTATACCAATTATAATTGGAGGATTTGGTAATTGATTAGTGCCTTTAATACTTGGAGCTCCAGATATAGCATTCCCACGAATAAATAATATAAGATTTTGATTATTACCCCCTTCAATTACATTATTAATTTCTAGAAGAATTGTAGAAAACGGGGCAGGAACAGGATGAACAGTTTATCCTCCTTTATCTTCTAATATTGCTCATGGAGGAAGTTCTGTTGATTTAGCTATTTTTTCATTACATTTAGCAGGAATCTCTTCAATTTTAGGAGCTATTAATTTTATTACAACAATTATTAATATACGATTAAATAATCTTTCATTTGATCAAATACCTTTATTTGTATGAGCTGTAGGTATTACAGCATTTTTATTACTTTTATCATTACCTGTTTTAGCTGGAGCTATTACAATATTATTAACAGATCGAAATTTAAATACTTCATTTTTTGATCCTGCTGGAGGAGGAGATCCTATTCTTTATCAACATTTATTT
>IBILP2063-20|Idaea subsericeata|COI-5P|OQ562919
AACTTTATATTTTATTTTTGGAATTTGAGCAGGTATAGTAGGAACTTCATTAAGTTTAATAATTCGAGCTGAGTTAGGAAACCCCGGATCATTAATCGGTGATGATCAAATTTATAATACTATTGTTACAGCTCATGCTTTTATTATAATTTTTTTTATAGTAATACCAATTATAATTGGAGGATTTGGTAATTGATTAGTACCTTTAATGTTAGGAGCTCCTGATATGGCATTCCCCCGAATAAATAATATAAGTTTCTGATTATTACCTCCTTCAATTACTTTATTAATTTCAAGAAGAATTGTAGAAAATGGAGCAGGAACAGGATGAACTGTTTACCCCCCTCTATCCTCAAATATCGCTCATGGGGGAAGTTCCGTTGATTTAGCAATTTTTTCTTTACATTTAGCTGGAATTTCCTCAATTTTAGGAGCAATTAATTTTATTACTACTATTATTAATATACGATTAAATAATATATTTTTTGATCAATTACCATTATTTGTTTGATCAGTTGGAATTACAGCCTTTTTATTACTTCTTTCTTTACCTGTATTAGCTGGTGCTATTACAATATTGTTAACTGATCGTAACTTAAATACTTCATTTTTTGACCCCGCTGGAGGAGGAGATCCAATTTTATACCAACACTTATTT
>IBILP2218-20|Chemerina caliginearia|COI-5P|OQ563799
AACATTATATTTTATTTTCGGAATTTGAGCAGGAATAGTAGGAACTTCATTAAGATTATTAATTCGAGCAGAATTAGGAAATCCAGGATCTTTAATTGGAGATGATCAAATTTATAATACCATTGTAACTGCACATGCTTTTATTATAATTTTTTTTATAGTTATACCTATTATAATTGGAGGATTTGGAAATTGATTAGTACCTTTAATATTAGGAGCTCCAGATATAGCTTTCCCACGAATAAATAATATAAGATTTTGATTACTACCACCATCTATTATTTTACTAATTTCAAGTAGAATTGTAGAAAATGGAGCTGGAACTGGTTGAACAGTGTACCCCCCACTATCATCCAATATTGCTCATGGAGGAAGTTCTGTAGATTTAGCTATTTTTTCATTACATTTAGCTGGTATTTCTTCAATTTTAGGAGCTATTAATTTCATTACAACAATTATTAACATACGATTAAATAATTTATCATTTGATCAAATACCTTTATTTGTTTGAGCTGTTGGAATTACAGCATTTTTATTATTATTATCTTTACCAGTTTTAGCTGGAGCTATTACTATATTATTAACTGATCGAAATTTAAATACATCATTTTTTGACCCTGCGGGAGGAGGAGATCCAATTTTATATCAACATTTATTT
>IBILP2239-20|Elachista gormella|COI-5P|OQ564180
AACATTATATTTTATTTTTGGAATTTGAGCAGGAATAGTAGGAACATCTTTAAGATTATTAATTCGAGCTGAATTAGGAAATCCTGGTTCTTTAATTGGTAATGATCAAATTTATAATACAATTGTAACAGCTCATGCTTTTATTATAATTTTTTTTATAGTAATACCTATTATAATTGGAGGATTTGGAAACTGATTAGTTCCTTTAATACTAGGAGCTCCGGATATAGCTTTCCCCCGAATAAATAATATAAGATTCTGATTACTTCCTCCTTCTCTTATTCTTCTAATTTTTAGAAGAGTAGTAGAAAATGGAGCAGGAACTGGATGAACGGTGTACCCCCCCCTTTCATCTAATATTGCTCACAGAGGAAGATCTGTAGATATGACTATTTTTTCTTTACATTTAGCTGGAATTTCTTCAATTTTAGGAGCAATTAATTTTATTACAACTATTATTAACATACGATTAAATAATATAATATTTGATCAAATACCTTTATTTGTATGAGCAGTAGGAATTACTGCTCTCTTATTATTACTTTCATTACCTGTATTAGCAGGAGCTATTACTATATTATTAACTGATCGTAATTTAAATACTTCTTTTTTTGATCCTGCAGGAGGAGGAGATCCTATTTTATATCAACATTTATTT
>IBILP249-17|Sphrageidus similis|COI-5P|OQ563661
AACACTTTACTTTATTTTTGGAATTTGAGCAGGAATAATTGGCTCATCCTTAAGATTAATAATTCGTGCAGAATTAGGAACTCCTGGATCACTAATTAACAATGATCAAATTTTTAACACCATTATTACAGCTCACGCTTTTATTATAATTTTCTTTATAGTTATGCCAATTATAATTGGGGGGTTTGGTAATTGATTAGTACCTTTAATATTAGGAGCCCCCGATATAGCTTTCCCACGTATAAATAATATAAGATTTTGATTATTACCCCCCTCACTTATCTTATTAATTTCAAGAAGAATTATTGAAAATGGAGCTGGTACAGGATGAACTGTCTATCCTCCTCTTTCTGGAAATATCGCCCATAGAGGAAGATCTGTAGATTTAACTATTTTTTCATTACATTTAGCAGGAATCTCTTCAATTTTAGGGGCTATTAATTTTATTACAACTATTATTAACATACGATTAAATAATCTATCATTTGATCAAATGCCATTATTTGTTTGAGCTGTAGGAATTACTGCTTTCCTTCTTCTTCTATCTCTTCCAGTTTTAGCAGGAGCTATTACTATATTACTCACAGATCGAAATTTAAATACTTCTTTTTTTGATCCTGCCGGAGGGGGAGACCCAATCCTCTATCAACATCTATTC
>IBILP2916-20|Dryobotodes monochroma|COI-5P|OQ563379
AACATTATATTTTATTTTTGGAATTTGAGCAGGTATAGTAGGAACTTCATTAAGATTACTTATTCGAGCTGAATTAGGAAATCCTGGATCTTTAATTGGTGATGATCAAATTTATAATACTATTGTTACAGCTCATGCTTTTATTATAATTTTTTTTATAGTTATACCTATTATAATCGGAGGATTTGGAAATTGACTCGTACCCTTAATATTAGGAGCTCCAGATATAGCATTCCCACGAATAAATAATATAAGTTTTTGATTACTCCCCCCCTCATTAACTTTATTAATTTCAAGAAGAATCGTAGAAAATGGTGCAGGAACAGGATGAACAGTTTACCCACCCCTTTCATCTAATATTGCTCATGGTGGAAGATCTGTAGATTTAGCTATTTTTTCATTACATTTAGCTGGAATTTCTTCTATTTTAGGGGCTATTAATTTTATTACTACTATTATTAATATACGATTAAATAGTTTATCTTTTGATCAAATACCTTTATTTATTTGAGCTGTAGGTATTACTGCTTTTTTATTATTATTATCATTACCTGTATTAGCTGGAGCTATTACAATATTACTAACAGATCGAAATTTAAATACATCCTTTTTTGATCCTGCTGGAGGAGGAGATCCAATTTTATATCAACATTTATTT
>IBILP2944-20|Dichagyris constanti|COI-5P|OQ562687
AACATTATATTTTATTTTTGGTATTTGAGCTGGAATAGTAGGAACTTCATTAAGATTACTAATTCGTGCTGAATTAGGAAACCCCGGATCTTTAATTGGAGATGATCAAATTTATAATACTATTGTTACAGCACATGCTTTTATTATAATTTTTTTTATAGTTATACCTATTATAATTGGAGGATTTGGTAATTGATTAGTACCTTTAATATTAGGAGCCCCAGATATAGCTTTTCCTCGAATAAATAATATAAGTTTCTGACTTCTCCCCCCCTCATTAACTTTATTAATTTCGAGAAGAATTGTAGAAAATGGAGCAGGAACAGGATGAACAGTGTACCCCCCACTTTCATCTAATATTGCTCATGGAGGAAGATCTGTAGATCTAGCCATTTTCTCTCTTCACTTAGCTGGGATTTCTTCTATTTTAGGAGCTATTAATTTTATTACCACAATTATTAATATACGATTAAATAGTTTATCTTTTGATCAAATACCTTTATTTATTTGAGCTGTAGGAATTACTGCATTTTTATTATTATTATCTTTACCTGTTTTAGCTGGAGCTATTACTATACTTTTAACAGACCGAAATTTAAATACATCCTTTTTTGACCCAGCAGGAGGAGGAGATCCTATTTTATACCAACATTTATTT
>IBILP2985-20|Patania ruralis|COI-5P|OQ563603
AACTTTATATTTTATTTTTGGAATTTGAGCAGGAATAGTAGGTACCTCTTTAAGAATTTTAATTCGAGCTGAATTGGGGAATCCAGGGTCATTAATTGGGGATGATCAAATCTATAATACAATTGTAACAGCTCATGCATTTATTATAATTTTTTTTATAGTAATACCAATTATAATTGGTGGATTTGGTAATTGATTAATTCCTTTAATATTAGGAGCCCCAGATATAGCTTTTCCACGAATAAATAATATAAGATTTTGATTATTACCACCTTCATTAACACTACTAATCTCAAGAAGAATTGTAGAAAATGGAGCAGGTACTGGATGAACAGTTTACCCCCCCCTTTCCTCTAATATTGCTCATAGAGGAAGATCTGTTGATTTAGCAATTTTTTCATTGCATTTAGCTGGTATTTCATCAATTTTAGGTGCTATTAATTTTATTACAACAATTATTAATATACGAATTAATGGATTATTTTTTGATCAAATACCTTTATTTGTGTGATCTGTTGGAATTACAGCATTATTACTTCTTCTTTCACTACCTGTATTAGCAGGAGCTATTACTATATTATTAACAGATCGTAATTTAAATACATCATTCTTTGACCCAGCTGGAGGAGGGGATCCTATTTTATATCAACATTTATTT
>IBILP3003-20|Conistra rubiginea|COI-5P|OQ562698
AACATTATATTTTATTTTTGGAATTTGAGCTGGAATAGTAGGAACATCATTAAGATTATTAATTCGTGCTGAATTAGGAAATCCAGGATCTTTAATTGGCGATGATCAAATTTACAATACTATTGTAACAGCCCATGCTTTTATTATAATTTTTTTTATAGTTATACCTATTATAATTGGAGGATTTGGAAATTGACTTGTTCCTTTAATATTAGGAGCTCCAGATATAGCATTCCCCCGATTAAATAATATAAGTTTTTGATTACTCCCCCCCTCTTTAACCCTATTAATTTCAAGAAGAATTGTAGAAAATGGAGCTGGAACAGGATGAACAGTGTACCCCCCACTCTCATCTAATATTGCACACGGAGGAAGATCAGTAGACTTAGCTATTTTTTCCTTACATTTAGCTGGAATTTCCTCTATTTTAGGAGCTATTAATTTTATTACTACAATTATTAATATACGATTAAATAATCTATCATTTGATCAAATACCTTTATTTATTTGAGCTGTAGGAATTACCGCATTTTTATTATTATTATCTTTACCTGTTTTAGCTGGAGCCATTACCATACTATTAACAGATCGAAATTTAAATACATCTTTTTTTGACCCTGCTGGAGGAGGAGACCCAATTTTATACCAACACTTATTT
>IBILP3004-20|Agonopterix rigidella|COI-5P|MW126475
AACATTATATTTTATTTTTGGAATTTGAGCAGGAATAGTTGGAACATCCTTAAGATTATTAATTCGTGCTGAATTAGGAAGCCCAGGGTCTTTAATTGGTGATGATCAAATCTATAATTCTATCGTTACAGCTCATGCTTTTATCATAATTTTTTTTATGGTTATACCTATTATAATTGGAGGATTTGGAAATTGATTAGTGCCCTTAATGTTAGGAGCCCCAGATATAGCTTTCCCCCGAATAAATAATATAAGTTTTTGATTACTCCCCCCCTCCTTAACTCTTTTAATTTCAAGAAGAATTGTAGAAAATGGAGCAGGAACAGGATGAACAGTTTACCCCCCACTTTCATCTAATATTGCCCATGGTGGTAGATCCGTAGATTTAGCTATTTTTTCTTTACATTTAGCTGGAATCTCTTCTATCCTAGGAGCTATTAACTTCATTACTACAATTATTAATATACGATTAAATAATATATCATTTGATCGTCTGCCATTATTTGTATGAGCTGTAGGAATCACAGCCTTACTACTATTACTATCTTTACCTGTTTTAGCCGGAGCTATTACAATACTTCTTACAGACCGAAATCTTAATACATCTTTTTTTGATCCTGCCGGAGGAGGAGACCCTATTTTATACCAGCATTTATTT
>IBILP3120-22|Clepsis consimilana s.s.|COI-5P|OQ562071
TACACTATATTTTATTTTTGGAATTTGAGCAGGAATAGTAGGAACATCTTTAAGTTTATTAATTCGAGCTGAATTAGGAAGCCCAGGATCATTAATTGGTGATGATCAAATTTATAATACTATTGTCACAGCTCATGCTTTTATTATAATTTTTTTTATAGTTATACCCATTATAATTGGAGGATTTGGAAATTGATTAGTTCCTTTAATATTAGGAGCTCCTGATATAGCTTTTCCTCGTATAAATAATATAAGATTTTGACTTCTTCCCCCATCTATTATACTTTTAATTTCAAGTAGAATTGTAGAAAATGGTGCTGGAACAGGATGAACAGTGTACCCCCCACTTTCATCTAATATTGCTCATAGTGGAAGATCAGTAGATTTAGCTATTTTTTCACTACACTTAGCTGGAATTTCCTCAATTTTAGGGGCTGTAAATTTTATTACAACCATTATTAATATACGACCTAATAATATATCCTTAGATCAAATATCCTTATTTATCTGAGCAGTGGGAATTACAGCTCTTTTACTACTACTCTCTTTACCTGTATTAGCAGGTGCTATTACTATATTATTAACAGATCGAAATTTAAATACATCATTTTTTGATCCTGCTGGAGGAGGAGATCCAATTTTATATCAACATTTATTT
>IBILP3126-22|Coleophora granulatella|COI-5P|OQ562905
AACATTATATTTCATTTTTGGAATTTGAGCTGGAATAGTAGGAACTTCTTTAAGTTTATTAATTCGAGCTGAATTAGGAAATCCTGGATCATTAATTGGAGATGATCAAATTTATAATACAATTGTCACAGCTCATGCTTTTATCATAATTTTCTTTATAGTAATACCTATTATAATTGGAGGTTTTGGAAATTGATTAGTACCTTTAATATTAGGAGCCCCTGATATAGCTTTCCCCCGAATAAATAATATAAGATTTTGACTTCTCCCCCCATCATTAACCCTTTTAATTTCAAGAAGAATTGTAGAAAATGGTACTGGAACTGGATGAACAGTTTACCCCCCTTTATCATCTAATATCGCTCATGGAGGAAGATCTGTTGATTTATCTATTTTTTCCCTCCACTTAGCTGGTATTTCTTCTATTCTAGGAGCGATTAATTTTATCACAACTATTATTAATATACGATTAAATAATATATCATTTGATCAATTACCTTTATTTGTATGAGCTGTAGGAATTACAGCCCTTCTTCTTCTTCTTTCTCTACCTGTTTTAGCAGGAGCTATTACTATATTATTAACAGATCGAAATTTAAACACTTCATTTTTTGATCCTGCAGGAGGAGGTGATCCTATTCTTTACCAACATTTATTT
>IBILP3154-22|Elachista differens|COI-5P|OQ563060
TACATTATATTTTATTTTTGGAATTTGAGCTGGAATAGTAGGAACATCTTTAAGATTATTAATTCGAGCTGAATTAGGTAATCCAGGTTCTTTAATTGGTAATGATCAAATTTATAATACTATTGTAACTGCTCATGCATTTATTATAATTTTTTTTATAGTTATACCTATTATAATTGGAGGATTTGGAAATTGATTAGTACCTTTAATATTAGGAGCTCCTGATATAGCTTTCCCACGAATAAATAATATAAGATTTTGATTACTACCCCCCTCTCTTACCCTTTTAATTTCAAGAAGAATTGTAGAAAATGGAGCAGGAACCGGTTGAACAGTTTACCCCCCACTTTCATCCAATATTGCTCATAGAGGAAGATCCGTAGATTTAGCAATTTTTTCTTTACATTTAGCTGGTATTTCTTCTATTTTAGGAGCAATTAATTTTATTACTACTATTATTAATATACGACTTCATTCTATAATATTTGATCAAATACCTTTATTTGTTTGAGCTGTAGGTATCACAGCATTATTGCTTTTATTATCATTACCTGTATTAGCAGGTGCTATTACTATATTATTAACAGATCGAAATTTAAATACTTCATTTTTTGATCCAGCAGGAGGAGGAGATCCTATTCTCTATCAACATTTATTT
>IBILP347-17|Catephia alchymista|COI-5P|OQ562122
AACTTTATATTTTATTTTTGGTATTTGAGCAGGAATAGTAGGAACATCTCTAAGTCTTTTAATTCGTGCTGAATTAGGAAATCCTGGTTCATTAATTGGAGATGATCAAATTTATAATACTATTGTTACTGCCCATGCCTTTATTATAATTTTTTTTATAGTTATACCTATTATAATTGGAGGATTTGGAAATTGATTAGTTCCTCTAATATTAGGAGCTCCTGATATAGCTTTCCCACGAATAAATAATATAAGTTTTTGATTACTTCCCCCTTCTTTAACTCTTTTAATTTCAAGAAGAATTGTAGAAAATGGAGCAGGAACAGGATGAACAGTTTATCCTCCTCTTTCTTCTAATATTGCTCATAGAGGTAGATCAGTTGATTTAGCTATTTTTTCTTTACATTTAGCTGGTATTTCATCTATTCTCGGAGCTATTAATTTTATTACAACAATTATTAATATACGATTAAATAACTTAATATTCGATCAAATACCTTTATTTGTATGAGCAGTAGGTATTACTGCATTCCTATTATTACTTTCTTTACCTGTTTTAGCTGGTGCTATTACTATACTTTTAACTGATCGAAACTTAAATACTTCATTTTTTGATCCAGCAGGAGGAGGAGATCCTATTCTTTACCAACATTTATTT
>IBILP358-17|Dysgonia algira|COI-5P|OQ563409
AACCTTATATTTTATTTTTGGTATTTGAGCAGGAATAGTAGGAACTTCTTTAAGTTTATTAATTCGAGCAGAATTAGGAAATCCAGGATCACTAATTGGTGATGATCAAATTTATAATACTATTGTTACAGCTCATGCCTTTATTATAATTTTTTTTATAGTTATACCTATTATAATCGGAGGATTTGGTAACTGATTAGTACCTTTAATATTAGGAGCCCCTGATATAGCATTCCCTCGAATAAATAATATAAGTTTCTGACTTCTTCCCCCTTCTTTAACTCTTCTTATTTCAAGAAGAATTGTAGAAAATGGAGCAGGAACTGGATGAACTGTATACCCCCCCTTATCTTCTAATATTGCTCATAGAGGAAGATCAGTAGATTTAGCTATTTTTTCCCTTCATTTAGCTGGAATTTCATCCATTTTAGGAGCTATTAATTTTATTACTACAATTATTAATATACGATTAAATAGTTTAATATTTGATCAAATACCTTTATTTGTATGAGCTGTAGGTATTACAGCCTTTTTACTTTTATTATCTTTACCTGTTCTAGCTGGAGCTATTACTATATTATTAACTGATCGAAATTTAAATACTTCATTTTTTGATCCAGCTGGAGGAGGAGATCCTATTCTTTACCAACATTTATTT
>IBILP366-17|Phyllodesma suberifolia|COI-5P|OQ563143
AACTTTATACTTTATTTTTGGTATTTGAGCAGGAATAGTAGGAACTTCTTTAAGATTATTAATTCGAGCTGAATTAGGAACTCCAGGATCTTTAATTGGAGATGATCAAATTTATAATACTATTGTAACAGCTCATGCTTTTATTATAATTTTTTTTATAGTTATACCTATCATGATTGGGGGATTTGGAAATTGACTAGTACCTTTAATATTAGGAGCTCCTGATATAGCCTTCCCCCGAATAAATAATATAAGATTTTGATTACTACCTCCTTCCCTTACCCTATTAATTTCAAGAAGAATTGTAGAAAATGGAGCTGGAACTGGATGAACTGTATACCCACCCCTTTCCTCTAATATTGCACATGGGGGAAGTTCAGTAGATTTGGCAATTTTTTCCCTTCATCTAGCTGGAATTTCATCTATTTTAGGAGCAATTAATTTTATTACAACTATTATTAATATACGATTAAATAATATATCTTTCGATCAAATACCATTATTTGTTTGAGCAGTAGGAATTACAGCATTTTTACTTCTTTTATCATTACCTGTTTTAGCTGGAGCTATTACTATATTACTTACTGATCGAAATTTAAATACATCCTTTTTTGACCCTGCTGGAGGAGGAGATCCTATTCTATATCAACATCTATTT
>IBILP385-17|Pandemis heparana|COI-5P|OQ562250
TACTTTATACTTTATTTTCGGAATTTGAGCAGGAATAGTAGGAACATCTTTAAGATTACTCATTCGAGCAGAATTAGGAAATCCAGGATCATTAATTGGAGATGATCAAATTTATAATACTATTGTAACAGCTCATGCATTTATTATAATTTTTTTTATAGTTATACCAATTATAATTGGAGGATTTGGTAATTGATTAGTTCCTTTAATGTTAGGAGCTCCAGATATAGCTTTCCCTCGTATAAATAATATAAGATTTTGACTTTTACCCCCCTCTATTATATTATTAATTTCAAGAAGAATCGTAGAAAATGGAGCAGGTACAGGATGAACAGTATACCCCCCACTTTCATCTAATATTGCTCATAGTGGAAGATCAGTAGATTTAGCAATCTTTTCCCTTCACTTAGCTGGTATTTCTTCAATTTTAGGAGCTGTAAATTTTATTACAACTATTATTAATATACGCCCTAATAATATATCATTAGATCAAATACCTTTATTTGTTTGAGCAGTAGGAATTACTGCTCTTTTACTTTTATTATCTTTACCTGTATTAGCTGGAGCTATTACTATACTTTTAACAGACCGAAATTTAAATACATCATTTTTTGATCCTGCTGGAGGAGGAGATCCTATTTTATATCAACATTTATTT
>IBILP388-17|Eilema sororcula|COI-5P|OQ562300
AACATTATATTTTATTTTTGGTATTTGAGCTGGTATAGTAGGAACCTCTCTTAGATTATTAATTCGAGCTGAATTAGGTAATCCTGGTTCTTTAATTGGTGATGATCAAATTTATAATACTATTGTTACCGCTCATGCCTTTATTATAATTTTTTTTATAGTTATACCTATTATAATTGGAGGATTTGGAAACTGATTAATTCCTCTCATATTAGGAGCCCCCGATATAGCTTTCCCCCGAATAAATAATATAAGTTTTTGATTACTTCCCCCCTCATTAACTCTTCTTATTTCAAGAAGAATCGTAGAAAATGGAGCAGGTACCGGATGAACAGTTTATCCCCCACTTTCATCTAATATTGCCCATAGAGGTAGTTCTGTAGATTTAGCTATTTTTTCACTACATCTAGCAGGTATCTCCTCTATTTTAGGAGCTATTAATTTTATTACAACAATTATTAATATACGATTAAATAGATTAATATTTGATCAAATACCTTTATTTGTTTGAGCTGTAGGAATTACAGCATTCTTATTACTTCTCTCATTACCTGTTTTAGCAGGAGCTATTACTATACTATTAACTGATCGAAATCTTAATACTTCTTTTTTTGATCCTGCTGGAGGAGGAGATCCTATTCTTTATCAACATTTATTT
>IBILP486-19|Merrifieldia tridactyla|COI-5P|OQ562696
AACATTATATTTTATCTTTGGAATTTGAGCCGGAATAATTGGTACATCACTTAGACTTTTAATTCGAGCTGAATTAGGAAATCCAGGATCATTAATTGGTGATGATCAAATTTATAATACAATTGTTACAGCTCATGCTTTTATTATAATTTTTTTTATAGTTATACCAATTATAATTGGAGGATTTGGAAATTGATTAGTACCTTTAATATTAGGAGCCCCCGATATAGCTTTCCCACGAATAAATAATATAAGTTTCTGACTTTTACCCCCCTCTCTTACTTTACTAATTTCAAGAAGTATCGTAGAAAATGGAGCAGGAACTGGATGAACAGTTTATCCTCCTTTATCCTCTAATATTGCTCATAGAGGAACTTCAGTTGATTTAGCTATTTTTTCTTTACATTTAGCTGGAATTTCATCTATTTTAGGAGCAATTAATTTTATTACTACTATTATTAATATACGATTAAATAACTTAATATTTGATCAACTTCCTTTATTTGTATGATCTGTAGGAATTACAGCTTTACTTTTACTTTTATCATTACCTGTTTTAGCAGGAGCTATTACTATACTTCTTACAGATCGAAATTTAAATACATCTTTCTTTGACCCTGCTGGAGGAGGTGATCCAATTTTATATCAACATTTATTT
>IBILP504-19|Diacrisia sannio|COI-5P|OQ563673
AACATTATATTTTATTTTTGGAATTTGAAGAGGAATAGTAGGTACTTCATTAAGATTATTAATTCGTGCAGAATTAGGAGCTCCAGGATCATTAATTGGAGATGATCAAATTTATAATACTATTGTTACAGCTCATGCCTTTATTATAATTTTCTTTATAGTTATACCTATTATAATTGGAGGATTTGGTAATTGATTAGTTCCTTTAATATTAGGAGCTCCAGATATAGCTTTTCCTCGAATAAATAATATAAGTTTTTGACTTTTACCCCCATCATTAACTTTATTAATTTCAAGAAGAATTGTTGAAAATGGAGCAGGAACAGGATGAACAGTTTACCCTCCTCTTTCTTCTAATATTGCTCATGGAGGAAGATCTGTAGATTTAGCTATTTTTTCATTACATTTAGCTGGAATTTCCTCAATTTTAGGAGCTATTAATTTTATTACTACAATTATTAATATACGATTAAATAATTTATCATTTGATCAAATACCTTTATTTGTTTGAGCTGTAGGGATTACAGCCTTTTTATTACTCCTTTCTCTTCCTGTATTAGCTGGAGCTATTACTATATTATTAACAGATCGAAATTTAAATACTTCATTTTTTGATCCTGCTGGAGGGGGAGATCCTATTCTTTATCAACATTTATTT
>IBILP520-19|Phragmatobia fuliginosa|COI-5P|OQ563709
AACATTATATTTTATTTTTGGAATTTGAGCAGGAATAGTAGGAACCTCATTAAGATTATTAATTCGAGCAGAATTAGGAACCCCAGGATCTTTAATTGGAGATGATCAAATTTATAATACTATTGTCACAGCTCATGCCTTTATTATAATTTTTTTTATAGTTATACCAATTATAATTGGAGGATTTGGTAACTGATTAATCCCTTTAATATTAGGAGCCCCTGATATAGCTTTCCCTCGAATAAATAATATAAGTTTTTGACTTTTACCCCCATCTTTAACTTTATTAATTTCAAGAAGAATTGTAGAAAATGGAGCAGGAACTGGATGAACTGTTTACCCCCCTCTTTCATCTAATATTGCTCATGGTGGTAGTTCTGTTGATTTAGCTATTTTTTCCTTACATTTAGCAGGAATCTCTTCAATTTTAGGAGCTATTAATTTTATTACTACAATTATTAATATACGATTAAATAATATATCATTTGATCAAATACCCTTATTTGTTTGAGCAGTAGGAATTACAGCCTTCTTACTTCTCCTTTCTTTACCTGTTTTAGCAGGAGCTATTACTATACTTTTAACAGATCGAAATTTAAACACATCATTTTTTGATCCTGCTGGAGGAGGAGACCCTATTCTCTATCAACATTTATTT
>IBILP534-19|Calamodes occitanaria|COI-5P|OQ562587
AACATTATATTTTATTTTTGGTATTTGAGCAGGAATAGTAGGAACTTCATTAAGATTATTAATTCGAGCAGAATTAGGAAATCCAGGATCCTTAATTGGAGATGATCAAATTTATAATACTATTGTAACTGCCCATGCTTTTATTATAATTTTTTTTATAGTAATACCAATTATAATTGGAGGATTTGGAAATTGATTAGTACCTTTAATATTAGGAGCCCCTGATATAGCTTTCCCACGAATAAATAATATAAGATTTTGATTATTACCACCATCAATTACTCTTTTAATTTCAAGAAGAATTGTAGAAAATGGAGCTGGAACAGGATGAACAGTTTACCCCCCTTTATCTTCTAATATTGCTCATGGAGGAAGATCAGTAGATTTAGCAATTTTCTCATTACATTTAGCTGGAATTTCATCAATTTTAGGAGCTATTAATTTTATTACAACAATTATTAATATACGGTTAAGTAATTTATCATTTGATCAAATACCATTATTTGTTTGAGCTGTTGGAATTACAGCATTTTTATTATTATTATCATTACCAGTATTAGCTGGAGCTATTACTATATTATTAACTGATCGAAATTTAAACACATCATTCTTTGATCCTGCTGGAGGAGGAGATCCTATTCTATATCAACATTTATTT
>IBILP539-19|Cymbalophora pudica|COI-5P|OQ562233
TACATTATATTTTATTTTTGGAATTTGAGCTGGAATAGTCGGAACTTCTTTAAGATTATTAATTCGAGCTGAATTAGGAAATCCCGGTTCTTTAATTGGTGATGATCAAATTTATAATACTATTGTAACAGCTCATGCCTTTGTTATAATTTTTTTTATAGTTATACCAATTATAATTGGAGGATTTGGTAACTGACTAGTTCCTTTAATACTGGGAGCCCCTGATATAGCTTTCCCCCGAATAAATAATATAAGTTTCTGACTCTTACCCCCATCTCTAACTTTGTTAATTTCAAGCAGAATTGTAGAAAATGGAGCAGGAACAGGTTGAACAGTTTACCCCCCACTTTCATCTAATATTGCTCATGGAGGAAGATCTGTAGATTTAGCTATTTTCTCCTTACATTTAGCAGGAATTTCTTCAATTTTAGGAGCTATTAATTTTATTACTACAATTATTAATATACGACTAAATAATTTATCATTTGATCAAATACCTTTATTTGTTTGAGCAGTAGGAATTACAGCATTTTTATTATTACTCTCATTACCTGTTTTAGCTGGGGCTATTACAATATTATTAACAGATCGAAATTTAAATACATCATTTTTTGATCCAGCAGGAGGAGGAGATCCTATTCTCTATCAACATTTATTT
>IBILP558-19|Scopula ornata|COI-5P|OQ563995
AACATTATATTTTATCTTCGGTATTTGAGCTGGAATAATTGGTACTTCATTAAGATTATTAATTCGAGCTGAATTAGGAAATCCTGGATCATTAATTGGAGATGATCAAATTTATAACACTATTGTTACAGCACATGCTTTTATTATAATTTTTTTTATAGTTATACCTATTATAATTGGTGGATTTGGAAATTGATTAGTTCCTTTAATACTAGGAGCTCCTGATATAGCTTTCCCACGAATAAATAATATAAGATTTTGATTATTACCCCCCTCTCTTACTTTATTAATCTCAAGAAGAATTGTTGAAAATGGAGCTGGGACAGGATGAACAGTGTACCCCCCACTATCATCTAATATCGCCCATGGAGGAAGATCTGTAGACTTAGCAATTTTTTCACTACATTTAGCTGGAATTTCTTCTATTCTAGGTGCAATTAATTTTATTACTACCATTATTAATATACGATTAAATAACTTATCATTTGATCAATTACCTTTATTTGTTTGAGCTGTAGGAATTACTGCATTTTTACTTTTATTATCTTTACCAGTTTTAGCTGGAGCTATTACAATATTATTAACTGATCGAAATTTAAATACATCATTTTTTGATCCTGCTGGAGGAGGAGATCCAATTTTATATCAACATTTATTT
>IBILP639-19|Eilema caniola|COI-5P|OQ562559
AACATTATATTTTATTTTTGGAATTTGAGCAGGTATGGTAGGAACTTCTCTTAGATTATTAATTCGAGCAGAATTAGGAAATCCTGGATCATTAATTGGAGATGATCAAATCTATAATACTATTGTAACTGCTCATGCTTTTATTATAATTTTTTTTATAGTTATACCTATTATAATCGGAGGATTTGGAAATTGACTAGTTCCTCTTATATTAGGGGCCCCTGACATAGCATTCCCTCGAATAAATAACATAAGTTTTTGACTACTTCCCCCCTCTTTAACATTACTTATCTCAAGTAGAATTGTAGAAAATGGGGCAGGAACTGGATGAACAGTTTATCCCCCACTTTCATCTAATATTGCCCATAGAGGTAGTTCTGTAGACTTAGCTATTTTTTCTTTACATTTAGCAGGTATTTCTTCTATTTTAGGAGCTATTAATTTTATTACAACAATTATTAATATACGATTAAATAAATTAATATTTGATCAAATACCTTTATTTGTATGAGCCGTAGGTATTACAGCATTTTTACTACTTTTATCTTTACCAGTTTTAGCGGGAGCTATTACAATACTATTAACTGACCGAAATCTTAATACTTCTTTTTTTGATCCTGCAGGAGGGGGAGACCCCATTCTTTATCAACATTTATTT
>IBILP662-19|Rhodometra sacraria|COI-5P|OQ562793
AACATTATATTTTATTTTTGGAATTTGAGCAGGAATAATTGGAACATCATTAAGTCTATTAATTCGAGCAGAGTTGGGAAATCCCGGTCAATTAATTGGAGATGACCAAATTTATAATACTATTGTAACAGCTCACGCTTTTATTATAATTTTTTTTATAGTAATACCAATTATAATTGGAGGATTTGGAAATTGATTAGTGCCATTAATATTAGGAGCTCCTGATATAGCTTTCCCTCGAATAAATAATATAAGATTTTGATTATTACCCCCTTCAATTACTCTTTTAATTTCAAGAAGAATTGTTGAAAATGGAGCAGGAACTGGATGAACAGTATACCCTCCTTTATCTTCAAATATTGCTCACAGAGGAAGATCAGTAGATTTAGCAATTTTTTCATTACATTTAGCCGGAATTTCTTCAATTTTAGGAGCAATTAATTTTATTACAACAATTATTAATATACGATTAAATAATATGTCATTTGATCAACTACCATTATTCGTATGAGCTGTAGGAATTACAGCATTTTTATTATTATTATCTTTACCTGTATTAGCAGGAGCTATTACTATATTATTAACTGATCGAAACTTAAATACTTCTTTCTTTGACCCTGCTGGAGGAGGAGATCCAATTTTATATCAACACTTATTT
>IBILP698-19|Epinotia nisella|COI-5P|OQ563450
AACATTATATTTTATTTTTGGTATTTGAGCTGGTATAATTGGTACTTCTCTAAGATTATTAATTCGTGCTGAATTAGGAAATCCTGGATCTTTAATTGGAGATGATCAAATTTACAATACTATCGTAACTGCTCACGCATTTATTATAATTTTTTTTATGGTTATACCTATTATAATTGGAGGATTTGGAAATTGATTAGTTCCACTAATATTAGGAGCTCCTGATATGGCATTCCCCCGAATAAATAATATAAGATTTTGATTATTACCCCCCTCTATTATACTTTTAATCTCAAGTAGAGTAGTAGAAAATGGAGCAGGTACCGGATGAACAGTTTATCCCCCACTTTCATCAAACATTGCCCATAGTGGAAGATCTGTAGATCTAGCTATTTTTTCACTACATTTAGCTGGAATTTCATCAATTTTAGGAGCTGTTAATTTTATTACAACTATTATTAACATACGACCAAATAATATGTCCTTAGATCAAATACCTTTATTTGTTTGAGCTGTAGGAATTACTGCACTACTATTACTTTTATCTTTACCTGTGTTAGCTGGTGCAATTACAATATTACTAACAGACCGAAACCTTAATACATCATTTTTTGACCCTGCTGGAGGAGGGGACCCCATCCTCTATCAACATTTATTT
>IBILP709-19|Alucita hexadactyla|COI-5P|OQ563813
AACATTATATTTTATTTTTGGAATTTGAGCCGGCTTACTAGGAACATCTCTAAGATTATTAATTCGAGCTGAATTAGGTAATCCAGGATCATTAATTGGAGATGACCAAATTTATAATACTATTGTGACAGCTCATGCTTTTATTATAATTTTTTTCATGGTAATACCTATTATAATTGGAGGATTCGGAAATTGATTAGTACCTTTAATGCTCGGAGCGCCTGATATGGCTTTCCCACGAATAAACAATATAAGATTTTGATTATTACCCCCATCTATTACTTTATTAATTTCTAGAAGAATTGTAGAAAATGGAGCTGGAACTGGGTGAACAGTGTACCCCCCACTTTCATCCAATATTGCTCATAGAGGTAGTTCTGTAGATTTAGCTATTTTCTCTTTACATTTAGCTGGAATTTCATCTATTTTAGGAGCTATTAACTTTATTACTACTATTATTAATATAAAAATTAATGGATTAATATTTGATCAAATACCTTTATTTGTGTGAGCTGTAGGAATTACAGCCTTATTACTATTACTATCATTACCAGTATTAGCAGGTGCAATTACTATACTTTTAACTGATCGAAATCTAAATACTTCTTTTTTTGACCCTGCTGGAGGAGGAGATCCCATTTTATATCAACATTTATTT
>IBILP811-19|Scopula emutaria|COI-5P|OQ562620
AACATTATATTTTATTTTTGGAATTTGAGCTGGGATAGTTGGAACTTCTTTAAGATTATTAATTCGAGCTGAATTAGGAAATCCAGGTTCTTTAATTGGGGATGATCAAATTTATAATACTATTGTAACAGCTCATGCTTTTATTATAATTTTTTTTATAGTAATACCTATTATAATTGGAGGATTTGGAAATTGATTAATTCCTTTAATATTAGGAGCTCCTGATATAGCTTTCCCCCGAATAAATAATATAAGATTTTGACTTTTACCTCCCTCACTTACTCTTTTAATTTCCAGAAGAATTGTAGAAAATGGAGCTGGAACTGGATGAACTGTATATCCCCCTTTATCTTCAAATATTGCTCATGGGGGAAGTTCTGTAGATTTAGCAATTTTTTCATTACATTTAGCTGGAATTTCTTCTATTTTAGGAGCAATTAATTTTATTACTACTATTATTAATATACGATTAAATAATATATCATTTGATCAATTACCTTTATTTGTTTGAGCAGTTGGTATTACAGCATTTTTACTTTTACTTTCATTACCTGTATTAGCTGGAGCTATTACAATATTATTAACTGATCGAAATTTGAATACTTCTTTTTTTGATCCTGCAGGAGGAGGAGACCCAATTTTATATCAACATTTATTT
>IBILP829-19|Moma alpium|COI-5P|OQ562008
AACTTTATATTTTATTTTTGGAATTTGAGCAGGAATAGTAGGAACTTCATTAAGATTGCTAATTCGAGCTGAATTAGGAAACCCCGGATCTTTAATTGGAGATGATCAAATCTATAATACTATTGTTACTGCACATGCTTTTATTATAATTTTCTTTATAGTTATACCTATTATAATTGGAGGATTTGGAAATTGACTTGTTCCTTTAATATTAGGAGCCCCAGATATAGCTTTCCCCCGAATAAACAATATAAGTTTTTGACTTTTACCCCCCTCTCTTACCCTTTTAATTTCAAGAAGAATTGTAGAAAATGGAGCAGGAACTGGTTGAACAGTGTACCCACCACTTTCTTCCAATATTGCCCATAGAGGAAGTTCTGTTGACTTAGCTATTTTTTCCCTACACTTAGCTGGAATTTCATCAATTTTAGGAGCTATTAATTTTATTACGACAATTATCAATATACGATTAAATAATTTATCTTTTGATCAAATACCATTATTTGTTTGAGCTGTAGGAATTACAGCATTTTTATTACTTTTATCCTTACCAGTTTTAGCAGGAGCCATTACTATACTCCTAACTGATCGTAATTTAAATACATCTTTTTTTGACCCTGCTGGAGGAGGAGACCCAATTCTTTATCAACATTTATTT
>IBILP853-19|Phyllonorycter ulicicolella|COI-5P|OQ562525
AACTCTTTACTTTATTTTTGGAATTTGAGCAGGAATAATTGGATCTTCTTTAAGAATTATAATCCGGGCTGAATTAGGAAATCCTGGATCATTAATTGGAGATGATCAAATCTATAATACAATTGTAACGGCTCATGCATTTATTATAATTTTTTTCATAGTTATACCTATTATAATTGGAGGATTTGGTAATTGACTTGTTCCTTTAATATTAGGAGCCCCAGATATGGCCTTCCCTCGTCTTAATAATATAAGATTTTGACTACTACCCCCCTCTATCTTACTTTTAATCTCAAGAAGAGTAGTAGAAAATGGAGCAGGGACAGGATGAACTGTATACCCCCCCCTATCCTCAAATATTGCACACGGTGGTAGTTCAGTAGATTTAGCAATTTTTTCTCTACATCTTGCTGGAATTTCATCAATCTTAGGAGCAATTAATTTTATTACAACAATTATTAATATACGAACTAATGGAATAAAATTTGATAACATACCATTATTTGTTTGAGCTGTAGGAATTACAGCTTTATTACTATTACTATCTTTACCTGTTTTAGCCGGAGCAATTACTATATTATTAACTGATCGAAACTTAAATACATCTTTTTTCGACCCTGCTGGGGGGGGAGACCCCATCTTATACCAACATTTATTT
>IBILP854-19|Elachista consortella|COI-5P|OQ562241
TACATTATATTTTATTTTTGGAATTTGAGCAGGAATAGTAGGAACATCTTTAAGTCTTTTAATTCGTGCTGAATTAGGAAACCCTGGGTCATTAATTGGAAATGACCAAATTTATAATACTATTGTAACAGCCCATGCATTTATTATAATTTTTTTCATAGTTATACCTATTATAATTGGAGGATTTGGTAATTGATTAGTTCCTTTAATATTAGGAGCACCTGATATAGCTTTCCCCCGTATAAATAATATAAGATTTTGATTATTACCCCCATCTCTAACTCTTTTAATTGCGAGAGGAGTTGTAGAAAATGGAGCAGGAACAGGATGAACAGTTTATCCCCCACTTTCATCTAATATTGCCCATAGCGGAAGCTCTGTAGATTTAGCTATTTTTTCCCTTCATTTAGCTGGAATTTCTTCTATTTTAGGGGCAATTAATTTTATTACAACAATTATTAATATACGTCTTAATAATTTAATATTTGATCAAATACCATTATTTGTTTGAGCTGTTGGAATTACAGCATTATTATTATTACTATCTTTACCTGTATTAGCAGGAGCTATTACCATATTATTAACTGATCGTAATTTAAATACATCATTTTTTGACCCGGCAGGAGGGGGAGATCCTATTCTTTACCAACATTTATTT
>IBILP937-19|Drasteria cailino|COI-5P|OQ563034
AACATTATATTTTATTTTTGGAATTTGAGCAGGAATAGTAGGAACTTCATTAAGTTTACTTATTCGAGCTGAATTAGGAAACCCAGGATCCTTAATTGGTGATGATCAAATTTATAATACTATTGTTACAGCACATGCTTTTATTATAATTTTTTTTATAGTTATACCTATTATAATCGGAGGATTTGGTAATTGACTAGTTCCTTTAATATTAGGAGCTCCTGATATAGCTTTTCCTCGAATAAATAATATAAGTTTTTGACTGCTTCCCCCTTCATTAACATTATTAATTTCTAGAAGAATTGTAGAAAATGGAGCAGGAACTGGATGAACAGTCTACCCACCTCTTTCATCTAATATTGCTCATAGAGGAAGATCTGTTGATTTAGCTATTTTTTCATTACATTTAGCTGGAATTTCATCAATTTTAGGAGCTATTAATTTTATTACTACTATTATTAATATACGATTAAATAATTTAATATTTGATCAAATACCTTTATTTGTTTGAGCTGTAGGAATTACTGCTTTTCTTTTATTACTTTCTTTACCTGTATTAGCAGGAGCTATTACTATATTATTAACAGATCGAAATTTAAATACTTCATTTTTTGATCCTGCTGGAGGGGGAGATCCAATTTTATATCAACACTTATTT
>IBILP973-19|Malacosoma neustria|COI-5P|OQ563432
AACATTATATTTTATTTTTGGAATTTGAGCAGGAATAGTTGGAACTTCACTAAGTTTATTAATTCGAGCAGAATTAGGTACTCCAGGGTCATTAATTGGAGATGACCAAATTTATAATACTATTGTAACAGCTCATGCTTTTATTATAATTTTTTTTATAGTTATACCAATTATAATTGGGGGATTTGGAAATTGATTAGTCCCTTTAATATTAGGAGCCCCAGATATAGCATTCCCCCGAATAAACAATATAAGATTTTGATTATTACCTCCATCTCTTACTCTATTAATTTCAAGTAGAATAGTAGAAAATGGAGCTGGTACAGGATGAACAGTTTACCCCCCTTTATCATCTAATATTGCACATGGCGGAAGATCTGTAGATTTAGCTATTTTTTCTTTACATTTAGCGGGAATTTCCTCTATTTTAGGAGCAATTAATTTTATTACAACTATTATTAATATACGACTTAATAAAATATCATTTGATCAAATACCTTTATTTGTTTGATCTGTAGGTATTACAGCATTTTTACTTTTATTATCATTACCAGTATTAGCTGGAGCTATTACAATACTACTAACTGATCGAAATCTTAATACTTCATTTTTTGACCCTGCTGGAGGAGGAGATCCTATTTTATACCAACATTTATTT
>IBILP019-17|Phlogophora meticulosa|COI-5P|OQ564139
AACCTTATATTTTATTTTTGGAATTTGAGCCGGTATAGTAGGTACTTCATTAAGATTATTAATTCGAGCTGAATTAGGAAATCCTGGATCATTAATTGGAGATGATCAAATTTATAACACTATTGTTACAGCCCATGCTTTCATTATAATTTTTTTTATAGTTATACCTATTATAATTGGAGGATTTGGTAATTGACTTGTTCCATTAATATTAGGAGCTCCAGATATAGCATTTCCTCGAATAAATAATATAAGTTTTTGACTTCTCCCACCCTCTTTAACTTTATTAATTTCAAGAAGAATTGTAGAAAGTGGAGCAGGAACAGGATGAACAGTTTATCCTCCTCTTTCATCTAATATTGCTCACGGAGGAAGATCAGTTGATCTAGCTATTTTTTCACTTCATCTAGCAGGTATTTCTTCTATTTTAGGAGCTATTAACTTTATTACTACAATTATCAATATACGATTAAATAACTTATCTTTTGATCAAATACCTCTATTTATTTGAGCTGTAGGAATTACTGCATTTTTACTTTTATTATCTTTGCCTGTTTTAGCTGGAGCTATTACTATACTTTTAACAGATCGAAATCTAAATACATCATTTTTTGACCCTGCAGGAGGAGGAGACCCAATTTTATATCAACATTTATTT
>IBILP043-17|Apamea lateritia|COI-5P|OQ563831
AACATTATATTTTATTTTTGGAATTTGAGCAGGTATAGTAGGAACCTCTTTAAGATTACTAATTCGAGCTGAATTAGGAACCCCCGGATCTTTAATTGGAGATGACCAAATTTATAATACTATTGTTACAGCTCATGCTTTTATTATAATTTTTTTTATAGTTATACCTATCATAATTGGAGGATTTGGAAATTGATTAGTACCATTAATGTTAGGGGCCCCAGATATAGCATTCCCACGAATAAATAACATAAGCTTTTGACTACTTCCTCCTTCCTTAACTTTATTAATTTCAAGAAGAATCGTAGAAAATGGAGCAGGAACAGGATGAACAGTGTACCCCCCACTTTCATCTAATATTGCTCATGGAGGAAGTTCTGTAGATTTAGCTATTTTTTCCCTCCATTTAGCTGGTATTTCTTCTATTTTAGGAGCTATTAATTTTATTACTACAATTATTAATATACGATTAAATAGCTTATCTTTTGATCAAATACCTTTATTTATTTGAGCTGTAGGAATTACCGCATTTCTATTATTACTATCTTTACCTGTTTTAGCAGGAGCTATTACAATATTATTAACAGATCGAAATTTAAATACATCATTTTTTGACCCTGCAGGAGGAGGAGATCCAATTTTATACCAACACTTATTC
>IBILP1008-19|Thyraylia nana|COI-5P|OQ562572
TACATTATATTTTATTTTTGGTATTTGGGCAGGAATAGTAGGAACTTCATTAAGTTTATTAATTCGAACAGAATTAGGAAATCCCGGCTCTTTAATTGGAGATGACCAAATTTATAATACTATTGTAACAGCTCACGCTTTTATTATAATTTTTTTCATAGTTATACCAATTATAATTGGAGGATTTGGAAATTGATTAGTGCCTTTAATATTAGGTGCCCCAGATATAGCTTTCCCTCGTATAAATAATATAAGTTTTTGATTACTACCACCTTCTATTATACTCTTGATTTCAAGAAGAATCGTAGAAAATGGAGCAGGAACTGGATGAACCGTGTACCCCCCACTTTCATCTAATATTGCCCATAGAGGAAGTTCTGTAGACTTAGCAATTTTCTCCCTTCACTTAGCTGGTATTTCATCAATTCTAGGAGCTGTTAATTTTATTACAACTATTATTAACATACGACCAAATAATATAAGTTTAGATCAAATACCTTTATTTGTTTGAGCAGTAGGTATCACAGCCTTACTATTACTTTTATCTTTACCTGTATTAGCAGGTGCTATTACAATACTTCTTACAGATCGTAATTTAAATACTTCATTTTTTGATCCTGCTGGAGGAGGTGACCCAATTTTATACCAACATTTATTT
>IBILP1063-19|Tyta luctuosa|COI-5P|OQ563877
TACATTATATTTTATTTTTGGAATTTGAGCAGGAATAGTAGGAACTTCATTAAGTTTATTAATTCGTGCTGAATTAGGAAATCCTGGATCTTTAATTGGAGATGATCAAATTTATAACACTATCGTAACAGCTCATGCTTTTATTATAATTTTTTTTATAGTTATACCTATTATAATTGGAGGATTTGGTAATTGACTTGTACCTTTAATATTAGGAGCTCCTGATATAGCATTTCCTCGAATAAATAATATAAGTTTTTGACTTTTACCCCCATCATTAACTTTATTAATTTCAAGAAGAATTGTAGAAAATGGAGCAGGAACAGGATGAACAGTTTACCCCCCACTTTCATCTAATATTGCCCATGGAGGAAGATCAGTAGATTTAGCAATCTTTTCCTTACATTTAGCAGGTATCTCTTCTATTTTAGGAGCAATTAATTTCATTACAACAATTATTAATATACGATTAAATAACCTATCATTTGATCAAATACCTTTATTTGTTTGAGCTGTAGGAATTACTGCATTTTTATTACTTTTATCACTACCTGTTTTAGCTGGAGCTATTACTATACTTTTAACTGATCGTAATTTAAATACATCATTTTTTGATCCTGCTGGTGGAGGTGATCCTATTTTATATCAACATTTATTT
>IBILP1167-19|Lacanobia w-latinum|COI-5P|OQ562952
AACATTATATTTTATTTTTGGAATTTGAGCAGGAATAGTAGGAACTTCATTAAGATTATTAATTCGAGCTGAATTAGGAAATCCTGGATCTTTAATTGGAGATGATCAAATTTATAATACTATTGTTACAGCTCATGCTTTCATTATAATTTTTTTTATAGTTATACCTATTATAATTGGTGGTTTTGGTAATTGACTTATTCCATTAATATTAGGAGCCCCTGATATAGCATTCCCCCGAATAAATAATATAAGTTTCTGACTTCTTCCCCCTTCTTTAACTTTACTTATCTCAAGTAGAATTGTAGAAAATGGAGCAGGAACAGGATGAACAGTGTACCCTCCACTTTCCTCTAATATCGCTCATGGAGGAAGATCAGTAGATCTAGCTATTTTCTCACTTCATTTAGCTGGTATTTCTTCTATTCTTGGAGCTATTAATTTTATTACTACAATTATTAATATACGACTAAATAATTTATCTTTTGACCAAATACCTTTATTTATTTGAGCAGTAGGAATTACTGCATTCTTATTATTATTATCTTTACCAGTATTAGCTGGAGCAATTACTATACTTTTAACAGATCGAAATTTAAATACATCCTTTTTTGACCCTGCTGGTGGAGGTGATCCAATTTTATATCAACACTTATTT
>IBILP1184-19|Merrifieldia malacodactyla|COI-5P|OQ562920
AACTTTATATTTTATTTTTGGAATCTGAGCAGGAATAATTGGAACTTCTTTAAGACTTTTAATTCGAGCTGAATTAGGAAACCCAGGATCATTAATTGGAGATGATCAAATTTATAATACTATCGTAACAGCACATGCATTTATTATAATTTTTTTTATAGTTATACCGATTATAATTGGAGGATTTGGAAATTGATTAGTCCCGTTAATATTAGGAGCCCCAGATATAGCTTTCCCCCGAATAAACAATATAAGTTTCTGACTTCTTCCCCCCTCTCTTACTCTCTTAATTTCAAGAAGTATTGTAGAAAATGGAGCAGGAACAGGATGAACAGTCTATCCCCCACTTTCCTCTAATATTGCACATAGAGGAACCTCAGTAGATTTAGCTATTTTTTCTTTACATTTAGCAGGAATTTCTTCAATTTTAGGGGCAATTAATTTTATTACTACTATTATTAATATACGATTAAATAATTTAATATTTGATCAAATTCCCTTATTTGTATGATCAGTAGGAATCACAGCTTTACTTTTATTATTATCTTTACCCGTTTTAGCAGGAGCTATTACTATACTTTTAACTGACCGAAATTTAAATACATCTTTTTTTGATCCAGCTGGAGGAGGTGATCCAATTTTATACCAACATTTATTC
>IBILP1202-19|Dryobotodes monochroma|COI-5P|OQ563747
AACATTATATTTTATTTTTGGAATTTGAGCAGGTATAGTAGGAACTTCATTAAGATTACTTATTCGAGCTGAATTAGGAAACCCTGGATCTTTAATTGGTGATGATCAAATTTATAATACTATTGTTACAGCTCATGCTTTTATTATAATTTTTTTTATAGTTATACCTATTATAATCGGAGGATTTGGAAATTGACTCGTACCCTTAATATTAGGAGCTCCAGATATAGCATTCCCACGAATAAATAATATAAGTTTTTGATTACTTCCCCCCTCATTAACTTTATTAATTTCAAGAAGAATCGTAGAAAATGGTGCAGGAACAGGATGAACAGTTTACCCACCCCTTTCATCTAATATTGCTCATGGTGGAAGATCTGTAGATTTAGCTATTTTTTCATTACATTTAGCTGGAATTTCTTCTATTTTAGGGGCTATTAATTTTATTACTACTATTATTAATATACGATTAAATAGTTTATCTTTTGATCAAATACCTTTATTTATTTGAGCTGTAGGTATTACTGCTTTTTTATTATTATTATCATTACCTGTATTAGCTGGAGCTATTACAATATTACTAACAGATCGAAATTTAAATACATCCTTTTTTGATCCTGCTGGAGGAGGAGATCCAATTTTATATCAACATTTATTT
>IBILP1249-19|Amphipyra tragopoginis|COI-5P|OQ563588
TACATTATATTTTATTTTTGGGGTCTGAGCAGGAATAGTAGGAACCTCATTAAGATTATTAATCCGTGCTGAATTAGGAAATCCAGGATCTTTAATTGGAGATGATCAAATTTATAACACTATTGTTACAGCCCATGCTTTCATTATAATTTTTTTTATAGTAATACCTATTATAATTGGAGGCTTTGGTAATTGACTTGTTCCTCTAATATTAGGAGCCCCTGATATAGCTTTCCCCCGAATAAATAATATAAGTTTTTGACTTTTACCCCCATCTTTAACATTATTAATTTCAAGAAGAATTGTAGAAAATGGAGCTGGAACAGGATGAACAGTCTACCCCCCACTTTCATCTAATATTGCTCATAGAGGAAGATCCGTAGATCTAGCTATTTTTTCTTTACATTTAGCTGGAATTTCTTCAATTTTAGGAGCTATTAATTTTATTACAACAATTATTAATATACGATTAAACAATTTATCTTTTGATCAAATACCTTTATTTATTTGAGCAGTGGGAATTACTGCATTCTTATTACTTTTATCTCTCCCCGTATTAGCAGGAGCTATTACTATACTTTTAACAGATCGTAATTTAAATACATCTTTTTTTGATCCTGCCGGAGGAGGAGATCCAATTTTATATCAACATTTATTT
>IBILP1257-19|Bucculatrix frangutella|COI-5P|OQ563244
AACTTTATATTTTATTTTTGGAATTTGAGCTGGAATAGTTGGAACTTCTTTAAGTTTATTAATTCGAGCAGAATTAGGTAATCCAGGTTATTTAATTGGTAATGACCAAATTTATAATACTATTGTTACTGCTCATGCTTTTATTATAATTTTTTTTATGGTTATACCAATCATAATTGGGGGATTTGGAAATTGATTAGTACCCTTAATACTTGGAGCACCAGATATAGCTTTCCCCCGAATAAATAATATAAGATTTTGATTATTACCCCCATCATTATTACTTTTAATTTCAAGAAGAATTGTAGAAATAGGAGCTGGAACAGGATGAACTGTTTATCCACCATTATCCTCTAATATTGCTCACGGTGGGAGCTCAGTAGATTTAGCCATTTTTTCATTACATTTAGCAGGAATTTCTTCAATTTTAGGAGCTATTAATTTTATTACCACAATTATTAATATACGAATTAATAATATATCATTTGATCAAATACCACTATTTGTTTGAGCAGTTGGAATTACAGCTCTTTTACTTCTTTTATCTCTACCAGTATTAGCAGGTGCTATTACTATATTATTAACAGACCGAAATTTAAATACTTCATTTTTCGATCCTGCTGGAGGGGGTGACCCCATTCTATATCAACATTTATTT
>IBILP1269-19|Charissa obscurata|COI-5P|OQ563351
AACATTATATTTTATTTTTGGAATTTGAGCTGGTATAGTTGGAACTTCTTTAAGATTACTAATTCGAGCTGAATTAGGTAATCCTGGATCTTTAATTGGTGATGATCAAATTTATAATACTATTGTTACCGCTCATGCTTTTATTATAATTTTCTTTATAGTAATACCTATTATAATTGGAGGATTTGGAAATTGATTAGTGCCTTTAATATTAGGGGCTCCAGATATAGCTTTTCCGCGAATAAATAATATAAGATTTTGATTATTACCCCCATCTATTACTCTTTTAATTTCTAGAAGAATTGTAGAAAATGGAGCAGGAACTGGTTGAACAGTGTACCCCCCACTATCATCCAATATTGCTCATGGAGGAGGATCTGTTGATTTAGCTATTTTTTCATTACATTTAGCTGGAATTTCTTCTATTTTAGGAGCTATTAATTTTATTACTACAATTATTAATATACGATTAAATAATTTATCGTTTGATCAAATACCATTATTTGTTTGATCTGTAGGAATTACAGCATTTTTATTATTATTATCATTACCGGTATTAGCTGGAGCTATTACAATATTACTTACAGATCGAAATTTAAATACATCATTTTTTGATCCTGCTGGAGGAGGAGATCCAATTTTATATCAACACTTATTT
>IBILP1290-19|Phragmatobia fuliginosa|COI-5P|OQ563895
AACATTATATTTTATTTTTGGAATTTGAGCAGGAATAGTAGGAACCTCATTAAGATTATTAATTCGAGCAGAATTAGGAACCCCAGGATCTTTAATTGGAGATGATCAAATTTATAATACTATTGTCACAGCTCATGCCTTTATTATAATTTTTTTTATAGTTATACCAATTATAATTGGAGGATTTGGTAACTGATTAATCCCTTTAATATTAGGAGCCCCTGATATAGCTTTCCCTCGAATAAATAATATAAGTTTTTGACTTTTACCCCCATCTTTAACTTTATTAATTTCAAGAAGAATTGTAGAAAATGGAGCAGGAACTGGATGAACTGTTTACCCCCCTCTTTCATCTAATATTGCTCATGGTGGTAGTTCTGTTGATTTAGCTATTTTTTCCTTACATTTAGCAGGAATCTCTTCAATTTTAGGAGCTATTAATTTTATTACTACAATTATTAATATACGATTAAATAATATATCATTTGATCAAATACCCTTATTTGTTTGAGCAGTAGGGATTACAGCCTTCTTACTTCTCCTTTCTTTACCTGTTTTAGCAGGAGCTATTACTATACTTTTAACAGATCGAAATTTAAACACATCATTTTTTGATCCTGCTGGAGGAGGAGACCCTATTCTCTATCAACATTTATTT
>IBILP1298-19|Pachycnemia tibiaria|COI-5P|OQ563798
GACATTATATTTTATTTTTGGTATTTGAGCTGGAATAATTGGAACATCATTAAGACTATTAATTCGAGCAGAATTAGGAAATCCAGGCTCATTAATTGGAGATGATCAAATTTATAATACTATTGTAACTGCTCATGCTTTTATTATAATTTTTTTTATAGTTATACCTATTATAATTGGGGGATTTGGAAATTGATTAGTACCTTTAATATTGGGAGCCCCTGATATAGCCTTCCCACGAATAAATAATATAAGATTTTGATTATTACCTCCTTCAATTACTCTTTTAATCTCTAGAAGAATTGTAGAAAATGGAGCTGGAACAGGATGAACAGTATACCCACCTTTATCTTCTAATATTGCCCATGGAGGAAGATCTGTAGATTTAGCTATTTTTTCCTTACATTTAGCAGGTATTTCTTCAATTTTAGGAGCTATTAATTTTATTACAACAATCATTAATATACGATTAAATAATTTATCTTTTGACCAAATACCTTTATTTATTTGAGCTGTCGGAATTACAGCTTTCTTACTATTGTTATCATTACCTGTATTAGCTGGGGCTATTACTATATTATTAACAGACCGAAATTTAAATACATCATTTTTTGACCCTGCTGGAGGAGGAGATCCTATTTTATATCAACATTTATTT
>IBILP1410-19|Ecleora solieraria|COI-5P|OQ563316
AACTTTATATTTTATTTTTGGAATTTGAGCAGGAATAGTAGGAACTTCTTTAAGTTTATTAATTCGGGCAGAATTAGGCAATCCAGGTTCTTTAATTGGAGATGATCAAATTTATAATACCATTGTAACTGCTCATGCTTTTATTATAATTTTTTTCATAGTTATACCTATTATAATCGGAGGATTTGGTAATTGATTAGTACCTTTAATATTAGGGGCTCCAGATATAGCATTTCCACGAATAAATAATATAAGATTTTGACTATTACCACCATCTATCACTCTATTAATTTCTAGAAGAATTGTAGAAAACGGAGCTGGAACTGGATGAACAGTTTACCCGCCTTTATCTTCCAATATTGCTCATGGGGGTAGCTCTGTTGATCTAGCAATTTTCTCATTACACTTAGCTGGAATTTCATCAATTTTAGGAGCAATTAATTTTATTACAACAATTATTAATATACGATTAAATAATTTATCATTTGATCAAATACCTTTATTTGTTTGAGCTGTAGGAATTACAGCATTCTTATTACTATTATCTTTACCAGTATTAGCAGGAGCTATTACTATATTATTAACTGACCGAAATTTAAATACATCATTTTTTGACCCTGCAGGAGGAGGTGACCCTATTCTTTATCAGCATTTATTT
>IBILP1429-19|Eilema depressa|COI-5P|OQ562358
AACATTATATTTTATTTTTGGAATTTGAGCTGGTATAGTAGGAACTTCACTTAGATTACTAATTCGAGCTGAATTAGGAAATCCAGGATCTTTAATTGGTGATGATCAAATTTATAACACCATTGTAACCGCACATGCTTTTATTATAATTTTTTTTATAGTTATACCTATTATAATTGGGGGATTTGGTAATTGACTAGTTCCCCTTATATTAGGGGCCCCTGATATAGCTTTCCCTCGAATAAATAATATAAGTTTTTGACTCCTTCCCCCCTCACTAACACTTCTAATCTCAAGAAGAATTGTAGAAAATGGAGCAGGAACAGGATGAACAGTCTATCCCCCACTTTCATCTAATATTGCCCATAGAGGTAGATCTGTAGATCTAGCTATTTTTTCCCTACACTTAGCAGGTATTTCTTCTATTTTAGGAGCTATTAATTTTATTACAACAATCATTAATATGCGACTTAATAAATTAATATTTGATCAAATACCTTTATTTGTGTGAGCTGTAGGAATTACAGCATTTTTATTACTCCTCTCTTTACCTGTTTTAGCAGGAGCTATTACTATATTATTAACTGATCGAAATCTCAATACTTCTTTTTTTGATCCAGCAGGAGGAGGAGATCCAATTCTTTATCAACATTTATTT
>IBILP1533-19|Isturgia deerraria|COI-5P|OQ563275
AACATTATATTTTATTTTTGGAATTTGAGCAGGTATAGTAGGAACATCATTAAGATTATTAATTCGTGCTGAATTAGGTAATCCTGGATCATTAATTGGAGATGATCAAATTTATAATACTATTGTAACAGCTCATGCTTTCATTATAATTTTTTTTATAGTTATACCTATTATAATTGGGGGATTTGGAAATTGATTAGTACCTTTAATATTAGGTGCTCCTGATATAGCATTTCCTCGAATAAATAATATAAGATTTTGATTACTTCCCCCTTCAATTACTTTACTAATTTCAAGAAGAATTGTAGAAAATGGAGCTGGAACTGGTTGAACTGTTTATCCTCCTTTATCTTCTAATATTGCCCATGGGGGAAGTTCAGTAGATTTAGCTATTTTTTCCCTTCATTTAGCTGGTATTTCTTCTATTTTAGGGGCAATTAATTTCATTACTACAATTATTAATATACGATTAAATAATCTATCATTTGATCAAATACCTTTATTTGTATGAGCTGTAGGAATTACAGCATTCTTACTACTTTTATCTTTACCAGTTTTAGCTGGGGCTATTACTATATTATTAACAGATCGAAATCTTAATACTTCTTTTTTCGACCCTGCTGGAGGAGGAGATCCTATTCTTTATCAACATTTATTT
>IBILP1544-19|Thaumetopoea pityocampa|COI-5P|OQ563140
AACATTATATTTCATTTTCGGAATTTGGGCAGGAATAGTAGGCACATCATTAAGATTACTAATTCGAGCAGAATTAGGAACCCCCGGATCTTTAATTGGTGATGACCAAATCTATAACACAATTGTCACAGCCCATGCTTTTATTATAATTTTTTTCATGGTAATACCAATTATAATTGGAGGATTTGGAAATTGACTAATCCCCCTAATATTAGGAGCACCAGATATGGCATTCCCCCGTATAAATAATATAAGCTTCTGACTCTTACCCCCATCCTTAACTTTATTAATCTCAAGCAGAATTGTAGAAAATGGAGCTGGCACCGGATGAACTGTTTACCCCCCCTTATCTTCTAATATTGCTCATAGAGGTAGCTCTGTTGATCTAGCTATTTTTTCTCTTCATTTAGCTGGAATTTCCTCTATTTTAGGGGCTATTAATTTTATTACCACAATTATTAATATACGACTTAATAATATATCTTTTGACCAAATACCCCTATTTGTTTGAGCTGTGGGAATTACAGCTTTTCTCCTTCTACTATCATTACCTGTTTTAGCGGGAGCTATTACCATATTATTAACAGATCGTAACTTAAATACATCTTTTTTTGATCCAGCAGGAGGAGGAGACCCTATTTTATATCAACATTTATTT
>IBILP1558-19|Coleophora versurella|COI-5P|OQ562119
TACATTATATTTTATTTTTGGAATTTGAGCTGGAATAATAGGAACTTCTTTAAGTTTATTAATTCGAGCTGAATTAGGAAATCCTGGTTCATTAATTGGTGATGATCAAATTTATAATACAATTGTTACAGCTCATGCTTTTATTATAATTTTTTTTATAGTTATACCTATTATAATTGGAGGATTTGGAAATTGATTAGTACCTTTAATATTAGGAGCTCCTGATATAGCTTTTCCACGAATAAACAATATAAGATTTTGACTTCTTCCCCCATCATTAACTCTTTTAATTTCTAGAAGAATTGTAGAAAATGGTACTGGAACTGGTTGAACAGTTTACCCCCCATTATCATCTAATATTGCTCATAGAGGAAGATCTGTTGATCTATCTATTTTTTCCCTACATTTAGCTGGAATCTCCTCTATTTTAGGAGCAATTAACTTTATTACAACTATCATTAATATACGACTAAATAATATATCATTTGATCAATTACCTTTATTTGTATGAGCTGTTGGAATTACAGCTCTTCTTCTTCTTCTTTCTTTACCTGTTTTAGCTGGAGCTATTACTATATTATTAACAGATCGAAATTTAAATACCTCATTTTTTGATCCTGCAGGAGGAGGAGATCCAATTCTTTATCAACATTTATTT
>IBILP1704-20|Oligia strigilis|COI-5P|OQ563621
AACATTATATTTTATTTTTGGCATTTGAGCTGGTATAGTAGGAACTTCTTTAAGATTACTAATTCGAGCTGAATTAGGAACCCCTGGATCTTTAATTGGTGACGATCAAATTTATAATACTATTGTTACAGCTCATGCTTTTATCATAATTTTTTTTATGGTTATACCTATTATAATTGGAGGATTTGGAAATTGACTTGTACCTTTAATATTAGGAGCTCCAGATATAGCATTCCCACGAATAAATAATATAAGTTTTTGATTGCTACCCCCCTCATTAACTTTATTAATTTCAAGAAGAATTGTAGAAAATGGTGCAGGAACAGGATGAACAGTATATCCCCCACTTTCATCTAACATTGCCCATGGAGGAAGATCTGTAGATTTAGCTATCTTTTCACTCCATTTAGCTGGAATTTCTTCTATTTTAGGGGCTATTAATTTTATTACTACAATTATTAATATGCGATTAACTAACTTATCTTTTGATCAAATACCTTTATTTATTTGAGCTGTAGGAATTACTGCATTTTTATTATTGCTATCATTACCAGTTTTAGCTGGAGCTATTACAATATTACTAACAGATCGAAATTTAAATACATCATTTTTTGACCCTGCAGGAGGGGGTGATCCAATTTTATACCAACATTTATTT
>IBILP1764-20|Lateroligia ophiogramma|COI-5P|OQ562627
AACATTATATTTTATTTTTGGAATTTGAGCAGGTATAGTAGGAACCTCCTTAAGATTATTAATTCGAGCTGAATTAGGAAACCCCGGATCTTTAATTGGTGATGATCAAATTTATAATACTATTGTTACAGCTCATGCTTTTATTATAATTTTTTTTATAGTTATACCTATTATAATTGGAGGTTTTGGAAATTGACTTGTACCTTTAATGTTAGGAGCCCCAGACATAGCATTTCCACGAATAAATAATATAAGTTTTTGATTACTACCCCCCTCTTTAACTCTACTAATCTCAAGAAGAATTGTAGAAAATGGTGCAGGAACAGGATGAACAGTATATCCCCCACTTTCATCTAATATTGCTCACGGAGGAAGATCTGTAGACCTAGCTATTTTTTCCCTTCACTTAGCTGGTATTTCTTCTATTTTAGGAGCTATTAACTTTATTACTACAATTATTAATATACGATTAAATAATTTATCTTTTGATCAAATACCTTTATTTATTTGAGCTGTAGGAATTACTGCATTCTTATTATTATTATCATTACCAGTTTTAGCGGGAGCTATTACAATATTATTAACTGATCGAAATTTAAATACATCATTTTTTGATCCTGCAGGAGGGGGAGATCCAATTTTATATCAACATTTATTT
>IBILP1769-20|Leucania obsoleta|COI-5P|OQ562783
TACATTATATTTTATTTTTGGAATTTGAGCTGGTATAGTTGGAACTTCATTAAGATTACTAATTCGAGCTGAATTAGGAACCCCTGGATCTTTAATTGGAGATGATCAAATTTATAATACTATTGTAACAGCACATGCTTTTATTATAATTTTTTTTATAGTAATACCTATTATAATTGGAGGATTTGGTAATTGACTTGTCCCTTTAATATTAGGAGCTCCTGATATAGCATTCCCTCGAATAAATAATATAAGTTTTTGATTACTTCCCCCTTCTTTAACTTTATTAATTTCAAGAAGAATCGTAGAAAATGGAGCAGGAACAGGATGAACAGTTTACCCTCCTCTTTCCTCTAATATTGCTCATGGAGGTAGTTCTGTAGATCTAGCTATTTTTTCTCTTCATCTTGCAGGAATTTCTTCTATTTTAGGAGCTATTAATTTTATTACTACAATTATTAATATACGATTAAATAGTTTATCCTTTGATCAAATACCTTTATTTATTTGAGCTGTAGGAATTACTGCATTTTTATTATTATTATCATTACCTGTTTTAGCTGGAGCTATTACTATACTTTTAACAGACCGAAATCTTAATACATCTTTCTTTGATCCTGCTGGAGGAGGAGATCCAATTTTATATCAACATTTATTT
>IBILP1874-20|Psilogaster loti|COI-5P|OQ563982
AACATTATATTTTATTTTTGGAATTTGAGCTGGAATAATTGGAACTTCTTTAAGATTATTAATTCGAGCTGAATTAGGAACTCCAGGATCTTTAATTGGAGATGATCAAATTTATAATACAATTGTTACAGCACATGCTTTTATTATAATTTTTTTTATAGTTATACCAATCATAATTGGAGGATTTGGAAATTGATTAGTACCTTTAATATTAGGAGCCCCAGATATAGCATTTCCACGAATAAATAATATAAGATTTTGATTATTACCCCCATCTCTTACCCTCTTAATTTCGAGAAGAATTGTAGAAAATGGGGCAGGAACAGGATGAACTGTTTACCCCCCATTATCATCAAATATTGCTCATGGGGGAAGATCTGTTGATTTAGCTATTTTTTCATTACATTTAGCTGGTATTTCATCAATTTTAGGAGCTATTAACTTTATTACAACAATTATTAATATACGATTAAATAACATATCATTTGATCAAATACCTTTATTTGTATGAGCAGTAGGAATTACAGCATTTCTACTTTTACTTTCTTTACCTGTACTTGCTGGAGCTATTACAATATTATTAACAGATCGAAATTTAAATACATCATTTTTTGACCCTGCAGGAGGGGGGGATCCAATTTTATATCAACATTTATTT
>IBILP1906-20|Oxypteryx helotella|COI-5P|OQ563259
AACTTTATATTTTATTTTTGGAATTTGAGCAGGAATAGTTGGTACCTCATTAAGTCTTCTAATTCGAGCAGAATTAGGAAATCCAGGATCTTTAATTGGAAATGATCAAATTTATAATACTATTGTTACAGCTCATGCTTTTATTATAATTTTCTTTATAGTTATACCCATTATAATTGGAGGATTTGGAAATTGATTAGTACCGTTGATATTAGGAGCTCCTGATATAGCTTTCCCCCGAATAAATAATATAAGTTTTTGACTATTACCACCATCTCTTACTCTTTTAATTTCTAGAAGAATAGTAGAAAATGGAGCAGGAACTGGATGAACAGTGTACCCCCCACTATCATCTAATATTGCTCATGGAGGAAGTTCAGTAGATTTAGCAATTTTTTCCCTTCACTTAGCTGGAATTTCTTCTATTTTAGGAGCAATTAATTTTATTACTACCATTATTAATATAAAAATTAATGGTCTCTCTTTTGATCAAATACCTTTATTCGTTTGAGCTGTTGGAATTACAGCCCTTCTTCTTCTTCTTTCATTACCAGTTTTAGCTGGAGCTATTACCATATTATTAACAGACCGTAACTTAAATACCTCATTCTTTGATCCAGCAGGAGGTGGAGATCCCATTTTATATCAACATTTATTT
>IBILP1993-20|Acrobasis advenella|COI-5P|OQ563436
AACTTTATATTTTATTTTTGGAATTTGAGCAGGAATAGTAGGAACATCTTTAAGATTATTAATTCGAGCTGAATTAGGAACTCCTGGATCTTTAATTGGAGATGACCAAATTTATAATACTATTGTCACCGGACATGCTTTCATTATAATTTTTTTTATAGTTATGCCTATTATAATTGGAGGATTTGGGAATTGATTAGTTCCTTTAATGTTAGGAGCCCCTGATATAGCTTTTCCTCGAATAAATAATATAAGATTTTGATTATTACCCCCCTCTCTTACATTATTAATTTCGAGTAGAATTGTAGAAAGTGGAGCTGGAACAGGATGAACAGTTTACCCCCCACTTTCATCTAATATTGCCCATGGGGGAAGATCTGTAGATTTAGCTATTTTTTCCCTTCATTTAGCTGGAATTTCTTCAATTTTAGGAGCTATTAATTTTATTACTACTATTATTAATATAAAATTAAATGGATTATCTTTTGATCAAATACCTTTATTTGTATGAGCAGTAGGTATTACTGCTTTATTATTATTATTATCTTTACCAGTTTTAGCTGGAGCTATTACTATATTATTAACAGATCGAAATCTTAATACATCATTTTTTGACCCTGCGGGAGGGGGAGACCCAATTCTCTATCAACATTTATTT
>IBILP2008-20|Coleophora scabrida|COI-5P|OQ563324
AACATTATATTTTATTTTTGGAATTTGAGCTGGAATAGTAGGAACTTCTTTAAGTTTATTAATTCGAGCTGAATTAGGAAATCCTGGATCATTAATTGGAGATGATCAAATTTATAATACAATTGTTACAGCTCATGCTTTTATTATAATTTTTTTTATAGTAATACCTATTATAATTGGAGGTTTTGGAAATTGATTAGTACCTTTAATATTAGGAGCTCCTGATATAGCTTTTCCTCGAATAAATAATATAAGATTCTGACTTCTTCCCCCATCATTAACTCTTTTAATTTCAAGAAGAATTGTAGAAAATGGTACTGGAACTGGATGAACAGTTTACCCCCCTTTATCATCAAATATTGCTCATGGAGGAAGTTCTGTAGATTTATCTATTTTTTCCCTTCATTTAGCTGGAATTTCTTCTATTTTAGGAGCAATTAATTTTATTACAACTATTATTAATATACGATTAAATAATATATCATTTGATCAATTACCTTTATTTGTATGAGCTGTAGGAATTACAGCTCTTCTTCTTCTTTTATCTCTTCCTGTTTTAGCAGGGGCTATTACTATATTATTAACAGATCGAAATTTAAATACTTCATTTTTTGATCCTGCAGGAGGAGGAGATCCTATTCTTTACCAACATTTATTT
>IBILP2013-20|Aproaerema albipalpella|COI-5P|OQ562013
AACATTATATTTTATTTTTGGAATTTGAGCAGGAATAGTAGGTACTTCTTTAAGTTTATTAATTCGAGCAGAATTAGGAAACCCAGGACAATTAATTGGAGATGATCAAATTTATAATACTATTGTAACAGCTCATGCTTTTATCATAATTTTTTTTATAGTTATACCTATTATAATTGGAGGATTTGGAAATTGATTAGTACCATTAATATTAGGAGCTCCTGATATAGCTTTCCCACGTATAAATAATATAAGATTTTGACTCTTACCCCCATCTTTAACTTTACTGATTTCTAGAAGAATCGTAGAAAATGGTGCAGGAACTGGATGAACAGTGTACCCCCCACTATCATCTAATATTGCCCATAGAGGAAGTTCAGTTGATTTAGCTATTTTTTCCCTTCATTTAGCTGGTATTTCATCAATTTTAGGAGCTATTAACTTTATTACAACTATTATTAATATGCGAATTAATGGAATAATATTTGATCAAATACCATTATTTGTTTGAGCTGTTGGTATTACAGCTTTATTATTACTTTTATCATTACCTGTATTAGCTGGAGCTATTACTATATTACTTACAGATCGAAATTTAAATACTTCATTTTTTGATCCTGCTGGAGGAGGTGATCCTATTCTTTATCAACATTTATTT
>IBILP2026-20|Charissa obscurata|COI-5P|OQ563823
AACATTATATTTTATTTTTGGAATTTGAGCTGGTATAGTTGGAACTTCTTTAAGATTACTAATTCGAGCTGAATTAGGTAATCCTGGATCTTTAATTGGTGATGATCAAATTTATAATACTATTGTTACCGCTCATGCTTTTATTATAATTTTCTTTATAGTAATACCTATTATAATTGGAGGATTTGGAAATTGATTAGTGCCTTTAATATTAGGGGCTCCAGATATAGCTTTTCCGCGAATAAATAATATGAGATTTTGATTATTACCCCCATCTATTACTCTTTTAATTTCTAGAAGAATTGTAGAAAATGGAGCAGGAACTGGTTGAACAGTGTACCCCCCACTATCATCCAATATTGCTCATGGAGGAGGATCTGTTGATTTAGCTATTTTTTCATTACATTTAGCTGGAATTTCTTCTATTTTAGGAGCTATTAATTTTATTACTACAATTATTAATATACGATTAAATAATTTATCGTTTGATCAAATACCATTATTTGTTTGATCTGTAGGAATTACAGCATTTTTATTATTATTATCATTACCGGTATTAGCTGGAGCTATTACAATATTACTTACAGATCGAAATTTAAATACATCATTTTTTGATCCTGCTGGAGGAGGAGATCCAATTTTATATCAACACTTATTT
>IBILP2044-20|Spodoptera exigua|COI-5P|OQ563491
AACATTATATTTTATTTTTGGAATTTGAGCTGGAATAGTTGGAACTTCATTAAGATTATTAATTCGAGCTGAATTAGGAACTCCAGGATCTTTAATTGGAGATGATCAAATTTATAATACTATTGTAACAGCACATGCTTTTATTATAATTTTCTTTATAGTAATACCTATTATAATCGGAGGATTTGGAAATTGACTTGTCCCATTAATATTAGGAGCCCCAGATATAGCTTTCCCACGAATAAATAATATAAGTTTTTGATTATTACCACCTTCTTTAACTTTATTAATTTCAAGAAGAATTGTAGAAAATGGAGCAGGAACTGGATGAACAGTTTACCCCCCACTCTCCTCTAATATTGCCCACGGTGGAAGATCTGTAGATTTAGCTATTTTTTCTTTACATTTAGCTGGAATTTCTTCTATTTTAGGAGCTATTAATTTTATTACTACTATTATTAATATACGATTAAATAATTTATCATTTGATCAAATACCTTTATTTGTTTGAGCTGTAGGAATTACTGCTTTTTTATTATTACTATCACTACCTGTTTTAGCAGGAGCTATTACTATATTACTTACAGATCGAAATTTAAATACATCATTCTTTGATCCAGCTGGAGGAGGTGATCCTATTCTTTATCAACATTTATTT
>IBILP2052-20|Bucculatrix ulmella|COI-5P|OQ564018
AACTTTATATTTTATTTTTGGAATTTGAGCAGGAATAGTTGGAACATCTTTAAGATTATTAATTCGAGCTGAATTAGGAAATCCAGGATCTTTGATTGGAAATGATCAAATTTATAATACTATTGTTACAGCTCATGCATTTATTATAATTTTCTTTATAGTTATACCCATTATAATTGGAGGATTTGGTAATTGATTAGTACCCCTAATATTAGGAGCCCCTGATATAGCTTTCCCCCGAATAAATAATATAAGATTCTGACTCCTTCCCCCTTCCATTTTACTTTTAATTTCTAGAAGTATCGTTGAAATAGGAGCAGGAACAGGGTGAACAGTTTACCCCCCTCTATCCTCTAATATTGCCCATGGTGGTAGATCTGTTGATCTAGCCATTTTCTCATTACATTTAGCTGGAATTTCTTCTATTCTAGGAGCAATTAATTTTATTACAACTATTATTAATATACGAACTAATAAAATATACTTTGATCAAATACCTTTATTTGTTTGAGCAGTGGGGATTACAGCCCTTCTTTTACTTTTATCTTTACCAGTGTTAGCGGGAGCTATTACTATACTTTTAACAGATCGTAATTTAAATACTTCTTTTTTTGACCCTGCTGGAGGGGGAGATCCAATTTTATATCAACATTTATTT
>IBILP2099-20|Stenoptinea cyaneimarmorella|COI-5P|OQ564116
TACTTTATATTTTATTTTTGGAATTTGATCAGGAATATTAGGAACATCTCTTAGACTTTTAATTCGAATAGAATTAAGAACTCCAGGAGCTTTAATTGGAAATGATCAAATTTATAATACAATTGTTACAGCCCATGCTTTTATTATAATTTTTTTTATAGTTATACCTATTATAATAGGAGGATTTGGTAATTGAATATTACCTTTAATATTAGGAACTCCAGATATAGCATTTCCTCGAATAAATAATTTAAGATTTTGATTACTTCCACCATCTCTAATACTTTTAATTTCAAGAAGATTAGTAGAAAATGGAGCAGGAACTGGATGAACAGTTTATCCTCCTTTATCTTCTAATATCTCACATAGAGGAAGATCAGTAGATTTAGCTATTTTTTCATTACACTTAGCTGGAATTTCTTCAATTCTAGGAAGAATTAATTTTATTACTACTACTATTAATATAAAACCCCCATTTATATATATAAATATATTACCCTTATTTGTATGATCTGTAATAATTACAGCTTTTTTATTATTATTATCTTTACCTGTATTAGCAGGTGCAATTACTATATTATTAACAGATCGTAATCTAAATACTTCTTTTTTTGATCCAACTGGAGGGGGAGACCCTATTTTATATCAACATTTATTT
>IBILP2127-20|Dichomeris limbipunctellus|COI-5P|OQ562679
AACATTATATTTTATTTTTGGAATTTGGGCAGGTATGTTAGGTACTTCTTTAAGATTACTAATTCGAGCTGAATTAGGAAATCCAGGATCATTAATTGGAGATGATCAAATTTATAATACTATTGTAACAGCACATGCTTTTATTATAATTTTTTTCATAGTTATGCCAATTATAATTGGAGGATTTGGAAACTGATTAGTTCCATTAATATTAGGAGCTCCTGATATAGCTTTCCCACGAATAAATAATATAAGATTTTGATTATTACCTCCATCTCTTACTTTATTAATTTCTAGAAGAATTGTAGAAAATGGTGCTGGAACAGGATGAACAGTTTACCCTCCACTTTCATCTAATATTGCTCACGGAGGAAGATCTGTAGATTTAGCAATTTTTTCTTTACATTTAGCTGGAATTTCTTCAATTCTTGGAGCAATTAATTTTATTACAACTATTATTAATATACGTATTAATAATTTATCTTTTGATCAAATACCTTTATTTGTTTGAGCTGTTGGGATTACTACTCTTCTTCTTTTATTATCTTTACCAGTTTTAGCTGGAGCAATTACTATACTCTTAACTGATCGAAATTTAAATACCTCTTTTTTTGATCCTGCTGGAGGTGGAGATCCAATTTTATATCAACATTTATTC
>IBILP217-17|Scotopteryx peribolata|COI-5P|OQ564181
AACTTTATATTTTATTTTCGGAATTTGAGCTGGAATAATTGGAACTTCCTTAAGTTTATTAATTCGAGCTGAATTAGGTAACCCAGGGTCTTTAATTGGGGATGACCAAATTTACAATACTATTGTAACAGCCCATGCTTTCATCATAATTTTTTTCATAGTTATACCCATTATAATTGGAGGATTTGGAAATTGATTAGTCCCATTAATATTAGGAGCCCCAGATATAGCATTCCCACGAATAAATAATATAAGATTTTGATTATTACCCCCCTCTATTACTTTATTAATTTCAAGAAGAATTGTAGAAAGTGGAGCTGGAACAGGTTGAACTGTATACCCTCCTTTATCTTCAAATATTGCACATGGTGGAAGATCTGTCGATTTAGCCATTTTTTCATTACATTTAGCTGGAATTTCCTCAATTTTAGGGGCTATTAATTTTATTACTACTATTATTAATATACGACTTAATAATATATTTTTTGATCAATTACCTCTTTTTGTATGAGCTGTCGGTATTACAGCCTTACTATTATTACTTTCATTACCAGTATTGGCGGGGGCTATTACCATATTATTAACAGATCGAAACTTAAATACATCCTTTTTTGACCCTGCAGGAGGGGGGGATCCAATTTTATACCAACATTTATTT
>IBILP2185-20|Recoropha canteneri|COI-5P|OQ563093
AACTTTATATTTTATTTTTGGTATTTGAGCAGGAATAGTAGGAACTTCACTAAGATTATTAATTCGAGCTGAATTAGGTAATCCTGGATCTTTAATTGGTGATGATCAAATTTATAATACTATTGTAACAGCTCATGCTTTTATTATAATTTTTTTTATAGTTATACCTATTATAATTGGAGGATTTGGAAATTGACTTGTACCTCTTATATTAGGAGCCCCTGATATAGCTTTCCCCCGAATAAATAATATAAGTTTTTGATTATTACCCCCTTCTTTAACTTTATTAATCTCTAGTAGAATCGTAGAAAATGGAGCAGGAACAGGATGAACAGTTTATCCCCCACTTTCATCTAATATTGCTCATGGAGGAAGATCTGTTGATTTAGCTATTTTTTCCTTACATTTAGCTGGAATTTCCTCAATCTTAGGAGCAATTAATTTTATTACAACAATTATTAATATACGATTAAATAGATTATCATTTGATCAAATACCTTTATTTATTTGAGCAGTAGGAATTACCGCATTTTTATTATTATTATCTTTACCTGTACTAGCTGGAGCAATTACTATATTATTAACTGATCGTAATTTAAATACTTCATTTTTTGATCCAGCCGGAGGAGGAGATCCTATTTTATACCAACATTTATTT
>IBILP250-17|Tuta absoluta|COI-5P|OQ562095
AACTTTATATTTTATTTTTGGAATTTGAGCAGGAATAGTAGGAACATCTTTAAGACTTTTAATTCGAGCTGAATTAGGAAATCCCGGATCTTTAATTGGAGATGACCAAATTTATAATACTATTGTAACAGCTCATGCTTTTATTATAATTTTTTTTATAGTTATACCTATTATAATTGGAGGATTTGGTAATTGATTAGTTCCCCTGATATTAGGAGCCCCTGATATAGCCTTCCCACGAATAAATAATATAAGTTTTTGATTCTTACCCCCCTCTCTCACCCTTTTAATTTCAAGAAGAATCGTAGAAAATGGAGCAGGTACTGGTTGAACTGTCTATCCCCCCCTATCTTCTAATATTGCTCATGGAGGTAGTTCAGTAGATTTAGCTATTTTTTCTTTACATTTAGCTGGTATTTCATCGATTTTAGGAGCTATTAATTTTATTACCACTATTATTAATATACGAGTTAATGGACTTTCATTTGATCAAATACCTTTATTTGTTTGAGCTGTTGGTATTACTGCTTTACTCCTTCTTTTATCATTGCCAGTTTTAGCTGGAGCTATCACAATATTATTAACGGATCGTAATTTAAATACATCATTCTTTGATCCTGCAGGTGGAGGAGACCCAATTTTATATCAACATTTATTT
>IBILP268-17|Mythimna vitellina|COI-5P|OQ563552
TACATTATATTTTATTTTTGGAATTTGAGCTGGTATAGTTGGAACTTCATTAAGATTATTAATCCGAGCAGAATTAGGAACTCCTGGATCTTTAATTGGGGATGATCAAATTTATAACACTATTGTAACAGCACATGCTTTTATTATAATTTTTTTTATAGTTATACCTATTATAATTGGAGGATTTGGTAATTGACTTGTACCTTTAATACTAGGGGCTCCTGATATAGCTTTCCCCCGAATAAATAATATAAGATTCTGATTACTTCCTCCTTCATTAACTTTATTAATTTCAAGTAGAATTGTAGAAAACGGAGCAGGAACAGGATGAACAGTATATCCCCCTCTTTCATCTAATATTGCCCATGGGGGTAGTTCTGTGGATTTAGCTATTTTTTCTCTCCATCTTGCAGGAATTTCCTCTATTTTAGGGGCTATTAATTTTATTACAACAATTATTAATATACGATTAAATAATTTATCTTTTGATCAAATACCTCTATTTATTTGAGCGGTAGGAATTACTGCATTTTTATTATTATTATCTTTACCCGTTTTAGCTGGAGCTATTACTATATTATTAACAGATCGAAATTTAAATACATCTTTTTTTGACCCTGCTGGAGGGGGAGATCCAATTTTATATCAACATTTATTT
>IBILP269-17|Cyclophora porata|COI-5P|OQ563152
AACATTATATTTTATTTTTGGAATTTGAAGAGGAATAATTGGAACATCTTTAAGTTTATTAATTCGAGCTGAATTAGGTAATCCTGGATCTTTAATTGGAGATGATCAAATTTATAACACTATTGTTACAGCTCATGCTTTTATTATAATTTTTTTTATAGTAATACCAATTATAATTGGAGGATTTGGAAACTGATTAGTACCTTTAATATTAGGGGCTCCTGATATAGCTTTTCCTCGAATAAATAACATAAGATTCTGATTATTACCACCATCAATTACATTATTAATTTCAAGAAGAATCGTTGAAAGCGGGGCAGGAACAGGATGAACAGTATATCCTCCTTTATCATCAAATATCGCCCATAGAGGAAGATCAGTTGATTTAGCTATTTTCTCATTACATTTAGCAGGTATTTCATCAATTCTTGGTGCAATTAATTTTATTACAACAATTATTAATATACGTTTAAATAATATATCATTTGATCAGTTACCTTTATTTGTATGAGCAGTAGGAATTACTGCTTTTCTATTATTATTATCTTTACCTGTATTAGCAGGAGCTATTACTATATTATTAACAGATCGAAATTTAAATACCTCATTTTTTGATCCTTCAGGTGGTGGTGATCCTATTTTATATCAACATTTATTT
>IBILP2887-20|Agonopterix thapsiella|COI-5P|OQ563440
AACATTATATTTTATTTTTGGAATTTGAGCAGGAATAGTTGGAACATCTTTAAGATTATTAATTCGTGCTGAATTAGGTAACCCAGGATCTTTAATTGGAGATGATCAAATTTATAATACTATTGTTACAGCACATGCTTTTATTATAATTTTCTTTATAGTTATACCTATTATAATTGGAGGTTTTGGAAATTGATTAGTACCATTAATATTAGGAGCTCCAGATATAGCTTTCCCTCGTATAAATAATATAAGTTTTTGATTATTACCTCCTTCTTTAACTCTTTTAATTTCAAGAAGAATTGTAGAAAATGGAGCAGGAACAGGATGAACAGTTTATCCCCCACTTTCATCTAATATTGCTCATGGTGGTAGATCAGTAGATTTAGCTATTTTTTCATTACATTTAGCTGGAATTTCTTCTATTTTAGGAGCTATTAATTTTATTACCACAATTATTAATATACGATTAAATAATATATCATTTGATCGTTTACCATTATTTGTATGAGCTGTTGGAATTACAGCACTATTACTATTATTGTCTTTACCTGTTTTAGCAGGTGCTATCACAATACTTCTTACAGATCGAAATCTTAATACATCTTTTTTTGATCCTGCTGGAGGGGGAGACCCTATTTTATATCAACATTTATTT
>IBILP2914-20|Dryobotodes monochroma|COI-5P|OQ562968
AACATTATATTTTATTTTTGGAATTTGAGCAGGTATAGTAGGAACTTCATTAAGATTACTTATTCGAGCTGAATTAGGAAATCCTGGATCTTTAATTGGTGATGATCAAATTTATAATACTATTGTTACAGCTCATGCTTTTATTATAATTTTTTTTATAGTTATACCTATTATAATCGGAGGATTTGGAAATTGACTCGTACCCTTAATATTAGGAGCTCCAGATATAGCATTCCCACGAATAAATAATATAAGTTTTTGATTACTCCCCCCCTCATTAACTTTATTAATTTCAAGAAGAATCGTAGAAAATGGTGCAGGAACAGGATGAACAGTTTACCCACCCCTTTCATCTAATATTGCTCATGGTGGAAGATCTGTAGATTTAGCTATTTTTTCATTACATTTAGCTGGAATTTCTTCTATTTTAGGGGCTATTAATTTTATTACTACTATTATTAATATACGATTAAATAGTTTATCTTTTGATCAAATACCTTTATTTATTTGAGCTGTAGGTATTACTGCTTTTTTATTATTATTATCATTACCTGTATTAGCTGGAGCTATTACAATATTACTAACAGATCGAAATTTAAATACATCCTTTTTTGATCCTGCTGGAGGAGGAGATCCAATTTTATATCAACATTTATTT
>IBILP2946-20|Depressaria douglasella|COI-5P|OQ563766
AACATTATATTTTATTTTTGGAATTTGAGCAGGAATAGTAGGAACTTCCTTAAGATTATTAATTCGAGCTGAATTAGGTAATCCTGGATCTTTAATTGGAGATGACCAAATTTATAATACTATTGTTACAGCTCATGCTTTTATTATAATTTTTTTTATAGTTATACCTATTATAATTGGAGGATTTGGTAATTGATTAGTACCTTTAATATTAGGAGCCCCTGATATAGCATTCCCTCGAATAAATAATATAAGTTTTTGATTATTACCCCCCTCTTTAACTCTCCTAATTTCAAGTAGAATTGTAGAAAACGGAGCAGGAACTGGATGAACAGTTTATCCCCCACTTTCATCTAATATTGCTCATGGAGGTAGTTCAGTAGATCTAGCTATTTTTTCCCTGCATTTAGCTGGAATTTCATCTATTTTAGGAGCAATTAATTTTATTACTACAATTATTAATATACGATTAAATAATATATCTTTTGATCAATTACCACTATTTGTTTGAGCTGTAGGAATTACAGCATTATTATTATTATTATCTTTACCTGTATTAGCGGGAGCTATTACTATACTTCTTACTGATCGAAATTTAAATACATCATTTTTCGACCCAGCAGGTGGTGGAGACCCAATTTTATATCAACATTTATTT
>IBILP2952-20|Scotopteryx coelinaria|COI-5P|OQ563645
AACTCTTTATTTTATTTTTGGAATTTGAGCTGGAATAATTGGAACTTCCTTAAGTCTTTTAATTCGAGCTGAATTAGGTAATCCAGGATCTTTAATTGGAGATGATCAAATTTATAATACTATTGTCACAGCTCATGCTTTTATTATAATTTTTTTTATAGTTATACCAATTATAATTGGAGGATTTGGAAATTGATTAGTACCTTTAATATTAGGGGCACCTGATATAGCATTCCCACGAATAAATAATATAAGATTTTGATTATTACCCCCTTCTATCACTTTATTAATTTCAAGAAGAATCGTAGAAAATGGAGCCGGAACTGGATGAACAGTTTATCCCCCCCTATCCTCTAATATTGCACACGGAGGTAGATCTGTTGATTTAGCTATTTTTTCTCTCCATTTAGCTGGTATTTCTTCTATTTTAGGAGCTATTAATTTCATTACAACTATTATTAATATACGACTAAATAATATATTTTTTGATCAATTACCTTTATTTGTTTGAGCTGTTGGAATTACAGCTTTCTTACTTTTACTTTCTTTACCAGTTTTAGCTGGAGCTATTACTATATTATTAACAGATCGAAATTTAAATACATCTTTTTTTGATCCTGCTGGAGGAGGTGACCCTATTTTATATCAACATTTATTT
>IBILP299-17|Phalera bucephala|COI-5P|OQ562282
AACATTATATTTCATTTTTGGAATTTGGGCAGGAATAGTAGGAACTTCATTAAGATTATTAATTCGAGCAGAATTAGGTAACCCTGGATCTTTAATTGGAGATGATCAAATTTATAATACTATTGTCACAGCTCATGCTTTCATTATAATTTTTTTTATAGTAATACCTATTATAATTGGAGGATTTGGAAATTGATTAATCCCCTTAATATTAGGAGCTCCAGATATAGCATTCCCTCGTATAAATAATATAAGTTTCTGACTTTTACCCCCCTCCTTAACCCTTCTAATTTCAAGAAGAATTGTAGAAAATGGAGCAGGAACTGGATGAACAGTTTATCCCCCACTTTCATCTAATATTGCTCATGGAGGAAGATCAGTTGATTTAGCTATTTTCTCTCTACATTTAGCTGGAATTTCTTCTATTTTAGGAGCAATTAATTTTATTACAACAATTATTAATATACGACTTAATAATATATCTTTTGATCAAATACCTTTATTTATTTGAGCTGTTGGAATTACAGCTTTTTTATTACTTTTATCTTTACCAGTTTTAGCAGGAGCTATTACTATATTATTAACTGACCGAAATTTGAATACTTCTTTTTTTGATCCTGCAGGAGGAGGTGACCCAATTTTATATCAACATTTATTT
>IBILP3001-20|Agrochola haematidea|COI-5P|OQ563579
AACATTATACTTTATTTTTGGTATTTGAGCCGGAATAGTAGGAACATCTTTAAGACTATTAATTCGAGCTGAATTAGGTAATCCAGGATCTTTAATTGGTGATGATCAAATTTATAATACTATTGTTACAGCCCATGCTTTTATTATAATTTTTTTCATGGTTATACCTATTATAATTGGTGGATTTGGAAATTGACTCGTTCCTTTAATATTGGGAGCCCCAGATATAGCATTCCCTCGATTAAATAATATAAGTTTCTGATTACTCCCCCCCTCACTAACTCTTTTAATCTCAAGAAGTATTGTAGAAAATGGTGCTGGAACAGGATGAACAGTATACCCCCCACTTTCATCTAATATTGCACATGGTGGAAGATCTGTAGATTTAGCTATTTTTTCCTTACATTTAGCTGGAATCTCTTCTATTTTAGGGGCTATCAATTTTATTACTACAATTATTAATATACGATTAAACAGTTTATCTTTTGATCAAATACCTTTATTTATTTGAGCTGTGGGAATTACTGCATTTTTATTATTATTATCATTACCCGTCTTAGCTGGAGCTATTACTATATTATTAACAGATCGAAACTTAAATACATCGTTTTTTGACCCTGCTGGAGGGGGAGATCCAATTTTATATCAACACTTATTT
>IBILP325-17|Ochropleura leucogaster|COI-5P|OQ563314
AACATTATATTTTATTTTTGGTATTTGAGCAGGAATAGTAGGAACTTCTTTAAGTTTACTAATTCGAGCTGAATTAGGAAATCCAGGATCTTTAATTGGAGATGATCAAATTTATAATACTATTGTTACAGCACATGCTTTTATTATAATTTTTTTTATAGTAATACCTATTATAATTGGTGGATTTGGTAATTGACTTGTCCCTTTAATATTAGGAGCCCCAGATATGGCATTCCCTCGAATAAATAATATAAGTTTTTGACTTCTTCCCCCCTCACTAACTTTATTAATTTCGAGAAGAATTGTAGAAAATGGAGCAGGAACAGGATGAACAGTTTATCCCCCACTTTCATCTAATATTGCTCATGGAGGAAGATCAGTAGATTTAGCTATTTTTTCTCTTCATTTAGCTGGAATTTCTTCCATTTTAGGAGCTATTAATTTTATTACTACAATTATTAATATACGATTAAATAGTTTATCTTTTGATCAAATACCTTTATTTATTTGAGCTGTAGGAATTACTGCATTTTTATTATTATTATCTTTACCTGTCTTAGCTGGAGCTATTACTATACTTTTAACGGATCGAAATTTAAATACATCATTTTTTGATCCTGCAGGAGGGGGAGACCCTATTTTATACCAACATTTATTT
>IBILP380-17|Heliothis peltigera|COI-5P|OQ563283
AACATTATATTTCATTTTTGGAATTTGAGCAGGAATAGTAGGAACTTCTTTAAGTTTATTAATTCGTGCTGAATTAGGTAATCCTGGATCTTTAATTGGAGATGATCAAATTTATAATACTATTGTTACAGCTCATGCTTTTATTATAATTTTTTTTATAGTAATACCAATTATAATTGGAGGATTCGGAAATTGACTTGTACCTTTAATGTTAGGAGCACCTGATATAGCTTTCCCCCGAATAAACAATATAAGATTTTGATTACTTCCCCCATCACTAACTTTATTAATTTCTAGAAGAATTGTAGAAAATGGAGCAGGAACAGGATGAACAGTTTACCCCCCACTTTCATCTAATATTGCTCATGGAGGTAGATCAGTAGATTTAGCCATCTTTTCACTACATTTAGCAGGAATTTCTTCTATTTTAGGAGCTATTAATTTTATTACTACTATTATTAATATAAAATTAAATAATTTATCTTTTGATCAAATACCTTTATTTGTTTGAGCAGTAGGAATTACTGCATTCTTATTATTATTATCATTACCAGTTTTAGCAGGTGCTATTACAATACTTTTAACTGATCGAAATTTAAATACTTCATTTTTTGATCCTGCTGGAGGAGGAGATCCTATTTTATATCAACATTTATTT
>IBILP383-17|Lythria sanguinaria|COI-5P|OQ562038
AACATTATATTTTATTTTCGGAATTTGAGCCGGAATAATTGGAACTTCATTAAGATTATTAATTCGTGCAGAATTAGGAAATCCTGGACACTTAATCGGAGACGATCAAATTTATAATACAATTGTAACTGCTCATGCTTTTATTATAATTTTTTTCATAGTTATACCAATTATAATTGGTGGATTTGGAAATTGATTAGTTCCATTAATGTTAGGAGCCCCTGATATAGCTTTCCCCCGAATAAATAATATAAGATTTTGAATATTACCCCCTTCAATTACATTATTAATTTCAAGTAGAATCGTAGAAAATGGAGCAGGAACAGGATGAACAGTGTACCCCCCATTGTCATCCAATATTGCCCATAGAGGAAGATCAGTAGATTTAGCAATTTTTTCACTACATTTAGCAGGAATTTCATCAATTTTAGGAGCTATTAACTTTATCACCACTATTATTAATATACGATTAAATAATATATCTTTTGACCAATTACCATTATTTGTATGAGCTGTAGGAATTACTGCATTTTTATTACTTCTCTCATTGCCCGTATTAGCAGGAGCTATTACTATGTTATTAACAGACCGAAATTTAAACACTTCATTTTTTGATCCTGCAGGAGGAGGAGATCCTATTTTATATCAACACTTATTC
>IBILP425-17|Bactra furfurana|COI-5P|OQ562139
AACTTTATATTTTATTTTTGGTATTTGAGCTGGAATAGTGGGAACTTCCTTAAGATTATTAATTCGAGCTGAATTAGGTAATCCAGGGTCGTTAATTGGAGATGATCAAATTTATAATACTATTGTAACTGCTCATGCTTTTATTATGATCTTTTTCATAGTTATGCCTATTATAATTGGAGGATTTGGAAATTGATTAGTACCTTTAATATTAGGAGCTCCTGATATAGCATTCCCACGTATAAATAATATAAGATTTTGACTTCTTCCACCATCTATTATACTATTAATTTCAAGTAGAATTGTAGAAAATGGAGCAGGAACTGGATGAACAGTATACCCCCCACTTTCATCAAATATTGCTCATAGAGGAAGATCTGTCGATCTTACTATTTTCTCTCTACATTTAGCTGGAATTTCATCAATTTTAGGTGCTGTTAATTTTATTACAACTATTATTAATATACGACCCAATAAAATATCATTAGATCAGATACCCCTATTTGTATGAGCTGTAGGAATTACAGCTTTACTACTTTTACTCTCTTTACCTGTATTAGCGGGAGCTATTACTATATTACTAACAGATCGAAATCTTAATACATCATTTTTTGATCCTGCTGGAGGAGGTGATCCTATCCTATATCAACATTTATTT
>IBILP459-17|Polymixis dubia|COI-5P|OQ563542
TACATTATATTTTATTTTTGGAATTTGAGCAGGTATGGTAGGAACTTCTTTAAGATTATTAATTCGTGCTGAGTTAGGTAATCCTGGATCTTTAATTGGAGACGATCAAATTTATAATACTATTGTTACAGCTCATGCTTTTATTATAATTTTTTTTATAGTTATACCTATTATAATTGGTGGATTCGGTAATTGACTTGTACCTTTAATATTAGGAGCCCCAGATATAGCTTTCCCACGAATAAATAATATAAGTTTTTGATTATTACCCCCCTCATTAACATTATTAATTTCAAGAAGAATTGTAGAAAATGGAGCTGGAACTGGATGAACAGTTTACCCCCCTCTTTCATCTAATATTGCTCATGGAGGAAGTTCAGTAGATTTAGCTATTTTTTCCCTTCACTTAGCTGGTATTTCTTCTATTTTAGGAGCTATTAATTTTATTACAACAATTATTAATATACGTTTAAATAATTTATCTTTTGATCAAATACCTTTATTTATTTGAGCTGTAGGAATTACTGCATTTTTATTATTATTATCTTTACCTGTTTTAGCAGGAGCTATTACTATATTATTAACTGATCGAAATTTAAATACATCATTTTTTGACCCTGCAGGAGGAGGAGATCCAATTTTATACCAACATTTATTT
>IBILP475-19|Eupithecia pulchellata|COI-5P|OQ562309
AACTTTATATTTTATCTTTGGAATTTGAGCAGGAATAATTGGAACTTCATTAAGATTACTAATTCGAGCAGAATTAGGGACCCCCGGATCTTTAATTGGAGATGATCAAATTTATAACACCATTGTTACAGCTCATGCTTTTATTATAATTTTCTTTATGGTAATACCTATTATAATTGGAGGATTTGGTAATTGATTAGTACCCCTAATATTAGGTGCCCCAGATATAGCTTTCCCCCGAATAAATAATATAAGTTTTTGATTACTACCCCCCTCTATTACATTATTAATCTCAAGAAGAATTGTAGAAAATGGAGCTGGGACTGGATGAACAGTTTATCCGCCCTTATCTTCTAATATTGCTCATGGTGGAAGTTCTGTAGATTTAGCAATTTTTTCTCTTCACTTAGCTGGAATTTCATCCATTTTAGGTGCAATTAATTTTATTACTACTATTATTAATATACGATTAAATAATATATTTTTTGATCAATTACCTTTATTTGTGTGAGCAGTAGGAATTACAGCTTTCTTACTTTTACTATCTCTACCTGTTTTAGCGGGTGCTATTACAATACTTTTAACTGACCGAAACTTAAATACATCATTCTTTGACCCTGCTGGTGGAGGAGATCCTATTCTCTACCAACATTTATTT
>IBILP513-19|Sphinx maurorum|COI-5P|OQ562908
AACGTTATATTTTATTTTTGGAATTTGAGCAGGAATAGTAGGAACTTCATTAAGTCTATTAATTCGAGCAGAATTAGGAAATCCAGGATCATTAATTGGAGATGATCAAATTTATAATACAATTGTTACAGCTCATGCATTTATTATAATTTTTTTTATAGTAATACCTATTATAATTGGAGGATTTGGTAATTGATTAGTTCCTTTAATATTAGGTGCACCTGATATAGCTTTCCCTCGAATAAATAATATAAGATTTTGGCTTCTTCCCCCTTCTTTAATACTATTAATTTCTAGTAGTGTTGTAGAAAATGGAGCTGGAACAGGATGAACAGTGTACCCCCCACTATCTTCTAATATTGCTCATAGAGGTAGCTCAGTTGATTTAGCTATTTTTTCATTACATTTAGCTGGAATTTCATCTATTTTAGGAGCAATTAATTTTATTACTACAATTATTAATATACGAATTAATAATATATCATTCGATCAAATACCATTATTTGTTTGAGCTGTAGGAATCACAGCATTTTTATTATTATTATCTTTACCTGTTTTAGCGGGAGCTATTACTATATTATTAACAGACCGAAATTTAAATACATCATTTTTTGATCCTGCTGGAGGAGGAGATCCTATTTTATATCAACATTTATTT
>IBILP525-19|Scopula imitaria|COI-5P|OQ563868
AACATTATATTTTATTTTTGGTATTTGAGCTGGAATAGTAGGAACTTCTCTAAGATTATTAATTCGAGCTGAATTAGGTAATCCAGGTTCTTTAATTGGGGATGATCAAATTTATAATACCATTGTAACAGCTCATGCTTTTATTATAATTTTTTTTATAGTTATACCTATTATAATTGGTGGTTTTGGAAATTGATTAATTCCTTTAATAATTGGGGCTCCTGATATAGCATTTCCACGAATAAATAATATAAGATTTTGACTTTTACCTCCATCTCTTACTCTTTTAATTTCAAGAAGAATTGTAGAAAATGGAGTAGGAACTGGATGAACTGTTTATCCTCCTTTATCTGCTAATATTGCTCATGGTGGAAGTTCAGTGGATTTAGCAATTTTTTCTTTACATTTAGCTGGAATTTCTTCAATTTTAGGAGCTATTAATTTTATTACCACTATTATTAATATACGATTAAATAATATATCATTTGATCAATTACCTTTATTTGTTTGAGCTGTTGGTATTACAGCATTTTTATTATTACTTTCTTTACCTGTATTAGCTGGAGCTATTACAATATTATTAACTGATCGAAATTTAAATACTTCATTTTTTGATCCTGCTGGAGGAGGAGACCCAATCTTATACCAACATTTATTT
>IBILP546-19|Mesotype didymata|COI-5P|OQ563802
AACTTTATATTTTATTTTTGGAATTTGAGCTGGAATAATTGGGACATCTCTAAGATTATTAATTCGAGCTGAATTAGGAAACCCCGGATCATTAATTGGAGATGACCAAATTTATAATACTATTGTAACAGCACATGCTTTTATTATAATTTTTTTTATAGTTATACCTATCATAATCGGAGGATTTGGTAACTGACTGGTACCCTTAATACTCGGAGCCCCTGATATAGCTTTCCCCCGAATAAATAATATAAGATTTTGACTACTCCCCCCCTCTATCACACTTTTAATTTCGAGAAGAATTGTAGAAAATGGTGCCGGAACTGGCTGAACCGTTTACCCCCCTTTATCTTCTAATATTGCCCATGGCGGAAGCTCTGTAGATCTCGCTATTTTTTCCCTTCATTTAGCGGGTATCTCATCTATCCTGGGAGCAATTAATTTTATTACTACTATCATTAATATGCGATTAAATAATATATTTTTTGACCAATTACCCCTATTTGTCTGAGCTGTTGGAATTACAGCTTTCTTACTTTTACTATCTTTACCTGTTTTAGCTGGAGCTATCACTATATTATTAACAGATCGAAATTTAAATACATCTTTTTTTGACCCCGCTGGAGGAGGAGACCCTATTCTTTACCAACATTTATTT
>IBILP567-19|Crocallis dardoinaria|COI-5P|OQ562736
AACATTATATTTTATTTTTGGTATTTGAGCGGGAATAATTGGAACTTCACTAAGACTTTTAATTCGTGCAGAATTAGGAAACCCAGGATCATTAATTGGAGACGACCAAATTTATAATACTATTGTTACAGCTCATGCTTTTATTATAATTTTTTTTATAGTTATGCCTATCATAATTGGAGGATTTGGTAATTGATTAATCCCACTAATACTAGGAGCACCAGATATAGCTTTCCCACGAATAAATAATATAAGATTTTGATTATTACCCCCATCTATTACTCTTTTAATTTCTAGAAGAATTGTAGAAAATGGTGCAGGCACTGGATGAACAGTTTATCCTCCTCTATCCTCCAATATTGCTCACGGAGGAAGCTCTGTTGACTTAGCAATTTTTTCCCTCCATTTAGCTGGTATCTCTTCAATTTTAGGAGCTATCAATTTTATTACTACAATTATTAATATACGATTAAATAGACTATCTTTTGATCAAATACCTTTATTTGTATGAGCGGTTGGAATTACAGCATTTTTATTATTATTATCATTGCCTGTTTTAGCTGGAGCTATTACAATACTATTAACAGATCGAAATTTAAATACATCCTTTTTTGATCCTGCTGGAGGAGGTGACCCAATTCTCTACCAACATTTATTT
>IBILP572-19|Anarta trifolii|COI-5P|OQ564331
AACATTATATTTTATTTTTGGAATTTGAGCAGGAATAGTAGGAACTTCATTAAGATTATTAATTCGAGCTGAATTAGGAAACCCTGGATCTTTAATTGGAGATGATCAAATTTATAATACTATTGTAACAGCTCATGCTTTTATTATAATTTTTTTTATAGTTATACCTATTATAATTGGAGGATTTGGTAATTGACTTGTTCCATTAATATTAGGAGCTCCTGATATAGCATTTCCCCGAATAAACAATATAAGTTTTTGACTCTTACCCCCTTCTTTAACTTTATTAATTTCAAGTAGAATTGTAGAAAATGGAGCAGGAACAGGATGAACAGTGTACCCTCCACTTTCATCTAATATTGCTCATGGAGGAAGTTCAGTTGATTTAGCTATTTTTTCCCTTCATTTAGCTGGTATTTCATCAATTCTTGGAGCTATTAATTTTATTACTACAATTATTAATATACGATTAAATAGTTTATCTTTTGATCAAATACCTTTATTTATTTGAGCAGTAGGAATTACTGCATTTTTATTATTATTATCATTACCTGTATTAGCTGGAGCTATTACTATACTTTTAACTGATCGAAATTTAAATACATCTTTCTTTGACCCTGCTGGAGGAGGTGACCCAATTTTATACCAACATTTATTT
>IBILP586-19|Idaea longaria|COI-5P|OQ563010
AACTTTATATTTTATTTTTGGAATTTGATCTAGTATAGTAGGAACTTCCTTAAGCTTAATAATTCGGGCTGAATTAGGTAACCCAGGATCATTAATTGGAGATGATCAAATTTATAATACTATTGTAACTGCCCATGCTTTTATTATAATTTTTTTTATAGTAATACCAATTATAATTGGAGGATTTGGAAATTGATTAGTACCTTTAATATTAGGTGCACCTGATATAGCATTTCCCCGAATAAATAATATAAGTTTTTGATTATTACCCCCCTCAATTATACTATTAATTTCAAGAAGAATTGTAGAAAATGGAGCCGGTACAGGATGAACAGTTTATCCACCTTTATCTTCTAATATCGCTCATAGTGGAAGATCGGTTGATTTAACAATTTTTTCACTTCATTTAGCTGGAATCTCATCAATTTTAGGAGCAATTAATTTTATCACAACTATTATTAACATACGATTAAATAATATATCTTTTGATCAACTACCTTTATTTGTTTGAGCTGTTGGTATTACAGCTTTTTTATTATTGTTATCTTTACCAGTACTAGCTGGTGCTATTACTATATTATTAACTGATCGTAACTTAAATACCTCATTTTTTGATCCTGCTGGAGGAGGTGATCCAATTTTATACCAACATTTATTT
>IBILP629-19|Aristotelia brizella|COI-5P|OQ563532
AACTTTATATTTTATTTTTGGAATTTGAGCTGGTATATTAGGTACTTCTTTAAGTTTATTAATTCGGGCTGAATTAGGAAATCCTGGCTCTTTAATTGGAGATGATCAAATCTATAATACTATTGTAACAGCTCATGCTTTTATTATAATTTTTTTTATAGTAATACCCATTATAATTGGAGGATTTGGAAATTGATTAGTGCCTTTAATATTAGGAGCCCCTGATATAGCTTTTCCTCGTATAAATAACATAAGATTTTGACTTTTACCCCCATCATTAACTTTATTAATTTCAAGAAGAATTGTTGAAAATGGAGCAGGAACTGGTTGAACAGTCTACCCCCCCCTATCTTCTAATATTGCCCATGGAGGAAGATCTGTAGACTTAGCAATTTTTTCCTTACATTTAGCAGGAATTTCTTCTATCTTAGGAGCTATTAATTTTATTACTACTATTATTAATATAAAAATTAATGGATTATCATTTGATCAAATACCTTTATTTGTTTGAGCTGTAGGAATTACTGCTTTACTTCTTCTTTTATCTTTGCCAGTTTTAGCAGGAGCTATTACTATACTTTTAACAGATCGAAATCTAAATACATCATTTTTTGACCCAGCAGGAGGAGGAGATCCTATTTTATATCAACATTTATTT
>IBILP646-19|Clepsis eatoniana|COI-5P|OQ563258
TACATTATACTTTATTTTTGGAATTTGGGCAGGAATAGTAGGAACATCTTTAAGTTTATTAATTCGAGCTGAATTAGGAAGCCCAGGATCATTAATTGGTGATGATCAAATTTATAATACTATTGTTACAGCTCATGCTTTTATTATAATTTTTTTTATAGTTATACCCATTATAATCGGAGGATTTGGAAATTGATTAGTTCCTTTAATATTAGGAGCTCCTGATATAGCTTTTCCTCGTATAAATAATATAAGATTTTGACTTCTTCCCCCATCTATTATACTTTTAATTTCAAGTAGAATTGTAGAAAATGGAGCTGGAACAGGATGAACAGTATACCCCCCACTTTCATCTAATATTGCTCATAGAGGAAGATCAGTAGATTTAGCTATTTTTTCACTGCATTTAGCTGGAATTTCCTCAATTTTAGGAGCTGTAAATTTTATTACAACTATTATTAATATACGACCTAACAATATATCCTTAGATCAAATATCTTTATTTATTTGAGCAGTAGGAATTACAGCTCTTTTATTATTACTTTCTTTACCTGTATTAGCAGGTGCTATTACTATATTATTAACAGATCGAAATTTAAATACATCATTTTTTGATCCTGCTGGAGGAGGAGATCCAATTTTATATCAACATTTATTT
>IBILP664-19|Aproaerema anthyllidella|COI-5P|OQ562535
AACATTATATTTTATTTTTGGTATTTGAGCAGGAATAGTCGGAACATCTCTTAGTTTATTAATTCGAGCAGAATTAGGAAACCCGGGCCAATTAATCGGAGATGATCAAATTTATAATACTATTGTAACAGCTCATGCCTTTATTATAATTTTTTTTATAGTTATGCCAATTATAATCGGAGGATTTGGTAATTGATTAGTACCTTTAATATTAGGGGCACCTGATATAGCATTCCCCCGAATAAATAATATAAGATTTTGACTTTTACCCCCATCTTTAACCTTACTTATTTCAAGAAGAATTGTAGAAAATGGAGCAGGAACTGGATGAACTGTGTACCCCCCACTTTCATCCAATATCGCCCATAGAGGAAGATCTGTAGACTTAGCTATTTTTTCATTACACTTAGCAGGTATTTCCTCAATTCTTGGAGCAATTAATTTCATTACCACTATTATTAATATACGAATTAATGGAATAATATTTGATCAAATACCCCTATTTGTGTGAGCTGTTGGAATCACAGCTTTATTATTATTACTATCATTACCTGTATTAGCTGGAGCTATCACTATATTATTAACAGATCGTAATCTTAACACATCATTTTTTGACCCTGCGGGTGGAGGAGACCCAATTTTATATCAACATTTATTT
>IBILP673-19|Dyscia distinctaria|COI-5P|OQ563921
AACACTATATTTTATTTTTGGAATTTGAGCAGGAATATTAGGAACTTCTTTAAGATTATTAATTCGAGCAGAATTAGGGAATCCAGGATCTTTAATTGGAGATGATCAAATCTATAATACTATTGTAACAGCTCATGCTTTTATTATAATTTTTTTCATAGTTATACCAATTATAATTGGAGGATTTGGAAATTGACTAGTACCTTTAATATTAGGAGCCCCTGATATAGCTTTCCCCCGAATAAATAATATAAGATTTTGATTATTACCTCCATCTATTACTTTATTAATTTCTAGAAGAATTGTAGAAAATGGAGCAGGAACCGGATGAACAGTCTACCCTCCTTTATCTTCTAATATTGCACATGGGGGTAGATCTGTAGATTTAGCTATTTTTTCTCTTCATTTAGCTGGTATTTCTTCAATTTTAGGAGCTATTAATTTTATCACAACAATTATTAATATAAAATTAAATAATATATCATTTGATCAAATACCTTTATTTGTTTGAGCTGTAGGAATTACAGCATTTTTATTATTATTATCTTTACCAGTATTAGCTGGAGCTATTACAATATTATTAACTGATCGAAACTTAAATACATCTTTTTTTGATCCTGCAGGAGGGGGAGACCCAATTTTATATCAACATTTATTT
>IBILP784-19|Grammodes bifasciata|COI-5P|OQ564105
AACTTTATATTTTATTTTTGGTATTTGAGCAGGAATAGTAGGAACTTCATTAAGTTTATTAATTCGAGCAGAATTAGGAAATCCTGGATCTTTAATTGGGGATGACCAAATTTATAATACTATTGTTACAGCTCATGCTTTTATTATAATTTTTTTTATAGTTATACCAATTATAATTGGAGGATTTGGTAATTGATTAGTCCCTTTAATATTAGGAGCTCCTGATATAGCATTCCCACGAATAAATAATATAAGTTTCTGACTTCTTCCCCCTTCTCTAACTCTTCTAATTTCTAGAAGAATTGTAGAAAATGGAGCAGGAACTGGATGAACAGTTTATCCCCCTCTTTCTTCTAATATTGCCCATAGAGGAAGATCAGTAGATCTAGCTATTTTTTCCCTACATTTAGCTGGTATTTCATCAATTTTAGGAGCTATTAATTTTATTACTACAATTATTAATATACGATTAAATAATTTAATATTTGACCAAATACCTTTATTTGTTTGAGCCGTTGGTATTACCGCATTTTTATTATTATTATCTTTACCTGTATTAGCTGGGGCTATTACTATACTTTTAACTGATCGAAATTTAAACACTTCATTTTTTGATCCAGCTGGAGGAGGTGATCCTATTTTATATCAACATTTATTT
>IBILP787-19|Gnophos obfuscata|COI-5P|OQ562948
AACATTATATTTTATTTTTGGAATTTGAGCTGGAATAGTAGGAACTTCATTAAGATTATTAATTCGAGCTGAATTAGGAAATCCAGGATCTTTAATCGGAGATGATCAAATTTATAATACTATTGTAACTGCTCATGCTTTTATTATAATTTTTTTTATAGTTATACCCATTATAATTGGAGGATTTGGAAATTGATTAGTACCATTAATATTAGGAGCTCCAGATATAGCTTTTCCACGAATAAATAATATAAGATTTTGATTATTACCCCCCTCTATTACTTTACTAATTTCTAGAAGAATTGTAGAAAATGGAGCAGGAACTGGATGAACAGTTTACCCCCCTCTTTCCTCTAATATTGCTCACGGAGGAAGATCAGTAGATTTAGCTATTTTTTCCCTTCACTTAGCTGGAATTTCCTCAATTTTAGGAGCTATTAATTTTATTACTACTATTATTAATATACGATTAAATAATTTATCTTTCGATCAAATACCTTTATTTGTTTGATCTGTAGGAATTACAGCATTTTTATTATTACTATCTTTACCAGTTTTAGCTGGAGCTATTACTATATTATTAACTGATCGAAATTTAAATACATCATTTTTTGATCCTGCTGGAGGAGGAGATCCAATTTTATATCAACATTTATTT
>IBILP896-19|Eumasia parietariella|COI-5P|OQ562998
AACATTATATTTTATTTTAGGAATTTGATCAGGAATTTTAGGAACTTCTTTAAGATTATTAATTCGAACTGAATTAGGAACTCCTCATTCTTTTATTGGAAATGATCAAATTTATAATACTATTGTAACAGCCCACGCATTTATTATAATTTTTTTTATAGTTATACCTATTATAATTGGAGGATTTGGTAATTGATTAGTACCTTTAATATTAGGTGCACCTGATATGGCATTTCCACGAATAAATAATATAAGTTTTTGACTTCTCCCCCCTTCTTTAATACTTTTAATATCTAGAAGTATTGTAGAAAGAGGTTCAGGAACTGGTTGAACTGTTTACCCTCCTTTATCATCTAATATTGCCCATGCTGGAAGATCTGTAGATTTAACTATTTTTTCTCTTCATTTAGCTGGAATTTCATCTATTTTAGGCGCTATTAATTTTATTACAACAATTATTAATATACGACCCAATAATATATCAATAGATCAAATACCTCTATTTGTTTGAGCTGTTTTAATCACAGCTCTATTACTCTTATTTTCTTTACCTGTATTAGCTGGAGCCATTACTATACTATTAACTGATCGAAATTTAAATACATCATTTTTTGACCCTGCAGGAGGAGGAGATCCAATTTTATATCAACATTTATTT
>IBILP952-19|Idaea degeneraria|COI-5P|OQ562604
AACTTTATATTTTATTTTTGGAATTTGAGCAGGTATAGTGGGAACTTCTTTAAGATTAATAATTCGAGCTGAATTAGGAAATCCTGGTTCATTAATTGGAGATGATCAAATTTATAATACTATTGTAACAGCTCATGCTTTTATTATAATTTTTTTTATGGTAATACCAATTATAATTGGAGGATTTGGTAATTGATTAGTACCATTAATATTAGGAGCTCCTGATATAGCTTTTCCTCGAATAAATAATATAAGATTTTGATTATTACCACCTTCAATTACTCTATTAATTTCAAGTAGAATTGTAGAAAATGGAGCTGGAACAGGATGAACAGTTTACCCACCTTTATCTTCAAATATTGCTCATGGAGGAAGATCTGTTGATTTAGCAATTTTTTCTTTACATTTAGCTGGAATTTCATCAATCTTAGGAGCTATTAACTTTATTACAACTATTATCAATATACGAATTAATAATATATCTTTTGATCAATTACCTTTATTTATTTGAGCTGTTGGTATTACAGCCTTTTTATTATTACTTTCTTTACCTGTCTTAGCTGGTGCTATTACTATATTATTAACTGATCGAAATTTAAATACTTCATTTTTTGATCCTGCAGGAGGAGGAGATCCAATTTTATATCAACATCTATTT
>IBILP956-19|Mythimna riparia|COI-5P|OQ562375
AACACTATATTTTATTTTTGGAATTTGAGCTGGAATAGTTGGAACTTCTTTAAGATTATTAATTCGAGCTGAATTAGGAACTCCTGGATCTTTAATTGGAGATGATCAAATTTATAATACTATTGTTACAGCCCACGCTTTTATTATAATTTTTTTTATAGTTATGCCTATTATAATCGGGGGATTTGGAAATTGACTTGTACCTTTAATATTAGGAGCCCCTGATATAGCATTTCCACGAATAAATAATATAAGTTTTTGATTACTCCCCCCATCTTTAACTCTTTTAATTTCAAGAAGAATCGTAGAAAATGGAGCAGGAACAGGATGAACAGTTTACCCCCCACTTTCTTCTAATATTGCCCATGGAGGAAGATCTGTTGATTTAGCTATTTTTTCTTTACATTTAGCTGGAATTTCTTCTATTTTAGGAGCTATTAATTTTATTACTACAATTATTAATATACGATTAAATAGTTTATCTTTCGATCAAATACCTTTATTTATTTGAGCCGTAGGAATTACTGCATTTTTATTACTTCTTTCTTTACCAGTTTTAGCAGGAGCTATTACTATATTATTAACAGATCGTAATTTAAATACATCATTTTTTGACCCAGCTGGAGGGGGAGATCCTATTTTATATCAACATTTATTT
>IBILP970-19|Eupithecia breviculata|COI-5P|OQ562074
AACTTTATATTTTATCTTCGGAATTTGAGCAGGTATAATTGGAACTTCATTAAGATTACTAATTCGAGCTGAATTAGGAACCCCCGGATCTTTAATTGGAGATGACCAAATTTATAATACTATTGTTACAGCTCATGCTTTTATTATAATTTTTTTTATAGTAATACCTATTATAATTGGAGGATTTGGTAATTGATTAGTACCTTTAATATTAGGAGCTCCTGATATAGCTTTCCCTCGTATAAATAATATAAGTTTTTGATTACTACCTCCTTCTATTACCTTATTAATTTCAAGAAGAATTGTAGAAAATGGAGCTGGGACAGGATGAACAGTTTATCCTCCCTTATCCTCAAATATTGCCCATGGAGGAAGTTCAGTAGATTTAGCTATTTTTTCCCTTCATCTAGCTGGTATTTCTTCTATTTTAGGGGCAATTAATTTTATTACTACTATTATTAATATACGTTTAAACAATATATTTTTTGATCAATTACCTTTATTTGTTTGAGCCGTTGGAATTACAGCTTTTTTACTTCTTTTATCTTTACCAGTTTTAGCAGGAGCTATTACAATACTTTTAACTGATCGTAATTTAAATACTTCATTTTTTGACCCTGCTGGTGGAGGAGACCCTATTCTTTACCAACATTTATTT
>IBILP020-17|Calliteara pudibunda|COI-5P|OQ562466
AACTTTATATTTTATTTTTGGAATTTGAGCTGGTATAATTGGAACTTCCCTAAGATTATTAATTCGAGCAGAATTAGGAAACCCAGGATCATTAATTGGAAATGATCAAATTTATAATACTATTGTAACAGCTCATGCATTTATTATAATTTTTTTCATAGTTATACCTATTATAATTGGAGGATTTGGAAATTGACTTGTACCTTTAATATTAGGAGCCCCTGATATAGCTTTCCCCCGAATAAATAATATAAGTTTTTGATTACTCCCCCCTTCCCTAACCTTATTAATTTCAAGAAGAATCGTAGAAAATGGAGCAGGAACAGGATGAACAGTTTACCCCCCACTTTCATCTAATATTGCCCATAGAGGAAGATCTGTTGACTTAGCTATTTTTTCCCTTCATTTAGCTGGAATTTCTTCAATTTTAGGAGCAATTAATTTTATTACCACAATTATTAATATACGATTAAATAATTTATCTTTTGATCAAATACCCTTATTTGTATGAGCGGTTGGTATTACAGCTTTTTTATTGCTTCTCTCTCTCCCAGTTCTTGCTGGAGCTATTACCATACTTCTAACTGATCGTAATTTGAATACATCATTTTTTGATCCTGCAGGAGGAGGGGATCCTATTTTATATCAACACTTATTT
>IBILP027-17|Plagodis dolabraria|COI-5P|OQ563126
AACATTATATTTTATTTTCGGAATTTGAGCAGGAATAGTAGGAACCTCTTTAAGTTTATTAATTCGAGCAGAATTAGGTAATCCTGGATCATTAATTGGAGATGATCAAATTTATAATACTATTGTCACCGCTCATGCTTTTATTATAATTTTTTTTATAGTAATACCTATTATAATTGGAGGATTTGGAAATTGATTAGTACCATTAATATTAGGAGCCCCAGATATAGCTTTCCCTCGAATAAATAATATAAGATTTTGATTATTACCACCCTCTATTACATTATTAATCTCAAGTAGAATTGTAGAAAATGGAGCAGGAACTGGATGAACTGTTTATCCTCCTTTATCATCTAATATTGCTCATGGAGGAAGATCAGTAGATTTAGCTATCTTTTCCTTACACCTAGCTGGTATTTCATCAATTTTAGGGGCAATTAATTTTATTACCACAATTATTAACATACGATTAAATAATTTATCATTTGATCAAATACCATTATTTGTATGAGCTGTTGGTATTACAGCATTTTTATTATTATTATCATTACCAGTTTTAGCTGGAGCCATTACTATATTATTAACAGATCGAAATTTAAATACATCTTTTTTCGATCCTGCTGGAGGAGGAGATCCTATTTTATATCAACATTTATTT
>IBILP1009-19|Merrifieldia tridactyla|COI-5P|OQ563214
AACATTATATTTTATCTTTGGAATTTGAGCCGGAATAATTGGTACATCACTTAGACTTTTAATTCGAGCTGAATTAGGAAATCCAGGATCATTAATTGGTGATGATCAAATTTATAATACAATTGTTACAGCTCATGCTTTTATTATAATTTTTTTTATAGTTATACCAATTATAATTGGAGGATTTGGAAATTGATTAGTACCTTTAATATTAGGAGCCCCCGATATAGCTTTCCCACGAATAAATAATATAAGTTTCTGACTTTTACCCCCTTCTCTTACTTTACTAATTTCAAGAAGTATCGTAGAAAATGGAGCAGGAACTGGATGAACAGTTTATCCTCCTTTATCCTCTAATATCGCTCACAGAGGAACTTCAGTTGATTTAGCTATTTTTTCTTTACATTTAGCTGGAATTTCATCTATTTTAGGAGCAATTAATTTTATTACTACTATTATTAATATACGATTAAATAACTTAATATTTGATCAACTTCCTTTATTTGTATGATCTGTAGGAATTACAGCTTTACTTTTACTTTTATCATTACCTGTTTTAGCAGGAGCTATTACTATACTTCTTACAGATCGAAATTTAAATACATCTTTCTTTGACCCTGCTGGAGGAGGTGACCCAATTTTATATCAACATTTATTT
>IBILP1035-19|Cnephasia heinemanni|COI-5P|OQ562652
AACATTATATTTTATTTTTGGAATTTGAGCTGGTATAGTAGGAACTTCTTTAAGATTACTTATTCGAGCAGAATTAGGAAATCCTGGATCTTTAATTGGAGATGATCAAATTTATAATACTATCGTAACTGCTCATGCATTTATTATAATTTTTTTTATAGTAATGCCAATTATAATTGGAGGATTTGGAAATTGATTAGTTCCTTTAATATTAGGAGCCCCAGATATAGCTTTCCCTCGTATAAATAATATAAGATTTTGATTATTACCCCCCTCTATTATACTTTTAATTTCAAGAAGAATTGTAGAAAATGGAGCAGGAACAGGATGAACTGTTTACCCCCCTCTATCATCTAATATTGCTCATGGAGGAAGATCAGTAGATCTTGCAATTTTTTCATTACATTTAGCCGGTATTTCTTCAATTTTAGGAGCAGTAAATTTTATTACAACAATTATTAATATACGACCTAATAATATATCTTTAGACCAAATACCTTTATTTGTTTGAGCAGTTGGAATTACAGCCCTTTTACTTTTACTTTCTCTACCTGTTTTAGCTGGAGCTATTACAATATTATTAACAGATCGAAATTTAAATACTTCATTTTTTGACCCTGCTGGAGGAGGAGATCCTATTTTATACCAACACCTATTT
>IBILP1036-19|Acronicta auricoma|COI-5P|OQ562878
AACATTATATTTTATTTTTGGTATTTGAGCAGGAATAGTAGGAACTTCATTAAGATTATTAATTCGAGCAGAATTAGGAACCCCCGGATCTTTAATTGGAGATGATCAAATCTACAATACCATTGTAACAGCCCATGCTTTTATTATAATTTTTTTTATAGTAATACCTATTATAATTGGAGGATTTGGTAATTGACTTGTACCTTTAATATTAGGAGCCCCAGATATAGCTTTCCCCCGAATAAATAATATAAGTTTTTGACTTCTACCCCCATCTTTAACTTTACTAATTTCAAGAAGAATTGTAGAAAATGGAGCAGGAACAGGATGAACAGTTTATCCCCCACTTTCATCTAATATCGCCCATGGAGGAAGCTCTGTAGATCTAGCTATTTTTTCCCTACATTTAGCTGGTATTTCTTCAATTTTAGGTGCAATCAACTTTATTACAACAATCATCAATATACGATTAAATAACTTATCCTTTGATCAAATACCATTATTTATTTGAGCTGTAGGAATTACTGCATTTTTATTATTATTATCTCTACCTGTTTTAGCAGGTGCTATTACAATACTTTTAACAGATCGTAATTTAAATACATCATTTTTTGACCCTGCTGGAGGAGGAGATCCAATTCTTTATCAACATTTATTT
>IBILP1052-19|Hadena filograna|COI-5P|OQ563848
AACATTATATTTTATTTTTGGAATTTGAGCAGGAATAGTAGGAACTTCATTAAGTTTATTAATTCGAGCTGAATTAGGAAATCCAGGATCTTTAATTGGAGATGACCAAATTTATAATACTATTGTTACAGCTCATGCCTTTATTATAATTTTTTTCATGGTTATACCTATTATAATTGGAGGTTTTGGTAATTGACTCATTCCATTAATATTAGGAGCCCCTGATATAGCTTTCCCCCGAATAAATAATATAAGTTTTTGACTTCTTCCTCCTTCTTTAACTTTATTAATTTCAAGAAGAATTGTAGAAAATGGAGCAGGAACAGGATGAACAGTATATCCCCCACTTTCATCTAACATTGCTCATGGAGGAAGCTCAGTTGACTTAGCTATTTTTTCTTTACATTTAGCTGGGATTTCCTCTATTCTTGGAGCTATTAATTTCATTACTACAATTATTAATATACGATTAAATAATTTATCTTTTGATCAAATACCTTTATTCATTTGAGCAGTAGGAATTACTGCATTTTTATTACTTTTATCTTTACCCGTATTAGCTGGAGCTATTACTATACTTTTAACTGATCGAAATTTAAATACATCTTTTTTTGATCCTGCTGGAGGAGGTGATCCAATTTTATACCAACATTTATTT
>IBILP1094-19|Cleora cinctaria|COI-5P|OQ564327
AACTCTATATTTTATTTTTGGTATTTGAGCAGGAATAATTGGAACTTCATTAAGTTTATTAATTCGAGCAGAATTAGGTAACCCAGGATCTTTAATTGGAGATGATCAAATTTACAATACTATTGTTACAGCTCATGCTTTTATTATAATTTTTTTCATAGTTATACCAATTATAATTGGAGGATTTGGAAATTGATTAGTACCTTTAATATTAGGAGCCCCTGATATAGCTTTCCCACGAATAAATAATATAAGATTTTGATTATTACCCCCATCTATTACTCTATTAATTTCTAGTAGAATCGTAGAAAATGGAGCTGGAACTGGATGAACAGTTTACCCCCCTCTTTCTTCTAATATTGCCCATGGAGGAAGATCTGTTGATTTAGCAATTTTTTCTCTGCATTTAGCTGGAATTTCATCAATTTTAGGAGCTATTAATTTTATCACCACAATTATTAATATACGATTAAATAGTTTATCATTTGATCAAATACCTTTATTTGTATGAGCTGTTGGTATTACAGCATTCTTATTATTACTATCTCTCCCTGTATTAGCAGGAGCTATTACAATACTACTTACAGATCGTAATTTAAATACATCTTTCTTTGACCCTGCTGGAGGGGGAGACCCAATTTTATACCAACATCTATTT
>IBILP111-17|Macaria liturata|COI-5P|OQ564148
AACTTTATATTTTATTTTCGGAATTTGAGCAGGAATAGTAGGAACTTCTTTAAGATTACTAATTCGAGCAGAATTAGGTAACCCCGGCTCATTAATTGGAGATGACCAAATTTATAATACTATTGTTACAGCTCATGCCTTTATTATAATTTTTTTTATAGTAATACCAATCATAATTGGAGGATTTGGAAATTGACTAGTACCCCTTATACTAGGAGCCCCTGATATAGCATTCCCACGAATAAATAATATAAGATTTTGACTCTTACCCCCCTCAATCACACTTTTAATTTCAAGAAGAATTGTAGAAAATGGAGCTGGAACTGGATGAACAGTTTACCCCCCCTTATCCTCTAATATCGCTCACGGAGGAAGCTCAGTTGATTTAGCCATTTTTTCATTACATTTAGCAGGAATTTCATCAATTTTAGGAGCTATTAATTTTATTACAACAATTATTAATATACGACTAAATAATTTATCTTTCGATCAAATACCATTATTTGTTTGAGCTGTAGGAATTACAGCTTTTCTTTTATTACTATCTCTACCTGTATTAGCTGGAGCAATTACAATATTATTAACAGACCGAAATTTAAATACATCATTTTTTGACCCTGCTGGGGGAGGTGACCCAATCCTATACCAACATTTATTT
>IBILP1136-19|Clepsis siciliana|COI-5P|OQ562460
TACATTATATTTTATTTTTGGAATTTGAGCAGGTATAGTAGGAACATCATTAAGATTATTAATTCGAGCTGAATTAGGAAATCCAGGATCATTAATTGGTGATGATCAAATTTATAATACTATTGTTACAGCTCATGCTTTTATTATAATTTTTTTTATAGTAATACCTATTATAATTGGAGGCTTTGGAAATTGATTAGTACCTTTAATATTAGGAGCTCCTGATATAGCCTTCCCCCGTATAAATAATATAAGATTTTGACTTCTTCCTCCATCTATTATACTTTTAATTTCAAGCAGAATTGTAGAAAATGGAGCCGGAACAGGATGAACAGTATACCCCCCACTTTCATCTAATATTGCTCATAGAGGAAGATCTGTAGATTTAGCTATTTTTTCTTTACATTTAGCTGGAATTTCATCAATTTTAGGAGCTGTAAATTTTATTACAACTATCATTAACATACGACCTAATAATATATCCCTAGATCAAATACCCCTATTTGTTTGATCAGTAGGAATTACAGCCCTTTTACTATTACTTTCATTACCTGTTTTAGCAGGAGCTATTACTATGTTATTAACAGATCGAAATTTAAATACATCATTTTTTGATCCTGCTGGAGGAGGAGATCCAATTTTATATCAACATTTATTT
>IBILP1139-19|Idaea cervantaria|COI-5P|OQ564178
AACTTTATATTTTATTTTTGGAATTTGATCTGGTATAGTAGGAACTTCTTTAAGTTTAATAATTCGAGCTGAATTAGGTAATCCAGGATCATTAATTGGAGATGATCAAATCTACAACACAATTGTAACAGCTCATGCTTTTATTATAATTTTTTTTATAGTAATGCCAATTATAATTGGAGGATTTGGAAACTGATTAGTACCTTTAATACTAGGAGCTCCTGATATAGCATTTCCACGAATAAATAATATAAGTTTTTGATTATTACCCCCCTCAATTAGCTTGTTAATTTCAAGAAGAATTGTAGAAAATGGGGCCGGTACAGGATGAACAGTTTACCCACCTTTATCTTCAAATATTGCTCATGGAGGTAGATCAGTAGATTTAGCAATTTTTTCATTACATTTAGCTGGAATTTCTTCTATTTTAGGAGCAATTAATTTTATTACAACTATTATTAATATACGATTAAATAATATATATTTTGATCAATTACCTTTATTTGTTTGAGCTGTTGGTATTACAGCTTTTTTATTATTATTATCTCTTCCTGTATTAGCTGGTGCTATTACTATATTATTAACAGATCGTAATTTAAATACCTCTTTTTTTGATCCTGCTGGGGGAGGGGATCCTATTTTATATCAACACTTATTT
>IBILP1145-19|Harpyia milhauseri|COI-5P|OQ563383
AACATTATACTTTATTTTTGGAATTTGAGCTGGTATAGTAGGAACTTCTTTAAGTTTACTTATTCGAGCCGAATTAGGAAACCCAGGATCTTTAATTGGAGATGATCAAATTTATAATACAATTGTTACAGCTCATGCTTTCATTATAATTTTTTTTATAGTAATGCCTATTATAATTGGAGGATTTGGAAACTGACTAGTTCCTTTAATATTAGGAGCCCCTGATATAGCTTTCCCTCGAATAAATAATATAAGTTTTTGACTATTACCCCCCTCTTTAACCCTTTTAATTTCAAGTAGTATTGTAGAAAATGGAGCTGGAACTGGATGAACTGTTTACCCACCCCTTTCATCTAATATTTCTCATGGAGGAAGTTCTGTTGACTTAGCAATTTTCTCCTTACATTTAGCGGGAATTTCTTCCATTTTAGGGGCTATTAATTTTATTACAACAATTATTAATATACGATTAAATAATATATCATTTGATCAAATACCCCTATTTGTATGAGCAGTTGGAATTACTGCTTTCCTTCTTCTTTTATCTCTTCCTGTTTTAGCAGGAGCAATTACTATATTATTAACAGACCGAAATTTAAATACCTCTTTTTTTGATCCAGCAGGAGGGGGAGATCCAATTTTATACCAACACTTATTT
>IBILP1161-19|Mythimna riparia|COI-5P|OQ562648
AACACTATATTTTATTTTTGGAATTTGAGCTGGAATAGTTGGAACTTCTTTAAGATTATTAATTCGAGCTGAATTAGGAACTCCTGGATCTTTAATTGGAGATGATCAAATTTATAATACTATTGTTACAGCCCACGCTTTTATTATAATTTTTTTTATAGTTATGCCTATTATAATCGGGGGATTTGGAAATTGACTTGTACCTTTAATATTAGGAGCCCCTGATATAGCATTTCCACGAATAAATAATATAAGTTTTTGATTACTCCCCCCATCTTTAACTCTTTTAATTTCAAGAAGAATCGTAGAAAATGGAGCAGGAACAGGATGAACAGTTTACCCCCCACTTTCTTCTAATATTGCCCATGGAGGAAGATCTGTTGATTTAGCTATTTTTTCTTTACATTTAGCTGGAATTTCTTCTATTTTAGGAGCTATTAATTTTATTACTACAATTATTAATATACGATTAAATAGTTTATCTTTCGATCAAATATCTTTATTTATTTGAGCCGTAGGAATTACTGCATTTTTATTACTTCTTTCTTTACCAGTTTTAGCAGGAGCTATTACTATATTATTAACAGATCGTAATTTAAATACATCATTTTTTGACCCAGCTGGAGGGGGAGATCCTATTTTATATCAACATTTATTT
>IBILP1175-19|Crassicornella agenjoi|COI-5P|OQ563683
CACATTATATTTTATTTTTGGTATTTGATCAGGAATAGTAGGATCTTCTCTTAGTTTATTAATTCGAGCTGAATTAGGTAACCCTGGCTCATTAATTGGAGATGATCAAATTTATAATACTATTGTAACTGCTCATGCATTTATTATAATTTTTTTTATAGTAATACCTATTATAATTGGAGGATTTGGAAATTGATTAATTCCATTAATACTTGGGGCTCCAGATATAGCTTTCCCACGAATAAATAATATAAGATTTTGACTTTTACCACCTTCTCTAACACTTTTAATTTCTAGAAGAATTATCGAAAATGGTGCAGGAACAGGATGAACAGTGTACCCCCCACTTTCATCTAATATTGCCCATAGTGGAGGTTCTGTAGATTTAGCTATTTTTTCCCTACATTTAGCTGGAATTTCCTCAATTTTAGGAGCTATTAATTTTATTACAACTGTAATTAATATACGCGTAAATTCAATATCATTTGATCAAATACCCCTCTTTGTTTGATCCGTAGTAATTACAGCACTTTTATTATTATTATCACTCCCAGTATTAGCAGGAGCTATTACAATATTATTAACAGATCGAAACTTAAATACCTCCTTTTTTGACCCTGCTGGGGGGGGTGACCCAATCCTTTACCAACACTTATTT
>IBILP1199-19|Grapholita gemmiferana|COI-5P|OQ563323
AACATTATATTTTATTTTTGGAATTTGAGCTGGAATAGTAGGAACTTCTTTAAGTCTTCTAATTCGTGCAGAATTAGGAAACCCTGGATCGTTAATTGGAGATGATCAAATTTATAATACTATTGTAACTGCTCATGCTTTTATTATAATTTTTTTTATAGTTATACCTATTATAATTGGTGGATTTGGTAATTGATTAGTTCCCCTAATATTAGGAGCACCTGATATAGCTTTCCCACGAATAAATAATATAAGATTTTGATTATTACCCCCCTCTATTATACTTTTAATTTCAAGTAGAATTGTAGAAAATGGAGCAGGTACAGGATGAACAGTTTACCCCCCACTCTCATCTAATATTGCCCATAGAGGAAGATCTGTAGATTTAGCTATTTTTTCTTTACACTTAGCTGGTATTTCATCTATTTTAGGAGCTGTTAATTTTATTACCACTATTATTAATATACGACCAAATAATATATCATTAGATCAAATACCTTTATTTGTATGAGCAGTAGGAATTACAGCTCTCTTATTACTTCTCTCATTACCAGTTTTAGCAGGTGCTATTACCATACTTTTAACAGATCGAAATCTTAATACATCATTTTTTGATCCTGCTGGTGGAGGAGACCCTATTTTATACCAACATTTATTT
>IBILP1204-19|Scrobipalpula psilella|COI-5P|OQ562872
AACTTTATACTTTATTTTTGGAATTTGAGCAGGAATAGTAGGAACATCTCTTAGACTTCTAATTCGTGCTGAATTAGGAAACCCCGGGTCTTTAATTGGAGATGATCAAATCTATAATACTATTGTTACAGCTCATGCTTTTATTATAATTTTTTTTATAGTAATACCTATTATAATCGGTGGATTTGGTAATTGATTAGTCCCACTAATATTAGGAGCCCCTGATATAGCTTTCCCTCGAATAAATAATATAAGTTTCTGATTATTACCACCCTCTCTTACTCTTTTAATTTCAAGAAGAATTGTAGAAAATGGAGCAGGAACTGGTTGAACTGTTTATCCCCCTTTATCTTCTAATATTGCTCATGGTGGAAGCTCTGTAGATTTAGCTATTTTTTCCCTACATCTAGCTGGAATTTCATCAATTTTAGGTGCTATTAATTTTATTACGACTATTATTAATATGCGAATTAATGGACTTTCATTTGATCAAATACCTTTATTTGTTTGAGCTGTAGGTATTACAGCTTTACTTCTTCTTTTATCATTACCTGTTCTAGCTGGAGCTATTACAATATTATTGACAGATCGTAATTTAAATACTTCATTTTTTGATCCTGCTGGAGGAGGAGACCCAATTTTATATCAACATTTATTT
>IBILP1210-19|Argyresthia goedartella|COI-5P|OQ562686
TACGTTATATTTTATTTTTGGAATTTGATCTGGTATAGTAGGAACATCTTTAAGATTACTAATTCGAGCAGAACTAGGTAACCCAGGATCATTAATTGGAGATGATCAAATTTATAATACTATTGTTACTGCTCATGCATTTATTATAATTTTTTTTATAGTTATACCTATTATAATTGGAGGATTTGGAAATTGATTAGTTCCCTTAATATTGGGAGCCCCTGATATAGCTTTCCCTCGAATAAATAACATAAGATTTTGACTACTCCCTCCTTCATTAACATTGTTAATTTCAAGAAGAATTGTAGAAAATGGAGCAGGTACAGGATGAACAGTATACCCCCCTCTTTCATCTAATATTGCCCATGGAGGAAGATCTGTTGATTTAGCTATTTTTTCTTTACATTTAGCTGGAATTTCTTCTATTTTAGGAGCTATTAATTTTATTACTACTATTATTAATATAAAAAGTAATGGTATAACTTTTGATCGAATACCATTATTTATTTGAGCAGTAAAAATTACTGCAGTTCTTTTATTGCTTTCATTACCTGTTTTAGCAGGAGCTATTACCATATTATTAACAGATCGAAATTTAAACACTTCATTTTTTGATCCTTCAGGGGGTGGAGACCCCATTTTATACCAACATTTATTT
>IBILP1228-19|Caryocolum dianthella|COI-5P|OQ564087
AACTTTATACTTTATTTTTGGAATTTGAGCAGGAATAGTAGGAACATCTTTAAGACTTTTAATTCGAGCTGAATTAGGTAACCCTGGATCTTTAATTGGAGATGATCAAATTTATAATACTATTGTTACAGCTCATGCTTTTATTATAATTTTTTTTATAGTTATACCTATTATAATTGGAGGATTTGGAAATTGATTAGTTCCATTAATATTAGGAGCTCCTGATATAGCTTTCCCTCGAATGAATAATATAAGTTTTTGATTATTACCCCCTTCTCTCACACTTTTAATTTCAAGAAGAATTGTAGAAAACGGAGCAGGAACAGGATGAACTGTTTACCCCCCCTTATCTTCTAATATTGCTCATGGTGGTAGCTCTGTAGATCTAGCCATTTTCTCTTTACATTTAGCTGGTATTTCTTCAATTTTAGGAGCAATTAATTTTATTACTACTATTATTAACATACGAATTAATAATCTTTCATTTGATCAAATACCTTTATTTGTTTGAGCAGTAGGAATCACAGCATTATTACTTTTATTATCTCTTCCTGTTTTAGCTGGAGCAATTACTATATTATTAACTGATCGTAATTTAAATACATCTTTTTTTGACCCTGCAGGAGGAGGAGATCCTATTCTTTATCAACATTTATTT
>IBILP1365-19|Dysspastus fallax|COI-5P|OQ562058
AACTTTATATTTTATTTTTGGTATTTGAGCAGGAATAGTAGGTACATCTTTAAGACTTTTAATTCGAGCTGAATTAGGTAATCCTGGATCTTTAATTGGAGATGATCAAATTTATAATACTATTGTAACAGCGCATGCTTTTATTATAATTTTTTTTATAGTTATGCCAATTATAATTGGAGGATTTGGAAATTGACTTATCCCTTTAATATTAGGAGCTCCTGATATAGCTTTCCCCCGAATAAATAATATAAGATTTTGACTTCTTCCCCCCTCTTTAATTCTATTAATTTCTAGAAGAATTGTTGAAAATGGTGCAGGTACTGGATGAACTGTTTACCCCCCCCTATCTTCTAATATTGCCCATAGAGGAAGATCTGTTGATTTAGCTATTTTTTCTCTCCATTTAGCAGGAATTTCTTCTATTTTAGGAGCTATTAATTTTATTACAACAATTATTAATATACGTATTAATAATTTATCATTTGATCAAATACCTTTATTTATTTGAGCTGTTGGTATTACAGCTTTACTTTTATTATTATCATTACCAGTATTAGCTGGAGCAATTACTATACTTTTAACTGATCGTAACCTTAATACTTCATTTTTTGATCCTGCAGGAGGGGGAGATCCTATTTTATATCAACATTTATTC
>IBILP1469-19|Arnia nervosalis|COI-5P|OQ563006
AACATTATATTTTATTTTTGGTATTTGAGCAGGAATAGTCGGAACATCCTTAAGTTTATTAATTCGAGCTGAATTAGGAAACCCAGGTTCATTAATTGGAGATGATCAGATTTATAACACTATTGTAACGGCACATGCTTTTATTATAATTTTTTTTATAGTAATGCCCATTATAATTGGTGGATTTGGAAATTGATTAGTTCCTTTAATACTTGGAGCACCTGATATAGCTTTCCCCCGAATAAATAACATAAGATTTTGACTATTACCACCATCCTTAACTTTATTAATTTCTAGAAGAATTGTTGAAAATGGGGCTGGAACAGGATGAACAGTATATCCACCTCTTTCATCTAATATTGCCCATGGGGGAAGTTCTGTTGATTTAGCTATTTTTTCATTACATTTGGCGGGAATTTCTTCTATTTTAGGGGCCATTAATTTTATTACAACTATTATTAATATACGAGTTAATGGAATATCTTTTGATCAAATACCTTTATTTGTATGGGCTGTTGGAATTACAGCTTTATTATTATTACTTTCTTTACCTGTATTAGCTGGAGCTATTACTATATTATTAACAGATCGTAATTTAAATACATCATTTTTTGATCCAGCTGGAGGGGGAGATCCTATTTTATATCAACATTTATTT
>IBILP1523-19|Ophiusa tirhaca|COI-5P|OQ562056
AACTTTATATTTTATTTTTGGTATTTGAGCAGGAATAGTAGGAACTTCTTTAAGTTTATTAATTCGAGCTGAATTAGGAAACCCAGGATCTTTAATTGGTGATGATCAAATTTATAATACTATTGTTACAGCTCATGCTTTTATTATAATTTTTTTTATAGTTATACCAATTATAATTGGTGGATTTGGTAATTGATTAGTCCCTTTAATATTAGGAGCACCTGATATAGCATTCCCACGAATAAATAATATAAGTTTTTGACTTCTACCCCCATCATTAACATTATTAATTTCAAGAAGAATCGTAGAAAATGGAGCAGGAACTGGATGAACAGTATACCCCCCTCTATCATCAAATATTGCTCATAGAGGAAGATCAGTAGATTTAGCTATTTTCTCATTACACTTAGCAGGTATCTCATCAATTTTAGGAGCTATTAATTTTATTACAACAATTATTAATATACGATTAAATAGTTTAATATTTGATCAAATACCTTTATTTGTTTGAGCTGTAGGAATCACTGCATTTTTATTATTACTTTCTTTACCAGTTTTAGCTGGAGCTATTACCATACTTTTAACTGATCGAAATTTAAATACTTCTTTCTTTGATCCTGCTGGAGGAGGTGATCCTATTCTTTATCAACATTTATTT
>IBILP1528-19|Agonopterix rigidella|COI-5P|MW126483
AACATTATATTTTATTTTTGGAATTTGAGCAGGAATAGTTGGAACATCCTTAAGATTATTAATTCGTGCTGAATTAGGAAACCCAGGATCTTTAATTGGAGATGATCAAATCTATAATTCTATCGTTACGGCTCATGCTTTTATTATAATTTTTTTTATAGTTATACCTATTATAATTGGAGGATTTGGAAATTGATTAGTGCCCTTAATGTTAGGAGCCCCAGATATAGCTTTCCCTCGGATAAATAATATAAGTTTTTGATTACTCCCCCCCTCCTTAACTCTTTTAATTTCAAGAAGAATTGTAGAAAATGGAGCAGGAACAGGATGAACAGTTTACCCCCCACTTTCATCTAATATTGCCCATGGTGGTAGATCCGTAGATTTAGCTATTTTTTCTTTACATTTAGCTGGAATCTCTTCTATCCTAGGAGCTATTAACTTCATTACTACAATTATTAATATACGATTAAATAATATATCATTTGATCGTCTGCCATTATTTGTATGAGCTGTAGGAATCACAGCCTTACTACTATTACTATCTTTACCTGTTTTAGCCGGAGCTATTACAATACTCCTTACAGACCGAAATCTTAATACATCTTTTTTTGATCCTGCCGGAGGAGGAGACCCTATTTTATACCAACATTTATTT
>IBILP1534-19|Xestia agathina|COI-5P|OQ563521
AACATTATATTTTATTTTTGGAATTTGAGCTGGGATAGTAGGAACTTCTTTAAGATTATTAATTCGAGCTGAATTAGGAAATCCTGGATCTTTAATTGGAGATGATCAAATTTATAATACTATTGTTACAGCACATGCTTTCATTATAATTTTTTTTATGGTAATACCTATTATAATTGGAGGATTTGGAAATTGACTCGTCCCTTTAATATTAGGTGCCCCAGACATAGCATTCCCCCGAATAAATAATATAAGTTTTTGACTTCTTCCCCCCTCTTTAACCCTTTTAATTTCAAGAAGAATTGTAGAAAATGGAGCAGGAACAGGATGAACAGTGTACCCCCCACTTTCATCTAATATTGCCCATGGAGGAAGATCAGTAGATCTTGCTATTTTCTCTCTTCATTTAGCTGGGATTTCTTCTATTTTAGGAGCTATTAATTTTATCACCACAATCATTAATATGCGATTAAATAGACTATCTTTTGACCAAATACCATTATTTATTTGAGCTGTGGGAATTACTGCATTTTTATTATTACTATCTTTACCTGTTTTAGCGGGAGCTATTACCATACTTTTAACAGATCGAAATTTAAATACATCTTTTTTTGATCCAGCAGGAGGAGGAGATCCTATTTTATATCAACACTTATTT
>IBILP1613-20|Lophoterges millierei|COI-5P|OQ562271
TACATTATATTTTATTTTTGGAATTTGAGCAGGAATAGTAGGAACTTCATTAAGTTTACTTATTCGAGCTGAGTTAGGAAATCCTGGATCTTTAATTGGTGATGATCAAATTTATAATACTATTGTAACAGCCCATGCTTTTATTATAATTTTTTTTATAGTTATACCTATTATAATTGGAGGATTTGGTAATTGACTTGTTCCTTTAATATTAGGAGCTCCTGATATAGCTTTTCCTCGAATAAATAATATAAGTTTTTGACTTTTACCCCCCTCTTTAACTTTATTAATTTCAAGAAGAATTGTAGAAAATGGAGCAGGAACAGGATGAACAGTATATCCCCCACTTTCATCTAATATTGCTCATGGAGGAAGATCAGTTGATTTAGCCATTTTCTCTCTTCATTTAGCTGGAATTTCATCAATTTTAGGAGCTATTAATTTTATTACAACAATTATTAATATACGATTAAATAATTTATCATTTGATCAAATACCTTTATTTATTTGAGCTGTTGGAATTACAGCATTTTTACTTTTATTATCATTACCTGTATTAGCAGGAGCTATTACTATACTTCTTACTGATCGTAACCTAAATACATCTTTTTTTGACCCTGCTGGAGGAGGAGATCCTATTTTATACCAACATTTATTT
>IBILP164-17|Rivula sericealis|COI-5P|OQ562794
AACTTTATATTTTATTTTTGGAATTTGAGCAGGAATAGTAGGAACTTCTCTTAGTTTATTAATTCGAGCAGAATTAGGAACTCCTGGATCATTAATTGGTGATGATCAAATTTATAATACTATTGTAACAGCTCATGCTTTTATTATAATTTTTTTTATAGTTATACCTATTATAATTGGAGGATTTGGTAATTGATTAGTACCTTTAATATTAGGAGCCCCAGATATAGCTTTCCCTCGTATAAATAATATAAGTTTTTGACTTTTACCTCCTTCTCTTACTCTTTTAATTTCAAGAAGAATTGTAGAAAATGGAGCAGGAACAGGATGAACTGTTTACCCCCCCCTCTCATCAAACATTGCTCATAGAGGAAGATCAGTAGATTTAGCTATTTTTTCCCTTCATTTAGCAGGAATTTCTTCTATTTTAGGAGCAATTAATTTTATCACAACAATTATTAATATACGATTAAATAATTTATCTTTTGATCAAATACCTTTATTTATTTGAGCAGTAGGAATTACTGCTTTTTTATTATTACTTTCTTTACCCGTTTTAGCAGGTGCAATTACTATACTATTAACAGATCGAAATTTAAATACATCTTTTTTTGATCCTGCAGGAGGAGGTGATCCAATTTTATATCAACATTTATTT
>IBILP169-17|Miltochrista miniata|COI-5P|OQ562740
AACATTATATTTTATTTTTGGAATTTGAGCTGGTATAGTTGGAACTTCTTTAAGATTATTAATTCGAGCTGAATTAGGTAATCCTGGTTCATTAATTGGAGATGATCAAATTTATAATACTATTGTCACTGCACATGCTTTTATTATAATTTTTTTTATAGTAATACCAATTATAATTGGAGGATTTGGAAATTGATTAGTACCTTTAATACTTGGAGCCCCTGATATAGCTTTCCCCCGAATAAATAATATAAGTTTTTGACTTCTTCCCCCATCTCTAACATTATTAATTTCAAGAAGAATTGTAGAAAATGGAGCAGGAACTGGATGAACAGTTTACCCCCCTTTATCCTCTAATATTGCCCATAGAGGAAGCTCTGTAGATTTAGCTATTTTCTCCCTTCATTTAGCTGGAATTTCATCAATTTTAGGAGCAATTAATTTTATTACTACTATTATTAATATACGTCTTAATAGTTTAACTTTCGATCAAATACCTTTATTTGTTTGAGCTGTAGGAATTACAGCATTTTTACTTCTTTTATCATTACCTGTTTTAGCTGGAGCTATTACTATATTATTAACAGATCGAAATTTAAATACTTCTTTTTTTGATCCTGCTGGTGGGGGAGATCCAATTTTATATCAACATTTATTT
>IBILP1776-20|Metzneria aestivella|COI-5P|OQ562468
AACTTTATATTTTATTTTTGGGATCTGAGCTGGAATAGTAGGCACATCTCTAAGATTATTAATTCGAGCAGAATTGGGAAATCCTGGCTCATTAATTGGAGATGATCAAATTTATAATACTATTGTTACAGCCCATGCTTTTATTATAATTTTTTTTATAGTAATACCCATTATAATTGGAGGATTTGGAAATTGATTAGTCCCTTTAATATTAGGAGCCCCAGATATAGCCTTCCCTCGAATAAATAATATAAGTTTTTGACTTCTCCCCCCATCATTAACTTTATTAATTTCGAGAAGAATTGTTGAAAATGGAGCCGGCACTGGATGAACAGTTTACCCCCCACTTTCATCTAATATTGCCCATGGCGGTAGTTCTGTAGATCTGGCAATTTTTTCTCTTCACCTAGCAGGGATTTCCTCTATTTTAGGAGCAATTAATTTCATTACTACTATTATCAATATAAAAATCAACGGATTATCATTTGATCAAATACCTTTATTTGTTTGAGCCGTAGGTATTACAGCTCTTCTTCTTCTTCTATCTTTACCTGTTTTAGCGGGAGCTATTACAATACTTCTAACAGATCGTAATTTAAATACTTCATTTTTTGATCCTGCGGGAGGTGGAGATCCTATTTTATATCAACATTTATTT
>IBILP1814-20|Zelleria hepariella|COI-5P|OQ563188
AACATTATATTTTATTTTTGGAATTTGATCTGGAATAGTAGGAACATCATTAAGATTATTAATTCGTGCTGAATTAGGTAATCCTGGTTCTTTAATTGGAGATGATCAAATTTATAATACTATTGTAACAGCTCATGCTTTTATTATAATTTTTTTTATAGTTATACCTATTATAATCGGAGGATTTGGAAATTGATTAGTACCTTTAATATTAGGGGCCCCAGATATAGCTTTCCCTCGAATAAATAATATAAGATTTTGATTACTCCCCCCCTCATTAACCTTATTAATTTCTAGAAGAATTGTAGAAAACGGAGCTGGAACAGGATGAACAGTATATCCACCATTATCTTCTAATATTGCTCATAGAGGAAGATCTGTAGATTTAGCAATTTTTTCATTACATTTAGCAGGAATTTCATCTATTTTAGGAGCAATTAATTTTATTACAACTATTATTAATATAAAAAGTAATGGGATATCATTTGATCAAATACCTTTATTTGTTTGAGCTGTTGGAATTACAGCTTTACTTTTACTTTTATCTTTACCAGTATTAGCTGGTGCTATTACTATGTTATTAACAGATCGAAATCTTAATACTTCATTTTTTGACCCTGCAGGAGGAGGAGACCCTATTTTATACCAACACTTGTTT
>IBILP1819-20|Pheosia tremula|COI-5P|OQ562856
AACATTATATTTTATTTTTGGAATTTGAGCAGGAATAGTTGGAACTTCTTTAAGTTTACTAATTCGTGCAGAATTAGGAACTCCTGGGTCTTTAATTGGAGACGATCAAATTTATAATACTATCGTAACAGCTCATGCTTTTATTATAATTTTTTTTATAGTTATACCTATTATAATTGGAGGATTTGGTAATTGATTAGTACCTTTAATATTAGGGGCACCTGATATAGCCTTCCCCCGTTTAAATAACATAAGTTTTTGACTTCTTCCCCCCTCTTTAACATTATTAATTTCAAGAAGTATTGTAGAAAATGGAGCCGGAACAGGATGAACAGTTTACCCCCCATTATCTTCAAATATTGCCCATGGGGGGAGATCTGTAGATTTAGCTATTTTTTCTTTACATTTAGCGGGTATTTCATCAATTTTAGGGGCTATTAATTTTATTACAACAATTATTAATATACGACTTAATAATATATCCTTTGATCAAATACCACTATTCGTGTGAGCTGTAGGTATTACTGCTTTTTTACTTCTTTTATCATTACCTGTATTAGCTGGAGCAATTACTATACTTTTAACCGACCGAAATTTAAATACTTCTTTTTTTGACCCGGCGGGAGGAGGAGATCCTATTTTATACCAACATTTATTT
>IBILP1881-20|Aethes francillana|COI-5P|OQ563359
AACATTATATTTTATTTTTGGTATTTGAGCAGGTATAGTAGGAACTTCTTTAAGACTTTTAATTCGAGCTGAATTAGGTAATCCAGGATCACTAATTGGAGATGATCAAATTTATAATACTATTGTAACAGCTCATGCTTTTATTATAATTTTTTTTATAGTTATACCCATTATAATTGGAGGATTCGGAAATTGATTAGTACCCTTAATATTAGGAGCTCCAGATATAGCTTTTCCACGTATAAATAATATAAGTTTTTGATTATTACCTCCTTCTATTATATTATTAATTTCAAGAAGAATTGTAGAAAATGGAGCAGGAACAGGATGAACAGTATATCCCCCACTTTCATCTAATATTGCCCATAGTGGAAGATCAGTTGACCTTGCAATTTTCTCTCTTCATTTAGCTGGTATTTCTTCAATTTTAGGAGCAGTAAATTTTATTACAACTATTATTAACATACGACCTAATAATATAAAATTAGATCAAATACCCTTATTTGTATGAGCTGTAGGAATTACAGCTTTATTATTATTATTATCACTTCCTGTTTTAGCTGGAGCTATTACTATATTATTAACAGATCGTAATTTAAATACATCATTTTTTGATCCTGCTGGAGGAGGAGACCCAATTTTATATCAACATTTATTC
>IBILP1976-20|Clepsis rurinana|COI-5P|OQ562170
TACATTATATTTTATTTTTGGGATTTGAGCAGGAATGGTAGGAACATCATTAAGATTATTAATTCGAGCTGAATTAGGTAACCCTGGATCACTAATTGGAGATGATCAAATTTATAATACTATTGTTACAGCTCATGCTTTTATTATAATTTTTTTTATAGTAATACCTATTATAATTGGAGGATTTGGAAATTGATTAGTTCCCCTAATATTAGGAGCACCAGATATAGCTTTCCCACGTATGAATAACATAAGTTTTTGATTACTTCCTCCTTCTATTATATTATTAATTTCAAGAAGAATTGTAGAAAATGGAGCTGGAACAGGATGAACAGTGTACCCCCCACTATCATCTAATATTGCCCATAGAGGAAGATCAGTAGATTTAGCTATTTTTTCCTTACATTTAGCTGGAATTTCATCAATTTTAGGAGCAGTAAATTTTATTACAACTATTATTAATATACGACCTAATAGCATGTCATTAGATCAAATACCATTATTTGTATGAGCTGTAGGTATTACAGCTCTTTTATTACTTTTATCATTACCTGTATTAGCTGGTGCTATTACAATGTTATTAACTGACCGAAATTTAAATACTTCTTTTTTTGACCCTGCTGGAGGGGGAGATCCAATCTTATATCAACATTTATTT
>IBILP198-17|Luperina testacea|COI-5P|OQ564149
AACATTATATTTTATTTTTGGAATTTGAGCAGGAATAGTAGGAACTTCTTTAAGATTATTAATTCGAGCTGAATTAGGAAATCCTGGATCTTTAATTGGAGATGATCAAATTTATAATACTATTGTTACAGCTCATGCTTTTATTATAATTTTTTTTATAGTAATACCTATTATAATTGGAGGATTTGGAAATTGATTAGTACCTTTAATATTAGGAGCCCCAGATATAGCATTCCCTCGAATAAATAATATAAGTTTTTGATTACTTCCCCCCTCATTAACTTTACTAATTTCAAGAAGAATTGTAGAAAATGGTGCCGGAACAGGATGAACAGTGTACCCCCCACTTTCATCTAATATTGCTCATGGAGGAAGATCTGTAGACTTAGCTATCTTTTCCCTCCATTTAGCTGGTATCTCTTCTATTTTAGGAGCTATTAACTTTATCACTACAATTATTAATATACGATTAAATAGTTTATCCTTTGATCAAATACCTTTATTTATTTGAGCTGTAGGAATTACTGCATTTTTATTATTATTATCATTACCAGTTTTAGCTGGAGCTATTACAATATTATTGACAGATCGAAACCTAAATACATCTTTTTTTGACCCTGCTGGAGGAGGAGATCCAATTTTATACCAACATTTATTT
>IBILP1996-20|Pyrausta purpuralis|COI-5P|OQ563336
AACTTTATATTTTATTTTTGGAATTTGAAGAGGAATAGTAGGAACTTCATTAAGTCTATTAATTCGAGCTGAATTAGGAAATCCAGGATCTTTAATTGGAGATGATCAAATCTATAATACTATTGTTACAGCACATGCATTTATTATAATTTTTTTTATAGTAATACCAATTATAATTGGAGGATTTGGAAATTGATTAGTACCCCTCATATTAGGAGCTCCAGATATAGCTTTCCCACGAATAAATAATATAAGATTCTGATTACTCCCCCCCTCTTTAACTTTATTAATTTCAAGAAGAATTGTTGAAAATGGAGCAGGAACTGGATGAACTGTATATCCCCCTCTTTCCTCAAATATTGCACATGGGGGAAGCTCAGTAGACTTAGCCATTTTCTCCTTACATTTAGCTGGTATTTCTTCTATTCTTGGAGCAATTAATTTTATTACTACAATTATTAATATGCGAATTAATGGAATATCATTCGATCAAATACCATTATTTGTGTGAGCTGTGGGAATTACAGCTTTACTTTTACTACTATCCCTTCCTGTTTTAGCAGGAGCCATTACCATACTACTTACTGATCGAAATTTAAATACATCCTTTTTTGATCCAGCAGGAGGAGGAGATCCAATTCTTTATCAACATTTATTT
>IBILP1998-20|Metasia suppandalis|COI-5P|OQ562861
CACTTTATATTTTATTTTTGGTATTTGAGCAGGAATAATTGGAACTTCTTTAAGTTTATTAATTCGAGCTGAATTAGGTAACCCAGGATCTTTAATTGGTGATGATCAAATTTATAATACTATTGTAACAGCTCATGCATTTATTATAATTTTTTTTATAGTTATACCTATTATAATTGGAGGATTTGGGAATTGATTAATTCCTTTAATATTAGGAGCACCTGATATAGCTTTTCCTCGAATAAATAATATAAGATTTTGATTATTACCTCCTTCTTTAACTTTATTAATTTCTAGAAGAATTGTAGAAAATGGAGCTGGAACAGGATGAACAGTATACCCCCCTCTTTCATCTAATATTGCTCATAGAGGTACTTCAGTAGATTTAGCTATTTTTTCTTTACATTTAGCTGGAATTTCCTCAATTTTAGGAGCAATTAATTTTATTACTACAATTATTAATATACGTATTAATGGTTTATCTTTTGATCAAATACCTTTATTTGTATGATCTGTAGGAATTACAGCATTATTGTTATTACTTTCTTTACCTGTTTTAGCTGGTGCTATTACTATACTTTTAACAGACCGTAATTTAAACACATCATTTTTTGATCCTGCAGGAGGAGGAGATCCTATCTTATATCAACATTTATTT
>IBILP1999-20|Agriphila trabeatellus|COI-5P|OQ562188
AACTCTATATTTTATTTTTGGAATTTGAGCAGGAATAGTAGGAACATCACTAAGATTATTAATTCGTGCTGAATTGGGAAATCCTGGTTCTTTAATTGGAGACGACCAAATTTACAATACTATTGTAACAGCTCATGCTTTTATTATAATTTTCTTTATAGTTATACCTATTATAATTGGTGGATTTGGAAATTGATTAGTACCATTAATATTAGGAGCTCCAGATATAGCTTTCCCGCGAATAAATAATATAAGATTTTGATTACTCCCCCCCTCTTTAACTTTATTAATTTCTAGAAGAATCGTAGAAAACGGAGCTGGAACGGGATGAACAGTGTACCCCCCACTTTCATCCAATATCGCCCATGGTGGAAGATCTGTTGATTTAGCTATTTTTTCATTACATTTAGCGGGAATTTCATCAATTCTAGGAGCAATTAACTTTATTACAACAATTATTAATATGCGAATTAATGGTTTATCTTTCGATCAAATACCTTTATTTGTCTGATCAGTTGGAATTACAGCTCTTCTTCTTCTCCTTTCACTACCAGTATTAGCTGGTGCTATTACTATACTACTTACTGATCGAAATTTAAATACTTCTTTTTTTGACCCAAGTGGAGGAGGTGATCCTATTTTATATCAACACTTATTT
>IBILP2053-20|Pammene albuginana|COI-5P|OQ562959
AACATTATATTTTATTTTTGGTATTTGAGCAGGAATAGTAGGAACTTCTTTAAGTTTACTTATTCGTGCAGAATTAGGTAATCCAGGATCTCTTATTGGAGATGATCAAATTTATAATACTATTGTTACTGCACATGCTTTTATTATAATTTTTTTTATAGTAATACCTATTATAATTGGAGGATTTGGAAATTGATTAGTACCATTAATATTAGGAGCACCAGATATAGCTTTCCCACGAATAAATAATATAAGATTCTGATTATTACCACCTTCAATTATATTATTAATTTCAAGTAGAATCGTAGAAAATGGAGCCGGTACAGGATGAACAGTTTACCCCCCACTGTCATCTAATATTGCTCATAGAGGAAGATCAGTAGACTTAGCAATTTTTTCCCTTCATTTAGCTGGTATTTCATCTATTTTAGGAGCTGTTAATTTTATTACAACTATTATTAATATACGACCAAATAATATATCCCTTGATCAAATACCTTTATTTGTGTGAGCAGTAGGTATTACAGCTCTTTTATTACTTCTTTCACTACCAGTATTAGCAGGTGCTATTACAATACTTTTAACGGATCGAAACCTAAATACTTCTTTTTTTGACCCTGCAGGAGGAGGTGACCCTATTTTATATCAACACTTATTT
>IBILP2166-20|Hypena obsitalis|COI-5P|OQ562772
AACTTTATATTTCATCTTTGGAATTTGAGCAGGAATAGTAGGAACATCTTTAAGATTATTAATTCGTGCAGAATTAGGTACTCCTGGATCATTAATTGGAGATGATCAAATTTATAATACTATTGTTACAGCTCATGCTTTTATTATAATTTTTTTTATAGTTATACCTATTATAATTGGAGGATTTGGTAATTGATTAGTTCCTTTAATAATAGGAGCTCCTGATATAGCTTTCCCTCGAATAAATAATATAAGTTTCTGACTTCTTCCCCCTTCTTTAACTCTTCTTATCTCTAGAAGAATTGTAGAAAATGGAGCAGGAACAGGATGAACAGTTTATCCCCCACTTTCATCTAATATTGCTCATAGAGGAAGATCTGTTGACTTAGCTATTTTTTCTTTACATTTAGCAGGTATTTCATCGATTTTAGGAGCTATTAATTTTATTACCACAATTATTAATATACGATTAACAAATTTATCATTTGATCAAATACCTTTATTTGTATGAGCTGTAGGAATTACAGCATTTTTACTACTCCTTTCTCTTCCTGTATTGGCTGGAGCTATTACTATATTATTAACTGACCGAAATTTAAATACATCATTTTTTGACCCTGCTGGTGGAGGAGATCCTATTCTATACCAACATTTATTT
>IBILP2182-20|Charissa mucidaria|COI-5P|OQ563235
AACATTATATTTTATCTTTGGAATTTGAGCTGGGATAGTAGGAACTTCTTTAAGATTATTAATTCGAGCTGAATTAGGAAACCCTGGATCTTTAATTGGAGATGATCAAATTTACAATACTATTGTTACTGCTCATGCTTTTATCATAATTTTTTTTATAGTTATACCTATTATAATTGGAGGATTTGGAAATTGATTAGTACCATTAATATTAGGAGCTCCTGATATAGCGTTCCCACGAATAAATAATATAAGATTTTGATTATTACCACCCTCTATTACTTTATTAATCTCTAGAAGAATTGTAGAAAATGGAGCTGGAACTGGATGAACAGTTTATCCACCTTTATCTTCTAATATTGCTCATGGAGGAAGATCTGTTGATTTAGCAATTTTTTCCTTACATTTAGCTGGTATTTCATCTATTTTAGGAGCTATTAATTTTATTACTACAATCATTAATATACGATTAAATAATTTATCATTTGATCAAATACCCTTATTTGTTTGATCTGTAGGTATTACAGCATTTTTATTATTATTATCTTTACCTGTATTAGCTGGAGCTATTACAATACTACTAACTGATCGAAATTTAAATACTTCATTTTTTGATCCTGCAGGAGGAGGTGACCCAATTTTATACCAACATTTATTT
>IBILP2199-20|Orthonama obstipata|COI-5P|OQ562637
AACTTTATATTTTATTTTTGGAATTTGAGCTGGAATAATTGGAACATCTTTAAGATTATTAATTCGAGCTGAATTAGGAAATCCTGGATCTTTAATTGGAGATGACCAAATTTATAATACCATTGTAACAGCGCATGCTTTTATTATAATTTTTTTTATAGTTATACCTATTATAATTGGAGGATTTGGAAATTGATTAGTACCATTAATATTAGGAGCCCCAGATATAGCATTTCCCCGAATAAATAACATAAGATTTTGATTACTTCCCCCCTCAATCACTCTTCTAATTTCAAGAAGAATTGTAGAAAATGGAGCTGGAACTGGTTGAACAGTTTACCCTCCTTTATCCTCTAATATTGCTCATGGAGGAAGATCTGTAGATTTAGCTATTTTCTCCCTTCATTTAGCAGGAATTTCTTCTATTTTAGGAGCTATTAATTTTATTACAACCATTATCAATATACGATTAAATAATATATTTTTTGATCAATTACCATTATTTGTTTGAGCAGTAGGAATTACTGCATTTTTACTTCTTCTTTCTTTACCTGTCCTAGCCGGAGCTATTACAATATTATTAACAGATCGTAATTTAAATACATCATTTTTTGATCCTGCAGGAGGAGGAGACCCTATTTTATACCAACATTTATTT
>IBILP226-17|Eupithecia oxycedrata|COI-5P|OQ563572
AACTTTATACTTTATTTTTGGTATTTGAGCAGGTATAATTGGGACTTCATTAAGATTACTAATTCGAGCTGAATTAGGAACCCCCGGATCTTTAATTGGAGATGATCAAATTTATAATACTATTGTAACAGCTCATGCTTTTATTATAATTTTTTTTATAGTAATACCTATTATAATTGGAGGTTTTGGTAATTGATTAGTACCTTTAATATTAGGAGCACCTGATATAGCTTTCCCTCGGATAAACAATATAAGCTTTTGATTATTACCTCCCTCTATTACATTATTAATTTCAAGAAGAATTGTGGAAAATGGAGCTGGGACTGGATGAACAGTTTACCCCCCTCTATCTTCTAATATTGCACATGGGGGAAGTTCTGTAGATTTGGCTATTTTTTCCTTACATTTAGCAGGAATTTCATCTATTTTAGGGGCAATTAATTTCATTACAACTATTATTAATATACGTTTAAATAACATATTTTTTGATCAATTACCTTTATTTGTTTGAGCTGTAGGAATTACAGCTTTTTTACTTCTTTTATCTTTACCTGTTTTAGCTGGAGCTATTACTATACTTTTAACAGATCGAAATTTAAATACTTCATTTTTTGATCCTGCGGGAGGAGGAGATCCTATTCTTTATCAACATTTATTT
>IBILP231-17|Spodoptera exigua|COI-5P|OQ564263
AACATTATATTTTATTTTTGGAATTTGAGCTGGAATAGTTGGAACTTCATTAAGATTATTAATTCGAGCTGAATTAGGAACTCCAGGATCTTTAATTGGAGATGATCAAATTTATAATACTATTGTAACAGCACATGCTTTTATTATAATTTTCTTTATAGTAATACCTATTATAATCGGAGGATTTGGAAATTGACTTGTCCCATTAATATTAGGAGCCCCAGATATAGCTTTCCCACGAATAAATAATATAAGTTTTTGATTATTACCACCTTCTTTAACTTTATTAATTTCAAGAAGAATTGTAGAAAATGGAGCAGGAACTGGATGAACAGTTTACCCCCCACTCTCCTCTAATATTGCCCACGGTGGAAGATCTGTAGATTTAGCTATTTTTTCTTTACATTTAGCTGGAATTTCTTCTATTTTAGGAGCTATTAATTTTATTACTACTATTATTAATATACGATTAAATAATTTATCATTTGATCAAATACCTTTATTTGTTTGAGCTGTAGGAATTACTGCTTTTTTATTATTATTATCACTACCTGTTTTAGCAGGAGCTATTACTATATTACTTACAGACCGAAATTTAAATACATCATTCTTTGATCCAGCTGGAGGAGGTGATCCTATTCTTTATCAACATTTATTT
>IBILP2886-20|Metzneria littorella|COI-5P|OQ562316
TACTTTATATTTTATTTTTGGAATTTGAGCAGGAATAGTAGGAACATCTCTAAGTTTACTAATTCGAGCAGAATTAGGTAATCCTGGATCATTAATTGGTGATGATCAAATTTATAATACCATTGTTACAGCTCATGCTTTTATTATAATTTTTTTTATAGTTATACCTATTATAATTGGAGGATTTGGAAATTGATTAGTACCCTTAATGTTAGGAGCCCCAGATATAGCTTTCCCACGAATAAATAATATAAGTTTTTGACTCTTACCACCCTCATTAACTTTATTAATTTCAAGAAGAATTGTAGATAATGGAGCCGGCACAGGATGAACAGTTTATCCCCCCCTTTCATCCAATATTGCTCATGGAGGAAGATCTGTAGATTTAGCAATTTTTTCCCTTCATTTAGCTGGAATTTCATCAATTTTAGGAGCAATTAATTTTATTACAACTATTATTAATATAAAAATTAATGGTTTATCTTTTGATCAAATACCCTTATTTGTTTGATCAGTTGGAATTACAGCTCTTCTTCTCCTTTTATCATTACCTGTTTTAGCTGGAGCCATTACTATACTATTAACAGATCGTAATTTAAACACATCATTTTTTGATCCTGCAGGAGGAGGAGATCCAATTCTTTATCAACATTTATTT
>IBILP289-17|Thera obeliscata|COI-5P|OQ563342
AACTTTATATTTTATTTTTGGTATCTGAGCCGGAATAATTGGTACCTCTTTAAGACTATTAATTCGAGCTGAATTAGGAAATCCAGGATCTTTAATTGGGGATGATCAAATTTATAATACTATTGTTACAGCTCATGCCTTTATTATAATTTTTTTTATAGTTATGCCAATCATAATTGGGGGATTTGGTAACTGACTAGTTCCCCTAATATTGGGGGCCCCTGATATAGCTTTCCCTCGGATGAATAATATAAGATTTTGATTACTACCCCCCTCAATTACTCTTTTAATCTCAAGAAGTATCGTAGAAAATGGGGCTGGAACTGGTTGAACTGTTTACCCCCCTCTTTCATCTAATATCGCCCATGGAGGTAGATCTGTAGATTTGGCAATTTTTTCTCTTCATTTAGCTGGTATTTCCTCAATTTTAGGAGCAATTAATTTTATTACTACTATTATCAATATACGTTTAAATAATATATTTTTTGATCAATTACCTTTATTCGTATGAGCTGTTGGAATTACGGCATTTTTATTATTATTATCTTTACCCGTATTAGCTGGAGCTATTACAATATTACTAACTGATCGAAATTTAAACACATCTTTTTTTGATCCTGCAGGAGGAGGAGATCCTATTCTTTATCAACATTTATTC
>IBILP3053-22|Argyresthia pruniella|COI-5P|OQ562716
AACATTATATTTTATTTTTGGAATTTGATCTGGTATAGTAGGAACATCCTTAAGATTATTAATTCGAGCAGAATTAGGTAATCCTGGATCATTAATTGGAGATGATCAAATTTATAACACTATTGTAACTGCCCATGCATTTATTATAATTTTTTTTATAGTTATACCTATTATAATTGGTGGATTTGGTAATTGATTAGTTCCTTTAATATTAGGAGCACCTGATATAGCTTTCCCTCGAATAAATAATATAAGATTTTGATTACTTCCTCCTTCTTTAATACTATTAATTTCAAGAAGAATTGTTGAAAATGGAGCAGGAACAGGATGAACAGTATATCCTCCACTTTCATCTAATATTGCTCATGGAGGAAGTTCTGTTGATTTAGCTATTTTTTCTTTACATTTAGCAGGAATTTCATCCATTTTAGGAGCAATTAATTTTATTACTACTATTATTAATATAAAAAGTAATGGAATAACTTTTGACCAAATACCATTATTTATTTGAGCAGTAAAAATTACTGCAATTTTATTATTATTATCTTTACCTGTTTTAGCAGGTGCTATTACTATATTATTAACAGATCGAAACTTAAATACTTCATTTTTTGACCCATCAGGAGGTGGAGATCCTATCTTATACCAACATTTATTT
>IBILP3118-22|Cochylidia implicitana|COI-5P|OQ562837
AACATTATATTTTATCTTTGGTATTTGAGCAGGAATAGTAGGAACTTCTTTAAGATTATTAATTCGAGCTGAATTAGGTAATCCAGGTTCATTAATTGGAGATGATCAAATTTATAATACTATTGTAACAGCTCATGCTTTTATTATAATTTTTTTCATAGTTATACCTATTATAATTGGAGGATTTGGAAATTGATTAGTACCTTTAATATTAGGAGCCCCAGATATAGCTTTCCCTCGTATAAATAATATGAGTTTTTGATTATTACCACCCTCTATTATACTTTTAATTTCCAGAAGAATCGTAGAAAATGGAGCAGGAACTGGATGAACAGTATACCCCCCACTATCATCTAATATTGCCCATGGAGGAAGTTCAGTAGATTTAGCAATTTTTTCCCTACACTTAGCTGGGATTTCTTCAATTCTAGGAGCTGTTAATTTTATTACTACTATTATTAACATACGACCAAATAATATAAATTTAGATCAAATACCTTTATTTGTTTGATCAGTAGGAATTACAGCTTTATTATTACTTTTATCTTTACCTGTATTAGCTGGAGCTATTACTATACTTCTTACAGATCGTAATTTAAATACATCATTTTTTGACCCTGCAGGAGGTGGTGACCCAATTTTATATCAACATTTATTT
>IBILP319-17|Trichophaga bipartitella|COI-5P|OQ562935
AACTTTATATTTTTTATTTGGAATCTGATCTGCTATAATAGGATCTTCTTTAAGTATTTTAATCCGAATAGAATTAAGAAACCCAGGAATTTTAATTGGAAATGATCAAATTTATAATACAATTGTTACAGCTCATGCCTTTATTATAATTTTCTTTATAGTTATACCAATTATAATTGGAGGATTTGGAAATTGATTAGTCCCTTTAATATTAAGAGCACCAGATATGGCTTTCCCGCGAATAAATAACATAAGTTTTTGATTATTACCTCCTTCTCTTATACTATTAATTTTAAGAAGAATTATAGAAATAGGAGCAGGAACAGGATGAACAGTTTACCCCCCACTTTCATCTAATACTGCTCATAGAGGTAAATCAGTCGATCTCGCTATTTTTTCTCTTCATTTAGCTGGAATTTCTTCAATTTTAGGAGCTATTAATTTTATTACAACATTAATTAATATACGAACTAAAATAATAATATTTGATCAAATACCCTTATTTGTTTGAGCTGTAGGAATCACTGCACTTTTATTATTATTATCTTTACCGGTATTAGCTGGAGCAATTACAATACTCCTAACAGATCGAAATCTTAATACATCATTCTTTGATCCTGCTGGAGGGGGAGATCCAATTTTATATCAACATTTATTT
>IBILP342-17|Cleonymia baetica|COI-5P|OQ563908
AACTTTATATTTTATTTTTGGTATTTGAGCAGGTATAGTAGGAACTTCTTTAAGTTTATTAATTCGAGCTGAATTAGGAAATCCTGGATCCTTAATTGGAGATGATCAAATTTATAATACTATTGTTACAGCTCATGCTTTTATTATAATTTTTTTTATAGTAATACCAATTATAATTGGTGGATTTGGAAATTGACTTGTACCTTTAATATTAGGAGCTCCTGATATAGCTTTCCCCCGATTAAATAATATAAGTTTTTGATTATTACCTCCTTCAATTACTTTATTAATTTCAAGAAGAATTGTAGAAAATGGAGCAGGAACAGGATGAACAGTTTATCCCCCACTTTCATCTAATATTGCTCATGGAGGAAGTTCTGTAGATTTAGCTATTTTTTCTCTTCATTTAGCTGGTATTTCATCAATTTTAGGAGCAATTAATTTTATTACTACAATTATTAATATACGATTAAATAATTTATCTTTTGATCAAATACCTTTATTTATTTGAGCAGTAGGAATTACTGCATTTTTACTATTATTATCATTACCTGTATTAGCTGGAGCTATTACTATATTATTAACTGATCGTAATTTAAATACATCTTTTTTTGACCCAGCTGGTGGAGGTGATCCTATTCTTTATCAACATTTATTT
>IBILP353-17|Philereme transversata|COI-5P|OQ564165
AACTATGTACTTTATCTTTGGAATTTGAGCTGGTATAATTGGAACTTCTTTAAGATTATTAATTCGAGCTGAATTAGGAAATCCTGGATCTTTAATTGGAGATGATCAAATTTATAATACTATTGTAACTGCTCATGCTTTTATCATAATTTTTTTCATGGTAATGCCCATTATAATTGGAGGATTTGGAAATTGATTAGTTCCTCTTATATTAGGAGCACCTGATATGGCATTTCCACGAATAAATAATATAAGTTTTTGATTACTACCCCCCTCTATTACACTATTAATTTCTAGAAGAATTGTAGAAAATGGAGCTGGAACAGGATGAACTGTTTACCCCCCTTTATCTTCAAATATTGCCCATGGTGGAAGTTCTGTTGATTTGGCTATTTTTTCCCTTCATTTAGCTGGAATTTCTTCAATTTTAGGAGCAATTAATTTTATTACCACTATTATTAATATACGATTAAACAACATATTTTTTGACCAATTACCCCTATTTGTTTGAGCCGTAGGAATCACAGCATTCTTACTATTACTATCTTTACCTGTACTAGCAGGAGCTATTACTATATTATTAACTGATCGAAATTTAAATACTTCTTTTTTTGACCCTGCAGGAGGGGGAGACCCTATTTTATACCAACATTTATTT
>IBILP359-17|Pandemis heparana|COI-5P|OQ563231
TACTTTATACTTTATTTTCGGAATTTGAGCAGGAATAGTAGGAACATCTTTAAGATTACTCATTCGAGCAGAATTAGGAAATCCAGGATCATTAATTGGAGATGATCAAATTTATAATACTATTGTAACAGCTCATGCATTTATTATAATTTTTTTTATAGTTATACCAATTATAATTGGAGGATTTGGTAATTGATTAGTTCCTTTAATGTTAGGAGCTCCAGATATAGCTTTCCCTCGTATAAATAATATAAGATTTTGACTTTTACCCCCCTCTATTATATTATTAATTTCAAGAAGAATCGTAGAAAATGGAGCAGGTACAGGATGAACAGTATACCCCCCACTTTCATCTAATATTGCTCATAGTGGAAGATCAGTAGATTTAGCAATCTTTTCCCTTCACTTAGCTGGTATTTCTTCAATTTTAGGAGCTGTAAATTTTATTACAACTATTATTAATATACGCCCTAATAATATATCATTAGATCAAATACCTTTATTTGTTTGAGCAGTAGGAATTACTGCTCTTTTACTTTTATTATCTTTACCTGTATTAGCTGGAGCTATTACTATACTTTTAACAGACCGAAATTTAAATACATCATTTTTTGATCCTGCTGGAGGAGGAGATCCTATTTTATATCAACATTTATTT
>IBILP364-17|Lacanobia oleracea|COI-5P|OQ563504
AACATTATATTTTATTTTTGGAATTTGAGCAGGAATAGTAGGAACTTCATTAAGATTATTAATTCGAGCTGAATTAGGAAATCCCGGATCTTTAATTGGAGATGATCAAATTTATAATACTATTGTTACAGCTCATGCTTTTATTATAATTTTTTTTATAGTTATACCTATTATAATTGGTGGTTTTGGTAATTGACTTGTTCCATTAATATTAGGAGCTCCTGATATAGCATTTCCTCGAATAAATAATATAAGTTTTTGACTTCTTCCTCCTTCTTTAACTTTACTTATTTCAAGTAGAATTGTAGAAAATGGAGCAGGAACAGGATGAACAGTATATCCCCCACTTTCATCTAATATTGCACATGGAGGAAGATCAGTAGATTTAGCTATTTTTTCTCTTCATTTAGCTGGAATTTCTTCTATTCTTGGAGCTATTAATTTTATTACTACAATTATTAATATACGATTAAATAATTTATCTTTTGATCAAATACCTTTATTTATTTGAGCAGTAGGAATTACTGCATTTTTACTATTATTATCCTTACCTGTATTAGCTGGAGCTATTACTATACTTTTAACAGATCGAAATTTAAATACATCTTTCTTTGACCCTGCTGGTGGAGGTGACCCAATTTTATATCAACATTTATTT
>IBILP434-17|Biston betularia|COI-5P|OQ564151
AACATTATACTTTATTTTTGGTATTTGAGCAGGAATAATTGGAACATCTTTAAGTTTATTAATTCGAGCAGAATTAGGTAATCCAGGGTCTTTAATTGGGGATGACCAAATTTATAACACTATTGTAACAGCTCATGCTTTTATTATAATTTTTTTTATAGTTATACCAATTATAATTGGGGGATTTGGAAATTGATTAGTACCATTAATATTAGGTGCTCCAGATATAGCTTTCCCTCGAATAAATAACATAAGATTTTGACTTTTACCCCCATCTATTACACTTTTAATTTCAAGAAGAATTGTAGAAAGTGGAGCAGGAACTGGATGAACTGTTTACCCCCCATTATCTTCTAATATTGCCCACGGCGGAAGCTCTGTAGATTTGGCAATTTTTTCTCTTCATTTAGCTGGAATTTCTTCAATTTTAGGAGCAATTAATTTTATTACAACAATTATTAATATACGATTAAATAAACTATCATTTGATCAAATACCATTATTTGTTTGAGCTGTAGGAATTACAGCGTTTTTACTCTTATTATCTTTACCAGTATTAGCTGGAGCTATTACAATACTATTAACTGATCGAAATTTAAATACATCATTTTTTGACCCTGCTGGAGGAGGAGATCCAATTTTATATCAACATTTATTT
>IBILP448-17|Mythimna unipuncta|COI-5P|OQ563134
AACATTATATTTTATTTTTGGAATTTGAGCTGGTATAGTTGGAACTTCATTAAGATTACTAATTCGAGCTGAATTAGGAACCCCCGGATCTTTAATTGGAGATGATCAAATTTATAATACTATTGTTACAGCCCATGCTTTCATTATAATTTTTTTTATAGTTATACCTATTATAATTGGAGGATTTGGTAATTGATTAGTACCTTTAATATTAGGAGCCCCTGATATAGCTTTCCCTCGTATAAATAATATAAGTTTTTGATTACTTCCCCCATCTTTAACTTTACTAATTTCAAGTAGAATTGTAGAAAATGGAGCAGGAACAGGATGAACAGTTTATCCCCCCCTTTCATCAAATATCGCTCATGGAGGTAGCTCTGTTGATTTAGCTATTTTCTCCTTACATTTAGCTGGAATTTCTTCTATTTTAGGAGCTATTAATTTTATTACTACAATTATTAATATACGATTAAATAGTTTATCATTTGATCAAATACCTTTATTTATTTGAGCTGTAGGAATTACTGCATTTTTATTATTATTATCTTTACCAGTATTAGCAGGAGCTATTACTATACTTTTAACAGATCGAAATCTTAATACATCTTTTTTCGATCCTGCTGGAGGAGGAGATCCAATTTTATACCAACATTTATTT
>IBILP494-19|Marumba quercus|COI-5P|OQ562751
AACATTATATTTTATTTTTGGTATTTGAGCAGGAATAGTCGGAACTTCCTTAAGATTATTAATTCGAGCTGAATTAGGTAATCCAGGTTCTTTAATTGGAGATGATCAAATCTATAATACAATTGTAACAGCTCATGCTTTTATTATAATTTTTTTTATAGTAATACCTATTATAATTGGAGGATTTGGAAATTGATTAGTCCCTTTAATACTTGGAGCCCCTGATATGGCTTTCCCCCGAATAAATAATATAAGTTTTTGACTTCTTCCCCCTTCATTAACATTATTAATTTCTAGAAGTATTGTAGAAAATGGAGCAGGAACAGGATGAACAGTGTACCCCCCACTCTCATCTAATATTGCTCATAGAGGAAGATCAGTTGATTTAGCCATTTTCTCATTACATTTAGCTGGAATTTCATCTATTTTAGGTGCAATTAACTTTATTACAACAATTATTAATATACGAATTAATAATATATCATTTGATCAAATACCTTTATTTGTTTGAGCTGTAGGAATTACTGCATTTTTATTATTATTATCTTTACCAGTATTAGCTGGGGCAATTACAATACTATTAACAGATCGAAACTTAAATACATCTTTTTTTGATCCTGCAGGAGGAGGAGACCCTATTTTATATCAACATTTATTT
>IBILP522-19|Lasiocampa quercus|COI-5P|OQ562655
AACATTATACTTTATTTTTGGAATTTGAGCCGGAATAGTTGGAACCTCATTAAGTTTATTAATTCGAGCAGAATTGGGTACACCTGGATCTTTAATTGGAGATGATCAAATTTATAATACCATTGTAACAGCTCATGCTTTTATTATAATTTTTTTTATAGTTATACCAATTATAATTGGAGGATTTGGAAATTGATTAGTGCCTCTTATATTAGGAGCTCCTGATATAGCTTTCCCACGAATAAATAATATAAGATTTTGATTATTACCCCCCTCCCTTACACTTTTAATTTCGAGAAGAATTGTAGAAAATGGAGCTGGAACAGGTTGAACTGTTTATCCTCCTTTATCGTCTAATATTGCACATGGGGGTAGATCAGTAGACTTAGCTATCTTTTCCCTCCATTTGGCTGGAATTTCTTCAATTTTAGGGGCAATTAATTTTATCACCACAATTATTAATATACGACTAAATAATATATCTTTCGATCAAATACCATTATTCATTTGAGCTGTTGGAATTACAGCATTTTTACTATTACTTTCTCTACCAGTTTTAGCTGGAGCAATTACTATATTATTAACAGATCGAAATTTAAATACTTCATTTTTTGATCCTGCTGGGGGGGGTGATCCAATCCTTTATCAACATTTATTT
>IBILP545-19|Dryobotodes tenebrosa|COI-5P|OQ562929
AACATTATATTTTATTTTTGGAATTTGAGCAGGTATAGTAGGTACATCACTAAGATTATTAATTCGTGCTGAATTAGGAAACCCTGGATCTTTAATTGGCGATGATCAAATTTATAATACTATTGTTACAGCTCATGCTTTTATTATAATTTTTTTTATAGTTATACCTATTATAATTGGAGGGTTTGGAAATTGACTTGTACCTTTAATGTTAGGGGCTCCGGATATAGCATTCCCACGAATAAATAATATAAGTTTTTGATTATTACCCCCCTCTTTAACTTTATTAATTTCAAGAAGAATTGTAGAAAATGGTGCTGGAACAGGATGAACAGTTTACCCCCCACTTTCATCTAATATTGCCCATGGAGGAAGATCTGTAGATTTAGCTATTTTTTCCCTTCACTTAGCTGGAATTTCTTCTATTTTAGGAGCTATTAACTTTATTACCACAATCATTAATATACGATTAAATAATTTATCCTTTGATCAAATACCTTTATTTATTTGAGCTGTAGGAATTACTGCATTTCTATTATTATTATCATTACCTGTTTTAGCTGGAGCTATTACTATATTATTAACAGATCGAAATTTAAACACATCATTTTTTGACCCTGCAGGAGGAGGAGATCCAATCTTATACCAACATTTATTT
>IBILP547-19|Agrotis puta|COI-5P|OQ563752
AACATTATATTTTATTTTTGGGATTTGAGCTGGAATAGTAGGAACTTCATTAAGATTATTAATTCGAGCTGAATTAGGAAATCCAGGATCTTTAATTGGTGATGATCAAATTTATAATACAATTGTTACAGCACATGCTTTTATTATAATTTTTTTTATAGTTATACCTATTATAATCGGAGGATTTGGAAATTGATTAGTACCTTTAATATTAGGAGCTCCAGATATAGCATTCCCTCGATTAAATAATATAAGTTTTTGACTTCTTCCCCCCTCATTAACTTTATTAATTTCAAGAAGAATTGTAGAAAATGGAGCAGGAACAGGATGAACAGTATATCCCCCACTTTCATCTAATATTGCACATGGAGGAAGATCTGTAGATCTTGCTATTTTTTCATTACATTTAGCTGGAATTTCTTCTATTTTAGGAGCTATTAATTTTATTACTACAATTATTAATATACGATTAAATAGTTTATCATTTGATCAAATACCTTTATTCATTTGGGCTGTAGGAATTACTGCATTTTTATTATTATTATCTTTACCAGTTTTAGCAGGAGCTATTACTATACTTTTAACAGACCGAAATTTAAATACATCTTTCTTTGACCCTGCAGGAGGAGGAGACCCTATTTTATACCAACATTTATTT
>IBILP551-19|Pempelia palumbella|COI-5P|OQ562816
TACATTATATTTTATTTTTGGAATTTGATCTGGAATAGTAGGAACATCTTTAAGACTTTTAATTCGAGCTGAATTAGGAACTCCAGGATCTTTAATTGGAGATGATCAAATTTATAATACTATTGTAACTGGGCATGCTTTTATTATAATTTTTTTTATAGTTATACCCATTATAATTGGAGGATTTGGAAATTGATTAGTTCCTTTAATATTAGGGGCTCCAGATATAGCTTTTCCTCGAATAAATAATATAAGATTTTGATTATTACCCCCCTCTCTTACTTTACTTATTTCAAGTAGAATTGTAGAAAATGGAGCAGGAACTGGATGAACCGTTTACCCCCCTTTATCTTCCAATATTGCCCATGGTGGAAGTTCAGTAGATCTTGCTATTTTTTCCCTTCATTTAGCAGGTATTTCTTCTATTTTAGGTGCAATTAATTTTATTACAACTATTATTAATATAAAATTAAATGGATTATCATTTGATCAAATACCATTATTTGTTTGAGCTGTTGGAATTACAGCTTTACTTTTATTATTATCATTACCTGTATTAGCTGGAGCTATCACTATACTATTAACTGATCGAAATTTAAATACTTCATTTTTTGATCCTGCTGGAGGAGGGGATCCTATTCTATACCAACATTTATTT
>IBILP587-19|Acroclita subsequana|COI-5P|OQ563489
AACATTATATTTTATTTTTGGAATTTGAGCTGGAATAGTTGGAACTTCTTTAAGATTATTAATTCGAGCTGAATTAGGAAATCCTGGATCATTAATCGGAGATGATCAAATTTATAATACAATTGTTACTGCTCATGCTTTTATTATAATTTTTTTTATAGTAATACCTATTATAATTGGAGGATTTGGAAATTGATTGGTACCATTAATATTAGGAGCACCAGATATAGCATTCCCCCGAATAAATAATATAAGATTTTGATTATTACCCCCATCAATTTTATTATTAATTTCAAGAAGAATTGTAGAAAATGGAGCAGGTACAGGATGAACAGTATACCCCCCACTATCATCTAATATTGCTCATAGAGGAAGATCAGTTGATCTTGCTATTTTTTCTTTACATTTAGCTGGAATTTCATCAATTTTAGGAGCAGTAAATTTTATTACAACTATTATTAATATACGACCTAATAATATATCATTAGATCAAATACCATTATTTGTATGAGCTGTGGGAATTACAGCCTTACTTTTACTTCTTTCATTGCCAGTATTAGCAGGAGCCATTACAATACTCTTAACAGATCGTAATTTAAATACATCATTTTTTGACCCAGCAGGAGGAGGAGATCCAATTCTTTATCAACATCTATTT
>IBILP591-19|Blastobasis phycidella|COI-5P|OQ564284
AACTTTATATTTTATTTTCGGAATTTGAGCCGGAATAGTGGGTACCTCTTTAAGACTTTTAATTCGAGCTGAATTAGGTAACCCAGGTTCTTTAATTGGTGATGATCAAATTTATAATACTATCGTTACTGCTCATGCTTTTATTATAATTTTTTTTATAGTAATACCTATTATAATTGGAGGATTTGGAAATTGATTAGTTCCTTTGATATTAGGAGCCCCTGATATAGCTTTCCCCCGTATAAATAATATAAGTTTTTGATTATTACCTCCCTCTCTTACACTTCTAATTTCAAGTAGAATTGTAGAAAATGGAGCAGGAACTGGATGAACAGTATACCCCCCACTTTCATCTAATATTGCTCATAGCGGAAGCTCAGTTGATTTAGCTATTTTTTCACTACATTTAGCAGGAATTTCTTCAATTTTAGGAGCTATTAATTTTATTACTACAATTATTAATATACGTCCTAATAATATATTTTTTGATCAAATACCTTTATTTGTTTGATCTGTTGGTATTACTGCTTTGTTACTTCTTTTATCTTTACCTGTATTAGCAGGAGCTATTACTATATTATTAACAGATCGAAATTTAAATACATCATTTTTTGATCCCGCAGGAGGAGGAGATCCTATTTTATATCAACATTTATTT
>IBILP624-19|Timandra comae|COI-5P|OQ564010
AACACTATATTTTATTTTTGGTGTTTGAGCTGGAATAATTGGAACATCATTAAGACTACTAATTCGAGCTGAATTAGGTAATCCTGGACATTTAATTGGAGATGATCAAATTTATAATACTATTGTAACAGCCCATGCTTTTATTATAATTTTTTTCATAGTAATACCAATTATAATTGGAGGATTTGGTAATTGACTTGTACCTTTAATATTAGGAGCTCCTGATATAGCTTTCCCTCGAATAAATAATATAAGATTTTGAATACTACCCCCTTCAATTATATTACTTATCTCAAGAAGAGTAGTTGAAAATGGAGCAGGAACAGGATGAACAGTTTACCCCCCACTTTCATCCAATATTGCTCATAGAGGAAGATCAGTAGACCTGGCAATTTTTTCATTACATTTAGCTGGTATTTCATCTATTTTAGGAGCAATTAATTTTATTACAACAATTATTAATATACGATTAAATAATATATCATTTGATCAACTACCATTATTTGTTTGAGCTGTAGGTATTACAGCATTTTTACTATTATTATCATTACCTGTATTGGCGGGAGCAATTACTATATTATTAACTGACCGAAATTTAAATACATCATTTTTTGACCCTGCAGGAGGGGGAGATCCAATTTTATATCAACATTTATTT
>IBILP634-19|Scotochrosta pulla|COI-5P|OQ562020
AACATTATATTTTATTTTTGGAATTTGAGCAGGGATAGTAGGAACTTCATTAAGATTATTAATTCGTGCTGAATTAGGAAATCCAGGATCTTTAATTGGAGATGATCAAATTTATAATACCATTGTTACAGCTCATGCTTTTATTATAATTTTTTTTATGGTTATACCTATTATAATTGGAGGATTTGGAAATTGACTCGTACCTTTAATATTAGGGGCCCCAGATATAGCTTTTCCACGAATAAATAATATAAGCTTTTGATTACTCCCACCTTCTCTTAGATTATTAATTTCAAGAAGAATTGTAGAAAATGGAGCAGGAACAGGATGAACAGTATATCCACCACTTTCATCTAATATTGCCCATGGGGGAAGTTCTGTAGATTTAGCTATTTTTTCACTTCACTTAGCTGGAATTTCTTCTATTTTAGGGGCTATTAATTTTATTACAACAATTATTAATATACGACTAAATAATCTATCATTTGACCAAATACCCTTATTTATTTGAGCAGTTGGAATTACCGCATTCTTATTATTATTATCACTACCTGTTTTAGCTGGAGCTATTACAATACTACTTACAGATCGAAATTTAAATACATCATTTTTTGATCCTGCTGGAGGAGGAGATCCAATTTTATATCAACATTTATTT
>IBILP718-19|Metzneria torosulella|COI-5P|OQ563346
AACATTATATTTTATTTTTGGAGTTTGAGCAGGAATAGTAGGAACATCTTTAAGTTTATTAATTCGAACTGAATTAGGAAACCCTGGATCTTTAATTGGAGACGATCAAATTTATAATACTATTGTTACAGCTCATGCTTTTATTATAATTTTTTTTATAGTAATACCAATTATAATTGGGGGATTTGGTAATTGATTAGTACCTTTAATATTGGGAGCCCCAGATATAGCCTTCCCACGAATAAATAATATAAGTTTTTGACTTCTCCCCCCATCCTTAACCTTACTAATTTCAAGAAGAATTGTTGAAAATGGAGCTGGTACAGGATGAACAGTTTACCCCCCTTTATCATCTAATATTGCTCATGGTGGAAGTTCAGTTGATTTAGCTATTTTTTCATTACATTTAGCTGGTATTTCCTCAATCTTAGGGGCAATTAACTTTATTACTACTATTATTAACATAAAAATTAACGGATTATCTTTTGATCAAATACCCCTATTTGTTTGAGCTGTAGGAATTACAGCACTCCTTCTTCTTTTATCATTACCAGTATTAGCTGGAGCTATTACTATATTACTTACAGATCGTAATTTAAATACATCATTTTTCGACCCTGCAGGAGGAGGAGATCCAATTTTATATCAACATCTATTT
>IBILP793-19|Ocneria rubea|COI-5P|OQ562928
AACTTTATATTTTATTTTTGGAATTTGATCAGGTATAGTTGGAACATCATTAAGATTATTAATTCGAGCTGAATTAGGTAATCCCGGATCTTTAATTGGCAACGATCAAATTTATAATACTATTGTTACAGCCCATGCTTTTATTATAATCTTTTTTATAGTAATACCTATTATAATTGGAGGATTTGGTAATTGATTAGTACCTCTTATATTAGGGGCCCCTGATATAGCATTTCCACGAATAAATAATATAAGATTTTGATTACTCCCCCCTTCACTAACACTTTTAATCTCGAGAAGAATTGTAGAAAATGGAGCAGGAACAGGATGAACTGTTTACCCTCCCCTTTCTTCTAACATCGCTCATGGCGGTAGATCTGTAGATCTAGCTATTTTTTCCTTACATTTAGCTGGAATTTCATCTATTTTAGGAGCAATTAACTTTATTACAACAATTATCAACATACGATTAACTAATTTATCATTTGATCAAATACCTTTATTTGTTTGAGCTGTTGGAATTACCGCATTTTTACTTTTACTTTCTCTACCAGTATTAGCTGGGGCTATTACTATATTATTAACAGATCGTAATTTAAATACATCTTTTTTTGATCCAGCAGGTGGGGGAGATCCTATTTTATACCAACATTTATTT
>IBILP859-19|Poecilocampa populi|COI-5P|OQ562392
AACATTATACTTTATTTTTGGAATTTGAGCAGGAATAGTAGGAACTTCTTTAAGCTTACTAATTCGAGCAGAATTAGGATCTTCAGGTTCTTTAATTGGTGATGATCAAATTTATAATACAATTGTTACAGCTCACGCTTTTATCATAATTTTCTTTATAGTAATACCAATTATAATTGGAGGATTTGGTAATTGATTAATTCCTTTAATATTAGGAGCTCCTGATATAGCTTTCCCACGAATAAATAATATAAGATTTTGATTATTACCTCCCTCTCTTATATTACTAATTTCTAGAAGAATTGTAGAAAATGGAGCAGGAACAGGATGAACTGTTTACCCCCCTTTATCTTCCAATATTGCCCACTCAGGAAGATCAGTTGACTTAGCTATTTTTTCCTTACATTTAGCTGGTATTTCATCTATTTTAGGAGCTATTAATTTTATTACAACAATTATTAATATACGATTAAATAATATATTTTTTGATCAAATACCTTTATTTATCTGAGCTGTAGGAATTACAGCTTTTCTTTTACTCTTATCTTTACCAGTTCTTGCAGGAGCTATTACTATATTATTAACTGATCGAAATTTAAATACATCATTTTTTGATCCTGCTGGAGGAGGGGACCCAATTTTATATCAACATTTATTT
>IBILP895-19|Endothenia marginana|COI-5P|OQ562254
AACATTATATTTTATTTTTGGTGTTTGAGCTGGAATAATAGGAACCTCTTTAAGATTATTAATTCGAGCTGAATTAGGAAATCCAGGCTCATTAATTGGAGATGATCAAATTTATAACACTATCGTTACTGCACATGCTTTTATTATAATTTTTTTTATAGTTATACCAATTATAATTGGAGGATTTGGAAATTGATTAGTCCCTTTAATATTAGGAGCACCTGATATAGCTTTTCCACGAATAAATAATATAAGATTTTGATTATTACCCCCCTCTATTATATTACTAATTTCAAGTAGAGTTGTAGAAAATGGAGCAGGAACTGGATGAACAGTTTACCCCCCACTTTCATCAAATATTGCTCATAGAGGAAGATCAGTTGATCTTGCTATTTTCTCTCTACATTTAGCTGGAATTTCATCAATTTTAGGAGCTGTAAATTTTATTACAACTATTATTAATATACGACCTAATAACATAACTTTAGATCAAATACCATTATTTATTTGAGCTGTAGGTATTACTGCTTTATTACTCTTATTATCGTTACCTGTTTTAGCTGGAGCTATTACAATATTATTAACTGATCGAAATCTAAACTCATCATTTTTTGATCCAGCTGGAGGAGGAGATCCAATTTTATATCAACATTTATTT
>IBILP071-17|Plutella xylostella|COI-5P|OQ563412
AACATTATATTTTTTATTTGGAATTTGATCAGGAATATTAGGAACTTCACTAAGTTTATTAATTCGTGCAGAATTAGGAAACCCAGGATCTTTAATTGGAGATGATCAAATTTATAATACAATTGTGACCGCTCATGCATTTATTATAATTTTCTTTATAGTTATACCTATTGTTATTGGAGGATTCGGAAATTGACTTATCCCATTAATATTAGGAGCTCCTGATATAGCTTTTCCTCGAATAAATAATATAAGATTTTGACTACTTCCCCCCTCATTAACCTTATTAATTTCCAGAAGAATTGTTGAAAATGGAGCAGGTACTGGATGAACTGTTTATCCTCCTTTATCTTCAAATATCGCTCATAGAGGAAGATCTGTCGATTTAGCTATTTTTTCTCTTCATTTAGCCGGTATTTCTTCAATTTTAGGGGCAATTAATTTTATTACGACTATTATTAATATAAAAAGAAATGGAATGTCATTTGATCGTATACCTTTATTTGTTTGAGCTGTAGGAATTACAGCTATTTTATTATTACTATCTCTACCAGTTTTAGCAGGAGCTATTACTATATTATTAACAGATCGAAACTTAAATACTTCCTTCTTTGATCCTGCAGGAGGGGGAGATCCTATTTTATACCAACATTTATTT
>IBILP094-17|Mesapamea secalis|COI-5P|OQ562211
AACATTATATTTTATTTTTGGAATTTGAGCAGGTATAGTAGGAACCTCTTTAAGATTACTAATTCGAGCTGAATTAGGAAACCCCGGATCTTTAATTGGAGATGATCAAATTTATAATACTATTGTTACAGCTCATGCTTTTATTATAATTTTTTTTATAGTTATACCTATTATAATTGGAGGTTTTGGAAATTGACTCGTACCTTTAATATTAGGGGCTCCAGATATAGCATTCCCTCGAATAAATAATATAAGTTTTTGATTACTTCCCCCCTCTTTAACTTTATTAATTTCAAGAAGAATTGTAGAAAATGGTGCTGGAACAGGATGAACAGTATATCCCCCACTTTCATCTAATATTGCTCATGGAGGAAGATCTGTAGATTTAGCTATTTTTTCTCTTCATTTAGCTGGTATTTCCTCTATTTTAGGAGCTATTAATTTTATTACTACAATTATTAATATACGATTAAATAATTTATCTTTTGATCAAATACCTTTATTTATTTGAGCTGTAGGAATTACTGCATTTTTATTATTATTATCATTACCAGTTTTAGCTGGGGCTATTACAATGTTATTAACAGATCGAAATTTAAATACATCATTTTTTGATCCTGCTGGAGGAGGGGACCCAATTTTATATCAACATTTATTT
>IBILP098-17|Menophra japygiaria|COI-5P|OQ563472
AACATTATATTTTATTTTTGGTATTTGAGCTGGTATAGTAGGAACTTCTTTAAGATTATTAATTCGAGCTGAATTAGGTAATCCTGGATCCTTAATTGGAGACGATCAAATTTATAATACTATTGTAACTGCTCATGCTTTCATTATAATTTTTTTTATGGTAATACCTATTATAATTGGAGGATTTGGTAATTGATTAATTCCTTTAATGTTAGGAGCACCTGATATAGCTTTCCCCCGAATAAATAATATAAGATTTTGATTATTACCCCCCTCTATTACCTTACTAATTTCTAGTAGAATTGTAGAAAATGGAGCAGGTACTGGTTGAACAGTTTATCCACCTTTATCTTCTAATTTAGCACATGGCGGAAGATCAGTAGATTTAGCTATTTTTTCCCTTCATTTAGCGGGTATTTCCTCAATTTTAGGAGCTATTAATTTTATTACAACAATCATTAATATACGATTAAATAATTTATCTTTTGATCAAATACCATTATTTGTTTGATCAGTTGGTATTACAGCATTTTTACTATTATTATCTTTACCTGTTCTAGCTGGAGCTATTACAATATTATTAACTGATCGAAATTTAAACACATCATTTTTTGACCCAGCAGGAGGGGGAGACCCAATCCTATATCAACACTTATTT
>IBILP1023-19|Notocelia trimaculana|COI-5P|OQ562195
AACATTATATTTTATTTTTGGTATTTGAGCTGGTATAATTGGAACTTCTTTAAGATTACTAATTCGAGCTGAATTAGGAAATCCCGGATCTTTAATTGGAGATGATCAAATTTATAATACTATTGTTACTGCTCATGCATTTATTATAATTTTTTTTATAGTTATACCTATTATAATTGGAGGATTTGGAAATTGATTAGTACCTTTAATATTAGGAGCCCCAGATATAGCTTTCCCTCGAATAAATAATATAAGATTTTGACTATTACCCCCCTCTTTAATATTATTAATTTCAAGAAGAATTGTAGAAAATGGAGCAGGAACAGGATGAACAGTTTACCCCCCACTTTCATCTAATATTGCTCATAGAGGTAGTTCTGTAGATTTAGCCATTTTCTCCCTTCATTTAGCTGGTATTTCATCAATTTTAGGAGCTGTTAATTTCATTACAACTATTATTAACATACGACCTAATAATATAAATTTAGATCAAATACCTTTATTTATTTGGGCAGTAGGAATCACAGCACTTCTTTTACTCCTTTCTTTACCTGTATTAGCCGGTGCAATTACTATACTTTTAACAGATCGAAATTTAAATACATCATTTTTTGATCCTGCAGGAGGAGGAGACCCAATTCTTTACCAACATTTATTT
>IBILP1051-19|Lomaspilis marginata|COI-5P|OQ562876
AACATTATATTTTATTTTTGGAGTTTGAGCAGGAATAGTGGGAACATCATTAAGTTTATTAATTCGAGCAGAATTAGGAACACCAGGATCTTTAATTGGTGATGATCAAATTTATAACACTATTGTAACAGCTCATGCATTTATTATAATTTTTTTCATAGTTATGCCAATCATAATTGGAGGATTTGGTAATTGACTTGTCCCATTAATGTTAGGGGCTCCAGATATAGCTTTCCCACGAATAAATAATATAAGATTTTGATTACTACCTCCATCTATTACACTTTTAATTTCAAGAAGAATTGTAGAAAATGGAGCAGGAACAGGATGAACAGTATACCCACCTTTATCTTCTAATATTGCACATGGAGGTAGTTCTGTAGATTTAGCTATTTTTTCCCTTCATTTAGCTGGTATTTCATCAATTTTAGGTGCAATTAATTTTATTACAACAATTATTAATATACGACTCAACAATTTATCATTTGATCAAATACCTTTATTTGTTTGAGCAGTGGGTATTACAGCCTTTTTATTATTACTATCTTTACCAGTTTTAGCAGGAGCTATCACAATACTATTAACTGACCGAAATTTAAATACATCATTTTTTGACCCTGCTGGAGGAGGAGATCCAATTTTATATCAACATTTATTT
>IBILP1056-19|Cabera exanthemata|COI-5P|OQ563250
AACTTTATATTTTATTTTTGGAATTTGAGCAGGAATAGTAGGAACATCATTAAGTTTATTAATTCGAGCTGAATTAGGAAACCCAGGATCTTTAATCGGAGATGATCAAATTTATAATACTATTGTTACTGCACATGCTTTTATTATAATTTTTTTTATAGTTATACCAATTATAATTGGAGGATTTGGTAATTGATTAGTGCCTTTAATACTTGGAGCTCCAGATATAGCATTCCCACGAATAAATAATATAAGATTTTGATTACTACCCCCTTCAATTACATTATTAATTTCTAGAAGAATTGTAGAAAACGGGGCAGGAACAGGATGAACAGTTTATCCTCCTTTATCTTCTAATATTGCTCATGGAGGAAGTTCTGTTGATTTAGCTATTTTTTCATTACATTTAGCAGGAATCTCTTCAATTTTAGGAGCTATTAATTTTATTACAACAATTATTAATATACGATTAAATAATCTTTCATTTGATCAAATACCTTTATTTGTATGAGCTGTAGGTATTACAGCATTTTTATTACTTTTATCATTACCTGTTTTAGCTGGAGCTATTACAATATTATTAACAGATCGAAATTTAAATACTTCATTTTTTGATCCTGCTGGAGGAGGAGATCCTATTCTTTATCAACATTTATTT
>IBILP1057-19|Eudemis profundana|COI-5P|OQ564234
AACAATATATTTTATTTTTGGTATTTGAGCTGGTATAGTAGGAACTTCTTTAAGATTATTAATTCGAGCTGAATTAGGTAATCCAGGTTCTTTAATTGGAGATGACCAAATTTATAATACTATTGTTACTGCACATGCTTTTATTATAATTTTTTTCATAGTTATACCAATTATAATCGGTGGATTCGGAAATTGATTAGTACCTTTAATATTAGGAGCACCTGATATAGCTTTCCCCCGAATAAATAATATAAGATTTTGATTACTACCCCCCTCTATTATACTACTAATTTCAAGTAGAATTGTAGAAAATGGAGCAGGAACAGGATGAACAGTTTACCCCCCACTTTCATCTAATATTGCTCATAGTGGAAGTTCTGTAGATCTTGCTATTTTTTCCCTTCATTTAGCTGGTATTTCATCGATTTTAGGAGCTGTTAATTTTATTACAACCATTATTAATATACGACCAAATAATATATCATTAGATCAAATACCACTATTTGTTTGAGCTGTTGGAATTACAGCTCTTTTATTACTATTATCATTACCAGTTTTAGCTGGAGCTATTACCATATTATTAACAGACCGAAATCTTAATACATCCTTTTTTGATCCTGCTGGAGGAGGAGACCCTATCCTCTACCAACATTTATTT
>IBILP1104-19|Coleophora pennella|COI-5P|OQ563419
AACATTATATTTTATTTTTGGAATTTGAGCTGGAATAGTTGGTACTTCATTAAGTTTATTAATTCGAGCCGAATTAGGAAATCCAGGCTCATTAATTGGAAATGATCAAATTTATAATACAATCGTAACAGCCCATGCTTTTATTATAATTTTTTTCATAGTAATACCCATTATAATTGGAGGATTTGGAAATTGATTAGTACCTTTAATATTAGGAGCCCCAGATATAGCTTTCCCCCGAATAAATAATATAAGATTTTGACTTTTACCCCCCTCTTTAACCCTATTAATTTCAAGTAGAATTGTAGAAAATGGTACAGGAACTGGTTGAACAGTTTACCCCCCCTTATCATCTAATATCGCCCATAGAGGAAGATCTGTTGATTTATCAATTTTCTCCCTACATCTAGCTGGAATTTCTTCTATTCTAGGGGCAATTAATTTTATTACTACTATTATTAATATACGATTAAATAATTTATCATTTGATCAATTACCTTTATTTGTTTGAGCTGTAGGAATTACAGCTCTTTTACTTCTTCTTTCATTACCTGTTTTAGCTGGAGCTATTACTATATTATTAACAGACCGTAATTTAAATACTTCCTTTTTTGATCCTGCTGGAGGTGGAGATCCTATCCTTTATCAACATTTATTT
>IBILP1134-19|Monochroa tenebrella|COI-5P|OQ563421
AACTTTATATTTTATTTTTGGAATTTGAGCAGGAATAGTAGGAACTTCTTTAAGTTTACTAATTCGTGCTGAATTAGGAAATCCAGGATCTTTAATTGGTGATGATCAAATTTATAATACTATTGTTACAGCTCATGCTTTTATTATAATTTTTTTTATAGTTATACCCATTATAATTGGAGGATTTGGTAATTGATTAGTTCCCCTAATATTAGGAGCTCCAGATATAGCATTCCCCCGAATAAATAACATAAGTTTTTGACTTTTACCACCTTCTTTAACCTTATTAATTTCAAGAAGAATTGTAGAAAATGGAGCAGGAACTGGATGAACGGTGTACCCCCCACTTTCATCTAATATTGCTCATAGAGGAAGATCAGTTGATTTAGCAATTTTTTCTCTTCATTTAGCTGGTATTTCTTCTATTTTAGGAGCAATTAATTTTATTACAACTATCATTAATATAAAAATTAATGGATTATCATTTGATCAAATACCATTATTTATCTGATCTGTAGGTATTACAGCTTTACTTCTTCTTTTATCATTACCTGTATTAGCTGGAGCTATTACTATATTATTAACTGATCGAAATTTAAATACATCATTTTTTGATCCTGCTGGAGGGGGAGACCCAATTTTATATCAACATTTATTT
>IBILP1153-19|Phaiogramma etruscaria|COI-5P|OQ563809
AACATTATATTTTATTTTTGGTATTTGAGCAGGAATAATTGGAACTTCATTAAGTTTACTAATTCGAGCAGAATTAGGAAATCCGGGTTCTTTAATTGGAGATGATCAAATTTATAACACAATTGTCACTGCCCATGCCTTTATTATAATTTTTTTTATAGTTATACCAATTATAATTGGAGGATTTGGTAATTGATTAGTACCTTTAATATTAGGAGCTCCAGATATAGCATTTCCTCGAATAAATAATATAAGATTTTGATTATTACCACCATCTCTTACTCTTTTAATTTCAAGTAGAATTGTAGAAAATGGAGCAGGGACAGGTTGAACAGTTTATCCTCCTTTATCTTCCAATATTGCTCACGGAGGAAGATCAGTAGATTTAGCTATTTTTTCTTTACACTTAGCTGGAATTTCATCCATTTTAGGAGCTATTAATTTTATTACTACCATTATTAATATACGACTTAATAATTTATCATTTGATCAAATACCTTTATTTGTTTGAGCAGTAGGAATTACAGCATTTTTATTATTATTATCTTTACCAGTATTAGCAGGAGCTATTACTATATTATTAACTGACCGAAATTTAAATACTTCATTTTTTGACCCAGCTGGAGGAGGAGATCCAATTTTATATCAACATTTATTT
>IBILP1183-19|Adscita jordani|COI-5P|OQ563984
AACACTTTATTTTATTTTTGGTATTTGATCAGGAATAGTAGGAACATCACTAAGTTTATTAATTCGTACAGAATTAGGAGCTCCTGGATCTTTAATTGGTGATGATCAAATTTATAATACTATTGTTACTGCTCATGCTTTTATTATAATTTTTTTTATAGTAATACCTATTATAATTGGTGGATTTGGAAATTGATTAGTTCCTTTAATATTAGGAGCTCCTGATATAGCTTTCCCACGAATAAATAATATAAGATTTTGATTATTACCCCCTTCTTTAACTCTCTTAATTTCAAGAAGAATTGTAGAAACAGGAGCTGGAACAGGATGAACTGTTTACCCCCCCCTCTCCTCAAATATTGCTCATAGAGGAAGATCTGTAGATTTAACGATCTTTTCTTTACATTTAGCTGGTATTTCATCAATTTTAGGAGCAGTTAATTTTATTACAACTATTATTAATATACGACCTAATGGTATATCATTTGATCAAATACCTTTATTTGTTTGAGCAGTAGGAATTACTGCTTTACTATTATTACTTTCCTTACCAGTATTAGCTGGAGCAATTACTATACTTTTAACAGATCGAAATCTTAATACATCTTTTTTTGATCCTGCAGGAGGAGGGGATCCAATTCTTTATCAACATTTATTT
>IBILP1187-19|Agonopterix heracliana|COI-5P|OQ562493
AACATTATATTTTATTTTTGGAATTTGAGCAGGAATAGTTGGAACATCTTTAAGATTATTAATTCGAGCTGAATTAGGTAATCCTGGATCTTTAATTGGTGATGATCAAATTTACAATACTATTGTTACAGCACATGCTTTTATTATAATTTTTTTTATAGTTATACCTATTATAATTGGAGGTTTTGGAAATTGATTAGTTCCATTAATATTAGGAGCCCCAGATATAGCTTTCCCACGAATAAATAATATAAGTTTTTGATTATTACCCCCTTCTTTAACTCTTTTAATTTCAAGAAGAATTGTAGAAAATGGAGCAGGAACAGGATGAACAGTTTATCCCCCACTTTCATCTAATATTGCCCATGGAGGTAGCTCTGTAGATCTAGCTATTTTTTCACTACATTTAGCTGGAATTTCTTCTATTTTAGGAGCTATTAACTTTATTACTACAATTATTAATATACGATTAAATAATATATCATTTGATCGTTTACCTTTATTTGTATGAGCTGTAGGAATTACAGCATTATTATTATTATTATCATTACCTGTTTTAGCAGGAGCTATTACAATACTTCTTACAGACCGAAATCTTAATACATCTTTTTTTGACCCTGCAGGAGGGGGAGATCCTATTTTATATCAACATTTATTT
>IBILP1201-19|Euzophera fuliginosella|COI-5P|OQ562918
AACTTTATATTTTATTTTTGGGATTTGATCAGGATTAGTAGGTACCTCATTAAGATTATTAATTCGAGCCGAATTAGGAACTCCAGGATCACTTATCGGGGATGACCAAATTTATAATACTATTGTAACTGGTCATGCTTTTATCATAATTTTTTTCATAGTAATGCCCATTATAATTGGAGGATTTGGAAATTGATTAGTGCCTCTAATATTAGGGGCTCCTGATATAGCCTTCCCCCGTCTTAATAATATAAGATTTTGACTGTTACCCCCTTCTATTTTACTTCTTATTTCAAGAAGAATTGTAGAAAATGGAGCAGGAACAGGATGAACTGTGTACCCCCCACTTTCATCTAATATTGCTCATGGTGGTAGTTCCGTTGATTTAGCTATTTTTTCTTTACATTTAGCTGGAATCTCTTCTATTTTAGGGGCCATTAATTTTATTACCACTATCATTAACATAAAATTAAATGGTCTATCTTTTGATCAAATACCTTTATTTGTCTGAGCGGTTGGAATTACAGCCTTATTACTATTACTTTCATTACCAGTTTTAGCAGGTGCTATTACTATATTACTTACAGATCGTAACTTAAACACTTCTTTTTTTGATCCTGCTGGAGGGGGAGACCCCATCTTATACCAACATTTATTT
>IBILP1203-19|Grapholita lunulana|COI-5P|OQ564141
AACATTATATTTTATTTTTGGAATTTGAGCTGGAATAGTTGGAACTTCTTTAAGTCTTCTTATTCGTGCAGAATTAGGAAATCCAGGATCATTAATTGGTGATGATCAAATTTATAATACTATTGTAACTGCTCATGCTTTTATTATAATTTTTTTTATAGTAATACCAATCATAATTGGAGGATTTGGAAATTGATTAGTTCCTTTAATACTAGGAGCCCCAGATATAGCTTTCCCACGAATAAATAATATAAGATTTTGATTATTACCCCCCTCTATTATATTATTAATTTCAAGTAGAATTGTAGAAAATGGAGCAGGAACAGGATGAACAGTATACCCCCCACTTTCATCAAATATCGCCCATAGAGGGAGATCAGTAGATTTGGCTATTTTTTCTCTTCACTTAGCAGGTATCTCTTCTATTTTAGGAGCTGTAAATTTTATTACAACTATTATTAATATACGACCCAATAATATATCATTAGATCAAATACCCCTATTTGTTTGAGCTGTAGGAATTACAGCTCTTTTATTATTACTTTCTTTACCAGTATTAGCTGGAGCTATTACTATATTATTAACAGATCGAAATCTTAACACTTCATTTTTTGATCCTGCTGGTGGGGGAGATCCTATTTTATATCAACATTTATTT
>IBILP1233-19|Abrostola tripartita|COI-5P|OQ563739
AACTTTATATTTTATTTTTGGTATTTGAGCAGGAATAGTAGGAACTTCTTTAAGATTATTAATTCGAGCAGAATTAGGAACCCCCGGATCTTTAATTGGAGATGATCAAATCTATAATACTATTGTAACTGCTCATGCTTTTATTATAATTTTTTTTATAGTAATACCTATTATAATTGGAGGATTTGGAAATTGACTTGTTCCTTTAATATTGGGAGCCCCTGATATAGCTTTCCCCCGAATAAATAATATAAGTTTTTGATTATTACCCCCCTCTTTAACCTTGTTAATTTCAAGAAGAATTGTAGAAAATGGAGCAGGTACAGGATGAACAGTTTACCCCCCACTTTCATCTAATATTGCCCACGGAGGTAGATCTGTAGACTTAGCTATTTTTTCTTTACATTTAGCCGGAATCTCCTCAATTCTAGGAGCAATTAATTTTATTACTACAATTATTAATATACGATTAAATAATTTATCTTTTGATCAAATACCTTTATTTATTTGAGCTGTAGGAATTACAGCATTTTTACTTTTACTTTCATTACCTGTATTAGCTGGAGCTATTACTATACTTTTAACTGATCGTAATCTAAATACTTCATTTTTTGATCCAGCTGGTGGAGGAGATCCTATTTTATACCAACATTTATTT
>IBILP1240-19|Argyresthia goedartella|COI-5P|OQ562136
TACGTTATATTTTATTTTTGGAATTTGATCTGGTATAGTAGGAACATCTTTAAGATTACTAATTCGAGCAGAACTAGGTAACCCAGGATCATTAATTGGAGATGATCAAATTTATAATACTATTGTTACTGCTCATGCATTTATTATAATTTTTTTTATAGTTATACCGATTATAATTGGAGGATTTGGAAATTGATTAGTTCCCTTAATATTAGGAGCCCCTGATATAGCTTTCCCTCGAATAAATAACATAAGATTTTGACTACTCCCTCCTTCATTAACATTGTTAATTTCAAGAAGAATTGTAGAAAATGGAGCAGGTACAGGATGAACAGTATACCCCCCTCTTTCATCTAATATTGCCCATGGAGGAAGATCTGTTGATTTAGCTATTTTTTCTTTACATTTAGCTGGAATTTCTTCTATTTTAGGAGCTATTAATTTTATTACTACTATTATTAATATAAAAAGTAATGGTATAACTTTTGATCGAATACCATTATTTATTTGAGCAGTAAAAATTACTGCAGTTCTTTTATTACTTTCATTACCTGTTTTAGCAGGAGCTATTACCATATTATTAACAGATCGAAATTTAAATACTTCATTTTTTGATCCTTCAGGGGGTGGAGACCCCATTTTATACCAACATTTATTT
>IBILP1254-19|Synopsia sociaria|COI-5P|OQ564052
AACATTATATTTTATTTTTGGAATTTGAGCAGGAATAGTAGGAACATCATTAAGATTATTAATTCGAGCAGAATTAGGTAATCCAGGCTCATTAATTGGAGATGATCAAATTTATAATACTATTGTTACAGCACATGCTTTTATTATAATTTTTTTTATAGTAATACCAATTATAATTGGGGGATTTGGAAATTGATTAGTTCCTTTAATATTAGGAGCACCAGATATAGCTTTTCCCCGAATAAATAATATAAGATTCTGATTATTACCTCCATCTATTACTTTATTAATTTCTAGAAGAATTGTAGAAAATGGAGCAGGAACTGGGTGAACTGTATACCCTCCTTTATCATCTAATATTGCCCATGGAGGAAGATCAGTAGATTTAGCAATTTTTTCTTTACATTTAGCAGGTATTTCATCAATTTTAGGAGCTATTAATTTTATTACAACTATTATTAATATACGATTAAATAATTTATCATTTGATCAAATACCTTTATTTGTTTGAGCTGTAGGAATCACAGCATTTTTATTATTATTATCTTTACCTGTTTTAGCAGGAGCTATTACAATATTATTAACAGATCGAAATTTAAATACATCTTTTTTCGATCCTGCCGGAGGAGGAGACCCTATTTTATACCAACATTTATTT
>IBILP1346-19|Merrifieldia leucodactyla|COI-5P|OQ562102
AACATTATATTTTATTTTTGGAATTTGAGCAGGAATAATTGGAACTTCTTTAAGACTTTTAATTCGAGCTGAATTAGGAAACCCAGGATCTTTAATTGGTGATGACCAAATTTATAATACTATTGTTACAGCACATGCTTTTATTATAATTTTTTTTATAGTAATACCAATTATAATTGGAGGATTTGGAAATTGATTAGTACCTTTAATACTAGGAGCACCTGATATAGCATTCCCCCGAATAAATAATATAAGTTTTTGACTCCTTCCCCCTTCTATTACTCTTTTAATTTCTAGAAGTATTGTAGAAAATGGAGCCGGAACAGGATGAACAGTTTATCCACCACTTTCATCTAATATTGCTCATAGAGGAACATCAGTTGATTTAGCAATTTTTTCTTTACATTTAGCTGGAATTTCCTCAATTCTAGGAGCTATTAATTTTATTACTACTATTATTAATATACGATTAAATAATTTAATATTTGATCAATTACCTTTATTTGTGTGATCAGTAGGAATTACTGCCTTACTTTTATTATTATCATTACCAGTTTTAGCGGGAGCTATTACTATACTTCTCACTGATCGAAATCTAAATACTTCATTTTTTGATCCTGCTGGAGGAGGAGACCCAATTTTATATCAACATTTATTT
>IBILP1362-19|Pleurota ericella|COI-5P|OQ564012
AACATTATATTTTATTTTTGGAATTTGAGCAGGAATAGTAGGAACTTCTTTAAGATTATTAATTCGAGCAGAATTAGGAAATCCAGGATCTTTAATTGGAGATGATCAAATTTATAATACTCTAGTTACCGCTCATGCTTTTATTATAATTTTTTTTATGGTAATACCAATTATAATTGGAGGATTTGGTAATTGACTTGTTCCTCTTATATTAGGAGCCCCTGATATAGCTTTCCCCCGAATAAATAATATAAGATTTTGACTTTTACCCCCCTCTTTAACCTTACTAATTTCAAGTAGTATAGTAGAAAATGGAGCTGGAACTGGATGAACAGTTTATCCTCCTTTATCTTCTAATATCGCTCATGCTGGAAGATCGGTAGATTTAGCTATTTTTTCCTTACATTTAGCTGGTATTTCCTCTATTTTAGGAGCTATTAACTTCATTACAACAATTATTAACATAAAAGTTAATAATATATCTTTTGATCAAATACCCCTATTTGTATGATCAGTAGGAATTACAGCATTATTACTACTATTATCACTCCCAGTATTAGCTGGAGCAATTACTATACTTCTTACAGATCGTAATTTAAATACTTCATTTTTTGATCCTGCTGGAGGAGGAGATCCTATTCTCTACCAACATTTATTT
>IBILP1373-19|Syndemis musculana|COI-5P|OQ562806
TACATTATATTTTATTTTTGGAATTTGAGCAGGTATAGTAGGAACATCATTAAGATTACTAATTCGAGCTGAATTAGGAAATCCTGGATCTTTAATTGGGGATGACCAAATTTATAATACTATTGTCACAGCTCATGCTTTTATTATAATTTTTTTTATAGTTATACCTATCATAATTGGAGGTTTTGGAAATTGATTAGTACCTTTAATATTAGGAGCCCCAGATATAGCTTTCCCCCGAATAAATAATATAAGATTTTGACTTTTACCCCCTTCTATTATACTTTTAATTTCAAGAAGAATCGTAGAAAATGGAGCAGGAACAGGATGAACAGTATACCCCCCACTTTCATCAAATATCGCTCATAGCGGAAGTTCAGTAGATCTAGCAATTTTTTCTTTACATTTAGCTGGTATCTCATCAATTTTAGGAGCTGTAAATTTTATCACAACTATTATTAACATACGACCAAATAATATATCTTTAGATCAAATACCTTTATTTGTTTGATCTGTCGGAATTACAGCTCTTCTACTATTATTATCATTACCTGTATTAGCAGGTGCTATTACCATATTATTAACAGATCGAAATTTAAATACATCATTTTTTGATCCAGCTGGAGGAGGAGATCCTATTTTATACCAACATTTATTT
>IBILP1398-19|Cirrhia icteritia|COI-5P|OQ562398
AACATTATATTTTATTTTTGGAATTTGAGCCGGAATAGTAGGAACATCATTAAGATTATTAATTCGTGCTGAATTAGGAAATCCAGGATCTTTAATTGGAGATGATCAAATTTATAATACTATTGTCACAGCTCATGCCTTTATTATAATTTTTTTTATAGTTATACCTATTATAATTGGAGGATTTGGAAATTGATTAGTACCTTTAATGTTAGGGGCTCCAGATATAGCATTCCCTCGATTAAATAATATAAGTTTTTGATTATTACCCCCCTCTTTAACATTACTAATTTCAAGAAGAATTGTAGAAAATGGTGCCGGAACTGGGTGAACAGTGTACCCCCCACTCTCATCTAATATTGCTCATGGTGGAAGATCTGTAGACTTAGCTATTTTCTCACTACATTTAGCTGGAATTTCTTCTATTTTAGGAGCTATTAATTTTATTACCACAATTATTAATATACGATTAAATAGTTTATCCTTTGATCAAATACCTTTATTTATTTGAGCTGTGGGAATTACAGCATTTTTATTATTATTATCTTTACCTGTTTTAGCTGGGGCTATTACTATATTATTAACTGATCGAAATTTAAATACATCCTTTTTTGATCCTGCAGGAGGAGGAGATCCAATTTTATATCAACATTTATTT
>IBILP1408-19|Grammodes bifasciata|COI-5P|OQ564177
AACTTTATATTTTATTTTTGGTATTTGAGCAGGAATAGTAGGAACTTCATTAAGTTTATTAATTCGAGCAGAATTAGGAAATCCTGGATCTTTAATTGGAGATGATCAAATTTATAATACTATTGTTACAGCTCATGCTTTTATTATAATTTTTTTTATAGTTATACCAATTATAATTGGAGGATTTGGTAATTGATTAGTCCCTTTAATATTAGGAGCTCCTGATATAGCATTCCCACGAATAAATAATATAAGTTTCTGACTTCTTCCCCCTTCTTTAACTCTTCTAATTTCTAGAAGAATTGTAGAAAATGGAGCAGGAACTGGATGAACAGTCTATCCCCCTCTTTCTTCTAACATTGCCCATAGAGGAAGATCAGTAGATCTAGCTATTTTTTCCCTACATTTAGCTGGTATTTCATCAATTTTAGGAGCTATTAATTTTATTACTACAATTATTAATATACGATTAAATAATTTAATATTTGATCAAATACCTTTATTTGTTTGAGCTGTTGGTATTACTGCATTTTTATTATTACTATCTTTACCTGTATTAGCTGGAGCTATTACCATACTTTTAACTGATCGAAATTTAAATACTTCATTTTTTGATCCAGCTGGAGGAGGTGATCCTATTTTATATCAACATTTATTT
>IBILP1439-19|Antigastra catalaunalis|COI-5P|OQ563748
AACATTATATTTTATTTTTGGAATTTGAGCAGGAATAGTAGGAACATCTTTAAGTTTATTAATTCGAGCAGAATTAGGAAATCCCGGATCATTAATTGGAGATGATCAAATTTATAATACTATTGTTACAGCTCATGCATTTATTATAATTTTTTTTATAGTTATACCTATTATAATTGGAGGATTTGGAAATTGATTAGTACCTTTAATATTAGGAGCACCAGATATAGCTTTCCCTCGTATAAATAATATAAGATTTTGATTATTACCTCCTTCTTTAACTTTACTAATTTCTAGAAGAATTGTTGAAAATGGAGCTGGAACTGGTTGAACAGTATACCCACCTCTTTCTTCTAATATTGCTCATGGAGGAAGATCTGTAGATTTAGCTATTTTTTCTTTACATTTAGCGGGAATTTCGTCAATTTTAGGGGCCATTAATTTTATTACAACAATTATTAATATACGAGTCAACGGTTTATCATTTGATCAAATACCTTTATTTGTTTGAGCAGTAGGTATTACTGCTTTATTATTATTACTTTCCTTACCTGTACTAGCAGGAGCTATTACTATATTATTAACAGATCGTAATTTAAATACATCATTTTTTGATCCTGCTGGAGGAGGAGATCCTATTCTTTATCAACATTTATTT
>IBILP151-17|Yponomeuta evonymella|COI-5P|OQ562190
AACATTATATTTTATTTTTGGAATTTGATCTGGAATAGTAGGTACATCTCTAAGATTATTAATTCGAGCTGAATTAGGGAATCCTGGATCATTAATTGGTGATGATCAAATTTATAATACTATTGTTACAGCTCATGCTTTTATTATAATTTTTTTTATAGTTATACCAATTATAATTGGAGGATTTGGAAATTGATTAGTCCCTTTAATATTAGGAGCTCCTGATATAGCTTTCCCACGTATAAATAATATAAGATTTTGATTATTACCTCCGTCCTTAACACTATTAATTTCTAGAAGAATTGTAGAAAATGGAGCTGGAACAGGATGAACTGTATATCCTCCTTTATCATCTAATATTGCACATAGAGGAAGATCTGTAGATTTAGCAATTTTCTCATTACATTTAGCTGGAATTTCTTCTATTTTAGGAGCAATTAATTTTATTACAACTATTATTAATATAAAAAGTAATGGTATATCATTTGATCAAATACCATTATTTGTTTGAGCTGTTGGAATTACAGCATTATTATTATTATTATCTTTACCTGTACTAGCTGGAGCTATTACTATATTACTTACAGATCGAAATTTAAATACTTCTTTTTTTGACCCTGCTGGAGGGGGAGACCCTATTTTATATCAACATTTATTT
>IBILP1517-19|Idaea straminata|COI-5P|OQ563127
AACTTTATATTTTATTTTTGGAATTTGAGCAGGTATAGTAGGAACTTCTTTAAGATTAATAATTCGAGCTGAATTAGGAAATCCAGGTTCATTAATTGGAGATGATCAAATTTATAATACTATTGTAACAGCTCATGCTTTTATTATAATTTTTTTTATAGTAATACCAATTATAATTGGAGGATTTGGTAATTGATTAGTACCTTTAATATTAGGAGCTCCTGATATAGCTTTCCCCCGAATAAATAACATAAGATTTTGACTACTACCCCCCTCAATTACCTTATTAATTTCAAGTAGAATTGTAGAAAATGGAGCTGGAACAGGATGAACAGTATATCCTCCTTTATCCTCAAATATTGCTCATGGAGGCAGATCAGTAGATTTAGCAATCTTTTCATTACATTTAGCTGGAATTTCATCAATTTTAGGAGCTATTAATTTTATTACAACTATTATTAATATACGACTTAATAATATATCTTTTGATCAATTACCTTTATTTGTTTGAGCTGTTGGTATTACAGCTTTTTTACTTCTTCTCTCTTTACCTGTTTTAGCTGGTGCTATTACTATATTATTAACTGATCGTAATTTAAATACTTCATTTTTTGATCCTGCTGGAGGAGGAGATCCAATTTTATATCAACATTTATTT
>IBILP1527-19|Agonopterix subpropinquella|COI-5P|OQ563313
AACATTATATTTTATTTTTGGAATCTGAGCAGGAATAATTGGTACATCTTTAAGATTATTAATTCGTGCTGAATTAGGAACCCCAGGATCATTAATTGGAGATGACCAAATTTATAATACTATTGTTACAGCTCATGCCTTTATTATAATTTTTTTTATAGTTATACCTATTATAATTGGAGGATTTGGAAATTGATTAGTTCCATTAATATTAGGGGCCCCCGACATAGCTTTCCCCCGAATAAACAATATAAGTTTTTGATTATTGCCCCCCTCATTAATTCTTTTAATTTCTAGAAGTATCGTAGAAAATGGAGCAGGAACAGGATGAACAGTTTATCCCCCACTTTCATCTAATATTGCTCATAGAGGTAGATCTGTAGATTTAGCCATCTTTTCTTTACATCTAGCTGGAATTTCCTCAATTTTAGGAGCTATTAATTTTATTACTACAATTATTAATATACGATTAAATAATATATCATTTGATCGATTACCATTATTTGTTTGAGCTGTAGGAATTACAGCATTATTACTATTATTATCCTTACCTGTTTTAGCAGGAGCTATTACTATACTTCTTACTGATCGAAATCTTAATACATCTTTTTTTGACCCTGCTGGAGGAGGAGACCCAATTTTATACCAACATTTATTT
>IBILP1608-20|Egira conspicillaris|COI-5P|OQ563593
AACATTATATTTTATTTTTGGTATTTGAGCTGGAATAGTTGGAACTTCATTAAGATTATTAATTCGAGCTGAATTAGGAAATCCTGGATCTTTAATTGGAGATGATCAAATTTATAATACTATTGTTACAGCACATGCTTTTATTATAATTTTTTTTATAGTTATACCTATTATAATTGGAGGATTTGGTAATTGACTTGTTCCTTTAATATTAGGAGCCCCTGATATAGCATTTCCACGAATAAATAATATAAGTTTTTGACTTTTACCCCCCTCTTTAACTTTATTAATTTCAAGAAGAATTGTAGAAAATGGAGCAGGAACAGGATGAACAGTATATCCCCCACTTTCATCTAATATTGCTCACGGAGGAAGCTCTGTAGATTTGGCTATTTTTTCCCTTCATTTAGCTGGAATTTCTTCTATTTTAGGAGCTATTAATTTTATTACTACAATTATTAATATACGACTAAATAATTTATCTTTTGATCAAATACCTTTATTTATTTGAGCTGTAGGTATTACTGCATTTTTATTATTATTATCATTACCTGTATTAGCTGGAGCTATTACTATACTTTTAACAGATCGAAATCTAAATACATCATTTTTTGATCCTGCTGGAGGAGGAGATCCAATTTTATACCAACATTTATTT
>IBILP162-17|Pammene fasciana|COI-5P|OQ563254
AACATTATATTTTATTTTTGGTATTTGAGCAGGAATAGTAGGAACTTCTTTAAGCTTACTTATTCGTGCAGAATTAGGAAATCCAGGATCTCTCATTGGAGATGACCAAATCTATAATACTATTGTTACTGCACATGCTTTTATTATAATTTTTTTCATAGTAATACCTATTATAATCGGTGGATTTGGAAATTGATTAGTTCCGCTAATATTAGGAGCCCCAGATATAGCTTTTCCACGAATAAATAATATAAGATTTTGATTATTACCTCCCTCAATCATATTATTAATTTCAAGTAGAATTGTAGAAAATGGAGCTGGTACTGGATGAACAGTTTACCCCCCACTTTCATCCAATATTGCCCATAGAGGAAGATCAGTAGATTTAGCAATTTTTTCTTTACATTTAGCTGGTATTTCTTCTATTTTAGGAGCTGTTAATTTTATTACAACTATTATTAATATACGACCAAATAATATATCACTTGATCAAATACCTTTATTTGTTTGAGCAGTTGGTATTACAGCTCTTTTATTACTTCTTTCATTACCAGTATTAGCTGGTGCTATTACTATACTTTTAACAGATCGAAATTTAAATACTTCATTTTTTGACCCTGCAGGAGGAGGTGACCCTATTTTATATCAACATTTATTT
>IBILP1637-20|Gerinia honoraria|COI-5P|OQ562414
AACATTATATTTTATTTTTGGAATTTGAGCCGGAATAGTAGGAACTTCATTAAGTTTATTAATTCGAGCTGAATTAGGAAACCCAGGATCTCTAATTGGAGATGACCAAATTTATAATACAATTGTAACTGCCCATGCTTTTATTATAATCTTTTTCATAGTAATACCAATTATAATTGGAGGATTTGGCAATTGATTAGTCCCACTTATATTGGGGGCACCAGACATAGCTTTCCCCCGTATAAATAACATAAGATTTTGACTTTTACCCCCATCTATTACTTTATTAATTTCAAGTAGAATTGTCGAAAATGGAGCCGGGACAGGATGAACAGTTTACCCCCCTTTATCCTCAAATATTGCCCATAGAGGAAGATCTGTAGATCTAGCTATTTTCTCTTTACATTTAGCTGGAATTTCATCAATTTTAGGAGCTATCAATTTCATTACAACAATTATTAATATACGATTAAATAATTTATCTTTTGATCAAATACCCCTATTCGTTTGAGCTGTAGGTATTACAGCTTTTTTATTATTATTATCTTTACCTGTATTAGCAGGAGCTATTACAATATTATTAACAGACCGAAATTTAAATACATCATTTTTTGACCCTGCTGGAGGGGGAGATCCAATTTTATACCAACATTTATTT
>IBILP1662-20|Pseudotelphusa scalella|COI-5P|OQ563230
TACTTTATATTTTATTTTTGGAATTTGAGCAGGTATAATTGGAACATCTTTAAGTTTATTAATTCGAGCAGAATTAGGAAATCCTGGATCTTTAATTGGAGATGACCAAATTTATAATACTATTGTTACAGCTCATGCTTTTATTATAATTTTTTTTATAGTTATACCAATTATAATTGGTGGATTTGGAAATTGACTAGTTCCTTTAATATTAGGGGCCCCTGATATAGCTTTCCCACGAATAAATAATATAAGATTTTGACTTTTACCCCCCTCACTTACATTATTAATCTCAAGAAGAATTGTAGAAAATGGAGCAGGAACTGGTTGAACAGTTTATCCACCTTTATCTTCTAATATTGCCCATGGAGGTAGATCAGTAGATTTAGCAATTTTTTCTTTACATTTAGCTGGAATTTCCTCTATTTTAGGAGCAATTAATTTTATTACCACTATTATTAATATAAAAATTAATGGATTATCCTTTGATCAAATACCATTATTTGTTTGAGCAGTAGGAATTACTGCTTTATTATTACTTTTATCTTTACCAGTTTTAGCTGGGGCTATTACTATACTTTTAACAGATCGTAATTTAAATACATCATTTTTTGACCCCGCAGGAGGAGGAGATCCTATTTTATACCAACATTTATTT
>IBILP1744-20|Agdistis meridionalis|COI-5P|OQ563039
TACTTTATATTTTATTTTCGGAATTTGAGCAGGAATATTAGGAACATCCTTAAGTATATTAATTCGAGCTGAATTAGGAAATCCAGGATCATTAATTGGAGATGATCAAATTTATAATACTATTGTTACAGCTCATGCATTTATTATAATTTTTTTTATAGTTATACCTATTATAATTGGAGGATTTGGAAATTGATTAATTCCTTTAATAATAGGAGCTCCTGATATAGCATTCCCCCGAATAAATAATATAAGTTTTTGACTATTACCCCCCTCTATTTTTTTACTAATTTCAAGAAGCATTGTAGAAAATGGTGCTGGAACAGGATGAACAGTTTACCCCCCACTTTCATCTAATTTAACTCATAGAGGAAGATCAGTAGATTTAGCTATTTTTTCCCTACATTTAGCTGGAATTTCTTCTATTTTAGGAGCTATTAATTTTATTACTACTATTATTAATATACGACTAAATAAAATAATATTTGATCAAATACCTTTATTTATTTGAGCAGTTGGAATCACAGCTGTTCTTTTACTTTTATCATTACCTGTTTTAGCTGGAGCTATTACTATATTATTAACAGATCGAAATTTAAATACATCTTTTTTTGACCCTGCGGGAGGTGGAGATCCTATTTTATACCAACATTTATTT
>IBILP1759-20|Agonopterix nodiflorella|COI-5P|OQ564354
AACATTATATTTTATTTTTGGAATTTGAGCAGGAATAGTTGGAACATCTTTAAGATTACTAATTCGTGCTGAATTAGGTAATCCAGGGTCTTTAATTGGAGATGATCAAATTTATAATACTATTGTTACAGCACATGCTTTTATTATAATTTTTTTTATAGTTATACCTATTATAATTGGAGGGTTTGGAAATTGATTAGTTCCATTAATATTAGGAGCCCCAGATATAGCTTTCCCCCGAATAAATAATATAAGTTTTTGATTATTACCTCCTTCTTTAACTTTATTAATTTCAAGTAGAATTGTAGAAAATGGAGCAGGAACAGGATGAACAGTTTATCCCCCACTTTCATCTAATATTGCTCATGGAGGTAGATCCGTAGATTTAGCTATTTTTTCCCTTCATTTAGCTGGGATTTCTTCTATTTTAGGAGCTATTAATTTTATTACTACAATCATCAATATACGATTAAATAATATATCATTTGATCGTTTACCATTATTTGTTTGAGCTGTAGGAATTACAGCATTATTATTATTGCTATCTTTACCTGTATTAGCAGGTGCAATCACAATACTCCTTACTGATCGAAATCTTAATACATCTTTTTTTGATCCTGCTGGAGGAGGAGATCCTATTTTATACCAACATTTATTT
>IBILP181-17|Noctua pronuba|COI-5P|OQ562967
AACATTATATTTTATTTTTGGAATTTGAGCTGGAATAGTAGGAACTTCTTTAAGATTATTAATTCGAGCTGAATTAGGAAATCCTGGTTCTTTAATTGGAGATGATCAAATTTATAATACTATTGTTACAGCACATGCTTTTATTATAATTTTTTTTATAGTTATACCTATTATAATTGGAGGATTTGGTAATTGACTTGTTCCTTTAATATTGGGAGCACCAGATATAGCTTTCCCTCGAATAAATAATATAAGTTTTTGACTTCTTCCCCCCTCATTAACTCTTTTAATTTCAAGAAGAATTGTAGAAAATGGAGCAGGTACAGGATGAACAGTTTATCCCCCACTTTCATCTAATATTGCTCATGGAGGAAGATCCGTTGATTTAGCTATTTTCTCCTTACATTTAGCTGGTATTTCTTCTATTTTAGGAGCTATTAACTTTATTACCACAATTATTAATATACGATTAAATAGATTATCTTTCGATCAAATACCATTATTTATTTGAGCAGTAGGAATTACAGCATTTTTATTATTATTATCTTTACCTGTATTAGCTGGAGCTATTACTATACTTTTAACAGATCGAAATTTAAATACATCTTTTTTTGACCCTGCAGGAGGAGGAGACCCTATTTTATATCAACATTTATTT
>IBILP1851-20|Bryophila ravula|COI-5P|OQ562536
AACATTATATTTTATTTTTGGTATTTGAGCTGGAATAGTAGGAACTTCTTTAAGATTACTAATTCGAGCTGAATTAGGTACTCCCGGATCTTTAATTGGAGATGATCAAATTTATAATACTATCGTAACAGCTCATGCTTTTATTATAATTTTTTTTATAGTAATACCTATTATAATCGGAGGATTTGGTAATTGATTAGTACCTTTAATATTAGGAGCCCCAGATATAGCTTTCCCTCGAATAAATAATATAAGTTTTTGACTTCTCCCCCCCTCTTTAACTTTATTAATTTCAAGAAGAATTGTAGAAAATGGAGCTGGAACAGGATGAACAGTTTATCCCCCCCTTTCATCTAATATTGCTCATGGAGGAAGTTCAGTAGATTTAGCTATTTTTTCTCTTCATTTAGCTGGAATTTCATCCATTTTAGGAGCTATTAATTTTATTACAACAATTATCAATATACGATTAAATAATTTATCTTTTGATCAAATACCTCTATTTGTGTGAGCTGTAGGAATTACAGCATTTTTATTATTATTATCCCTTCCTGTTCTAGCTGGAGCTATTACTATACTTTTAACTGATCGAAATTTAAATACATCCTTCTTTGATCCTGCTGGTGGAGGAGACCCAATTTTATATCAACATTTATTT
>IBILP1853-20|Epinotia dalmatana|COI-5P|OQ563142
AACATTATATTTTATTTTTGGTATTTGAGCTGGTATAGTTGGAACTTCATTAAGATTACTAATTCGAGCTGAATTAGGAAACCCCGGATCTTTAATTGGAGATGATCAAATTTATAACACTATTGTAACTGCACACGCTTTTATTATAATTTTTTTTATAGTTATACCTATTATAATTGGGGGATTTGGAAATTGATTAGTACCTTTAATATTAGGAGCCCCAGATATAGCTTTCCCCCGAATAAATAATATAAGATTTTGACTTTTACCTCCTTCTATTATACTTTTAATTTCAAGAAGAATTGTAGAAAATGGAGCAGGAACTGGATGAACAGTGTACCCCCCACTATCATCTAATATTGCACATGGAGGAAGTTCTGTAGATTTAGCTATTTTTTCCTTACATTTAGCTGGTATTTCTTCAATTTTAGGAGCTGTTAATTTTATCACAACTATTATTAATATACGACCTAATAATATATCACTAGATCAAATACCCCTATTTGTTTGAGCAGTTGGAATTACAGCTCTCTTATTACTTCTTTCCCTTCCAGTATTAGCAGGTGCTATTACAATATTATTAACAGATCGAAATCTCAACACATCTTTTTTCGATCCTGCCGGAGGAGGAGACCCCATTCTTTATCAACATTTATTT
>IBILP1903-20|Epinotia tetraquetrana|COI-5P|OQ563886
AACATTATATTTTATTTTTGGAGTTTGAGCTGGTATAGTTGGTACTTCTTTAAGATTATTAATTCGAGCTGAATTAGGAAACCCAGGATCTTTAATCGGAGATGATCAAATTTACAATACTATTGTGACTGCCCATGCTTTTATTATAATTTTTTTTATAGTTATACCTATTATAATTGGTGGATTTGGAAATTGATTAGTACCATTAATACTAGGAGCTCCTGATATAGCATTCCCCCGAATAAATAATATAAGATTTTGACTACTACCCCCCTCTATTATACTTTTAATTTCAAGCAGAATTGTAGAAAATGGAGCAGGTACCGGATGAACAGTATACCCCCCACTTTCATCTAATATTGCCCATAGAGGAAGTTCTGTTGATTTAGCTATTTTTTCACTACATTTAGCTGGTATTTCTTCAATTTTAGGAGCTGTTAATTTTATTACAACTATTATTAACATACGACCAAATAATATATCATTAGACCAAATACCCCTATTTGTTTGAGCTGTGGGAATTACAGCACTTTTATTACTTCTTTCTTTACCAGTATTAGCCGGTGCAATTACTATATTATTAACAGATCGAAATCTTAATACATCATTTTTTGATCCCGCTGGGGGAGGAGACCCTATTCTTTATCAACATTTGTTT
>IBILP1955-20|Oxypteryx nigromaculella|COI-5P|OQ563989
AACTTTATATTTTATTTTTGGAATTTGAGCAGGAATAGTAGGAACTTCTTTAAGTTTATTAATCCGTGCAGAATTAGGAAATCCTGGATCTTTAATTGGAGATGATCAAATTTATAATACTATTGTTACAGCTCATGCTTTTATTATAATTTTTTTTATAGTTATACCTATTATAATTGGAGGATTTGGTAATTGATTAGTCCCATTAATATTAGGAGCCCCAGATATAGCATTCCCCCGAATAAATAATATAAGTTTTTGACTTCTACCCCCTTCCCTAACTCTTTTAATCTCAAGAAGAATCGTAGAAAATGGAGCAGGAACAGGATGAACAGTGTACCCCCCACTTTCATCTAATATTGCTCATGGAGGAAGTTCTGTAGATTTAGCAATTTTCTCCTTACATTTAGCTGGAATTTCTTCTATTTTAGGAGCCATTAACTTTATTACTACTATTATTAATATAAAAATTAATGATTTATCATTTGATCAAATACCTTTATTTGTTTGATCAGTTGGTATTACTGCTCTTCTTCTTCTTCTTTCTCTTCCAGTTTTAGCTGGAGCCATTACTATATTATTAACAGATCGAAATTTAAATACATCATTCTTTGATCCGGCTGGTGGAGGAGACCCTATCCTTTATCAACATTTATTT
>IBILP2001-20|Isophrictis cf. lineatella|COI-5P|OQ563237
AACTTTATATTTTATTTTTGGGATTTGAGCAGGAATAATCGGAACATCTTTAAGTTTATTAATTCGAGCTGAATTGGGAACTCCAGGTTCTTTAATTGGAGATGATCAAATTTATAATACTATTGTAACTGCCCATGCTTTTATTATAATTTTTTTTATAGTTATGCCAATTATAATTGGAGGGTTTGGAAATTGATTAGTACCTTTAATATTAGGAGCCCCAGACATAGCTTTCCCCCGAATAAATAATATAAGTTTTTGACTTTTACCTCCTTCTTTGACTTTATTAATTTCAAGTAGTATCGTAGAAAATGGAGCAGGTACTGGATGAACAGTGTATCCCCCCCTTTCATCTAATATTGCCCATGGAGGAAGATCAGTTGATTTAGCTATCTTTTCCCTTCATTTAGCTGGAATTTCCTCTATTTTAGGGGCTATTAATTTTATTACAACTATTATTAATATAAAAATTAATGGACTTTCCTTTGATCAAATACCTTTATTTGTTTGAGCTGTTGGTATTACTGCCCTTCTTCTTTTATTATCATTACCTGTTTTAGCTGGAGCTATTACTATATTATTAACAGATCGTAATTTAAATACTTCATTTTTTGACCCTGCAGGAGGTGGAGACCCTATTTTATATCAACATTTATTT
>IBILP2021-20|Coleophora pulchripennella|COI-5P|OQ563599
AACATTATATTTTATTTTTGGAATTTGAGCAAGAATAGTTGGAACTTCTTTAAGTTTATTAATTCGAGCTGAATTAGGAAATCCAGGTTCTTTAATTGGAGATGATCAAATTTATAATACAATTGTAACAGCCCATGCTTTTATTATAATTTTCTTTATGGTAATACCAATTATAATTGGAGGATTTGGAAATTGATTAGTACCACTAATATTAGGAGCCCCTGATATAGCATTCCCCCGAATAAATAATATAAGATTTTGATTTTTACCCCCCTCATTAACACTATTAATTTCAAGAAGAATTGTAGAAACTGGTACTGGTACTGGTTGAACAGTTTATCCCCCCTTGTCATCTAATATTGCTCATAGAGGTAGATCAGTAGACTTATCAATTTTTTCCCTCCATTTAGCTGGAATTTCTTCTATTTTAGGAGCAATTAATTTTATTACTACTATTATTAATATACGATTAAATAACTTATCATTTGATCAATTACCTTTATTTGTTTGAGCTGTAGGCATTACAGCTATTCTTCTTCTATTATCTCTCCCTGTTTTAGCAGGAGCTATTACTATATTATTAACAGATCGTAATTTAAATACTTCATTTTTTGACCCTGCAGGAGGAGGAGATCCTATTTTATATCAACATTTATTT
>IBILP2069-20|Batia lambdella|COI-5P|OQ563805
AACATTATATTTTATTTTTGGAATTTGAGCAGGAATAGTAGGAACATCTTTAAGATTATTAATTCGAGCTGAATTAGGAAATCCTGGCTCTTTAATTGGTGATGATCAAATTTATAATACTATTGTAACAGCTCATGCTTTTATTATAATTTTTTTTATAGTAATACCTATTATAATTGGAGGATTTGGAAATTGATTAGTTCCTTTAATGTTAGGAGCTCCTGATATAGCTTTCCCCCGAATAAATAATATATCATTTTGATTATTACCCCCATCATTAACTCTTTTAATTTCAAGAAGAATAGTAGAAAATGGAGCAGGAACAGGATGAACAGTATACCCCCCCCTTTCATCTAATATTGCTCATGGAGGAAGATCAGTTGATTTAGCAATTTTTTCCCTTCATTTAGCTGGAATTTCATCTATTTTAGGTGCAATTAATTTTATTACCACTATTATTAATATACGAATAAATAATATATCATTTGATCAAATACCTTTATTTGTTTGATCTGTCGGTATTACAGCTTTATTACTTCTTTTATCATTGCCAGTATTAGCTGGTGCTATTACAATATTATTAACAGACCGTAATCTTAATACTTCATTTTTTGATCCTGCTGGAGGAGGAGATCCTATTTTATATCAACATTTATTT
>IBILP2077-20|Clepsis peritana|COI-5P|OQ563899
AACATTATATTTTATTTTTGGAATTTGAGCAGGAATAGTAGGAACATCATTAAGATTATTAATTCGAGCTGAATTAGGAAATCCTGGTTCACTAATTGGAGATGATCAAATTTATAATACTATTGTTACAGCCCATGCTTTTATTATAATTTTCTTTATAGTTATACCTATTATAATTGGAGGATTCGGAAATTGATTAATTCCTTTAATATTAGGAGCCCCTGATATAGCTTTCCCACGTATAAATAATATAAGATTTTGACTTCTTCCTCCTTCTATTATATTATTAATTTCAAGAAGAATTGTAGAAAATGGAGCTGGTACAGGATGAACAGTTTACCCCCCTCTTTCATCTAATATTGCTCATAGAGGAAGATCTGTAGATTTAGCTATTTTTTCATTACATTTAGCTGGAATTTCTTCAATTTTAGGTGCTGTAAATTTTATTACAACTATCATTAATATACGACCTAATAATATGTCATTAGATCAAATACCTTTATTTGTTTGAGCGGTAGGTATTACAGCTCTTTTATTATTACTGTCATTACCTGTTTTAGCTGGAGCTATCACTATATTATTAACAGATCGAAATTTAAATACATCATTTTTTGATCCTGCTGGTGGAGGAGATCCCATTTTATATCAACACTTATTT
>IBILP2082-20|Cochylimorpha elongana|COI-5P|OQ562243
AACTTTATATTTTATTTTCGGTATTTGAGCCGGTATAATTGGAACTTCATTAAGTTTACTAATTCGAGCTGAATTAGGAAGACCGGGATCTTTAATTGGAGATGATCAAATTTATAACACTATCGTAACAGCACATGCTTTCATTATAATTTTTTTTATGGTTATACCTATTATAATTGGAGGATTTGGTAATTGATTAGTGCCCCTAATATTAGGAGCTCCAGATATAGCTTTCCCCCGTATAAATAACATAAGATTTTGATTATTACCGCCTTCTATTATATTATTAATTTCTAGAAGAATTGTAGAAAATGGAGCAGGAACTGGATGAACAGTGTACCCCCCACTTTCATCTAATATTGCCCATAGAGGAAGATCAGTAGATTTAGCAATTTTTTCCCTACATTTAGCGGGAATTTCCTCAATTTTAGGAGCTGTAAATTTTATTACTACTATTATTAATATACGACCAAATAATATAAAATTAGATCAAATATCTTTATTTGTTTGAGCTGTTGTAATTACAGCTTTATTATTACTACTATCTTTACCGGTTTTAGCTGGAGCTATTACAATATTATTAACAGATCGTAATTTAAACACATCATTTTTTGACCCTGCTGGAGGGGGAGATCCTATTTTATATCAACATTTATTT
>IBILP2085-20|Cosmopterix pulchrimella|COI-5P|OQ563575
AACTTTATATTTTATTTTTGGAATTTGAGCTGGTATAGTAGGAACTTCTTTAAGCCTTTTAATTCGAGCAGAATTAGGTAATCCAGGTTCTTTAATTGGAGATGATCAAATTTATAATACTATTGTGACAGCTCATGCTTTTATTATAATTTTTTTTATAGTTATACCTATTATAATTGGAGGATTTGGTAATTGATTAGTTCCTTTAATATTAGGAGCCCCTGATATAGCTTTCCCCCGAATAAATAATATAAGTTTTTGATTATTACCCCCTTCTTTAACTCTTTTAATCTCTAGAAGTATCGTAGAAACTGGAGCTGGAACAGGATGAACAGTGTACCCCCCACTTTCATCTAATATCGCCCATAGAGGAAGATCAGTTGATTTAGCTATTTTTTCTTTACATTTAGCAGGTATTTCATCTATTTTAGGAGCAATTAACTTCATTACTACTATTATTAATATACGAATTAATAAATTATCATTTGATCAAATACCTTTATTCGTATGATCGGTAGGTATTACAGCATTACTTCTACTTCTTTCATTACCTGTTTTAGCGGGAGCTATTACCATATTATTAACTGATCGAAATTTAAATACTTCATTTTTTGACCCTGCTGGAGGAGGAGATCCAATTTTATATCAACATTTATTT
>IBILP2115-20|Idaea macilentaria|COI-5P|OQ562035
AACTTTATATTTTATTTTTGGAATTTGAGCAGGTATAGTAGGAACTTCTTTAAGTTTATTAATTCGTGCTGAATTAGGAAATCCTGGATCATTAATTGGTGATGATCAAATTTATAATACCATTGTAACAGCTCATGCTTTTATTATAATTTTTTTTATAGTAATACCTATTATAATTGGAGGATTTGGAAATTGATTAGTACCTTTAATGTTAGGAGCTCCTGATATAGCTTTTCCTCGAATAAATAATATAAGATTTTGATTATTACCTCCTTCAATTACTTTATTAATTTCTAGTAGAATTGTAGAAAATGGAGCTGGAACAGGATGAACAGTATATCCTCCTTTATCATCAAATATTGCCCATGGTGGCAGATCTGTTGATTTAGCAATTTTTTCCTTACATTTAGCGGGAATTTCATCAATTTTAGGAGCAATTAATTTTATTACTACTATTATTAATATACGATTAAATAATATATCTTTTGATCAATTACCATTATTTGTTTGATCAGTTGGTATTACAGCATTTTTATTACTTCTTTCTTTACCAGTCTTAGCAGGAGCTATTACAATATTATTAACAGATCGTAATTTAAATACTTCATTTTTCGACCCTGCAGGAGGAGGAGATCCTATTTTATATCAACATTTATTT
>IBILP2181-20|Synthimia fixa|COI-5P|OQ563997
TACTTTATATTTTATCTTTGGTATTTGAGCAGGAATAGTAGGAACTTCCTTAAGATTACTTATTCGAGCTGAATTAGGAACCCCAGGATCTTTAATCGGTGATGATCAAATCTATAATACTATTGTGACAGCTCATGCTTTTATTATAATTTTTTTTATAGTAATACCTATTATAATTGGAGGATTTGGTAATTGACTTGTACCTTTAATATTAGGAGCCCCTGATATAGCTTTCCCTCGAATAAATAACATAAGTTTCTGACTTCTACCCCCCTCATTAACTCTATTAATTTCGAGTAGAATTGTAGAAAATGGAGCAGGAACAGGATGAACAGTATATCCCCCACTTTCATCAAATATTGCCCATGGAGGAAGTTCTGTCGATTTAGCTATTTTTTCCCTTCATCTAGCTGGAATTTCTTCAATTTTAGGAGCTATTAACTTTATTACTACTATTATTAATATACGGTTAAATAACTTATCCTTTGACCAAATACCTTTATTTATTTGAGCAGTAGGTATTACAGCATTTTTATTATTACTATCTTTACCTGTATTAGCTGGTGCTATTACTATATTATTAACTGATCGTAATTTAAATACATCATTTTTTGATCCAGCAGGAGGGGGAGACCCTATTTTATATCAACATTTATTT
>IBILP2230-20|Orthosia gothica|COI-5P|OQ564356
AACATTATATTTTATCTTTGGTATTTGAGCTGGAATAGTTGGAACTTCATTAAGATTATTAATTCGAGCTGAATTAGGAAACCCCGGATCTTTAATTGGAGATGATCAAATTTATAATACTATTGTTACAGCTCATGCTTTTATTATAATTTTTTTTATAGTTATACCTATTATAATTGGAGGATTTGGTAATTGACTTATTCCATTAATATTAGGAGCACCTGATATAGCATTTCCTCGAATAAATAATATAAGTTTTTGACTTCTTCCCCCCTCTTTAACTTTATTAATTTCAAGAAGAATTGTAGAAAATGGAGCAGGAACAGGATGAACGGTGTACCCTCCCCTTTCATCCAATATTGCTCATGGAGGAAGATCTGTTGATTTAGCTATTTTTTCTTTACATTTAGCTGGAATCTCTTCTATTTTAGGAGCTATTAATTTTATTACTACAATTATTAATATACGATTAAATAGTTTATCTTTTGATCAAATACCTTTATTTATTTGAGCTGTAGGTATTACTGCATTCTTATTATTATTATCATTACCTGTATTAGCTGGAGCTATTACTATACTTTTAACAGATCGAAATTTAAATACATCATTTTTTGATCCTGCTGGAGGAGGAGACCCAATTTTATATCAACATTTATTT
>IBILP2252-20|Blastobasis maroccanella|COI-5P|OQ562659
AACTTTATATTTTATTTTTGGAATTTGAGCTGGAATAGTAGGAACTTCTTTAAGATTATTAATTCGAGCAGAATTAGGTAATCCTGGTTCTTTAATTGGAGATGATCAAATTTATAATACTATTGTTACTGCTCATGCTTTTATTATAATTTTTTTTATAGTAATACCTATTATAATTGGAGGATTTGGAAATTGATTAGTCCCTTTAATACTTGGAGCTCCTGATATAGCTTTCCCCCGTATAAATAATATAAGTTTTTGACTTTTACCTCCCTCTCTTACTCTTTTAATTTCAAGAAGAATTGTAGAAAATGGAGCAGGAACAGGATGAACAGTGTACCCCCCACTTTCTTCTAATATTGCTCATGGTGGAAGTTCAGTTGATTTAGCTATTTTTTCTTTACATTTAGCTGGTATTTCATCAATTTTAGGAGCTATTAACTTTATTACCACAATTATTAATATACGTCCTAATAATATATTTTTTGATCAAATACCCCTATTTGTTTGATCTGTTGGTATTACTGCTTTATTATTACTTTTATCTCTTCCTGTTTTAGCTGGAGCTATTACTATATTATTAACAGATCGAAACTTAAATACATCATTTTTTGATCCTGCAGGAGGAGGAGACCCAATCCTATATCAACATTTATTT
>IBILP251-17|Lacanobia oleracea|COI-5P|OQ563009
AACATTATATTTTATTTTTGGAATTTGAGCAGGAATAGTAGGAACTTCATTAAGATTATTAATTCGAGCTGAATTAGGAAATCCCGGATCTTTAATTGGAGATGATCAAATTTATAATACTATTGTTACAGCTCATGCTTTTATTATAATTTTTTTTATAGTTATACCTATTATAATTGGTGGTTTTGGTAATTGACTTGTTCCATTAATATTAGGAGCTCCTGATATAGCATTTCCTCGAATAAATAATATAAGTTTTTGACTTCTTCCTCCTTCTTTAACTTTACTTATTTCAAGTAGAATTGTAGAAAATGGAGCAGGAACAGGATGAACAGTATATCCCCCACTTTCATCTAATATTGCGCATGGAGGAAGATCAGTAGATTTAGCTATTTTTTCTCTTCATTTAGCTGGAATTTCTTCTATTCTTGGAGCTATTAATTTTATTACTACAATTATTAATATACGATTAAATAGTTTATCTTTTGATCAAATACCTTTATTTATTTGAGCAGTAGGAATTACTGCATTTTTACTATTATTATCCTTACCTGTATTAGCTGGAGCTATTACTATACTTTTAACAGATCGAAATTTAAATACATCTTTCTTTGACCCTGCTGGTGGAGGTGACCCAATTTTATATCAACATTTATTT
>IBILP286-17|Petrophora chlorosata|COI-5P|OQ564332
AACACTATATTTTATTTTTGGTATTTGAGCAGGAATAATTGGAACATCTTTAAGATTATTAATTCGAGCAGAATTAGGTAACCCAGGATCTTTAATTGGTGATGATCAAATTTATAATACAATTGTGACTGCCCATGCTTTTATTATAATTTTCTTTATAGTTATGCCTATTATAATTGGGGGATTTGGAAATTGATTAGTACCTTTAATATTAGGGGCCCCTGATATAGCTTTCCCTCGAATAAATAATATAAGATTTTGACTATTACCCCCCTCTATTACTCTTTTAATTTCTAGAAGAATTGTAGAAAATGGAGCTGGAACAGGATGAACAGTTTACCCCCCTTTATCATCCAATATTGCACATGGAGGTAGCTCTGTAGATTTAGCTATTTTCTCCCTACATTTAGCGGGAATTTCTTCAATTTTAGGAGCTATTAATTTTATTACAACAATTATTAATATACGATTAAATAATATATCATTTGATCAAATACCATTATTTATTTGAGCAGTAGGAATTACAGCATTTTTACTTTTATTATCTTTACCTGTATTAGCTGGAGCTATTACTATACTATTAACAGACCGAAATTTAAATACATCCTTTTTCGATCCTGCAGGAGGGGGTGATCCTATTTTATACCAACATTTATTT
>IBILP301-17|Caradrina flavirena|COI-5P|OQ563271
AACATTATATTTTATTTTTGGAATTTGAGCAGGAATAGTAGGAACTTCTCTAAGATTATTAATTCGAGCTGAATTAGGAAATCCAGGATCTTTAATTGGTGATGATCAAATTTATAATACTATTGTTACAGCTCATGCTTTTATTATAATTTTTTTTATAGTAATACCTATTATAATTGGAGGATTTGGAAATTGATTAGTACCTTTAATATTAGGAGCCCCAGATATAGCATTCCCCCGAATAAATAATATAAGTTTTTGACTTCTTCCCCCCTCTTTAACTTTATTAATTTCAAGAAGAATTGTAGAAAACGGAGCAGGAACAGGATGAACAGTATACCCCCCACTTTCTTCTAATATTGCTCATGGAGGAAGTTCAGTTGATTTAGCAATTTTTTCTTTGCATTTAGCTGGTATTTCTTCTATTTTAGGAGCTATTAATTTTATTACAACAATTATTAATATACGATTAAATAGTTTATCTTTTGATCAAATACCATTATTTATTTGAGCTGTAGGAATTACAGCTTTTTTATTATTATTATCATTACCTGTTTTAGCTGGAGCTATTACTATACTTTTAACTGACCGAAATTTAAATACTTCTTTTTTTGACCCTGCTGGTGGGGGAGATCCAATTTTATATCAACATTTATTT
>IBILP3098-22|Polymixis dubia|COI-5P|OQ562410
TACATTATATTTTATTTTTGGAATTTGAGCAGGTATGGTAGGAACTTCTTTAAGATTATTAATTCGTGCTGAGTTAGGTAATCCTGGATCTTTAATTGGAGACGATCAAATTTATAATACTATTGTTACAGCTCATGCTTTTATTATAATTTTTTTTATAGTTATACCTATTATAATTGGTGGATTCGGTAATTGACTTGTACCTTTAATATTAGGAGCCCCAGATATAGCTTTCCCACGAATAAATAATATAAGTTTTTGATTATTACCCCCCTCATTAACATTATTAATTTCAAGAAGAATTGTAGAAAATGGAGCTGGAACTGGATGAACAGTTTACCCCCCTCTTTCATCTAATATTGCTCATGGAGGAAGTTCAGTAGATTTAGCTATTTTTTCCCTTCACTTAGCTGGTATTTCTTCTATTTTAGGAGCTATTAATTTTATTACAACAATTATTAATATACGTTTAAATAATTTATCTTTTGATCAAATACCTTTATTTATTTGAGCTGTAGGAATTACTGCATTTTTATTATTATTATCTTTACCTGTTTTAGCAGGAGCTATTACTATATTATTAACTGATCGAAATTTAAATACATCATTTTTTGACCCTGCAGGAGGAGGAGATCCAATTTTATACCAACATTTATTT
>IBILP3112-22|Prays oleae|COI-5P|OQ562680
AACATTATATTTTATTTTTGGAATTTGATCAGGAATAGTAGGAACTTCATTAAGATTATTAATTCGGGCTGAATTAGGAAACCCCGGATCCTTAATTGGAGATGATCAAATTTATAATACTATTGTTACAGCCCATGCATTTATTATAATTTTTTTTATAGTAATGCCAATTATAATTGGAGGATTTGGTAATTGATTAGTACCTTTAATATTAGGAGCTCCTGATATAGCTTTTCCCCGAATAAATAATATAAGATTTTGACTATTACCCCCATCATTAACATTACTAATTTCGAGAAGAATTGTTGAAAATGGAGCAGGAACTGGATGAACAGTTTATCCCCCCCTTTCTTCTAATATTGCCCATAGAGGAAGATCAGTAGATCTAGCAATCTTCTCCCTTCATTTAGCTGGAATTTCCTCTATTTTAGGTGCTATTAATTTTATTACAACTATTATTAATATAAAAAGAAATGAAATATCTTTTGATCAAATACCCTTATTTATTTGATCAGTAGGTATTACAGCATTACTTTTATTACTTTCTTTACCTGTATTAGCAGGAGCAATTACTATATTATTAACTGATCGAAATTTAAATACTTCATTTTTTGACCCTGCTGGAGGGGGAGATCCAATTCTTTATCAACATTTATTT
>IBILP379-17|Eublemma candidana|COI-5P|OQ563089
AACTTTATATTTTATTTTCGGAATTTGAGCTGGTATAGTAGGAACTTCATTAAGATTATTAATTCGTGCTGAATTAGGAAATCCTGGATCTTTAATTGGAGATGATCAAATTTATAATACTATTGTAACAGCTCATGCTTTCATTATAATTTTTTTTATAGTTATACCAATTATAATTGGTGGATTTGGAAACTGATTAATCCCATTAATACTTGGAGCCCCAGATATAGCTTTCCCTCGTATAAATAATATAAGTTTCTGACTTCTCCCCCCTTCCTTAACTCTTCTTATTTCAAGAAGAATTGTAGAAAATGGAGCAGGAACAGGATGAACGGTTTACCCCCCCCTTTCATCTAATATTGCACATGGAGGAAGATCAGTAGATCTAGCCATTTTTTCATTACATTTAGCAGGTATTTCCTCTATTTTAGGAGCTATTAATTTTATTTCAACTATTATTAATATACGTTTAAATAATTTATCTTTTGATCAAATACCTTTATTTATTTGAGCAGTAGGAATTACAGCCTTTCTCTTATTACTATCTTTACCAGTTTTAGCTGGAGCTATTACAATATTACTAACTGATCGAAATTTAAATACCTCATTTTTTGATCCTGCAGGAGGTGGAGATCCTATTTTATATCAACATTTATTT
>IBILP454-17|Thyatira batis|COI-5P|OQ563327
TACATTATATTTTATTTTTGGAATTTGAGCAGGAATAGTAGGAACCTCATTAAGTTTACTTATTCGAGCTGAATTAGGTAATCCTGGATCTTTAATTGGAGATGATCAAATTTATAATACTATTGTTACAGCTCATGCTTTTATTATAATTTTCTTTATAGTTATACCAATTATAATTGGAGGATTTGGAAATTGATTAGTACCATTAATATTAGGAGCTCCTGATATAGCTTTTCCACGTATAAATAATATAAGATTTTGAATACTACCCCCATCATTAACACTTTTAATTTCAAGAAGAATTGTAGAAAATGGAGCTGGGACAGGATGAACAGTTTATCCTCCTCTTTCTTCTAATATTGCTCACAGAGGAAGCTCTGTAGATTTAGCTATTTTTTCTTTACATTTAGCTGGAATTTCATCTATTTTAGGAGCTATTAATTTTATTACTACTATTATTAATATACGGTTAAATAATATATCATTTGATCAAATACCATTATTTGTTTGAGCTGTAGGAATTACAGCTTTTTTATTATTATTATCACTACCTGTTTTAGCAGGAGCCATTACCATACTTTTAACAGATCGAAATTTAAATACATCATTTTTTGATCCAGCTGGAGGAGGAGATCCAATTTTATATCAACATTTATTC
>IBILP472-19|Peridea anceps|COI-5P|OQ563328
TACATTATATTTTATTTTTGGAATTTGAGCTGGTATAGTAGGAACCTCTTTAAGTCTTTTAATTCGGGCTGAATTAGGAAATCCAGGTTCATTAATCGGAGATGATCAAATTTATAATACTATTGTTACAGCTCATGCTTTTATTATAATTTTTTTTATAGTTATACCTATTATAATTGGAGGATTTGGGAATTGATTAGTTCCTCTAATATTAGGGGCCCCTGATATAGCCTTCCCCCGAATAAATAATATAAGTTTTTGACTGCTTCCCCCATCTTTAACATTACTCATCTCAAGTAGTATTGTTGAAACTGGAGCAGGAACTGGATGAACAGTTTACCCGCCTTTATCTTCTAATATTGCCCATGGAGGAAGTTCAGTAGATTTGGCAATTTTTTCATTACATTTAGCTGGAATCTCTTCTATTCTAGGAGCTATTAATTTTATTACAACAATTATTAATATACGACTTAATGGAATATCTTTTGATCAAATACCCCTATTTGTTTGAGCGGTGGGAATCACAGCATTTTTACTTCTATTATCGTTACCAGTATTAGCTGGAGCTATTACAATATTATTAACTGATCGAAATTTAAATACTTCTTTTTTTGATCCAGCAGGAGGAGGAGATCCAATTTTATACCAACATTTATTT
>IBILP483-19|Tethea ocularis|COI-5P|OQ563150
[truncated: 1,264,804 more chars]
