# Supplementary material for: The InBIO Barcoding Initiative Database: DNA barcodes of Portuguese moths
Source: Biodivers Data J. 2024 May 16;12:e117169. doi: 10.3897/BDJ.12.e117169 (PMC11188589; doi:10.3897/BDJ.12.e117169)
Supplement: Supplementary material 6 — Specimens with occurence in continental Portugal missing DNA barcodes [file bdj-12-e117169-s006.txt]

Family	Species	Gaps
Adelidae	Adela collicolella	Needs specimens
Alucitidae	Alucita palodactyla	Needs specimens
Autostichidae	Apatema parodia	Needs specimens
Autostichidae	Arragonia punctivittella	Needs specimens
Autostichidae	Catasphalma kautziella	With specimens in BOLD but still has no DNA barcode
Autostichidae	Orpecacantha burmanni	Needs specimens
Autostichidae	Symmoca alhambrella	Needs specimens
Autostichidae	Symmoca nigromaculella	With specimens in BOLD but still has no DNA barcode
Autostichidae	Symmoca oenophila	Needs specimens
Autostichidae	Symmoca revoluta	With specimens in BOLD but still has no DNA barcode
Autostichidae	Symmocoides don	Needs specimens
Autostichidae	Symmocoides ferreirae	Needs specimens
Autostichidae	Symmocoides gozmanyi	Needs specimens
Blastobasidae	Blastobasis marmorosella	Needs specimens
Blastobasidae	Hypatopa ibericella	Needs specimens
Blastobasidae	Tecmerium spermophagia	With specimens in BOLD but still has no DNA barcode
Brachodidae	Brachodes gaditana	With specimens in BOLD but still has no DNA barcode
Brachodidae	Brachodes laeta	Needs specimens
Brahmaeidae	Lemonia philopalus	With specimens in BOLD but still has no DNA barcode
Coleophoridae	Coleophora agenjoi	With specimens in BOLD but still has no DNA barcode
Coleophoridae	Coleophora alfacarensis	With specimens in BOLD but still has no DNA barcode
Coleophoridae	Coleophora certhiella	Needs specimens
Coleophoridae	Coleophora jaeckhi	With specimens in BOLD but still has no DNA barcode
Coleophoridae	Coleophora lusitanica	With specimens in BOLD but still has no DNA barcode
Coleophoridae	Coleophora luteochrella	With specimens in BOLD but still has no DNA barcode
Coleophoridae	Coleophora monteiroi	Needs specimens
Coleophoridae	Coleophora plicipunctella	Needs specimens
Coleophoridae	Coleophora salinella	With specimens in BOLD but still has no DNA barcode
Coleophoridae	Coleophora sattleri	Needs specimens
Coleophoridae	Coleophora sodae	Needs specimens
Coleophoridae	Coleophora solidaginella	With specimens in BOLD but still has no DNA barcode
Coleophoridae	Coleophora vanderwolfi	With specimens in BOLD but still has no DNA barcode
Cosmopterigidae	Eteobalea beata	With specimens in BOLD but still has no DNA barcode
Cosmopterigidae	Isidiella divitella	Needs specimens
Cosmopterigidae	Pyroderces caesaris	Needs specimens
Crambidae	Agriphila argentistrigellus	With specimens in BOLD but still has no DNA barcode
Crambidae	Agriphila cyrenaicellus	With specimens in BOLD but still has no DNA barcode
Crambidae	Calamotropha fuscilineatellus	Needs specimens
Crambidae	Catoptria staudingeri	With specimens in BOLD but still has no DNA barcode
Crambidae	Chrysocrambus dentuellus	With specimens in BOLD but still has no DNA barcode
Crambidae	Dolicharthria aetnaealis	With specimens in BOLD but still has no DNA barcode
Crambidae	Elophila feili	With specimens in BOLD but still has no DNA barcode
Crambidae	Euchromius anapiellus	Needs specimens
Crambidae	Euchromius gozmanyi	With specimens in BOLD but still has no DNA barcode
Crambidae	Evergestis marocana	Needs specimens
Crambidae	Hyperlais glyceralis	With specimens in BOLD but still has no DNA barcode
Crambidae	Hyperlais siccalis	With specimens in BOLD but still has no DNA barcode
Crambidae	Mesocrambus marabut	Needs specimens
Crambidae	Mesocrambus pallidellus	With specimens in BOLD but still has no DNA barcode
Crambidae	Mesocrambus tamsi	With specimens in BOLD but still has no DNA barcode
Crambidae	Metasia cuencalis	With specimens in BOLD but still has no DNA barcode
Crambidae	Metasia ibericalis	With specimens in BOLD but still has no DNA barcode
Crambidae	Patania crocealis	Needs specimens
Crambidae	Pediasia bolivarellus	Needs specimens
Crambidae	Pediasia hispanica	With specimens in BOLD but still has no DNA barcode
Crambidae	Pediasia ribbeellus	Needs specimens
Crambidae	Pediasia siculellus	With specimens in BOLD but still has no DNA barcode
Crambidae	Pyrausta acontialis	With specimens in BOLD but still has no DNA barcode
Crambidae	Pyrausta neglectalis	Needs specimens
Crambidae	Xanthocrambus delicatellus	With specimens in BOLD but still has no DNA barcode
Depressariidae	Agonopterix mendesi	Needs specimens
Douglasiidae	Klimeschia thymetella	Needs specimens
Elachistidae	Chrysoclista soniae	Needs specimens
Elachistidae	Elachista glaserella	Needs specimens
Elachistidae	Haplochrois albanica	With specimens in BOLD but still has no DNA barcode
Elachistidae	Perittia piperatella	With specimens in BOLD but still has no DNA barcode
Epermeniidae	Epermenia lusitanica	Needs specimens
Epipyropidae	Ommatissopyrops lusitanicus	Needs specimens
Erebidae	Eilema bipuncta	Needs specimens
Erebidae	Rhyparia purpurata	Needs specimens
Erebidae	Setina cantabrica	Needs specimens
Erebidae	Watsonarctia casta	Needs specimens
Eriocottidae	Eriocottis hispanica	With specimens in BOLD but still has no DNA barcode
Eriocottidae	Eriocottis paradoxella	With specimens in BOLD but still has no DNA barcode
Ethmiidae	Ethmia fumidella	Needs specimens
Ethmiidae	Odites ternatella	Needs specimens
Gelechiidae	Aroga eatoni	Needs specimens
Gelechiidae	Catatinagma agenjoi	With specimens in BOLD but still has no DNA barcode
Gelechiidae	Gelechia sabinellus	With specimens in BOLD but still has no DNA barcode
Gelechiidae	Isophrictis lineatellus	With specimens in BOLD but still has no DNA barcode
Gelechiidae	Megacraspedus occidentellus	Needs specimens
Gelechiidae	Mesophleps ochracella	Needs specimens
Gelechiidae	Neotelphusa traugotti	With specimens in BOLD but still has no DNA barcode
Gelechiidae	Ornativalva pseudotamariciella	Needs specimens
Gelechiidae	Syncopacma albipalpella	Needs specimens
Gelechiidae	Syncopacma azosterella	Needs specimens
Gelechiidae	Syncopacma buvati	Needs specimens
Gelechiidae	Syncopacma captivella	Needs specimens
Gelechiidae	Syncopacma larseniella	Needs specimens
Gelechiidae	Syncopacma patruella	Needs specimens
Gelechiidae	Syncopacma polychromella	Needs specimens
Gelechiidae	Syncopacma sangiella	Needs specimens
Gelechiidae	Syncopacma suecicella	Needs specimens
Gelechiidae	Syncopacma taeniolella	Needs specimens
Gelechiidae	Teleiodes albidorsella	With specimens in BOLD but still has no DNA barcode
Gelechiidae	Teleiopsis lindae	Needs specimens
Geometridae	Afriberina salemae	With specimens in BOLD but still has no DNA barcode
Geometridae	Brachyglossina exilaria	With specimens in BOLD but still has no DNA barcode
Geometridae	Brachyglossina manicaria	With specimens in BOLD but still has no DNA barcode
Geometridae	Colostygia olbiaria	Needs specimens
Geometridae	Eumannia oranaria	Needs specimens
Geometridae	Idaea barbuti	Needs specimens
Geometridae	Idaea lusohispanica	With specimens in BOLD but still has no DNA barcode
Geometridae	Ortaliella perspersata	With specimens in BOLD but still has no DNA barcode
Geometridae	Perconia baeticaria	With specimens in BOLD but still has no DNA barcode
Glyphipterigidae	Acrolepiopsis marcidella	Needs specimens
Glyphipterigidae	Digitivalva occidentella	Needs specimens
Glyphipterigidae	Glyphipterix umbilici	With specimens in BOLD but still has no DNA barcode
Gracillariidae	Aspilapteryx inquinata	With specimens in BOLD but still has no DNA barcode
Hesperiidae	Muschampia baeticus	Needs specimens
Heterogynidae	Heterogynis chapmanide	Needs specimens
Heterogynidae	Heterogynis cynetis	Needs specimens
Lyonetiidae	Leucoptera aceris	Needs specimens
Lyonetiidae	Leucoptera adenocarpella	Needs specimens
Lyonetiidae	Leucoptera andalusica	With specimens in BOLD but still has no DNA barcode
Lyonetiidae	Leucoptera astragali	Needs specimens
Lyonetiidae	Leucoptera lotella	Needs specimens
Lyonetiidae	Phyllobrostis daphneella	With specimens in BOLD but still has no DNA barcode
Lyonetiidae	Phyllobrostis eremitella	Needs specimens
Lyonetiidae	Phyllobrostis fregenella	Needs specimens
Lypusidae	Agnoea amparoella	With specimens in BOLD but still has no DNA barcode
Lypusidae	Agnoea filiella	Needs specimens
Lypusidae	Agnoea xanthosoma	Needs specimens
Micropterigidae	Micropterix granatensis	With specimens in BOLD but still has no DNA barcode
Micropterigidae	Micropterix ibericella	With specimens in BOLD but still has no DNA barcode
Nepticulidae	Bohemmania pulverulentella	Needs specimens
Noctuidae	Agrochola circellaris	Needs specimens
Noctuidae	Agrotis herzogi	Needs specimens
Oecophoridae	Aplota palpellus	Needs specimens
Oecophoridae	Denisia piresi	With specimens in BOLD but still has no DNA barcode
Oecophoridae	Kasyniana griseosericeella	With specimens in BOLD but still has no DNA barcode
Oecophoridae	Kasyniana indistinctella	Needs specimens
Psychidae	Dahlica estrela	With specimens in BOLD but still has no DNA barcode
Psychidae	Eotaleporia lusitaniella	With specimens in BOLD but still has no DNA barcode
Psychidae	Eumasia brunella	Needs specimens
Psychidae	Eumasia crisostomella	Needs specimens
Psychidae	Placodoma veletaella	Needs specimens
Psychidae	Ptilocephala lorquiniella	Needs specimens
Pterolonchidae	Pterolonche albescens	Needs specimens
Pterolonchidae	Pterolonche gozmaniella	Needs specimens
Pterolonchidae	Pterolonche lutescentella	Needs specimens
Pterolonchidae	Pterolonche pulverulenta	Needs specimens
Pterophoridae	Agdistis hartigi	Needs specimens
Pterophoridae	Agdistis manicata	Needs specimens
Pterophoridae	Emmelina argoteles	With specimens in BOLD but still has no DNA barcode
Pterophoridae	Lantanophaga pusillidactylus	Needs specimens
Pterophoridae	Stenoptilia eborinodactyla	Needs specimens
Pterophoridae	Stenoptilia gallobritannidactyla	With specimens in BOLD but still has no DNA barcode
Pterophoridae	Tabulaephorus punctinervis	With specimens in BOLD but still has no DNA barcode
Pyralidae	Acrobasis romanella	With specimens in BOLD but still has no DNA barcode
Pyralidae	Aglossa brabantii	With specimens in BOLD but still has no DNA barcode
Pyralidae	Ancylosis albidella	Needs specimens
Pyralidae	Ancylosis arenosella	With specimens in BOLD but still has no DNA barcode
Pyralidae	Asartodes zapateri	With specimens in BOLD but still has no DNA barcode
Pyralidae	Bradyrrhoa cantenerella	With specimens in BOLD but still has no DNA barcode
Pyralidae	Cathayia insularum	Needs specimens
Pyralidae	Coenochroa ablutella	Needs specimens
Pyralidae	Euzophera lunulella	Needs specimens
Pyralidae	Homoeosoma capsitanella	Needs specimens
Pyralidae	Hypsotropa vazquezi	Needs specimens
Pyralidae	Melathrix coenulentella	Needs specimens
Pyralidae	Merulempista azrouella	Needs specimens
Pyralidae	Pempelia brephiella	With specimens in BOLD but still has no DNA barcode
Pyralidae	Pempeliella ardosiella	With specimens in BOLD but still has no DNA barcode
Pyralidae	Phycitodes bentinckella	Needs specimens
Pyralidae	Polyochodes stipella	Needs specimens
Pyralidae	Psorosa mediterranella	With specimens in BOLD but still has no DNA barcode
Pyralidae	Sciota elegiella	Needs specimens
Pyralidae	Stemmatophora rungsi	With specimens in BOLD but still has no DNA barcode
Pyralidae	Synaphe lorquinalis	With specimens in BOLD but still has no DNA barcode
Pyralidae	Uncinus hispanella	Needs specimens
Pyralidae	Valdovecaria hispanicella	Needs specimens
Scythrididae	Scythris bornicensis	Needs specimens
Scythrididae	Scythris corleyi	Needs specimens
Scythrididae	Scythris insulella	With specimens in BOLD but still has no DNA barcode
Scythrididae	Scythris lafauryi	With specimens in BOLD but still has no DNA barcode
Scythrididae	Scythris parafuscoaenea	With specimens in BOLD but still has no DNA barcode
Scythrididae	Scythris popescugorji	Needs specimens
Scythrididae	Scythris pulicella	Needs specimens
Scythrididae	Scythris salviella	Needs specimens
Scythrididae	Scythris scipionella	With specimens in BOLD but still has no DNA barcode
Scythrididae	Scythris xanthopygella	Needs specimens
Stathmopodidae	Neomariania rebeli	With specimens in BOLD but still has no DNA barcode
Tineidae	Ateliotum insularis	Needs specimens
Tineidae	Ceratuncus maroccanella	Needs specimens
Tineidae	Dryadaula pactolia	Needs specimens
Tineidae	Eudarcia alberti	With specimens in BOLD but still has no DNA barcode
Tineidae	Gaedikeia kokkariensis	With specimens in BOLD but still has no DNA barcode
Tineidae	Infurcitinea karadaghica	Needs specimens
Tineidae	Infurcitinea marcunella	With specimens in BOLD but still has no DNA barcode
Tineidae	Infurcitinea monteiroi	Needs specimens
Tineidae	Infurcitinea peterseni	Needs specimens
Tineidae	Novotinea muricolella	With specimens in BOLD but still has no DNA barcode
Tineidae	Phereoeca lodli	Needs specimens
Tineidae	Reisserita flavofimbriella	With specimens in BOLD but still has no DNA barcode
Tineidae	Reisserita zernyi	With specimens in BOLD but still has no DNA barcode
Tineidae	Teichobia filicivora	Needs specimens
Tineidae	Tinea messalina	Needs specimens
Tischeriidae	Coptotriche berberella	With specimens in BOLD but still has no DNA barcode
Tischeriidae	Tischeria ekebladoides	Needs specimens
Tortricidae	Aneuxanthis locupletana	With specimens in BOLD but still has no DNA barcode
Tortricidae	Aphelia peramplana	With specimens in BOLD but still has no DNA barcode
Tortricidae	Argyroploce unedana	Needs specimens
Tortricidae	Cnephasia delnoyana	With specimens in BOLD but still has no DNA barcode
Tortricidae	Cnephasia heinemannni	Needs specimens
Tortricidae	Cnephasia laetana	With specimens in BOLD but still has no DNA barcode
Tortricidae	Cnephasia microstrigana	Needs specimens
Tortricidae	Cochylimorpha peucedana	Needs specimens
Tortricidae	Cydia blackmoreana	Needs specimens
Tortricidae	Cydia gilviciliana	Needs specimens
Tortricidae	Cydia strigulatana	With specimens in BOLD but still has no DNA barcode
Tortricidae	Dichrorampha baixerasana	Needs specimens
Tortricidae	Dichrorampha letarfensis	With specimens in BOLD but still has no DNA barcode
Tortricidae	Eana nevadensis	Needs specimens
Tortricidae	Eucosma urbana	With specimens in BOLD but still has no DNA barcode
Tortricidae	Grapholita internana	With specimens in BOLD but still has no DNA barcode
Tortricidae	Lobesia quaggana	With specimens in BOLD but still has no DNA barcode
Tortricidae	Neocochylis millierana	Needs specimens
Tortricidae	Oporopsamma dunaria	With specimens in BOLD but still has no DNA barcode
Tortricidae	Oxypteron exiguana	Needs specimens
Tortricidae	Pammene purpureana	Needs specimens
Tortricidae	Paramesia alhamana	With specimens in BOLD but still has no DNA barcode
Tortricidae	Pelochrista fusculana	With specimens in BOLD but still has no DNA barcode
Tortricidae	Pelochrista obscura	Needs specimens
Tortricidae	Phiaris predotai	With specimens in BOLD but still has no DNA barcode
Tortricidae	Philedonides seeboldiana	With specimens in BOLD but still has no DNA barcode
Tortricidae	Phtheochroa ecballiella	Needs specimens
Tortricidae	Phtheochroa simoniana	With specimens in BOLD but still has no DNA barcode
Tortricidae	Pseudococcyx friedmariana	Needs specimens
Tortricidae	Thiodiodes seeboldi	With specimens in BOLD but still has no DNA barcode
Tortricidae	Willibaldiana culatrae	Needs specimens
Yponomeutidae	Kessleria brevicornuta	With specimens in BOLD but still has no DNA barcode
Zygaenidae	Zygaena hilaris	With specimens in BOLD but still has no DNA barcode
Zygaenidae	Zygaena occitanica	With specimens in BOLD but still has no DNA barcode
Zygaenidae	Zygaena rhadamanthus	With specimens in BOLD but still has no DNA barcode
